# Supplementary material for: Heterogeneous combinatorial expression of Hoxd genes in single cells during limb development
Source: BMC Biol. 2018 Sep 18;16:101. doi: 10.1186/s12915-018-0570-z (PMC6142630; doi:10.1186/s12915-018-0570-z)
Supplement: Supplementary file 3 — Table S1. List of differentially expressed genes between autopod and zeugopod cells that were sorted positive from Hoxd11::GFP forelimbs. Tab-delimited file. The first column indicates the genes names; all other columns represent values of average expression, fold enrichment and p values for each gene. (TXT 26302 kb) [file 12915_2018_570_MOESM3_ESM.txt]

ensemblID	Chrom	Start	End	Strand	Z_1	Z_2	Z_3	Z_4	Z_5	Z_6	Z_7	Z_9	Z_10	Z_11	Z_12	Z_13	Z_14	Z_15	Z_16	Z_17	Z_18	Z_19	Z_20	Z_21	Z_22	Z_23	Z_25	Z_26	Z_27	Z_28	Z_29	Z_30	Z_31	Z_32	Z_33	Z_34	Z_35	Z_36	Z_37	Z_38	Z_39	Z_40	Z_41	Z_42	Z_43	Z_44	Z_45	Z_46	Z_47	Z_50	Z_51	Z_52	Z_53	Z_54	Z_55	Z_56	Z_57	Z_58	Z_59	Z_60	Z_61	Z_62	Z_63	Z_64	Z_65	Z_66	Z_67	Z_68	Z_69	Z_70	Z_71	Z_72	Z_73	Z_74	Z_75	Z_76	Z_77	Z_78	Z_79	Z_80	Z_81	Z_82	Z_83	Z_84	Z_85	Z_86	Z_87	Z_88	Z_90	Z_91	Z_92	Z_93	Z_94	Z_95	Z_96	Z_97	Z_99	Z_100	Z_101	Z_102	Z_103	Z_104	Z_105	Z_106	Z_107	Z_108	Z_109	Z_110	Z_111	Z_112	Z_113	Z_114	Z_115	Z_116	Z_117	Z_118	Z_119	Z_120	Z_121	Z_122	Z_123	Z_124	Z_125	Z_126	Z_127	Z_128	Z_129	normExpr.grpA.mean	A_1	A_4	A_7	A_8	A_9	A_10	A_11	A_14	A_15	A_16	A_17	A_19	A_20	A_21	A_22	A_25	A_27	A_28	A_29	A_30	A_31	A_32	A_34	A_35	A_36	A_37	A_38	A_40	A_41	A_42	A_43	A_44	A_45	A_46	A_47	A_48	A_49	A_51	A_52	A_53	A_54	A_55	A_57	A_58	A_59	A_60	A_61	A_62	A_63	A_64	A_65	A_66	A_67	A_68	A_69	A_71	A_72	A_73	A_76	A_77	A_78	A_79	A_80	A_82	A_84	A_85	A_86	A_87	A_88	A_89	A_90	A_91	A_92	A_94	A_95	A_96	normExpr.grpB.mean	AveExpr	logFC	P.Value	adj.P.Val	is_TranscriptionFactor_GO:0001071	is_target_of_Hoxd13	is_G1	is_G2
Hoxd13	chr2	74668308	74671599	1	0.487746273	0.487746273	0.487746273	0.487746273	0.487746273	0.487746273	0.487746273	0.851603324	0.487746273	0.487746273	0.487746273	0.487746273	0.487746273	0.487746273	0.487746273	0.487746273	0.487746273	0.487746273	0.487746273	0.487746273	0.487746273	0.487746273	0.487746273	0.487746273	0.487746273	0.487746273	0.487746273	0.487746273	0.487746273	0.487746273	0.487746273	0.487746273	0.487746273	0.487746273	0.487746273	0.487746273	0.487746273	0.487746273	0.487746273	0.487746273	0.487746273	0.487746273	0.487746273	0.487746273	0.487746273	0.487746273	0.487746273	0.487746273	0.487746273	0.487746273	0.487746273	0.487746273	0.487746273	0.487746273	0.487746273	0.487746273	0.487746273	0.487746273	0.487746273	0.487746273	0.487746273	0.487746273	0.851603324	0.487746273	0.487746273	1.141928326	0.487746273	0.487746273	0.487746273	0.487746273	0.487746273	0.487746273	0.487746273	0.487746273	0.487746273	0.487746273	0.487746273	0.487746273	0.487746273	0.487746273	0.487746273	0.487746273	0.487746273	0.487746273	0.487746273	0.487746273	0.487746273	0.487746273	0.487746273	0.487746273	0.487746273	0.487746273	0.487746273	0.487746273	6.540954837	0.487746273	0.487746273	0.487746273	0.487746273	0.487746273	0.851603324	0.487746273	0.487746273	0.487746273	0.487746273	0.487746273	0.487746273	0.487746273	0.487746273	0.487746273	0.487746273	0.487746273	0.487746273	0.487746273	0.487746273	0.487746273	0.487746273	0.487746273	0.487746273	0.487746273	0.487746273	0.487746273	0.487746273	0.551152466	0.487746273	4.845762527	0.487746273	0.851603324	0.487746273	2.207978265	11.87977391	1.590368752	7.904097484	6.613868716	5.052251076	8.875363238	8.296249922	3.239902821	6.437624035	0.487746273	9.451448198	11.23318533	12.01687859	11.546967	9.638540762	13.58876014	7.690354836	10.48605673	7.408933429	10.77611603	11.49221696	12.2440545	12.72504864	7.920957611	11.68326248	0.487746273	8.626466743	10.28305575	0.487746273	6.733221252	9.124431203	11.12768779	10.95310252	12.9600047	11.57367727	12.04626441	8.950013296	10.2676031	0.851603324	10.83162381	11.77752413	7.7959678	11.15339357	11.7806615	10.68704906	10.00893899	10.21388821	11.83599797	12.38612413	10.17827023	7.793354155	9.929636911	0.487746273	2.207978265	10.98580703	10.70662798	10.28305575	11.2135251	9.091832146	9.459713512	11.82212118	11.33486518	11.77239056	7.462560674	10.33968431	10.20653996	6.83838755	12.29332899	0.487746273	13.12291686	8.429085426	3.55981028	-7.877932959	1.62E-54	1.74E-50	TRUE	FALSE	FALSE	FALSE
Col1a1	chr11	94936222	94953042	1	5.406494225	4.223762443	9.705438078	7.715549144	7.688320087	6.465386269	8.051802374	5.656085436	7.585353141	5.426913722	11.34362614	9.340337194	6.641708867	6.127712119	8.218471726	6.935134757	1.328541982	9.711172772	6.954604239	6.565478563	5.316334892	5.283119154	4.037133595	9.673750205	8.377732472	9.729526221	6.235826133	9.080435718	9.925230619	6.982462545	8.515199282	2.753530036	8.811558159	5.208415727	10.44014358	9.547724487	3.589027251	9.592757547	5.807822121	9.688888758	5.208415727	4.388990748	4.450124133	4.325151801	0.381059015	10.31289393	5.75630824	10.41177097	0.381059015	9.899890219	8.720408668	0.931223426	8.415264061	9.630662196	9.037093746	8.170082482	0.203074244	8.63796524	2.847415292	9.196110731	7.672374032	7.498785309	5.621068547	7.860520304	4.971814585	10.03260046	10.71978195	10.50700365	5.625492421	8.905952626	8.211867702	10.01374038	8.664540794	9.282685075	10.43888737	10.66724565	6.63294686	6.099368483	4.856114987	6.613035585	7.626763985	9.672414653	6.00405569	9.558175446	7.305557269	9.181162775	8.857413172	8.91456409	4.188318252	9.651960537	8.303062899	9.44259255	8.381006688	6.250221074	6.617484122	5.548376983	8.848452644	5.857559849	7.266435334	7.32608707	5.90199773	5.81558658	6.875098386	7.204210374	10.77694913	6.528162348	0.381059015	9.361707797	2.507315304	7.445988129	7.996520452	9.096060224	1.639733303	8.424178985	6.33369888	7.568220368	7.447238173	9.909218341	10.38902197	10.71213293	6.613035585	9.608765451	9.45786717	7.273859627	5.411626258	1.70806844	6.581505722	4.499161421	0.203074244	0.203074244	5.883648	6.970340674	1.953014073	6.592845654	6.191758931	0.812082219	0.381059015	0.381059015	0.203074244	0.682209136	4.388990748	2.468443057	5.905639834	2.008262632	0.203074244	2.816794076	6.209547659	1.773312649	1.041271803	5.634299681	1.041271803	5.850018616	0.203074244	4.050355351	0.203074244	0.381059015	0.539477662	0.812082219	0.203074244	0.203074244	2.653107165	6.697400432	1.041271803	0.203074244	6.62854582	1.895565209	0.203074244	5.406494225	6.158565427	5.830991247	0.931223426	0.203074244	0.203074244	2.256623712	0.203074244	3.495453883	0.203074244	7.31654284	5.05943438	1.492511976	0.203074244	7.814765524	5.486493377	0.381059015	5.980073942	0.203074244	1.041271803	4.746658504	0.203074244	1.328541982	4.555887357	5.11712013	1.041271803	5.520144775	6.309158764	0.812082219	8.021072282	1.70806844	0.203074244	5.780312638	2.883319156	5.597070301	4.390540471	1.44E-24	6.35E-21	FALSE	FALSE	FALSE	FALSE
Msx1	chr5	37820483	37824583	-1	0.403355694	0.403355694	0.403355694	0.403355694	0.403355694	0.403355694	0.403355694	0.403355694	0.403355694	0.403355694	0.403355694	0.403355694	0.403355694	0.403355694	0.403355694	0.403355694	0.403355694	0.403355694	0.403355694	0.403355694	0.403355694	0.403355694	0.403355694	0.403355694	0.403355694	0.403355694	0.403355694	0.403355694	0.403355694	0.403355694	0.403355694	0.403355694	0.403355694	0.403355694	0.403355694	0.403355694	0.403355694	0.403355694	0.403355694	0.403355694	0.403355694	0.403355694	0.403355694	0.403355694	0.403355694	0.403355694	0.403355694	0.403355694	0.403355694	0.403355694	0.403355694	0.403355694	0.403355694	0.403355694	0.403355694	0.403355694	0.403355694	0.403355694	0.403355694	0.403355694	0.403355694	0.403355694	0.718229032	0.403355694	0.403355694	0.403355694	0.403355694	0.403355694	0.403355694	0.403355694	0.403355694	0.403355694	5.708472065	0.403355694	0.403355694	0.403355694	0.403355694	0.403355694	0.403355694	0.403355694	0.403355694	0.403355694	0.403355694	0.403355694	0.403355694	0.403355694	0.403355694	0.403355694	0.403355694	0.718229032	0.403355694	0.403355694	0.403355694	0.403355694	0.403355694	0.403355694	0.403355694	0.403355694	0.403355694	0.403355694	5.892077601	0.403355694	0.403355694	0.403355694	0.403355694	0.403355694	0.403355694	0.403355694	0.403355694	0.403355694	0.403355694	0.403355694	0.403355694	0.403355694	0.403355694	0.403355694	0.403355694	0.403355694	0.403355694	0.403355694	0.403355694	0.403355694	0.403355694	0.496230369	0.403355694	10.1642176	0.403355694	0.403355694	0.403355694	0.976541027	11.30438813	6.6443215	10.36811918	0.403355694	7.651051691	0.403355694	0.403355694	0.403355694	9.328530166	0.403355694	9.662409964	8.736347372	0.403355694	9.0682582	11.43333304	8.66016846	0.403355694	9.485439812	7.250680457	2.696855381	0.718229032	0.403355694	11.97067417	6.667397729	4.828801899	0.403355694	10.4723633	8.467211102	0.403355694	0.403355694	9.439931396	0.403355694	10.49220856	5.04157084	0.403355694	11.39755388	8.19443915	2.185355042	9.558235535	9.242021579	11.30273104	1.385653692	0.403355694	0.403355694	0.403355694	3.862787313	9.187192412	13.84039407	10.87505569	0.403355694	7.188229892	13.57516942	0.403355694	4.795673117	7.191417465	10.9115128	12.09396059	0.718229032	0.403355694	7.01554994	12.91481308	8.777228797	0.403355694	0.403355694	9.071721848	6.676525852	9.472396054	0.403355694	0.403355694	10.01118216	5.445587937	2.386437279	-4.949357568	1.76E-24	6.35E-21	TRUE	FALSE	FALSE	FALSE
Hoxa13	chr6	52257692	52260802	-1	0.489584453	0.489584453	0.489584453	0.489584453	0.489584453	0.489584453	0.489584453	0.489584453	0.489584453	0.489584453	0.489584453	0.489584453	0.489584453	0.489584453	0.489584453	0.489584453	0.489584453	0.489584453	0.489584453	0.489584453	0.489584453	0.489584453	0.489584453	0.489584453	0.854459157	0.489584453	0.489584453	0.489584453	0.489584453	0.489584453	0.489584453	0.489584453	0.489584453	0.489584453	0.489584453	0.489584453	0.489584453	0.489584453	0.489584453	0.489584453	0.489584453	0.489584453	0.854459157	0.489584453	0.489584453	0.489584453	0.489584453	0.489584453	0.489584453	2.333539385	0.489584453	0.489584453	0.489584453	0.489584453	0.489584453	0.489584453	0.489584453	0.489584453	0.489584453	0.489584453	0.489584453	0.489584453	0.489584453	0.489584453	0.489584453	0.489584453	0.489584453	0.489584453	0.489584453	0.489584453	0.489584453	0.489584453	0.489584453	0.489584453	0.489584453	0.489584453	8.591135075	0.489584453	0.489584453	0.489584453	1.387451668	0.489584453	0.489584453	0.489584453	0.489584453	0.489584453	0.489584453	0.489584453	0.489584453	0.489584453	0.489584453	0.489584453	0.489584453	0.489584453	0.489584453	0.489584453	0.489584453	0.489584453	0.489584453	0.489584453	0.489584453	0.489584453	1.14543044	0.489584453	0.489584453	0.489584453	0.489584453	0.489584453	0.489584453	0.489584453	0.489584453	0.489584453	0.489584453	0.489584453	0.489584453	0.489584453	0.489584453	0.489584453	0.489584453	0.489584453	0.489584453	0.489584453	0.489584453	0.589006958	0.854459157	5.239080136	0.489584453	0.489584453	5.175984208	0.489584453	2.081449814	1.594645054	10.07868994	4.26166757	5.991550476	0.489584453	0.489584453	0.489584453	5.075843758	0.489584453	0.489584453	0.489584453	0.489584453	9.547030829	8.265224337	7.995153284	0.489584453	4.6344994	0.489584453	0.489584453	0.489584453	0.489584453	10.4078793	5.568781432	10.56157725	1.14543044	0.489584453	4.167494175	0.489584453	0.489584453	0.489584453	2.333539385	4.657778566	0.489584453	2.976122898	5.581010326	3.958420896	5.568781432	9.691496802	2.333539385	7.377232444	0.489584453	2.976122898	0.489584453	3.245624728	7.112426343	2.548062918	7.797104709	5.269622585	5.568781432	1.387451668	6.793102415	7.45570083	6.318097687	0.854459157	0.489584453	0.489584453	5.413328752	2.734778035	4.167494175	8.339085184	4.657778566	0.489584453	3.472619051	8.438203786	0.489584453	6.854836908	0.489584453	2.081449814	5.785064362	3.547557091	1.718905501	-2.958550133	1.27E-19	3.42E-16	FALSE	FALSE	FALSE	FALSE
Meg3	chr12	109540999	109571722	1	2.187610039	0.834643017	4.465449577	6.043590352	5.191997632	3.152900478	6.146584399	0.567644705	4.926389455	3.609857852	7.876888339	3.893404101	3.506550182	6.686848248	2.068301239	5.368620887	7.521811684	5.965045447	4.492737689	4.759889186	0.084421826	3.833679891	5.23649308	5.739540003	6.052787105	6.923683621	2.998281897	5.921242445	9.711617722	9.132842263	3.961955205	6.615935366	0.882587053	3.752147879	1.217714886	6.365889026	3.58108844	7.357116175	6.282347143	6.162450502	3.939464823	0.445278014	2.206569692	7.237771257	5.669524402	8.939037282	0.311562382	7.471263228	2.987360115	7.269109488	7.282573873	4.089997238	4.578929255	6.799622904	7.051742942	7.687441375	3.910849657	7.678132525	6.212549362	3.219750731	7.235465337	3.588334756	8.580994452	4.276506894	5.620885371	5.436443293	8.302374154	5.416225653	0.164175469	7.001060559	4.694240247	6.829742989	5.27741728	4.258450061	8.88985031	7.268545736	0.084421826	3.631064566	5.662675562	5.902470138	4.307572541	5.689877976	7.087341375	5.806314363	4.174275135	7.25949561	0.084421826	5.438449561	0.084421826	5.487720394	3.444016366	0.834643017	2.206569692	6.65269182	5.846153672	4.772667961	3.559128519	0.311562382	1.100972379	1.14094543	0.928988912	7.076431719	1.938228965	3.370265512	8.162213188	0.084421826	7.921679236	6.892556994	3.172318716	6.859995714	6.791797436	1.520118018	1.892128131	6.68092895	2.088883878	8.10778401	1.938228965	2.464591404	8.316351492	7.057628581	5.039094182	7.427995455	5.565050315	4.803068168	0.785050761	1.179840735	1.769987418	6.461723847	0.084421826	0.084421826	0.084421826	0.164175469	0.084421826	0.084421826	0.084421826	5.921242445	6.764069114	0.567644705	0.084421826	7.137601576	0.084421826	0.084421826	0.733692912	1.100972379	0.084421826	7.51754769	0.084421826	0.084421826	0.084421826	0.084421826	0.084421826	0.084421826	4.320684306	0.084421826	0.239750254	1.718080713	0.084421826	4.987957487	0.084421826	0.084421826	0.084421826	5.814061693	0.084421826	0.084421826	0.084421826	0.084421826	0.084421826	3.041160517	0.084421826	1.217714886	3.483416474	5.362294137	0.084421826	0.084421826	0.239750254	0.084421826	0.084421826	0.680439098	3.609857852	0.084421826	0.084421826	0.084421826	0.084421826	3.41170273	0.084421826	0.239750254	0.084421826	0.084421826	2.861424533	0.084421826	2.64220685	0.311562382	6.339291757	0.084421826	0.084421826	0.084421826	0.084421826	0.084421826	1.960738471	6.958353655	1.358661943	3.487616545	3.444406225	3.00E-19	6.48E-16	FALSE	FALSE	FALSE	FALSE
Mest	chr6	30723545	30748465	1	11.82912647	9.397079667	11.9274569	10.02962927	8.00552151	7.602730186	10.98831673	12.07656721	11.34891725	6.761627498	13.0718492	10.49041114	8.701388536	11.39389329	10.97381258	10.9598735	6.906618676	11.21389615	8.198154857	0.408995905	6.279771489	13.11975702	9.471569317	10.7447057	10.0631657	13.16220992	10.55249562	10.31851467	11.99990245	10.70899257	10.50999974	9.110150281	6.783254207	7.592966558	12.18239466	9.99992011	10.05607639	9.621969607	10.48679087	11.24909733	7.728453439	11.00106239	9.270340123	6.285844699	0.408995905	7.376704873	11.32441788	5.657982057	11.65838982	11.72066142	10.45917737	0.408995905	5.172746264	12.65075899	11.5631533	8.4901327	11.77213247	11.14436309	9.240944515	10.85144272	7.7959678	12.44989757	12.02178697	12.03232379	11.09138533	11.36603757	12.78062142	11.45209762	11.34692171	12.37166521	10.32442728	9.728925489	10.3673002	8.225269456	9.901012714	12.68871242	9.625565781	7.90059375	9.874559288	10.332151	11.14457198	11.22894695	8.675022572	13.26795646	9.505794643	9.408257714	8.57193345	11.23758933	9.964862387	10.42484651	11.27203276	6.396628634	11.35416503	10.17741668	0.408995905	9.347131006	10.61955184	8.047233855	7.122209964	10.85731716	9.110150281	10.10412625	11.96034218	10.70644791	9.219688097	0.727286862	1.719984961	11.11673391	11.82470104	10.20971972	11.14999248	12.63627431	10.08770751	11.22421101	8.435181613	0.727286862	8.328902147	12.23287671	11.70076974	13.21950146	11.12162329	7.217428363	9.953938407	9.657974252	4.457904764	10.82718239	10.62165421	10.86823604	1.208545701	0.408995905	8.065000143	11.57016838	9.523250323	1.399885809	0.408995905	8.826441205	0.987891405	8.615986724	10.79720214	9.532857433	7.972014453	6.821383624	1.568795017	3.977212371	0.408995905	4.639613133	8.971024445	0.727286862	11.19627046	0.408995905	5.51018813	5.402515331	6.08456018	8.441996107	9.685942054	0.408995905	0.987891405	0.727286862	6.708361066	0.408995905	0.408995905	3.977212371	6.712875826	3.393015285	11.15373323	7.382384212	0.408995905	1.981798782	0.408995905	0.408995905	11.76535673	0.408995905	0.987891405	4.639613133	5.391292529	6.08456018	0.408995905	9.639268666	9.733931856	1.399885809	0.408995905	11.77645231	0.408995905	6.08456018	0.408995905	8.784162981	0.987891405	9.741132742	0.727286862	0.408995905	0.727286862	0.408995905	14.38827334	0.408995905	11.46369633	0.408995905	0.408995905	0.408995905	0.408995905	8.305179196	4.775673688	7.793377052	4.882300564	1.54E-18	2.78E-15	FALSE	FALSE	FALSE	FALSE
Prdm16	chr4	154316123	154636873	-1	7.532644729	3.101506162	2.657228545	1.450638537	0.148388315	2.292753043	0.148388315	7.607479381	0.148388315	0.814193038	6.271738655	0.814193038	0.981834848	0.148388315	2.606806854	0.28292754	6.271738655	0.148388315	5.051989581	2.554558924	0.722451816	0.148388315	6.074819518	0.148388315	0.148388315	0.148388315	6.184178592	0.148388315	0.148388315	0.28292754	0.148388315	0.814193038	1.803890101	0.148388315	4.238370583	0.148388315	0.148388315	0.148388315	6.533683394	0.148388315	1.506713959	0.519363255	0.148388315	2.705947362	0.981834848	0.148388315	7.170974138	0.148388315	0.722451816	0.148388315	8.865052847	0.981834848	0.148388315	0.148388315	0.148388315	0.148388315	1.058874934	0.28292754	2.75307458	0.148388315	0.148388315	0.148388315	0.148388315	2.087435261	0.722451816	0.148388315	7.638400028	0.148388315	0.148388315	1.331492408	0.148388315	0.148388315	5.18682199	0.148388315	0.148388315	0.28292754	2.227507359	2.087435261	0.148388315	9.145068234	3.750394467	0.148388315	0.624478193	2.842947792	0.981834848	1.662940335	0.519363255	2.75307458	8.051626189	4.582922803	0.148388315	0.148388315	0.519363255	5.023442194	3.20681941	1.268013996	0.148388315	0.405983513	1.201613476	0.28292754	4.446221817	4.081049993	0.519363255	7.739125879	0.148388315	2.385401873	0.148388315	0.148388315	2.987895647	0.148388315	0.624478193	1.268013996	0.148388315	4.713752754	0.148388315	0.148388315	0.981834848	4.794814275	1.506713959	0.981834848	0.148388315	0.148388315	1.932286575	1.782644599	2.123748749	3.872795155	3.955713019	9.175388794	5.60803464	0.814193038	9.636890639	6.259550759	8.340518896	9.290923586	4.683661791	7.016586812	4.062462017	2.087435261	4.713752754	9.863840492	9.802857253	7.175305807	7.861102703	4.357517697	5.333567456	9.287926416	3.440698028	7.955420258	3.577899252	5.102903004	3.320692891	5.719011122	4.318885085	7.111186823	4.563225298	0.519363255	5.933655178	4.213313159	0.148388315	4.556599243	1.612721383	3.773435498	6.568680502	5.542480726	5.152080747	12.00890314	5.768590043	4.892760913	0.148388315	1.268013996	4.170558697	5.946383478	3.807321431	0.624478193	2.415008195	2.657228545	5.13439128	10.29898113	7.016586812	4.402551397	9.431774958	0.148388315	1.560691114	3.862087139	3.925174558	1.972665776	9.208259327	3.603840472	3.497153668	8.527897101	5.595159988	5.80817799	9.598094042	2.798710908	8.532125115	0.148388315	2.050184087	6.287830654	0.148388315	9.790556836	5.072501418	3.039072329	-3.289856819	8.85E-16	1.36E-12	TRUE	FALSE	FALSE	FALSE
Rian	chr12	109603938	109661716	1	0.082755511	0.082755511	10.62311341	4.49877539	5.557941213	4.364635279	9.141800696	0.373168472	7.248690525	0.082755511	0.437476071	7.445255076	0.082755511	0.082755511	8.916387871	6.437383691	8.034457085	6.163287395	9.548068441	6.785811365	0.082755511	8.773248811	0.082755511	6.756963333	9.994117767	9.709270229	4.662433692	6.911410562	9.639435012	10.5690248	5.623333632	0.305860108	0.082755511	0.082755511	0.235257164	9.22798629	0.235257164	0.082755511	7.480975083	0.235257164	0.082755511	8.509316225	5.87191451	5.17505005	0.082755511	4.252921773	0.082755511	10.62941824	1.671038493	8.739769253	0.772701681	5.421510898	0.161020444	0.558082233	8.554192371	9.566720677	7.268160855	9.20767424	7.399576527	8.133322563	6.40659047	8.101114363	9.803784754	0.082755511	2.14543394	8.733379397	10.34564092	1.163380091	7.124784853	9.111478178	0.082755511	9.656949539	0.082755511	0.082755511	8.138772485	7.724333021	0.082755511	7.572416655	6.967614727	6.733942441	8.432260586	0.161020444	0.373168472	5.575909147	0.082755511	0.161020444	0.082755511	1.982561912	4.513766979	8.768178464	0.082755511	0.082755511	0.082755511	0.235257164	0.082755511	4.33539932	0.082755511	0.082755511	7.810707074	0.082755511	0.082755511	0.082755511	0.082755511	8.384378905	9.280565623	0.082755511	0.305860108	4.787981951	8.642735277	0.082755511	6.694190406	0.082755511	7.057320074	8.105450562	7.861765582	10.50411678	0.082755511	7.988243989	10.65863993	4.669144881	3.433019344	3.066925443	8.520028887	4.493344673	0.082755511	0.082755511	0.082755511	5.114872675	0.082755511	0.082755511	0.082755511	0.558082233	0.082755511	0.082755511	0.082755511	6.876316137	0.082755511	0.082755511	0.082755511	0.082755511	0.082755511	0.614803707	0.082755511	0.082755511	0.082755511	0.082755511	0.669379208	0.082755511	0.082755511	0.082755511	0.082755511	0.082755511	0.082755511	0.082755511	0.161020444	2.326146604	0.082755511	0.082755511	0.082755511	0.082755511	0.082755511	2.183432793	1.04453349	0.082755511	0.669379208	0.235257164	0.082755511	0.082755511	0.082755511	0.082755511	0.235257164	0.082755511	0.161020444	1.938799418	0.082755511	0.082755511	0.161020444	0.161020444	1.407672383	0.082755511	0.082755511	0.082755511	0.082755511	0.082755511	0.082755511	0.082755511	0.082755511	2.671867421	0.082755511	0.082755511	0.082755511	0.082755511	3.326673051	0.082755511	0.082755511	0.082755511	0.082755511	0.082755511	2.917109396	0.082755511	0.500894374	2.968589785	3.992450299	1.32E-15	1.74E-12	FALSE	FALSE	FALSE	FALSE
Shox2	chr3	66971725	66981771	-1	8.61061671	1.818705846	2.671576001	2.871669278	9.265694657	0.396110996	7.700099999	0.396110996	10.29023182	0.396110996	11.41897249	9.817658111	2.260468093	0.396110996	1.68333281	2.352596103	9.201334229	11.30414944	0.396110996	0.396110996	8.958165553	10.37745556	0.396110996	2.93264159	4.530876266	0.396110996	0.396110996	10.12983845	0.396110996	9.380250747	7.7748495	0.396110996	0.396110996	8.90495678	7.36339089	10.78956326	0.396110996	10.01866604	0.706562849	10.98529003	0.396110996	1.178761205	0.396110996	5.838954952	5.172771116	11.04173375	0.396110996	9.15730702	0.706562849	11.80847434	11.82678504	0.396110996	5.172771116	4.295825141	8.703203812	10.58399027	0.396110996	9.305860045	10.62958826	0.396110996	1.178761205	0.961895395	9.069253551	0.396110996	9.825717416	9.806502537	0.396110996	10.06918354	0.396110996	12.24854637	0.396110996	7.332614616	6.619330484	9.100313576	7.835975545	10.81103475	0.396110996	2.991141193	2.162053197	7.557362369	0.396110996	9.697634638	0.706562849	12.13486474	3.389384121	5.529248582	6.964105862	0.396110996	0.396110996	0.396110996	5.539085289	0.396110996	10.16043105	6.978635916	0.396110996	0.396110996	2.871669278	8.925726683	3.701140821	0.396110996	0.961895395	2.439192453	1.818705846	0.396110996	8.889661344	6.457591595	0.396110996	0.396110996	0.396110996	0.396110996	0.396110996	10.68573831	0.396110996	0.396110996	0.396110996	3.047360854	0.396110996	0.396110996	10.83718325	11.90386817	0.961895395	11.57502911	6.610027694	4.690498373	0.396110996	0.396110996	0.396110996	0.396110996	0.396110996	0.396110996	0.396110996	0.396110996	0.396110996	0.396110996	0.396110996	0.396110996	0.396110996	0.396110996	0.396110996	0.396110996	0.396110996	0.396110996	0.396110996	0.396110996	0.396110996	0.396110996	0.396110996	0.396110996	0.396110996	0.396110996	0.396110996	0.396110996	0.396110996	0.396110996	0.396110996	0.396110996	0.396110996	0.396110996	0.396110996	0.396110996	0.396110996	0.396110996	0.396110996	0.396110996	0.396110996	0.396110996	0.396110996	0.396110996	0.396110996	0.396110996	0.396110996	0.396110996	0.396110996	0.396110996	0.396110996	0.396110996	0.396110996	0.396110996	0.396110996	0.396110996	0.396110996	0.396110996	0.396110996	0.396110996	0.396110996	0.396110996	0.396110996	0.396110996	0.396110996	0.396110996	0.396110996	0.396110996	0.396110996	0.396110996	0.396110996	0.396110996	0.961895395	0.396110996	0.396110996	0.396110996	0.403555528	3.053273969	4.286942845	1.45E-15	1.74E-12	FALSE	FALSE	FALSE	FALSE
Msx2	chr13	53466882	53473074	-1	0.383709557	0.383709557	0.383709557	0.383709557	0.383709557	0.383709557	0.383709557	0.383709557	0.383709557	0.383709557	0.383709557	0.383709557	0.383709557	0.383709557	0.383709557	0.383709557	0.383709557	0.383709557	0.383709557	0.383709557	0.383709557	0.383709557	0.383709557	0.383709557	0.383709557	0.383709557	0.383709557	0.383709557	0.383709557	0.383709557	0.383709557	0.383709557	0.383709557	0.383709557	0.383709557	0.383709557	0.383709557	0.383709557	0.383709557	0.383709557	0.383709557	0.383709557	0.383709557	0.383709557	0.383709557	0.383709557	0.383709557	0.383709557	0.383709557	0.383709557	0.383709557	0.383709557	0.383709557	0.383709557	0.383709557	0.383709557	0.383709557	0.383709557	0.383709557	0.383709557	0.383709557	0.383709557	4.021001093	0.383709557	0.383709557	0.383709557	0.383709557	0.383709557	0.383709557	0.383709557	0.383709557	0.383709557	0.383709557	0.383709557	0.383709557	0.383709557	0.383709557	0.383709557	0.383709557	0.383709557	0.383709557	0.383709557	0.383709557	0.383709557	0.383709557	0.383709557	0.383709557	0.383709557	0.383709557	0.383709557	0.383709557	0.383709557	0.383709557	7.601212863	0.383709557	0.383709557	0.383709557	0.383709557	0.383709557	0.383709557	0.383709557	0.383709557	0.383709557	0.383709557	0.383709557	0.383709557	0.383709557	0.383709557	0.383709557	0.383709557	0.383709557	0.383709557	0.383709557	0.383709557	0.383709557	0.383709557	0.383709557	0.383709557	0.383709557	0.383709557	0.383709557	0.383709557	0.383709557	0.471959921	0.383709557	2.31063078	0.383709557	0.383709557	0.383709557	0.383709557	9.885468667	0.383709557	9.625431715	7.767793088	9.479123826	0.383709557	0.383709557	0.383709557	5.697206891	0.383709557	1.903898364	7.573787938	0.383709557	0.383709557	9.78640702	0.383709557	0.383709557	0.383709557	3.581221241	0.686509063	3.055302266	0.383709557	11.83247375	4.399833434	8.400835218	0.383709557	0.383709557	4.291767672	0.383709557	0.383709557	3.055302266	0.383709557	1.335403964	0.383709557	0.383709557	9.821323162	3.4262852	0.936648704	3.157366951	0.383709557	9.38824165	0.383709557	0.383709557	0.383709557	0.383709557	0.383709557	7.917114765	7.902491779	9.241279508	5.864982071	2.219186221	9.628767065	0.383709557	0.383709557	5.627783939	8.231281155	9.250691025	0.383709557	0.383709557	9.480970451	8.292847348	0.383709557	0.383709557	0.383709557	10.63699402	0.383709557	8.954559625	2.696986592	0.383709557	9.585938629	3.440935529	1.605840053	-2.968975607	9.99E-15	1.08E-11	TRUE	FALSE	FALSE	FALSE
Hoxd12	chr2	74675011	74677705	1	0.4794027	0.4794027	0.4794027	0.4794027	0.4794027	0.4794027	0.4794027	0.4794027	0.4794027	0.4794027	0.4794027	0.4794027	0.4794027	0.4794027	0.4794027	0.4794027	0.4794027	0.4794027	0.4794027	0.4794027	0.4794027	0.4794027	0.4794027	0.4794027	0.4794027	0.4794027	0.4794027	0.4794027	0.4794027	0.4794027	0.4794027	0.4794027	0.4794027	0.4794027	0.4794027	0.4794027	0.4794027	0.4794027	0.4794027	0.4794027	0.4794027	0.4794027	0.4794027	0.4794027	0.83861514	0.4794027	0.4794027	0.4794027	0.4794027	0.4794027	0.4794027	0.4794027	0.4794027	0.4794027	0.4794027	0.4794027	0.4794027	0.4794027	0.4794027	0.4794027	0.4794027	0.4794027	0.4794027	0.4794027	0.4794027	0.4794027	0.4794027	0.4794027	0.4794027	0.4794027	0.4794027	0.4794027	0.4794027	3.724558216	0.4794027	0.4794027	0.4794027	0.4794027	0.4794027	0.4794027	0.4794027	0.4794027	0.4794027	0.4794027	0.4794027	0.4794027	0.4794027	0.4794027	0.4794027	0.4794027	0.4794027	0.4794027	0.4794027	0.4794027	0.4794027	0.4794027	0.4794027	0.4794027	0.4794027	0.4794027	0.4794027	0.4794027	0.4794027	0.4794027	0.4794027	0.4794027	0.4794027	0.4794027	0.4794027	0.4794027	0.4794027	0.4794027	0.4794027	0.4794027	0.4794027	0.4794027	0.4794027	0.4794027	0.4794027	0.4794027	0.4794027	0.4794027	0.4794027	0.508706504	0.4794027	8.444023222	0.4794027	0.4794027	0.4794027	3.724558216	5.204341734	0.83861514	10.43394148	0.4794027	8.425948981	1.125981002	8.781691825	0.4794027	0.4794027	0.4794027	0.4794027	9.713877872	8.930132425	1.570866873	1.75060566	0.4794027	0.4794027	0.4794027	0.4794027	0.4794027	4.552591103	0.4794027	3.541327878	0.4794027	1.365505178	0.4794027	3.017030027	7.592150576	0.4794027	0.4794027	1.570866873	2.704502112	0.4794027	2.05426875	11.438756	10.38076648	1.910411998	1.570866873	0.4794027	11.31855149	10.9738755	0.4794027	2.415712627	7.903704944	1.75060566	2.789206547	0.4794027	0.4794027	9.305716678	0.4794027	2.415712627	0.4794027	0.4794027	2.1850727	2.704502112	0.83861514	9.044395196	8.402612981	2.518534147	1.125981002	7.376391938	6.698738198	7.19811639	0.4794027	0.4794027	0.4794027	0.4794027	1.365505178	0.4794027	10.92147654	3.226809767	1.546776092	-2.718103263	1.73E-14	1.70E-11	FALSE	FALSE	FALSE	FALSE
Dlk1	chr12	109452821	109463336	1	0.234567135	1.4675595	8.002664067	0.234567135	3.513069582	0.234567135	5.003307476	0.234567135	1.640918907	0.234567135	7.662663347	4.179965301	0.234567135	2.69447102	0.234567135	6.070553063	3.777352843	1.867226378	5.529750375	0.234567135	0.234567135	0.234567135	0.234567135	4.339447437	4.388917244	4.221518855	0.234567135	4.04760148	4.401024118	6.093115374	0.234567135	2.288116604	0.234567135	0.234567135	1.720365042	2.482950347	0.234567135	8.096849134	3.578495295	4.221518855	0.234567135	0.234567135	0.234567135	0.234567135	0.234567135	2.000509336	1.935406473	5.782026445	5.316211209	3.396967532	4.388917244	0.234567135	0.234567135	4.634288073	1.27048671	4.592668183	3.952091338	5.196286061	2.179852876	5.786648042	5.026937567	0.234567135	8.421999416	0.234567135	0.234567135	0.613211978	8.432359056	0.234567135	0.234567135	6.148024087	3.372582274	4.221518855	1.867226378	5.615375064	7.019119506	6.26855852	0.234567135	0.234567135	4.798888206	0.234567135	0.234567135	7.112270148	0.234567135	6.144427813	2.436652733	7.394002397	0.234567135	5.011227255	0.234567135	0.234567135	5.341559655	0.234567135	1.16083999	0.912855515	2.339346778	6.742932627	0.436276296	0.234567135	0.234567135	0.234567135	0.234567135	0.234567135	3.952091338	0.234567135	6.251943704	3.641082246	0.234567135	6.592689296	0.234567135	0.234567135	0.234567135	2.613544971	7.400047234	3.244061423	0.234567135	6.782803908	0.234567135	0.234567135	5.473533781	6.297991351	2.913126063	1.79566365	0.234567135	2.662451026	0.234567135	0.234567135	0.234567135	0.234567135	0.234567135	0.234567135	0.234567135	0.234567135	0.234567135	0.234567135	0.234567135	0.234567135	0.234567135	0.234567135	0.234567135	0.234567135	0.234567135	0.234567135	0.234567135	0.234567135	0.234567135	0.234567135	0.234567135	0.234567135	0.234567135	0.234567135	0.234567135	0.234567135	0.234567135	0.234567135	0.234567135	0.234567135	0.234567135	0.234567135	0.234567135	0.234567135	0.234567135	0.234567135	0.234567135	0.234567135	0.234567135	0.234567135	0.234567135	0.234567135	0.234567135	0.234567135	0.234567135	0.234567135	0.234567135	0.234567135	0.234567135	0.234567135	0.234567135	0.234567135	0.234567135	0.234567135	0.234567135	0.234567135	0.234567135	0.234567135	0.234567135	0.234567135	0.234567135	0.234567135	0.234567135	0.234567135	0.234567135	0.234567135	0.234567135	0.234567135	0.234567135	0.234567135	0.234567135	0.234567135	0.234567135	0.234567135	0.234567135	1.735218987	2.42788389	3.21E-14	2.89E-11	FALSE	FALSE	FALSE	FALSE
Pdia3	chr2	121413773	121438687	1	10.33717288	10.08379495	11.89431745	8.375934869	10.10024387	0.399533209	10.49126925	9.602964681	11.56177318	9.663819184	12.26723317	8.895156206	11.2890254	9.832852662	11.04202205	12.0595841	9.974565587	11.517551	4.262103842	0.399533209	9.904247954	11.44823789	7.471283551	9.825261201	4.504462206	10.86476836	10.6932729	0.399533209	11.34831542	10.26829754	11.27683218	7.646923372	1.54324161	11.74821613	11.67337814	11.78272621	8.1335742	9.634581732	9.010325927	10.93651909	9.3026484	3.003563205	4.028205802	8.056130175	0.712078116	8.907671039	12.11833054	10.70848366	9.144894085	11.75369221	7.927787415	0.712078116	11.38182278	12.23426855	0.712078116	8.015791278	12.46688675	11.84661719	11.27831565	8.485309169	0.712078116	10.96351165	11.50762485	6.69688544	11.09201459	9.714560047	11.75662205	8.88934331	10.41711942	12.0124514	10.43185756	10.16983149	9.625285737	9.694699557	9.415480236	9.164279642	11.20513553	10.02315283	10.60794809	12.81297115	10.22779561	9.410753701	9.560920482	12.18825568	10.68378903	9.651279551	0.399533209	11.64677838	9.020998547	12.37159719	11.77499698	12.52521394	10.3260989	1.186706036	10.84112376	9.132644487	10.77672117	6.391648684	9.68690159	7.571487669	10.8254809	8.509511029	12.27858122	10.9440159	12.09273838	9.410077216	0.399533209	10.16663096	5.451437317	10.73303317	11.11232681	12.96935518	8.131934092	7.4918889	0.399533209	11.89492196	11.41119291	10.84938115	12.23998971	11.45300761	11.033043	8.65135626	10.78665797	9.174673392	5.492916593	11.34212255	6.101086558	9.989586049	10.61794208	0.399533209	10.88170208	9.084275893	0.399533209	1.375959811	11.26883232	6.740589068	8.930493942	6.770412491	10.90084899	1.186706036	12.75814228	6.265686096	6.740589068	10.63656852	0.399533209	0.399533209	0.399533209	0.399533209	4.544465186	0.399533209	10.32860691	1.186706036	0.968822987	10.56787177	7.458254141	0.399533209	0.399533209	11.56405553	0.399533209	0.712078116	0.399533209	9.997263258	3.782748425	0.968822987	6.445459923	10.67930437	0.399533209	0.399533209	1.186706036	0.399533209	8.623614248	3.358023492	0.712078116	7.383031548	0.399533209	0.712078116	0.399533209	11.55521036	8.402025737	0.399533209	5.684111951	12.04549637	0.399533209	0.399533209	0.399533209	8.964065285	6.787181671	9.479430778	0.399533209	0.399533209	12.09157863	0.399533209	11.62230971	0.399533209	5.135110929	0.399533209	0.399533209	0.399533209	0.399533209	12.75601433	4.78913049	7.499792685	4.385542902	2.66E-13	2.07E-10	FALSE	FALSE	FALSE	FALSE
Col3a1	chr1	45311536	45349706	1	1.511417305	0.141207493	6.939556554	4.21595403	8.925842338	0.387895501	9.720892645	0.598497479	8.041201646	0.141207493	10.46100328	8.462178938	0.141207493	9.668807527	2.569426113	8.485130844	9.779964051	10.61782153	0.387895501	2.998608556	2.294975042	2.030277064	3.74869301	7.594607649	9.520560612	10.37424888	7.915349463	9.040715827	11.49060215	8.819202219	8.475577156	7.777460284	2.201311327	3.205739863	10.67201851	8.225464577	5.213057352	1.020255145	0.141207493	7.615939255	0.598497479	0.141207493	2.799918333	5.770122449	5.907446798	9.810187495	0.598497479	11.07108489	7.203854365	7.287896321	10.12087752	0.141207493	6.683689239	10.03312925	9.215336477	8.583542054	4.338338248	8.224472941	1.562536738	1.020255145	8.638924434	4.510929386	8.235343636	0.141207493	9.575451751	8.683986846	8.450776595	11.36894544	0.141207493	8.267472733	8.647458426	9.425601559	4.722381733	7.132696304	9.090547874	11.35773997	1.159586022	4.167243986	1.091601947	6.964715776	8.629590738	10.79859674	0.141207493	7.67520421	4.523884418	9.86609893	0.598497479	8.127016264	3.017051697	0.782236056	6.256927208	9.045215706	2.569426113	0.945195563	0.141207493	0.269817768	7.391367853	0.141207493	4.62353831	6.225551313	1.750623037	1.020255145	7.606835732	0.141207493	8.124892096	7.042172793	2.233213015	1.020255145	0.141207493	0.141207493	8.601221773	9.018575652	6.759584438	0.598497479	0.141207493	10.33228972	10.08308276	5.71470462	9.475426074	10.63797749	6.642706026	2.862450116	5.271835053	5.541375315	9.315126273	0.497035994	1.458419793	0.141207493	0.141207493	0.141207493	0.598497479	0.141207493	0.141207493	1.511417305	0.141207493	0.269817768	0.141207493	5.534405413	0.141207493	6.13134783	0.141207493	1.750623037	3.035262037	0.141207493	0.945195563	0.141207493	2.168688229	0.141207493	8.242218945	0.141207493	0.141207493	0.141207493	2.135310337	0.141207493	0.141207493	0.387895501	0.141207493	0.141207493	0.141207493	8.305481535	0.141207493	6.785366314	0.141207493	5.221034123	7.572176575	0.141207493	0.141207493	0.141207493	4.497856967	0.141207493	0.141207493	10.73238544	4.464648111	0.141207493	2.294975042	0.141207493	0.141207493	0.141207493	0.141207493	0.141207493	0.141207493	7.638449874	0.141207493	0.141207493	4.416832797	2.168688229	0.141207493	0.497035994	1.403400922	0.269817768	0.141207493	0.141207493	0.141207493	0.387895501	0.269817768	0.387895501	0.387895501	3.088553231	5.846876127	0.141207493	1.663261211	4.060286511	3.878114104	2.68E-13	2.07E-10	FALSE	FALSE	FALSE	FALSE
Id2	chr12	25093799	25096092	-1	12.29297393	0.835866977	4.472038817	0.835866977	0.835866977	11.17726795	10.09696747	9.857983436	9.805799543	7.281986419	12.19034462	6.792986889	8.493846026	12.61159125	11.26132464	10.88441855	2.300020252	11.02038146	8.244115486	8.515668898	8.031199684	11.06123129	0.835866977	0.835866977	9.098284168	9.276843856	9.066955142	6.486988106	12.28482728	12.77931767	0.835866977	11.98944742	8.929720592	9.860421916	9.445495676	10.6515319	10.80878616	6.269372596	9.955868847	0.835866977	8.45242067	10.19682888	0.835866977	11.72285913	0.835866977	10.37793748	11.1249866	8.759875122	9.37731951	9.704932427	9.190324751	2.049532294	11.19814335	0.835866977	0.835866977	1.361689044	11.53910173	8.403095656	0.835866977	10.43467568	0.835866977	0.835866977	12.28777443	9.373909987	10.84863399	13.21505505	6.984004783	3.011560796	9.300383093	12.10731615	9.355012197	0.835866977	10.49320035	9.316457378	10.64447464	0.835866977	7.755359264	7.324996502	0.835866977	13.54434143	0.835866977	0.835866977	8.778046175	0.835866977	0.835866977	7.053851309	7.996146421	11.02853606	0.835866977	1.361689044	9.385808233	10.6876833	10.06560953	9.975123581	9.471250896	5.358656376	10.72228076	0.835866977	0.835866977	0.835866977	0.835866977	0.835866977	11.41644873	9.36706667	0.835866977	0.835866977	0.835866977	10.78716066	6.78273854	3.919218828	0.835866977	10.23115146	9.273188102	1.74622163	0.835866977	0.835866977	8.503239135	7.31791661	10.03247397	8.722831653	9.784128894	5.18276463	11.06229082	6.880888964	11.8454759	13.05661033	8.493846026	12.66522609	11.63194298	5.017796079	13.28649724	12.6429135	10.77493313	15.11802611	11.44068748	10.60575714	10.27932996	11.41893237	11.57108956	12.06036349	12.42856273	12.94371461	12.85814847	12.81652688	13.57778989	12.82700643	12.93390745	3.268168306	13.50533503	12.88024578	13.29350706	11.77839502	13.71666285	12.21413466	12.56132879	11.64543858	12.68994347	12.25339714	11.04148831	12.39426455	0.835866977	14.12910569	10.41324432	13.70898792	14.78563347	13.85949959	13.32904494	11.37270535	13.49173454	10.80625874	11.41354574	12.35805296	11.899533	10.99896121	10.49477083	11.88193812	12.97513511	12.63367712	11.87139816	12.12593092	0.835866977	13.66371954	2.300020252	10.92517245	1.361689044	11.00006746	11.19234798	12.80058407	10.26467643	12.87437612	12.41701331	11.6397716	11.81531354	11.83156142	12.21031629	11.99667025	12.87723868	12.85799594	1.74622163	11.71344789	11.30587485	8.570833324	-4.424985891	4.03E-13	2.90E-10	FALSE	FALSE	FALSE	FALSE
Evx2	chr2	74652989	74659557	-1	0.308452938	0.308452938	0.308452938	0.308452938	0.308452938	0.308452938	0.308452938	0.308452938	0.308452938	0.308452938	0.308452938	0.308452938	0.308452938	0.308452938	0.308452938	0.308452938	0.308452938	0.308452938	0.308452938	0.308452938	0.308452938	0.308452938	0.308452938	0.308452938	0.308452938	0.308452938	0.308452938	0.308452938	0.308452938	0.308452938	0.308452938	0.308452938	0.308452938	0.308452938	0.308452938	0.308452938	0.308452938	0.308452938	0.308452938	0.308452938	0.308452938	0.308452938	0.308452938	0.308452938	0.308452938	0.308452938	0.308452938	0.308452938	0.308452938	0.308452938	0.308452938	0.308452938	0.308452938	0.308452938	0.308452938	0.308452938	0.308452938	0.308452938	0.308452938	0.308452938	0.308452938	0.308452938	0.308452938	0.308452938	0.308452938	0.308452938	0.308452938	0.308452938	0.308452938	0.308452938	0.308452938	0.308452938	0.308452938	0.308452938	0.308452938	0.308452938	0.308452938	0.308452938	0.308452938	0.308452938	0.308452938	0.308452938	0.308452938	0.308452938	0.308452938	0.308452938	0.308452938	0.308452938	0.308452938	0.308452938	0.308452938	0.308452938	0.308452938	0.308452938	0.308452938	0.308452938	0.308452938	0.308452938	0.308452938	0.308452938	0.308452938	0.308452938	0.308452938	0.308452938	0.308452938	0.308452938	0.308452938	0.308452938	0.308452938	0.308452938	0.308452938	0.308452938	0.308452938	0.308452938	0.308452938	0.562433472	0.308452938	0.308452938	0.308452938	0.308452938	0.308452938	0.308452938	0.308452938	0.310517821	0.308452938	4.256769575	0.308452938	0.308452938	2.847566957	0.308452938	0.308452938	0.308452938	3.794152489	8.201852292	0.308452938	0.308452938	0.308452938	0.308452938	0.308452938	0.308452938	6.27204722	4.85251556	0.308452938	0.308452938	8.253477053	0.308452938	4.220333645	0.308452938	0.308452938	0.308452938	1.539547042	4.910840129	8.802614566	0.562433472	0.308452938	0.308452938	0.308452938	5.47972728	0.308452938	0.308452938	0.308452938	2.193987844	8.05052323	0.308452938	0.308452938	0.308452938	0.308452938	0.562433472	0.308452938	6.865595037	2.586394741	0.308452938	7.09169227	1.653248635	0.308452938	1.653248635	0.308452938	1.758640133	4.238666632	0.308452938	2.403491993	8.732386774	0.308452938	0.966073139	0.308452938	2.403491993	3.460993992	0.308452938	0.308452938	0.308452938	7.492034592	6.451731793	2.116799335	0.308452938	0.308452938	0.308452938	0.308452938	2.586394741	0.562433472	1.132178764	1.998833446	0.955301678	-1.688315625	9.72E-12	6.34E-09	FALSE	FALSE	FALSE	FALSE
Itm2a	chrX	107397097	107403376	-1	12.84407783	10.0811355	10.58024242	9.990900935	10.7221058	0.651777056	10.85036759	11.10611298	10.00700485	10.57754907	13.55018029	6.599097179	8.136535905	7.578765471	11.84684867	0.651777056	0.651777056	11.59049808	4.134382338	11.59396722	9.573094554	9.452447648	9.177308538	9.41913722	6.673628419	8.969488841	11.47512664	9.431122284	11.68286001	10.85571297	11.96119411	10.63463537	8.941273058	12.30601076	14.55669941	8.794985451	0.651777056	0.651777056	13.61518314	11.61066204	0.651777056	11.91692106	6.046701763	9.444191867	0.651777056	7.823910965	6.833879832	5.888802348	12.50835009	0.651777056	11.4643781	0.651777056	1.715633754	7.908643806	8.497314988	11.54847948	13.89797969	10.87119149	12.31363786	12.05324732	9.707275357	13.19188704	8.346008658	7.823910965	7.849142939	10.99706137	13.07444018	10.67651846	10.03711572	9.021148838	0.651777056	2.864359406	9.689424301	9.829125944	10.22507252	11.9464477	11.22584641	10.57647032	6.736793074	8.870862863	0.651777056	0.651777056	8.490458614	13.86522667	12.40473537	11.95871232	11.020652	9.919529544	0.651777056	12.74470023	0.651777056	10.34077472	14.46557103	0.651777056	0.651777056	12.68439405	0.651777056	4.430263872	6.697640408	12.51371393	9.992519439	8.265295748	1.715633754	8.879635728	0.651777056	3.986288771	0.651777056	11.85354358	12.98499247	0.651777056	0.651777056	4.992746694	0.651777056	10.44729273	8.891828802	11.85220708	4.643065004	2.477371096	10.98897619	11.21097759	10.94869034	9.896373902	10.58024242	8.169314377	11.54241512	0.651777056	6.665534782	11.26888729	7.267305414	0.651777056	0.651777056	0.651777056	7.319820394	0.651777056	0.651777056	0.651777056	11.03368046	3.49567471	0.651777056	0.651777056	12.2487551	9.513468335	7.272643772	0.651777056	0.651777056	0.651777056	5.09271187	0.651777056	0.651777056	1.946922135	5.74258309	0.651777056	2.618219869	0.651777056	0.651777056	12.04274044	8.961247211	13.62382451	0.651777056	0.651777056	0.651777056	0.651777056	0.651777056	0.651777056	0.651777056	11.71237846	0.651777056	0.651777056	0.651777056	0.651777056	10.62996351	9.513468335	7.642005288	0.651777056	12.48554415	0.651777056	0.651777056	0.651777056	2.746532545	10.63307977	0.651777056	0.651777056	10.32223124	12.39283458	0.651777056	0.651777056	0.651777056	0.651777056	0.651777056	1.715633754	13.50999305	0.651777056	0.651777056	0.651777056	0.651777056	0.651777056	0.651777056	0.651777056	0.651777056	0.651777056	3.582176288	6.417442544	4.58713809	9.99E-12	6.34E-09	FALSE	FALSE	FALSE	FALSE
Lhx2	chr2	38339279	38369733	1	0.295334495	0.295334495	0.295334495	0.295334495	0.295334495	0.540363532	0.295334495	0.295334495	0.295334495	0.295334495	0.295334495	0.295334495	0.295334495	0.295334495	0.295334495	2.638050145	0.295334495	0.295334495	0.295334495	0.295334495	0.295334495	0.295334495	0.295334495	0.295334495	0.295334495	0.295334495	0.295334495	0.295334495	0.295334495	0.295334495	0.295334495	0.295334495	0.295334495	0.295334495	0.295334495	0.295334495	0.540363532	0.295334495	0.295334495	0.295334495	0.295334495	0.295334495	0.295334495	0.295334495	0.295334495	0.295334495	0.295334495	0.295334495	0.295334495	0.295334495	0.295334495	0.295334495	0.295334495	0.295334495	0.295334495	0.295334495	0.295334495	0.295334495	0.295334495	0.295334495	0.295334495	0.295334495	0.295334495	0.295334495	0.295334495	0.295334495	0.295334495	0.295334495	0.295334495	0.295334495	2.281514571	0.295334495	0.295334495	0.295334495	0.295334495	0.295334495	5.95143434	0.295334495	0.295334495	0.295334495	2.212479536	0.295334495	0.295334495	0.295334495	0.295334495	0.540363532	0.295334495	0.295334495	0.295334495	3.301530474	0.295334495	0.295334495	0.295334495	2.638050145	0.295334495	0.295334495	1.094808535	0.295334495	2.063631522	0.295334495	3.301530474	0.295334495	0.295334495	0.295334495	0.295334495	0.295334495	0.295334495	0.295334495	0.295334495	0.295334495	0.74975599	0.295334495	0.295334495	0.295334495	0.295334495	0.295334495	0.295334495	0.295334495	0.295334495	0.295334495	0.295334495	0.295334495	0.295334495	0.490574559	1.897640692	5.299817583	0.295334495	0.295334495	0.295334495	0.295334495	4.375994683	5.324563962	4.724812891	9.728116001	7.120176039	0.74975599	0.295334495	3.517249932	0.295334495	0.295334495	0.295334495	8.726338105	0.295334495	1.094808535	6.499921934	0.295334495	0.295334495	0.74975599	2.063631522	1.240629893	0.295334495	8.202138291	8.659828166	3.545593444	8.160364003	0.295334495	0.74975599	0.932573641	0.540363532	0.295334495	0.540363532	0.295334495	2.347396488	0.295334495	0.295334495	0.295334495	5.169287596	0.295334495	0.295334495	7.370431928	8.045974829	0.295334495	0.295334495	0.295334495	0.295334495	0.295334495	0.295334495	12.14604336	11.31374764	6.680109855	1.494341744	9.785317654	2.689761474	0.295334495	0.295334495	1.094808535	2.347396488	0.295334495	0.295334495	4.797324176	7.202585585	0.295334495	0.74975599	4.391693028	7.536742818	0.295334495	1.606217262	0.295334495	0.295334495	2.347396488	2.67897237	1.326344577	-2.188397811	1.86E-11	1.12E-08	TRUE	FALSE	FALSE	FALSE
Hes1	chr16	30064382	30067796	1	7.381717458	5.597911398	0.574341385	0.574341385	5.360989245	0.574341385	0.984038859	5.013276597	3.725189149	0.574341385	5.29063854	0.574341385	0.574341385	0.574341385	0.574341385	1.975991578	0.574341385	0.574341385	0.574341385	4.613053188	0.574341385	6.281190364	4.613053188	0.574341385	5.216680645	6.568146606	5.476407041	0.574341385	0.574341385	0.574341385	3.969926522	7.034230571	2.558261645	1.784498863	5.444361856	0.574341385	5.990766278	0.574341385	4.82699905	3.777570835	0.574341385	2.779883876	0.574341385	7.071423023	0.574341385	0.574341385	4.583933317	0.574341385	7.187285517	1.975991578	0.574341385	0.574341385	0.574341385	8.135430205	2.779883876	5.411588681	3.670833689	2.296304816	4.801927691	5.272501459	0.984038859	3.969926522	5.749848943	8.394258271	2.558261645	3.924188183	0.574341385	0.574341385	5.775833617	5.775833617	0.574341385	5.82643971	6.483953713	0.574341385	6.491813903	5.612404413	4.899700385	0.574341385	6.33461478	0.574341385	3.555564178	4.099035876	4.428805505	5.945694237	0.574341385	0.574341385	1.563641496	6.522833293	0.574341385	0.574341385	2.14501966	0.574341385	1.563641496	0.574341385	0.574341385	4.801927691	0.574341385	0.574341385	4.613053188	5.197583205	3.059175851	0.574341385	7.59741971	0.574341385	6.02366964	0.574341385	0.574341385	0.574341385	0.574341385	5.326242667	1.563641496	0.574341385	0.574341385	0.574341385	6.794733613	0.574341385	0.574341385	6.06640504	2.971951041	0.574341385	4.554213551	0.574341385	7.948167286	2.923494783	8.635090551	0.574341385	6.443997268	5.444361856	4.641596904	0.574341385	4.361761497	8.099871837	4.641596904	8.844485167	6.70291354	8.673609292	0.574341385	8.619031594	7.626271327	0.574341385	7.385941488	6.281190364	9.507101597	4.139626401	7.187285517	7.22077743	9.215880058	6.168013075	3.494281019	0.574341385	9.449743987	6.910677546	9.911179524	4.361761497	2.779883876	1.563641496	8.732845368	7.970840719	6.826159958	7.356110224	5.910941381	0.574341385	7.768944613	8.429470688	7.611917641	7.262726647	8.757506157	8.649216642	1.563641496	5.235528585	6.990516645	0.574341385	3.430278729	8.792929474	8.120298092	7.012539169	7.081875677	0.984038859	0.574341385	10.79446552	6.640642705	7.30794952	0.574341385	9.378398209	2.971951041	1.563641496	4.327033739	2.779883876	3.363304761	7.702761166	5.378053671	8.162766794	6.723087189	7.78182461	6.892978801	2.879111358	0.574341385	8.258021708	2.296304816	6.272090741	5.658126118	3.967876599	-2.734631335	3.76E-11	2.14E-08	TRUE	FALSE	FALSE	FALSE
Meox2	chr12	37108538	37179534	1	0.50894767	0.50894767	5.53176407	6.945448788	0.50894767	1.985894899	10.12310382	1.639259591	11.2948627	0.50894767	10.4471794	8.882068861	0.50894767	0.50894767	0.50894767	8.763501675	3.902979526	11.19375361	8.2613313	0.50894767	1.822963026	1.182079202	0.50894767	9.682367837	9.447338506	9.238917927	1.4287038	0.884421066	8.83874001	10.82026402	10.21890022	1.182079202	0.50894767	11.25171569	6.316149419	9.792443489	0.884421066	0.50894767	0.50894767	10.74580796	0.50894767	0.50894767	7.178157163	0.50894767	0.50894767	10.9465439	0.50894767	9.959278732	7.89669353	10.00453894	1.822963026	0.50894767	9.96966287	9.512290935	2.13227898	10.15396347	1.182079202	8.495787405	3.584759061	0.50894767	7.541322687	9.531384759	0.50894767	0.50894767	0.50894767	1.182079202	12.67318911	0.50894767	1.985894899	8.067937055	10.59890427	10.17100318	0.50894767	9.068660082	10.0391719	12.16847433	0.50894767	0.50894767	10.81214065	2.700251928	2.499049947	11.26764523	0.50894767	0.50894767	1.182079202	3.423480341	0.50894767	8.525901664	6.889927267	0.50894767	1.985894899	0.50894767	0.50894767	1.182079202	0.50894767	1.182079202	9.582426988	2.13227898	0.50894767	1.182079202	2.13227898	0.50894767	5.40786803	0.50894767	11.43149672	0.50894767	0.50894767	0.50894767	1.639259591	0.50894767	11.80271385	9.251988967	10.33825751	1.182079202	1.4287038	0.50894767	11.4161697	0.50894767	11.92326275	0.50894767	1.985894899	9.427977481	0.50894767	4.511255634	1.639259591	0.50894767	0.50894767	0.50894767	0.50894767	0.50894767	0.50894767	0.50894767	0.50894767	1.639259591	0.50894767	0.884421066	1.822963026	0.50894767	0.50894767	0.50894767	0.50894767	0.50894767	1.822963026	0.50894767	0.50894767	0.50894767	0.50894767	0.50894767	0.50894767	0.50894767	0.50894767	0.50894767	0.50894767	0.50894767	0.50894767	0.50894767	0.50894767	0.50894767	0.50894767	0.50894767	0.50894767	0.50894767	1.822963026	2.13227898	9.387547204	1.182079202	0.50894767	0.50894767	0.50894767	0.50894767	0.884421066	0.50894767	6.128271346	0.50894767	0.50894767	0.50894767	0.50894767	3.034075059	0.50894767	0.50894767	0.50894767	0.50894767	0.50894767	0.50894767	0.50894767	1.4287038	0.50894767	2.265168796	0.50894767	0.50894767	0.50894767	0.50894767	1.182079202	0.50894767	0.50894767	0.50894767	0.50894767	0.50894767	0.50894767	1.639259591	0.913586497	3.137271441	3.597669137	4.18E-11	2.26E-08	TRUE	FALSE	FALSE	FALSE
Dpysl2	chr14	66802862	66868688	-1	11.10956937	8.447830489	11.10452146	11.29507849	10.36808889	12.06359835	10.60180047	11.00246073	12.37231885	9.989928781	13.49128232	12.1347217	11.27660344	12.27470851	11.5880674	12.58617851	10.87036727	12.833813	9.048037705	5.06240469	11.97573384	10.72795328	10.24765933	8.45872199	8.42209259	11.81055525	10.60486785	10.00207843	11.59250391	11.92337622	10.57556531	10.79591525	10.57806473	10.29577906	12.03477432	7.242086911	10.50135114	11.23404964	10.87460948	12.05330588	9.37518076	9.339778816	8.102605125	10.63138264	0.287480766	12.72162749	12.11068221	10.33669846	10.57598218	11.84926586	13.27134897	0.287480766	11.65470461	12.44298092	8.18907808	11.82990932	9.815559825	12.93822505	2.178910491	9.574425589	5.023810887	11.15882189	11.84728141	9.274499516	11.8762576	12.23216406	14.49289015	11.09116783	11.71423936	13.18844487	10.13249902	10.75692129	13.66814456	10.71892175	12.18135741	13.55166203	10.99499812	11.16562378	11.74403784	13.73193959	11.81480016	12.81327453	10.02424322	12.90372805	11.44922544	12.68793866	11.60164335	11.6676705	12.3520772	12.36895488	9.307006205	12.07462941	11.72799689	11.19305869	10.35405981	9.615559684	11.15645455	10.1502441	12.04760605	11.47000914	12.40301056	10.6723113	12.83163262	12.18968939	12.80649611	11.02079698	0.287480766	10.22471302	1.072130388	11.80709704	12.91163539	11.35605942	11.48950225	10.27282008	11.37786039	12.2156049	12.91579931	10.78549933	13.24861589	12.77761033	12.36063146	13.04348461	9.978622176	10.79968049	9.710124848	12.61232473	9.112101801	12.24362374	9.93509031	0.527084685	13.32252244	10.20705873	10.58719241	13.69593073	12.30884166	10.44837588	10.92636547	11.06155577	11.7089275	11.9351224	11.87515708	10.99842327	12.00536265	6.446559	10.3535736	5.590617996	5.838682748	7.897762088	6.367854183	8.704239205	7.82667461	5.06240469	8.850622771	8.980366342	2.312992994	3.588007978	0.287480766	3.295765138	0.287480766	2.602092153	3.295765138	6.595445629	9.718078745	11.5326636	10.85069082	11.79389766	8.589177288	4.456029461	5.249642692	4.132415414	4.019256628	5.764546116	6.867479682	8.74781179	3.049062027	10.91668846	2.653558107	12.00218661	10.26068358	3.714563607	2.493301603	12.10093864	9.507381631	6.288681698	8.008147533	7.955292654	1.072130388	10.03034015	8.786509192	3.938564876	11.33108667	9.501687988	6.709268138	9.595550488	11.1010498	8.393051006	3.917666487	3.808377103	0.732504961	12.5150247	7.783033709	9.647594281	3.016646778	9.65E-11	4.96E-08	FALSE	FALSE	FALSE	FALSE
Sep.02	chr1	93478962	93510260	1	7.665703973	6.802151489	7.729177411	6.771089186	7.921610555	8.031235428	5.414861224	8.793236884	7.863119824	4.97276623	9.281161596	8.261002056	5.078041104	9.616661045	8.574906785	7.971363767	6.921605344	9.168051465	7.870080065	7.078069157	6.981392489	7.01806145	6.964148797	5.637862157	7.253920065	8.754476734	8.320366534	7.959810551	9.521879873	6.576788922	7.951813705	0.170065379	8.01876244	7.244428562	9.684913973	8.26628775	7.875470465	7.625138001	7.324309788	8.724920869	7.683373529	3.615869702	6.675442818	6.474954457	0.170065379	9.040522306	7.013877673	7.171179146	6.454519138	9.443427068	8.517451941	0.170065379	6.769435654	8.660809786	3.571012211	8.959087933	6.358799521	8.965962242	8.057218402	6.972796406	6.664808563	8.295879639	7.194779647	0.170065379	8.342221782	9.699097749	10.07155043	9.254517422	7.286657038	9.534590939	8.845965929	9.019112807	8.405868583	6.518918521	9.524087895	9.068694919	8.072720581	8.569690779	7.776867431	9.333577283	10.28883	9.558246192	8.052467093	9.265703458	7.646915039	8.031235428	7.006877636	9.666597273	9.801352482	9.165853428	9.473698134	9.686009997	9.130221607	8.776047088	8.758233219	7.796485194	9.154812726	8.351093133	7.35329861	7.446270512	9.914525032	9.089054896	9.898917999	6.628784028	8.396793298	5.171152846	0.170065379	8.713786902	8.635617035	7.549114671	8.817843819	9.0504284	6.210699217	8.403205303	0.170065379	9.414624541	10.02657432	8.518928855	8.825423335	10.10159558	10.45723131	8.246811458	7.450404332	7.693724823	9.112396298	8.509054083	5.865427384	9.399203012	7.691254769	0.170065379	6.316396619	7.48305528	6.893035984	9.531179731	8.108475408	8.070707979	8.926072817	6.924579996	5.210682158	9.242052156	8.526780294	8.249186272	2.586015003	6.939361942	3.571012211	9.885050378	7.768613971	0.907480092	0.170065379	0.170065379	3.286535651	0.170065379	8.620562656	7.17243095	1.524385719	0.170065379	4.460637148	9.204608772	1.460235417	0.170065379	0.170065379	4.023553038	8.614128184	8.436929526	9.121174427	8.518928855	7.567310287	2.286406161	6.975667462	1.170626755	0.322180765	6.1984624	0.322180765	0.170065379	0.700925584	1.322685974	0.170065379	9.064992672	8.119550601	5.419085897	0.170065379	10.21831076	7.378465848	0.170065379	7.936422803	4.435832762	9.081078663	6.380626114	0.170065379	7.779334289	1.524385719	0.170065379	7.446270512	0.170065379	1.248658807	1.000631594	0.700925584	6.24679898	0.170065379	10.02536248	4.915596646	6.632731148	2.778128177	1.16E-10	5.69E-08	FALSE	FALSE	FALSE	FALSE
Wrb	chr16	96145405	96157852	1	10.21905556	0.615202951	0.340148323	8.382080572	1.871397102	8.737026428	0.340148323	0.340148323	9.279795422	9.074555599	10.7733608	0.340148323	7.430426979	9.760319053	6.684182208	6.081884323	8.470168148	0.340148323	9.22058699	0.340148323	9.620148662	0.340148323	0.340148323	0.340148323	8.770790581	9.623556687	8.726197779	0.340148323	9.114549979	0.340148323	10.07392901	0.340148323	0.340148323	0.340148323	0.340148323	9.195944458	0.340148323	0.340148323	0.340148323	0.615202951	0.340148323	9.407291491	0.340148323	0.340148323	0.340148323	10.63306597	8.096977516	9.445754326	5.578819939	10.70468825	11.11674841	0.340148323	0.340148323	8.543965306	0.340148323	6.518336467	9.580115997	10.97834222	10.80221887	0.340148323	0.340148323	10.2414097	0.615202951	0.340148323	7.331488581	0.340148323	12.52973736	0.340148323	9.841164393	9.641918221	8.912060632	10.59909426	0.340148323	10.08173743	10.37768086	12.02098409	8.234511479	9.306090777	0.340148323	10.48194186	10.22739902	9.540486856	0.340148323	9.614776874	0.340148323	5.334540974	0.340148323	9.049436671	12.26316659	10.53616352	0.340148323	8.226849513	10.85453467	10.09407347	10.50244842	10.39971258	10.94312115	7.983339222	3.725827267	0.340148323	0.340148323	10.07428486	10.08456641	10.18156189	9.192670457	9.668558374	0.340148323	8.169382807	10.29215858	0.340148323	0.340148323	0.340148323	8.371695291	0.340148323	9.146713679	9.819676894	11.27928883	10.15489247	0.340148323	10.59909426	9.933887929	8.741514487	10.67988258	5.891170263	0.340148323	9.971053281	0.340148323	0.340148323	10.04662457	0.340148323	0.340148323	0.340148323	0.340148323	11.0519172	0.340148323	9.085894474	0.340148323	4.213232509	0.340148323	0.340148323	0.340148323	9.94326941	0.340148323	0.340148323	0.340148323	11.827373	0.340148323	0.340148323	0.340148323	0.340148323	0.340148323	0.340148323	0.340148323	0.340148323	6.676702456	0.340148323	0.340148323	10.78166503	0.340148323	0.340148323	0.340148323	0.340148323	0.340148323	0.340148323	11.30529021	0.340148323	0.340148323	0.340148323	0.340148323	0.340148323	0.340148323	0.340148323	0.340148323	0.340148323	0.340148323	0.340148323	0.340148323	0.340148323	1.871397102	0.340148323	0.340148323	0.340148323	0.340148323	0.340148323	0.340148323	0.340148323	0.340148323	0.340148323	0.340148323	0.340148323	11.87971691	0.340148323	0.340148323	0.340148323	4.013957402	0.340148323	1.045126248	0.340148323	0.340148323	0.340148323	1.773715997	4.318675167	4.117454266	1.24E-10	5.81E-08	FALSE	FALSE	FALSE	FALSE
Irx1	chr13	71957919	71963723	-1	0.506420613	0.506420613	0.506420613	0.506420613	0.506420613	0.506420613	0.506420613	0.506420613	0.506420613	0.506420613	0.506420613	0.506420613	0.506420613	0.506420613	0.506420613	0.506420613	0.506420613	0.506420613	0.506420613	0.506420613	0.506420613	0.506420613	0.506420613	0.506420613	0.506420613	0.506420613	0.506420613	0.506420613	0.506420613	0.506420613	0.506420613	0.506420613	0.506420613	0.506420613	0.506420613	0.506420613	0.506420613	0.506420613	0.506420613	0.506420613	0.506420613	0.506420613	0.506420613	0.506420613	0.506420613	0.506420613	0.506420613	0.506420613	0.506420613	0.506420613	0.506420613	0.506420613	0.506420613	0.506420613	0.506420613	0.506420613	0.506420613	0.506420613	0.506420613	0.506420613	0.506420613	0.506420613	0.506420613	0.506420613	0.506420613	0.506420613	0.506420613	0.506420613	0.506420613	0.506420613	0.506420613	0.506420613	0.506420613	0.506420613	0.506420613	0.506420613	0.506420613	0.506420613	0.506420613	0.506420613	0.506420613	0.506420613	0.506420613	0.506420613	0.506420613	0.880523239	0.506420613	0.506420613	0.506420613	0.506420613	0.506420613	0.506420613	0.506420613	0.506420613	0.506420613	0.506420613	0.506420613	0.506420613	0.506420613	0.506420613	0.506420613	0.506420613	0.506420613	0.506420613	0.506420613	0.506420613	0.506420613	0.506420613	0.506420613	0.506420613	0.506420613	0.506420613	0.506420613	0.506420613	0.506420613	0.506420613	0.506420613	0.506420613	0.506420613	0.506420613	0.506420613	0.506420613	0.506420613	0.509462098	0.506420613	0.506420613	0.506420613	0.506420613	0.506420613	0.506420613	2.950159153	0.506420613	6.245130864	8.641090093	2.950159153	3.099191845	4.085748833	0.880523239	6.020574647	0.506420613	2.693047264	0.506420613	0.506420613	3.35775915	0.506420613	5.279728692	5.953628655	0.506420613	0.506420613	0.506420613	0.880523239	0.506420613	0.506420613	0.506420613	4.121043294	0.506420613	0.880523239	1.816857169	0.506420613	0.506420613	0.506420613	0.506420613	0.506420613	6.467091319	0.506420613	0.506420613	0.506420613	0.880523239	0.506420613	0.506420613	0.506420613	5.953628655	0.506420613	2.783938573	2.258426366	0.506420613	0.506420613	0.506420613	0.506420613	5.600475635	0.506420613	0.506420613	0.506420613	6.467091319	0.506420613	0.506420613	0.506420613	0.506420613	3.168306269	0.506420613	0.506420613	3.525196439	4.689901016	6.382359515	0.506420613	0.506420613	0.506420613	6.411159942	0.506420613	0.506420613	1.825683898	1.01213977	-1.3162218	1.44E-10	6.48E-08	FALSE	FALSE	FALSE	FALSE
Mab21l2	chr3	86545579	86548629	-1	0.596739668	0.596739668	9.950890482	0.596739668	7.806377943	0.596739668	0.596739668	10.37653908	0.596739668	0.596739668	8.2661529	7.253983068	4.648342846	9.373729854	0.596739668	8.625544177	0.596739668	4.355242768	9.660711961	0.596739668	9.45811242	0.596739668	7.522694073	0.596739668	2.350033433	8.467488628	5.557855996	3.279325146	0.596739668	5.426539737	5.100102195	9.786550838	0.596739668	0.596739668	10.58961278	9.371499949	7.59710616	0.596739668	3.424063007	1.017629894	0.596739668	5.282062997	5.100102195	0.596739668	2.614227095	0.596739668	0.596739668	7.889765756	9.199893551	10.65478641	9.309951527	0.596739668	5.31956108	8.740596399	0.596739668	0.596739668	0.596739668	7.18455021	0.596739668	10.55564206	4.648342846	0.596739668	0.596739668	0.596739668	8.232145664	8.731931038	10.85001066	10.80857851	8.244383333	8.518766004	9.549713667	0.596739668	10.34506435	8.774746561	6.649403435	4.557102696	0.596739668	6.917396537	5.31956108	6.721211273	9.198636248	7.012052045	0.596739668	10.15525371	8.950854637	0.596739668	8.52279053	8.490275518	10.25236977	1.017629894	10.44547286	0.596739668	0.596739668	6.959574446	0.596739668	0.596739668	6.078916355	7.90526369	3.890638055	0.596739668	10.31752845	0.596739668	8.372561814	8.819603277	3.987007676	0.596739668	0.596739668	0.596739668	0.596739668	5.183818394	8.602911782	9.882849728	8.350087794	0.596739668	0.596739668	9.345605201	9.042006915	7.877246413	9.346740777	10.98157021	2.614227095	9.426238972	1.608421474	5.031547361	0.596739668	0.596739668	0.596739668	8.726706728	0.596739668	0.596739668	0.596739668	4.425714633	0.596739668	0.596739668	0.596739668	0.596739668	0.596739668	0.596739668	0.596739668	10.80651661	0.596739668	0.596739668	0.596739668	0.596739668	0.596739668	0.596739668	0.596739668	0.596739668	0.596739668	0.596739668	0.596739668	0.596739668	0.596739668	0.596739668	0.596739668	0.596739668	0.596739668	0.596739668	0.596739668	0.596739668	0.596739668	0.596739668	0.596739668	5.409251807	11.65525577	8.581848825	0.596739668	0.596739668	0.596739668	0.596739668	0.596739668	2.614227095	5.802595817	8.880461725	0.596739668	2.730149933	0.596739668	0.596739668	0.596739668	0.596739668	0.596739668	0.596739668	0.596739668	0.596739668	0.596739668	0.596739668	0.596739668	2.197256983	1.608421474	0.596739668	0.596739668	0.596739668	0.596739668	0.596739668	0.596739668	0.596739668	0.596739668	6.714189205	0.596739668	7.502456864	1.640169907	3.736347931	3.391377454	1.70E-10	7.35E-08	FALSE	FALSE	FALSE	FALSE
Lhx9	chr1	138825184	138848577	-1	0.14433208	0.14433208	0.14433208	1.817726606	0.14433208	0.14433208	0.14433208	7.366638657	0.14433208	1.109298642	0.14433208	4.923912675	0.14433208	0.14433208	0.14433208	0.14433208	0.14433208	0.14433208	0.14433208	0.14433208	3.734504357	0.14433208	0.14433208	0.14433208	0.14433208	0.14433208	0.14433208	0.14433208	0.14433208	0.14433208	0.14433208	0.14433208	0.14433208	0.14433208	0.14433208	0.14433208	0.14433208	0.14433208	0.14433208	1.243574717	1.682391695	0.14433208	0.14433208	0.14433208	0.14433208	0.14433208	0.14433208	0.14433208	0.14433208	0.14433208	0.14433208	0.27552884	0.14433208	0.14433208	0.14433208	0.14433208	0.14433208	0.14433208	0.14433208	0.14433208	0.14433208	8.423671256	0.14433208	0.14433208	0.14433208	7.788671651	0.14433208	0.14433208	8.002654035	0.14433208	0.14433208	0.14433208	3.064420706	0.14433208	0.14433208	0.27552884	0.14433208	0.14433208	0.14433208	2.018401587	0.395782942	0.14433208	3.027664029	0.14433208	0.14433208	0.27552884	0.14433208	8.838763571	0.14433208	0.14433208	0.27552884	0.14433208	0.14433208	7.912914531	2.740240726	0.14433208	0.14433208	8.579007942	1.479603367	0.14433208	10.04644539	1.366410531	6.005322101	0.395782942	0.14433208	8.035423966	0.506780068	4.050709822	9.392501738	0.14433208	0.14433208	0.14433208	0.14433208	0.14433208	5.701303545	0.14433208	5.962146247	3.688150211	0.14433208	0.14433208	4.606358475	0.14433208	8.473634012	1.349917228	0.14433208	8.729283135	2.091457648	0.14433208	0.14433208	0.881077902	7.98957369	7.033979103	7.441029912	2.519755371	6.95542976	0.14433208	0.14433208	5.14165132	0.14433208	0.14433208	0.14433208	7.887497577	0.14433208	1.366410531	9.451580586	10.90450285	0.14433208	6.07902679	8.880910475	0.27552884	6.996428312	7.98957369	9.366750867	9.877605611	9.242442359	0.14433208	0.14433208	0.27552884	0.14433208	0.14433208	7.481514064	3.578064494	8.941136552	0.395782942	5.33831996	10.13658662	11.06289448	2.670423783	7.146467964	10.24150173	8.439935795	0.14433208	0.14433208	1.941447818	0.27552884	0.14433208	7.260749291	10.14197057	10.16661326	0.27552884	9.564545676	10.84079183	0.27552884	0.14433208	3.734504357	4.013597603	10.37128439	0.14433208	0.14433208	8.163243058	10.17897496	2.670423783	2.380938361	0.14433208	7.774875779	8.004428565	9.921625586	0.14433208	0.14433208	8.291837345	4.504970133	2.554862056	-3.155052905	2.35E-10	9.52E-08	TRUE	TRUE	FALSE	FALSE
Rps14	chr18	60774508	60778546	1	4.894120843	3.466949588	3.266140317	5.1779636	2.754273197	4.350253363	3.557760773	4.626841899	4.007752276	4.244869567	4.49516583	6.7263552	4.894120843	5.39053961	4.747498523	4.131176939	2.90024222	3.643192729	4.928560916	2.591855467	9.659052686	4.626841899	3.872772162	2.754273197	4.131176939	8.83887789	4.131176939	3.032789935	4.894120843	3.032789935	4.350253363	4.747498523	2.90024222	3.266140317	6.020963979	1.657718843	3.941840254	5.553883032	3.032789935	5.089412429	2.408805546	2.90024222	2.591855467	5.206312682	0.781058178	4.189142917	4.708390223	5.206312682	3.466949588	5.921875128	5.058644927	0.781058178	4.708390223	5.597346225	3.266140317	5.597346225	3.557760773	4.928560916	4.584271389	3.723847255	3.154177933	4.785574602	4.448460501	3.941840254	6.943996749	4.0707841	6.282955259	1.284976959	8.762181543	5.314446514	3.370035975	3.941840254	5.700599158	4.708390223	3.723847255	4.131176939	3.266140317	3.557760773	0.781058178	8.224639329	3.723847255	5.439126335	2.754273197	3.723847255	4.858838466	7.266948051	4.131176939	3.643192729	3.266140317	4.448460501	4.131176939	4.244869567	3.941840254	5.058644927	6.398031074	4.747498523	2.90024222	3.266140317	5.48612994	3.723847255	5.660180361	3.154177933	1.953661285	4.007752276	4.747498523	4.131176939	0.781058178	4.298523491	8.234996321	3.723847255	4.708390223	4.0707841	3.466949588	7.225996873	3.723847255	4.822671551	5.288163359	6.157898619	4.962197967	5.597346225	6.7263552	6.481590683	5.660180361	4.395519996	3.872772162	5.206312682	5.058644927	5.869655883	4.400192415	0.781058178	7.536258382	5.027206939	4.584271389	5.796953327	4.244869567	3.643192729	4.928560916	3.872772162	4.894120843	3.872772162	5.365618534	6.45820624	6.866177541	5.365618534	9.686983438	4.131176939	4.928560916	6.560574416	7.508067956	6.446370327	6.593144239	6.98548211	7.345519957	5.851820826	4.0707841	5.48612994	5.340259394	7.370787601	8.090386236	5.206312682	5.639538232	5.921875128	4.962197967	7.080434681	9.870896119	7.525048226	6.309332604	3.370035975	4.747498523	7.659278292	5.680531302	7.449978728	7.198035708	5.48612994	6.645844743	6.143309902	5.796953327	9.053036413	8.168110127	5.149046272	3.872772162	4.244869567	5.149046272	7.461785195	4.189142917	7.072756342	6.434436507	5.206312682	5.027206939	5.739916368	6.200799979	4.668192174	8.094183884	4.962197967	8.331457517	7.664396197	6.51597166	7.057275969	5.597346225	8.369559743	5.933741251	4.98298138	-1.538221255	2.38E-10	9.52E-08	FALSE	FALSE	FALSE	FALSE
H19	chr7	142575527	142578120	-1	13.97828179	8.967996644	12.36752058	12.17160774	11.33983472	11.01207691	12.50852907	11.33438534	10.7946143	8.65813338	13.4028373	8.911957247	11.02984571	11.28708092	12.09203721	13.13974276	10.93872886	8.256411227	8.86809216	11.33204358	10.2892685	12.83096057	12.53964384	10.25231817	11.49883598	11.53435155	11.06191645	12.49742616	11.97967239	13.08725095	11.38521626	12.68649452	10.75359593	11.00556088	11.91976818	6.07772534	10.52666945	0.949098174	12.01562406	11.09267507	9.984558948	11.40664103	7.031525622	12.15477527	5.612625837	3.228970851	11.68895178	12.61766328	11.97734336	11.74459537	12.98803014	4.149907852	12.01351477	12.91880195	11.03912733	12.25569275	12.73732374	13.22600117	10.99967118	12.10991707	11.16521244	10.6908109	13.38160718	10.54070863	6.512140687	10.5496942	15.24644753	11.62662399	9.731713089	11.44615504	12.50841385	11.42970051	10.95403828	10.98550325	14.16896973	13.35263432	12.0441991	10.50002994	12.97641494	13.43495688	13.35147863	11.84837481	11.14726916	12.48178406	11.48039247	13.79111198	11.8291304	12.82282965	12.11097982	13.38443505	11.25722247	12.09495589	13.16122782	11.08928965	12.73437125	11.07939575	9.462530344	9.895734913	10.16203687	10.88720041	12.17436995	12.66959212	12.48904253	13.58322614	12.42712477	11.45071928	9.266094335	12.68547575	9.98919008	11.77422233	12.03654903	11.82024673	8.847836349	12.90949569	12.13072521	13.61631947	12.60187501	13.61053436	12.37764822	13.32470444	11.17888697	12.40810558	13.05148075	11.36587529	11.712548	10.82379732	12.02660728	12.0143264	10.83008012	2.718962704	10.54475906	9.549313001	0.551228275	15.83142069	0.551228275	6.5194771	12.27897867	9.097415746	0.551228275	13.87697168	12.17131668	11.33827986	9.391339063	6.925063886	2.239600195	9.392338402	14.33688414	0.551228275	0.551228275	0.551228275	12.3185503	2.375176927	3.548763647	10.48886116	11.64749128	11.54135093	12.83977872	7.579852027	12.93106033	9.226297871	0.551228275	7.902377219	11.02211895	3.85744846	12.11097982	11.61189954	1.516686324	1.922957548	9.267184273	11.44567375	0.551228275	8.995878268	9.726175358	11.18553182	13.05045239	8.382463602	2.08994858	7.8995685	13.14308617	11.96127074	5.584920542	13.39232373	13.31972288	8.39846817	0.949098174	12.1029138	3.548763647	8.229823103	0.551228275	9.19571313	12.36230248	3.228970851	12.23634439	6.685209426	10.9058654	7.396774099	9.555571413	7.159129393	13.32070744	13.31650194	8.303401881	10.19628745	3.062473404	5.23E-10	2.02E-07	FALSE	FALSE	FALSE	FALSE
Tgfbr3	chr5	107106568	107289629	-1	0.213616596	0.213616596	0.213616596	0.213616596	10.52944894	0.213616596	0.213616596	0.399644594	6.894066864	0.213616596	10.25110687	0.399644594	0.213616596	0.213616596	8.29149517	9.342653527	0.213616596	9.001381688	0.213616596	3.567085201	0.213616596	0.213616596	0.213616596	9.189399495	4.667749734	6.150978874	0.213616596	7.987507617	12.02881267	10.29977547	0.213616596	0.213616596	0.564401913	0.213616596	0.213616596	0.399644594	0.213616596	3.956318914	0.213616596	9.810673676	0.213616596	0.213616596	3.880182438	0.213616596	0.213616596	11.46116475	0.213616596	7.593563682	0.213616596	8.074636035	9.284029709	0.213616596	4.344158465	0.712257491	10.65755737	0.399644594	8.6176401	3.087598271	0.213616596	0.213616596	0.213616596	0.213616596	0.712257491	0.213616596	0.213616596	10.87898699	0.213616596	2.408431728	9.108705469	9.290662351	0.213616596	9.742695674	9.784805559	0.213616596	9.551288826	11.23053163	8.115888384	9.065526363	1.462317219	0.213616596	9.009892485	10.20191233	0.213616596	10.90022531	8.071215837	0.213616596	3.312827928	0.399644594	0.213616596	0.213616596	0.213616596	0.213616596	6.897933302	0.213616596	0.213616596	0.213616596	0.213616596	1.95331964	0.213616596	0.213616596	7.66563985	9.674458276	0.969048181	0.213616596	10.72031577	0.213616596	0.213616596	0.213616596	7.939544514	6.62453909	0.564401913	0.213616596	0.213616596	0.213616596	9.414928445	11.28690778	6.242007866	6.111564447	9.762446987	5.715564967	10.09313535	0.213616596	4.35545022	3.686772428	8.285604404	0.213616596	0.213616596	0.213616596	0.213616596	0.213616596	0.213616596	0.213616596	0.213616596	0.213616596	0.213616596	0.213616596	0.213616596	0.213616596	0.213616596	0.213616596	0.213616596	0.213616596	0.213616596	0.213616596	0.213616596	0.213616596	0.213616596	0.213616596	0.213616596	0.213616596	0.213616596	0.213616596	0.213616596	0.213616596	0.213616596	0.213616596	0.213616596	0.213616596	0.213616596	0.213616596	0.213616596	0.213616596	0.213616596	0.213616596	0.213616596	0.213616596	0.213616596	0.213616596	0.213616596	0.213616596	0.213616596	0.213616596	2.011580607	0.213616596	0.213616596	0.213616596	0.213616596	0.213616596	0.213616596	0.213616596	0.213616596	0.213616596	0.213616596	0.213616596	0.213616596	0.213616596	0.213616596	7.077422625	1.829225732	0.213616596	0.213616596	0.213616596	0.213616596	0.213616596	0.213616596	0.213616596	0.213616596	0.213616596	0.213616596	0.846358702	0.463381189	2.455728538	3.223391239	6.38E-10	2.34E-07	FALSE	FALSE	FALSE	FALSE
Zscan26	chr13	21442173	21453730	-1	10.86332167	8.507516165	10.9757441	9.828013115	9.544750788	11.01712153	9.834168684	7.598611689	8.702330595	8.822471993	10.60071991	8.953522248	0.377349966	7.811325491	8.873940619	8.551861981	0.377349966	8.987057909	0.377349966	9.359539476	0.377349966	10.33291962	9.655318133	8.234335942	9.513225998	10.34987375	0.377349966	9.826588862	9.487620764	8.737112161	8.461763893	9.357568441	10.56044565	9.601371074	11.4891167	5.644675425	8.369579416	4.863028763	10.66880153	10.19916797	7.797821437	8.954391947	3.228157214	9.842178847	1.628855529	9.595250512	10.13080139	9.544173212	9.937625628	9.82373613	8.481205142	0.377349966	8.669870171	10.58900727	9.46887513	10.01719332	8.42207734	9.778290798	5.564921292	10.70206266	0.377349966	9.067235379	10.30387117	10.55529556	10.58030082	10.45715846	10.33659328	11.03037951	10.24609084	11.20861256	9.750520487	8.860084831	9.688626666	8.633407968	11.84064681	11.36461316	11.4084305	10.165014	10.84397619	11.19690163	10.97745641	10.19696502	9.186767519	9.310796157	8.889484638	11.00268995	8.977677793	9.6654448	10.19806692	9.532572869	8.178860206	9.981801896	11.7726271	10.13732623	11.3494862	10.16576514	9.960748717	10.68356245	9.7186263	10.08388473	11.63267264	11.52336636	10.57437291	10.66641509	11.39423918	7.327698641	0.377349966	10.24963786	0.377349966	8.960465201	9.82183117	9.099829354	9.540123694	11.07204446	9.57333868	11.46932622	11.43422071	10.28325276	8.949165874	9.775832925	10.73280118	10.66269498	0.377349966	8.881188841	1.318905839	11.60400119	4.373713747	8.849838672	8.756189797	0.377349966	11.43577847	0.377349966	0.377349966	11.9194763	9.049437536	9.822307646	8.150301323	4.287998734	8.587055702	0.377349966	10.00884521	8.401817015	10.71674514	0.377349966	7.670235473	9.593576751	0.377349966	0.377349966	0.923613953	0.377349966	6.15490134	3.995274938	1.628855529	8.731034853	10.0460371	9.335039798	9.826588862	9.431886377	2.455308789	0.377349966	0.377349966	4.074209477	11.36281283	9.037175521	10.63448415	7.856688378	0.377349966	0.377349966	0.377349966	1.482188453	0.923613953	0.377349966	0.377349966	9.11001214	0.377349966	0.377349966	9.286828809	10.91940337	10.19218038	0.377349966	9.206612886	10.40975401	1.13475628	2.288771261	0.377349966	4.287998734	10.48240101	6.061123936	0.377349966	10.49381208	9.096681674	0.377349966	9.288898826	9.820877746	8.417038871	0.377349966	10.37119712	7.362186277	0.377349966	10.58142719	5.525486193	7.599613961	3.355702648	6.51E-10	2.34E-07	TRUE	FALSE	FALSE	FALSE
Igf2r	chr17	12682404	12769664	-1	10.71433321	6.444595752	8.230231451	5.603896394	7.571917859	6.405672828	6.893920584	5.709361888	4.639373213	5.904732567	7.060362775	0.27592527	8.268206022	8.525435195	8.956629635	6.565100974	6.234511934	4.827826519	7.071709334	0.144549179	1.819359335	8.123062647	2.521637053	7.180521309	7.23199685	9.156353416	7.176322815	5.064306741	4.061982846	7.134734152	7.445041676	1.819359335	3.654477945	5.62869149	8.041738487	4.945982502	6.315010883	3.515148904	6.103553713	7.031599707	0.507455437	7.386274823	6.260525567	7.389905414	4.895794824	0.144549179	8.177116742	6.797439772	6.699903097	7.444168896	7.237044812	0.396330003	5.413700603	7.269925585	4.716576342	6.59056595	9.290109922	9.044191675	7.171057456	6.836543648	5.810351856	7.775757282	9.40333448	8.242833738	9.802654606	9.027390662	10.84662403	5.703538562	7.044326161	8.779052756	6.254563919	9.187978347	3.204773676	8.498783325	9.03291602	6.090225956	8.98810904	9.071577376	8.919118602	8.745084733	9.952570942	7.736373234	6.494349438	10.16174044	8.916918408	7.392622373	1.534526463	7.901259892	9.324901424	7.927726449	6.405672828	8.888647981	8.613080326	0.144549179	8.020231258	8.792830575	8.32809574	6.836543648	7.323114459	7.594906482	7.771588622	5.44195578	8.07707404	7.803925227	8.393305788	0.144549179	0.144549179	1.534526463	8.361300354	5.055189838	0.144549179	7.455474054	7.312632404	6.895198449	4.965578714	9.16140712	7.985258554	7.896163125	6.311186584	9.389119485	8.517159253	6.840529036	7.001065065	6.593587775	7.590180176	10.49852408	7.141210962	1.730519981	5.839850969	0.144549179	1.635848938	4.379372432	6.162050329	8.022571881	4.471344974	1.819359335	7.11183356	5.506923914	0.144549179	10.99330436	7.315498708	4.4366613	4.034412654	0.144549179	5.086850085	0.144549179	7.361526416	3.474692701	4.349851684	6.33398178	2.292561431	0.144549179	2.09320205	0.797175945	4.288933767	6.720233534	5.562672734	6.715901065	5.656085892	3.803472717	1.038332105	5.47992463	6.393064753	3.300468664	10.1985633	0.144549179	0.396330003	0.144549179	0.507455437	0.144549179	3.678425827	1.367805901	3.72516104	3.300468664	4.669557608	1.775623377	4.728095432	6.72455303	6.03332899	2.742178693	1.861808337	6.947871636	7.43277445	7.989452457	0.144549179	3.048162517	6.997499887	5.362882042	0.27592527	3.137258168	5.109046582	3.888057308	8.309046772	0.144549179	6.499399782	0.144549179	1.943133652	2.49491427	0.396330003	6.914231825	4.072155049	5.630628543	2.521432725	7.96E-10	2.77E-07	FALSE	FALSE	FALSE	FALSE
Igfbp5	chr1	72857930	72874884	-1	0.222015215	1.805467902	0.222015215	0.222015215	7.222984287	10.04970159	6.510456022	4.787530008	0.414377323	3.435006921	7.362237737	0.222015215	0.222015215	0.222015215	7.038123911	2.167870127	7.719608314	0.222015215	9.325662525	0.222015215	0.222015215	0.222015215	0.222015215	8.837616654	8.115442889	9.128361688	6.301171709	2.99768806	0.222015215	10.14244282	4.770043747	2.660740055	0.222015215	1.220883003	4.912328542	3.457029528	2.967321444	0.222015215	0.222015215	0.222015215	4.821879264	4.531450218	8.15218487	0.222015215	0.222015215	0.222015215	0.222015215	0.222015215	3.389926781	7.206828717	10.73093934	0.222015215	8.965549537	9.088797716	0.222015215	0.222015215	4.778813371	2.839028749	7.746680558	3.679387605	9.126215785	0.584082199	6.727569455	1.220883003	0.222015215	7.003002613	4.232714375	0.735909167	10.10588433	2.805090202	3.951724422	10.31909978	0.222015215	0.222015215	10.70902603	3.951724422	3.770140504	2.412890821	10.27348402	0.222015215	8.380349609	0.414377323	0.222015215	10.51552064	2.805090202	0.222015215	7.776541676	0.222015215	8.699536516	5.049099345	2.622277191	4.531450218	2.660740055	0.222015215	0.414377323	4.830340297	9.921430389	0.222015215	0.222015215	0.222015215	0.222015215	6.01606212	9.600678132	4.959374302	3.389926781	4.855429678	0.222015215	2.622277191	0.414377323	0.222015215	7.698965447	0.222015215	8.734329274	8.610846774	0.222015215	9.02940826	0.222015215	4.697898924	0.222015215	7.399674627	8.43060281	0.222015215	0.735909167	3.760768703	0.584082199	0.222015215	0.222015215	1.661157496	3.500091179	0.222015215	0.222015215	0.222015215	0.222015215	10.33850766	0.222015215	0.414377323	0.222015215	0.222015215	0.222015215	0.222015215	0.222015215	0.222015215	0.222015215	0.222015215	0.222015215	0.222015215	2.805090202	4.467796731	0.584082199	0.222015215	0.222015215	7.635203163	0.222015215	0.222015215	3.36684723	4.660426895	0.222015215	0.222015215	0.222015215	0.222015215	0.222015215	0.222015215	0.222015215	0.222015215	0.222015215	0.222015215	0.222015215	0.222015215	0.222015215	0.222015215	0.222015215	0.222015215	0.222015215	5.056330516	0.222015215	0.222015215	0.222015215	0.222015215	0.222015215	6.690869993	0.222015215	0.222015215	0.222015215	0.222015215	0.222015215	0.222015215	3.872006924	0.222015215	0.222015215	0.222015215	0.222015215	0.222015215	0.222015215	0.222015215	0.222015215	0.222015215	0.222015215	0.222015215	0.222015215	0.222015215	0.91318175	2.673248058	2.847586953	1.16E-09	3.87E-07	FALSE	FALSE	FALSE	FALSE
Mir99ahg	chr16	77236315	77691403	1	6.597002871	5.320588981	6.544025775	0.099268464	4.923473421	0.099268464	0.099268464	3.61522357	0.192144019	5.059116668	4.469583405	3.200295082	5.894331498	0.099268464	3.474394577	7.026290408	0.099268464	2.664997214	0.099268464	0.51337034	0.099268464	0.192144019	1.438039144	4.427222765	6.682526197	0.099268464	5.185921314	6.274819715	0.099268464	0.361679188	5.819879735	5.35865441	6.804297226	0.099268464	0.099268464	6.363606083	4.953632659	3.255140747	1.862159887	0.099268464	7.214490383	4.648223183	4.940306328	0.192144019	4.936955422	4.39339359	4.107727448	2.903413006	6.150137857	3.930361613	0.192144019	0.099268464	5.13126059	4.72016525	4.16613491	4.002662966	3.378841614	6.475234538	3.287074448	0.099268464	0.099268464	0.099268464	7.002444178	0.099268464	2.096459772	3.189071233	0.099268464	6.380972633	4.338576952	0.192144019	0.099268464	0.099268464	5.145846976	7.343474516	0.099268464	7.600163372	0.099268464	0.099268464	0.099268464	0.099268464	1.234729845	6.298513301	4.739528547	6.260146382	0.099268464	6.461306999	0.775936707	4.854106224	7.752799801	0.192144019	0.099268464	0.099268464	3.712499441	3.378841614	0.775936707	0.361679188	0.099268464	1.09739661	0.099268464	0.099268464	4.403140282	0.099268464	0.099268464	8.161984343	7.771262526	2.728395415	0.51337034	0.099268464	1.890153063	0.099268464	0.099268464	0.099268464	5.368637825	0.099268464	1.774765944	0.439517529	3.606813242	3.943779694	6.829815558	6.49815242	2.789124507	4.233238958	7.43063811	2.899064573	6.293281585	0.099268464	0.099268464	2.233878098	0.279400492	0.099268464	0.099268464	0.775936707	0.099268464	0.099268464	2.31871831	0.192144019	0.099268464	0.099268464	0.099268464	0.099268464	0.099268464	3.358947408	0.099268464	6.739416024	0.099268464	0.099268464	0.099268464	0.099268464	0.099268464	0.099268464	0.099268464	0.099268464	0.099268464	0.099268464	0.099268464	3.519898038	0.099268464	0.099268464	0.099268464	0.099268464	0.099268464	0.099268464	0.099268464	0.099268464	0.361679188	0.099268464	0.099268464	0.099268464	0.099268464	0.099268464	0.099268464	0.099268464	0.099268464	6.601242856	0.099268464	0.099268464	0.099268464	0.099268464	5.869938672	0.099268464	0.099268464	0.099268464	0.099268464	0.099268464	0.099268464	0.099268464	0.099268464	0.099268464	0.099268464	0.099268464	4.383580602	5.794183473	0.099268464	0.099268464	0.192144019	0.099268464	0.099268464	0.099268464	0.099268464	0.099268464	0.723286392	2.068114112	2.175778181	1.18E-09	3.87E-07	FALSE	FALSE	FALSE	FALSE
Id1	chr2	152736249	152737410	1	11.07004125	8.064912006	11.03200659	0.895756454	8.2838813	11.79711807	10.550053	13.2569894	12.31456716	0.895756454	12.64857455	10.81898772	0.895756454	11.54957179	12.68013139	10.34864627	11.47039899	11.53750996	0.895756454	1.444227299	8.616792391	11.1530756	11.31777161	0.895756454	10.14002016	8.849915094	10.77431785	10.52751906	11.68469506	13.17948117	0.895756454	7.478005513	11.72413003	0.895756454	10.25624523	12.41278344	11.31631172	2.812312642	9.724675276	0.895756454	9.851042092	7.168493046	0.895756454	12.50623204	0.895756454	11.92714366	10.93641115	0.895756454	1.444227299	2.151320073	10.81761253	0.895756454	11.13331357	11.45012966	4.919335159	9.00295054	11.24597502	11.03674225	8.427830294	9.038800965	0.895756454	0.895756454	8.255723352	12.32016215	10.27340041	12.85253119	10.95716824	11.81858836	12.74106553	9.207896379	12.21701762	0.895756454	11.48649842	8.206135926	12.84107068	13.28387856	0.895756454	12.19149725	11.42641723	10.7075804	8.49819181	0.895756454	9.822531068	12.16956553	0.895756454	11.60203681	0.895756454	12.44186074	7.629895784	0.895756454	12.65532635	8.083339716	12.36062094	13.16468439	0.895756454	11.29719746	11.54209702	3.705778096	4.877710466	0.895756454	11.51095392	8.828226628	14.21104075	10.41289409	0.895756454	4.043566174	0.895756454	9.879000573	1.444227299	13.30660416	10.0099972	2.151320073	9.317035036	9.487573713	11.83159137	12.83954701	11.6175299	15.04490319	3.966241107	0.895756454	10.39179447	12.12967151	12.81305021	8.228954273	12.05956146	13.72628577	12.0519793	7.032854235	9.036438455	2.406788614	14.69052293	11.81066081	10.18123781	13.69685552	13.05268642	12.44920593	13.74575838	11.99380619	12.13409767	13.13655909	14.83269235	14.03081031	14.35947044	13.61945627	14.99501826	13.41663063	14.47634111	12.41596761	14.3496915	9.702494591	11.73254619	11.9082098	15.61425572	13.87285382	11.93001015	7.323804736	12.93855001	14.37351858	8.755398981	13.12534817	12.22715248	10.9306979	12.70321452	13.72417719	14.94476442	9.571556852	15.10490101	12.35375846	15.16672844	14.13503054	2.151320073	13.79803482	11.58435533	14.42810033	11.83159137	14.18627955	10.38345336	16.7679882	13.31052015	14.11123459	12.26800189	15.00852814	0.895756454	7.572349644	3.128502395	13.13255531	9.932072416	14.14349367	11.90788673	12.39283696	14.29261826	11.42551475	11.83056907	13.15980866	14.7230684	13.16062243	14.84307922	13.19320009	0.895756454	13.80151724	12.05396007	9.689760508	-3.8250058	1.41E-09	4.48E-07	TRUE	FALSE	FALSE	FALSE
Dach1	chr14	97786851	98169765	-1	0.184503297	0.184503297	0.184503297	3.975810832	0.184503297	0.184503297	0.184503297	0.184503297	0.184503297	0.184503297	0.184503297	0.184503297	0.184503297	0.184503297	0.184503297	0.348063883	0.184503297	0.184503297	0.184503297	6.121473445	0.184503297	0.184503297	0.184503297	0.184503297	0.184503297	0.184503297	0.184503297	5.566350018	0.184503297	0.184503297	0.184503297	0.184503297	0.184503297	0.184503297	0.750287696	0.184503297	0.184503297	0.184503297	0.184503297	0.184503297	0.184503297	0.184503297	0.184503297	0.184503297	0.184503297	0.184503297	0.184503297	0.184503297	0.184503297	0.184503297	0.184503297	0.184503297	0.184503297	0.184503297	0.184503297	0.184503297	0.184503297	1.064472594	0.184503297	0.184503297	0.184503297	0.184503297	0.184503297	0.184503297	0.184503297	0.184503297	0.184503297	1.471725112	0.184503297	0.967153506	0.184503297	7.582880031	0.184503297	0.348063883	0.184503297	0.184503297	0.184503297	0.348063883	1.322321682	0.184503297	0.184503297	0.184503297	0.184503297	0.184503297	0.184503297	1.540998862	0.184503297	0.184503297	0.184503297	0.184503297	3.489533123	0.184503297	0.184503297	0.184503297	8.117942464	0.184503297	4.793866082	0.184503297	0.184503297	0.184503297	0.348063883	0.184503297	0.184503297	0.184503297	0.184503297	0.184503297	0.184503297	0.184503297	0.184503297	0.348063883	0.184503297	0.184503297	0.184503297	0.184503297	0.184503297	0.184503297	0.184503297	0.184503297	0.184503297	1.844822418	0.184503297	6.187774011	2.992352971	0.636987159	0.184503297	7.225968539	0.184503297	0.184503297	0.184503297	0.184503297	4.012858875	0.494955151	8.234926862	0.184503297	3.435981446	0.184503297	0.184503297	0.184503297	4.037039363	0.184503297	0.184503297	7.374505783	0.184503297	0.184503297	5.431473376	10.23639766	0.184503297	0.184503297	4.338853406	0.184503297	0.184503297	0.184503297	3.858591688	3.47190251	3.685831564	0.184503297	0.184503297	0.348063883	0.184503297	0.184503297	0.184503297	1.898600356	2.459968302	0.184503297	5.356591584	10.06729495	10.28737066	3.435981446	8.379047339	1.398956534	1.155639687	5.51562455	4.21714606	0.348063883	0.184503297	0.184503297	7.624367847	6.546841833	6.006780503	0.628262758	6.460080086	7.434901248	0.184503297	0.184503297	0.184503297	4.442060927	0.494955151	0.184503297	0.184503297	0.184503297	7.968010575	8.582710634	0.494955151	3.489533123	7.917618339	0.184503297	6.747011442	0.184503297	0.184503297	11.12418921	2.804309601	1.464708293	-2.167322442	1.48E-09	4.48E-07	TRUE	TRUE	FALSE	FALSE
Znf512b	chr2	181582101	181592803	-1	0.2066879	0.2066879	10.91736794	9.036678085	0.2066879	9.865127201	0.2066879	0.2066879	7.727069034	0.548049101	10.35024817	9.301510282	0.2066879	9.830399513	9.891805224	9.048897274	9.63909603	2.490845317	9.168033292	8.529248912	0.944269569	0.2066879	0.2066879	0.2066879	10.52420615	10.3722113	9.23889179	0.2066879	9.087399113	10.48396289	9.317968421	0.2066879	10.3644779	9.846420204	0.2066879	6.197645182	8.91166611	10.79562909	0.2066879	9.398214202	9.244398277	0.2066879	0.2066879	0.2066879	0.2066879	7.407889472	8.445033976	11.97124582	0.2066879	10.22308349	9.289841339	0.2066879	8.036463113	8.232437922	0.944269569	10.90246846	10.22401282	9.062677132	7.798681909	0.2066879	0.2066879	9.593800134	0.2066879	0.2066879	9.567389125	0.2066879	12.31716546	0.2066879	9.524582147	10.49555397	9.509111525	9.54287095	0.2066879	0.2066879	0.823894993	9.141128142	10.09849025	9.509416471	8.67392568	12.55202373	9.468595813	0.2066879	9.63909603	9.337679604	10.75839616	10.67277226	11.3865183	10.69063115	0.2066879	11.23525739	0.2066879	1.586147223	3.614074771	1.345031461	10.07643118	9.384979868	3.93784562	0.2066879	0.2066879	0.2066879	10.13076086	9.993841789	10.84611939	0.2066879	9.82795654	2.808877957	10.08770711	10.70108115	0.2066879	9.562988865	10.10274062	10.94355706	0.2066879	9.585725046	0.387441371	9.432387523	0.2066879	6.110275441	10.54696279	9.8866498	0.2066879	9.931716078	11.02099234	6.080118471	10.39533087	9.562695037	0.2066879	10.81537195	0.2066879	0.2066879	0.823894993	9.516715894	0.2066879	9.223732599	0.387441371	9.995584308	10.65510301	10.04016647	9.751644083	0.2066879	11.06397774	0.548049101	0.2066879	0.2066879	0.2066879	0.2066879	0.2066879	0.2066879	0.2066879	10.68982416	0.2066879	0.2066879	0.2066879	0.2066879	0.2066879	0.2066879	0.2066879	0.2066879	0.2066879	0.2066879	0.2066879	0.2066879	2.676098295	0.2066879	0.2066879	0.2066879	0.2066879	0.2066879	0.2066879	0.2066879	0.2066879	0.823894993	0.2066879	3.994712441	0.2066879	0.2066879	0.2066879	0.2066879	0.2066879	7.603395531	0.2066879	0.2066879	0.2066879	0.2066879	0.2066879	0.2066879	0.548049101	1.055369318	3.785023816	0.2066879	8.713108539	0.2066879	0.2066879	0.2066879	0.2066879	0.2066879	0.2066879	7.700606378	0.2066879	0.2066879	2.122687483	4.568737792	3.957430988	1.49E-09	4.48E-07	FALSE	FALSE	FALSE	FALSE
Dvl3	chr16	20516980	20532520	1	7.459806973	1.277860622	8.060852096	0.267286038	0.267286038	1.695529701	5.74183743	6.434419434	1.012717491	6.284268592	5.988395634	6.532842614	0.267286038	6.683286774	7.218924121	6.47129218	6.437810716	0.687620518	0.267286038	7.236556098	6.785313207	1.394148068	5.272590615	5.529391215	0.267286038	8.067435182	3.789011619	6.72274463	5.503732706	6.481186952	7.408877824	0.267286038	0.267286038	0.267286038	9.829426797	7.851761753	5.926977593	6.907754153	7.253975184	7.000112408	0.267286038	8.469024153	0.267286038	6.677560797	0.267286038	2.699468092	7.561241497	7.207048604	5.264973935	1.695529701	6.253807802	0.267286038	8.134802476	4.702414846	5.051353682	0.492707687	7.968908842	7.648712295	7.127379339	6.84783223	0.267286038	5.867865289	8.277906981	0.267286038	7.833854353	8.699101444	1.601894365	3.678682014	8.217037503	4.177718227	6.51047049	6.750282386	0.267286038	0.267286038	7.080417535	7.43965054	6.753007471	0.687620518	1.695529701	1.394148068	8.93576452	6.822111071	0.267286038	9.307908683	8.621448745	5.585506871	7.608651879	8.031973084	0.267286038	7.669054526	0.687620518	0.267286038	0.267286038	8.060852096	2.653537525	0.267286038	7.722865565	6.222689972	1.012717491	8.100977348	6.288031364	7.853032388	6.708776098	0.267286038	6.922353671	6.922353671	0.267286038	7.187036228	0.267286038	0.267286038	8.527489739	5.96977473	0.267286038	7.581313283	6.487745965	7.127379339	8.376627973	6.21084554	7.189050004	8.277906981	2.948016475	8.675595132	6.674689264	4.856402833	9.344053289	8.796095431	6.042858321	7.144084321	7.986383376	0.267286038	7.507386379	2.653537525	7.521838934	0.267286038	6.736579211	0.492707687	8.052027659	7.850489999	0.267286038	7.487888293	2.398999905	0.687620518	0.859306867	0.267286038	0.267286038	1.151371611	0.267286038	0.267286038	0.859306867	0.267286038	0.267286038	0.267286038	2.948016475	1.501757391	4.059416289	0.267286038	0.267286038	0.267286038	0.267286038	0.267286038	0.267286038	0.267286038	8.844169944	1.151371611	0.267286038	7.987540854	0.267286038	2.157110866	0.267286038	0.267286038	0.492707687	0.267286038	0.267286038	0.267286038	0.267286038	0.267286038	0.267286038	7.377434392	0.267286038	0.267286038	0.267286038	0.267286038	0.267286038	0.492707687	0.267286038	0.267286038	0.267286038	0.859306867	0.267286038	0.267286038	7.938109027	0.267286038	0.267286038	1.151371611	0.267286038	0.492707687	0.492707687	0.267286038	0.267286038	0.267286038	2.013319367	3.770602113	2.843083466	1.60E-09	4.66E-07	FALSE	FALSE	FALSE	FALSE
Usp22	chr11	61151783	61175055	-1	11.72966409	7.347282387	12.20674652	10.15969117	9.808832875	10.12662547	10.63849133	11.90027383	10.28980718	9.863585792	12.13583359	12.52699319	10.65593224	9.192997255	12.23975073	11.76460929	9.902559697	11.06021341	10.6349777	9.257916946	9.105374058	10.1107363	0.267933205	8.063560171	10.88555631	9.842895477	10.93090325	10.81327403	10.994339	10.96621114	12.41957866	7.402272503	9.496711141	9.4557885	12.10949089	11.71353556	10.03866708	12.16990583	0.267933205	10.82159504	0.267933205	10.99014739	4.835470403	0.267933205	0.493814613	12.09320869	10.10673652	10.17988371	0.493814613	11.59271445	11.97750628	0.267933205	11.05066771	9.685177856	11.02842764	10.03670629	10.72191875	12.17914109	11.34269832	10.65629716	5.866585061	9.052013467	10.66194166	11.58717476	12.07442139	12.36151303	13.0808617	11.33997495	9.689463198	9.966049245	9.997496345	11.45655348	12.42809841	10.85408918	12.1636946	12.91864651	12.34423362	11.35230246	10.62587655	11.8470014	13.50262127	10.92576635	10.71790369	12.38394118	11.26443063	13.00162002	10.85026658	11.63072216	11.41715286	9.309406748	11.06145386	12.37764768	11.45686774	12.45765832	11.9878368	10.83905914	10.18722581	11.47073149	12.2575983	1.94753258	11.88595312	10.6999619	12.44118157	12.41014305	10.68018009	10.27467528	3.813650329	11.59500052	9.227296679	10.56537413	12.11434657	11.48055324	11.68448923	0.861023587	12.44788972	11.97692207	11.06667957	11.22118019	11.95038479	11.72245034	12.10415076	11.80268945	12.29452112	10.16766918	10.2909827	9.806861935	5.583121154	12.06077174	10.03333872	6.090490534	12.00491551	12.7537412	11.57766967	13.05112916	0.267933205	9.315426861	11.30828098	10.6349777	7.645180506	8.97570177	13.54037766	11.01710666	3.79255792	8.614033704	9.324639799	7.194857338	12.26228065	0.267933205	7.951463145	12.4268691	12.26240051	0.267933205	0.689070904	0.861023587	11.84796017	0.267933205	0.267933205	12.23652068	0.267933205	12.5282398	11.39916891	0.267933205	11.96400927	2.402098444	13.04574225	10.39872188	2.832373382	2.456752518	4.244824942	12.15190317	0.493814613	0.267933205	4.406270095	12.70827013	0.493814613	10.68161491	0.267933205	11.95164899	11.47694248	0.267933205	0.267933205	9.536108422	0.267933205	0.267933205	6.695618915	0.267933205	10.98710446	10.60163816	0.267933205	10.46229359	2.021914776	7.253919824	11.90642281	0.267933205	2.456752518	3.163367285	6.27289158	2.224493944	2.456752518	2.70270277	6.629195727	8.816292381	3.53847345	2.09E-09	5.91E-07	TRUE	FALSE	FALSE	FALSE
Cxcl12	chr6	117168533	117181366	1	0.45074744	0.16639331	8.026012678	0.16639331	0.16639331	2.926277868	0.16639331	0.315564813	0.16639331	0.16639331	5.197583205	0.16639331	0.16639331	0.16639331	0.16639331	7.868901777	0.16639331	0.16639331	0.16639331	4.273322546	0.16639331	0.16639331	4.814517832	0.16639331	0.16639331	3.509847582	5.887298834	0.16639331	0.315564813	1.93044818	9.299146428	0.16639331	5.579587958	0.16639331	0.16639331	0.16639331	0.574341385	0.16639331	0.16639331	7.190911353	0.16639331	0.16639331	0.16639331	0.16639331	0.16639331	4.300428085	0.16639331	0.16639331	7.219594583	10.11147051	10.30289584	0.16639331	5.373806449	0.16639331	0.16639331	0.16639331	0.16639331	7.580012022	0.16639331	0.16639331	0.16639331	7.36469657	0.16639331	8.272353158	5.365274311	8.89463249	0.16639331	0.16639331	9.291004596	0.16639331	7.631617354	0.16639331	5.27705715	0.16639331	5.564759778	0.16639331	7.440772733	0.16639331	0.16639331	0.16639331	0.315564813	0.16639331	4.789226711	10.8753701	7.216040211	0.16639331	6.411215715	5.817085296	0.16639331	7.200535932	4.057270185	7.324549195	0.16639331	0.16639331	10.00616316	0.16639331	9.093370747	2.926277868	9.396044689	9.599344532	8.659721176	0.16639331	0.16639331	0.16639331	0.16639331	5.382288425	2.296304816	8.548713587	5.244861013	8.735330503	7.161646264	10.04541256	5.675879411	3.876952174	8.033436465	0.16639331	0.16639331	6.379791424	0.16639331	2.753972708	4.046637066	0.16639331	10.58791045	3.09829387	1.152179451	1.302753426	0.16639331	0.16639331	0.16639331	0.16639331	0.16639331	0.16639331	0.16639331	0.16639331	0.16639331	0.16639331	0.16639331	0.16639331	0.16639331	0.16639331	0.688177622	0.16639331	0.16639331	0.16639331	0.16639331	0.16639331	0.16639331	0.16639331	0.16639331	0.16639331	0.16639331	0.16639331	0.16639331	0.16639331	0.16639331	0.16639331	0.16639331	0.16639331	0.16639331	2.104582735	0.16639331	6.079504344	0.16639331	0.16639331	0.16639331	0.16639331	0.16639331	0.16639331	0.16639331	0.16639331	0.16639331	0.16639331	0.16639331	0.16639331	0.16639331	0.16639331	0.16639331	0.16639331	0.16639331	0.16639331	0.16639331	0.16639331	0.16639331	0.16639331	0.16639331	0.16639331	0.16639331	8.429982159	0.16639331	0.16639331	0.16639331	0.16639331	0.16639331	0.16639331	0.16639331	0.16639331	0.16639331	0.16639331	1.152179451	0.16639331	0.426190758	2.077792179	2.672103112	2.13E-09	5.91E-07	FALSE	FALSE	FALSE	FALSE
Hoxd8	chr2	74704613	74707307	1	0.447738949	0.447738949	0.447738949	0.447738949	0.447738949	10.76975966	2.916518366	10.17948722	3.70140862	0.447738949	2.607534914	9.390043765	0.447738949	0.447738949	0.447738949	1.49544195	8.791617894	2.845252641	0.447738949	3.574952891	9.896830323	0.447738949	0.447738949	1.670571216	1.967614317	0.447738949	8.733600043	3.228006465	0.788937931	2.424065412	2.845252641	0.447738949	0.447738949	3.387007682	0.447738949	0.447738949	7.166406142	0.447738949	0.447738949	2.691202549	7.63106318	0.447738949	6.233347559	0.447738949	0.447738949	2.607534914	0.447738949	1.967614317	1.296077969	9.720748318	0.447738949	0.447738949	2.095961262	1.967614317	7.121869025	2.770282791	0.447738949	1.064678058	0.447738949	0.447738949	5.888114	0.447738949	0.788937931	0.447738949	0.447738949	0.447738949	4.262662484	0.447738949	10.83185231	1.064678058	8.448129834	9.792951277	0.447738949	1.49544195	1.49544195	9.540030722	1.826724247	0.447738949	8.697382405	11.39818903	8.2259248	3.387007682	3.618348097	0.447738949	9.141296567	0.447738949	0.788937931	10.41381113	0.447738949	0.447738949	11.24633178	10.49753956	1.296077969	1.296077969	5.896951471	9.611569833	9.792359341	10.60121528	9.975593527	9.970369674	9.801212981	9.492719083	6.039453869	0.447738949	10.51055401	4.442436512	0.447738949	6.76440324	9.726337162	2.424065412	4.148889121	0.447738949	5.469372258	9.518001682	9.439272895	0.447738949	3.779946299	8.733600043	3.660476033	0.447738949	9.960391938	1.296077969	3.660476033	3.865093117	9.244438276	0.447738949	0.447738949	0.447738949	0.447738949	0.447738949	6.962622433	0.447738949	2.424065412	0.447738949	0.447738949	1.064678058	0.447738949	0.447738949	0.447738949	0.447738949	0.447738949	0.447738949	0.447738949	1.296077969	0.447738949	0.447738949	0.447738949	0.447738949	0.447738949	0.447738949	0.447738949	0.447738949	3.33592988	0.447738949	1.826724247	0.447738949	0.447738949	0.447738949	0.447738949	0.447738949	0.447738949	0.447738949	0.447738949	0.447738949	0.447738949	0.447738949	0.447738949	0.447738949	0.447738949	0.447738949	0.447738949	0.447738949	0.447738949	0.447738949	0.447738949	0.447738949	0.447738949	2.095961262	0.447738949	0.447738949	0.447738949	4.822351654	1.296077969	0.447738949	0.447738949	0.447738949	0.447738949	0.447738949	0.447738949	0.447738949	0.788937931	0.447738949	0.447738949	0.447738949	0.447738949	0.447738949	0.447738949	0.447738949	9.061989168	0.447738949	0.958883513	2.755183922	2.906209605	2.32E-09	6.13E-07	TRUE	FALSE	FALSE	FALSE
RP23-235E15.1	chr3	119709514	119709861	1	1.953661285	1.953661285	2.754273197	1.953661285	1.953661285	3.266140317	1.953661285	1.953661285	3.266140317	1.953661285	1.953661285	1.953661285	1.953661285	1.953661285	1.953661285	3.266140317	1.953661285	3.266140317	2.754273197	1.953661285	1.953661285	1.953661285	2.754273197	1.953661285	1.953661285	2.754273197	1.953661285	2.754273197	1.953661285	1.953661285	1.953661285	2.754273197	1.953661285	1.953661285	1.953661285	1.953661285	1.953661285	1.953661285	1.953661285	1.953661285	3.941840254	1.953661285	1.953661285	2.754273197	1.953661285	2.754273197	1.953661285	1.953661285	1.953661285	2.754273197	1.953661285	1.953661285	2.754273197	4.400192415	3.266140317	3.941840254	2.754273197	1.953661285	1.953661285	1.953661285	1.953661285	1.953661285	1.953661285	1.953661285	1.953661285	3.266140317	4.189142917	2.754273197	2.754273197	2.754273197	1.953661285	1.953661285	1.953661285	1.953661285	1.953661285	1.953661285	1.953661285	1.953661285	1.953661285	1.953661285	1.953661285	1.953661285	1.953661285	1.953661285	1.953661285	1.953661285	1.953661285	2.754273197	1.953661285	2.754273197	1.953661285	1.953661285	1.953661285	1.953661285	2.754273197	1.953661285	2.754273197	1.953661285	1.953661285	1.953661285	1.953661285	1.953661285	1.953661285	1.953661285	1.953661285	1.953661285	1.953661285	2.754273197	1.953661285	1.953661285	2.754273197	1.953661285	1.953661285	1.953661285	3.941840254	1.953661285	3.941840254	1.953661285	1.953661285	1.953661285	1.953661285	1.953661285	1.953661285	2.250586822	1.953661285	3.643192729	1.953661285	3.266140317	3.266140317	1.953661285	1.953661285	1.953661285	1.953661285	1.953661285	1.953661285	1.953661285	1.953661285	1.953661285	1.953661285	1.953661285	4.747498523	6.706644868	1.953661285	4.189142917	1.953661285	1.953661285	3.643192729	2.754273197	7.552911966	4.584271389	1.953661285	2.754273197	3.266140317	2.754273197	1.953661285	5.027206939	2.754273197	3.266140317	2.754273197	1.953661285	3.643192729	2.754273197	2.754273197	3.266140317	4.400192415	1.953661285	4.189142917	2.754273197	2.754273197	3.266140317	3.266140317	5.462819554	3.941840254	4.400192415	2.754273197	3.266140317	1.953661285	4.189142917	4.894120843	1.953661285	1.953661285	1.953661285	2.754273197	3.643192729	1.953661285	5.365618534	1.953661285	2.754273197	2.754273197	2.754273197	1.953661285	4.189142917	1.953661285	1.953661285	2.754273197	4.584271389	5.796953327	2.754273197	3.643192729	4.747498523	3.079450621	2.567137821	-0.828863799	2.38E-09	6.13E-07	FALSE	FALSE	FALSE	FALSE
Csde1	chr3	103020424	103058186	1	8.361908439	0.126400297	8.005739685	6.171041939	7.694299767	7.70573506	7.981378197	7.864938878	8.019550766	7.787531907	8.669558	8.036756509	5.066355343	8.221145605	8.863827495	7.780339158	6.722044885	6.856938601	0.242612764	5.564766943	9.149466374	5.836186498	7.756711936	5.718186858	5.528020709	6.71199928	7.16007271	7.598718656	9.388776381	10.00242548	7.669856765	8.510578089	5.14312868	6.444148621	9.570543943	7.809486454	6.036637282	6.472690374	8.452558309	7.671801604	6.277050532	8.342911619	0.126400297	8.58676987	0.126400297	7.980855371	8.058722441	8.034742922	3.291368366	5.030427917	8.919724651	2.455956735	8.566005937	8.351430488	8.135422624	7.469771306	7.825881417	8.920270101	8.767688854	5.36769783	0.350157884	8.737675782	8.179832104	6.899607689	8.873999457	10.74279119	10.48409702	7.056700106	6.242572638	9.876261291	8.565308632	6.780892474	8.412023208	6.471202171	8.408139691	8.798574379	5.275211328	8.426302004	6.465233961	9.352053028	9.608099184	7.907375442	5.999952525	6.85579851	7.117897178	8.005225615	5.567555186	9.201552237	6.35012064	8.344131685	8.094927221	6.786886624	9.052535709	9.092528483	8.591229602	6.891841827	6.916109378	7.06362939	6.876183559	7.425119153	7.904070197	9.363730071	9.41784421	6.682722317	7.553023146	5.176387215	0.126400297	6.76882894	10.03162097	7.249603029	7.252204948	8.527502782	7.352611447	5.925834715	7.195653342	9.002930376	9.153647481	8.236119125	9.577822489	9.349827714	8.065642042	8.805086455	7.009292547	7.291756958	5.845406192	9.373322864	4.408456589	6.751768708	5.718186858	0.126400297	9.401529056	8.899949811	7.738888679	10.91783013	9.373322864	7.513082841	5.774778011	8.245725714	7.792903032	9.393498198	11.22719517	8.884379772	6.546622458	7.196554226	4.684987606	9.67362041	0.242612764	3.277811778	3.420357203	1.069565022	0.126400297	4.730482966	6.908432072	5.502021388	6.058605015	3.44482663	0.126400297	7.299093525	0.126400297	3.331290164	0.631709866	5.72818962	7.333900464	4.894912119	5.991672108	9.691304814	3.407965075	0.242612764	0.126400297	7.221553265	6.596618771	0.126400297	0.792883374	5.664503364	0.126400297	1.190256995	0.126400297	6.856938601	3.59449737	0.867185105	0.242612764	7.316601962	0.126400297	8.306238859	0.543825989	2.103128796	8.302477944	6.196483077	1.069565022	6.616949809	7.432020468	1.635073736	6.830485826	3.898995704	7.308291106	0.792883374	6.660694448	1.870042895	0.126400297	9.807753682	4.862525524	6.36401028	2.429231434	2.39E-09	6.13E-07	FALSE	FALSE	FALSE	FALSE
Lpar1	chr4	58435253	58553898	-1	7.90063932	4.408526043	10.77678752	10.80106599	11.3371663	9.675020117	11.36847384	11.22905624	11.53367649	9.778756173	10.40361987	11.24973831	2.008615627	10.58475165	7.25640487	10.89340757	10.01438814	10.3294015	1.922710437	6.210237704	10.1995796	10.91945854	9.889750725	7.671278292	9.401958774	9.654763014	9.341685767	7.875136804	12.30481283	9.757977121	0.948936397	9.889750725	2.43819502	5.57758168	9.084154367	7.672923704	9.21301516	12.15627887	0.301719017	10.80782134	10.83948421	0.948936397	9.887272353	5.86926001	5.542010298	8.370007959	9.174621995	7.135117634	3.604710346	12.15149217	12.01431538	2.557007345	10.40658976	10.76853892	10.2112331	11.90768906	7.962490418	10.4964459	9.720678847	9.828324018	9.253165428	6.210237704	0.301719017	11.7890443	11.9335715	11.33287944	13.66452697	10.97085935	9.59309634	9.302894246	10.43158994	10.8749415	11.86262141	10.07070584	2.718678058	11.65102195	8.717214018	10.46924346	10.44609608	12.11079602	10.96751136	12.38855932	6.182783029	11.13400035	10.99835176	12.41220978	11.78439008	10.91076894	10.64802384	11.10702006	11.09923967	7.563640919	10.5349549	10.07879638	10.55159647	9.341685767	11.80207201	0.301719017	8.95486936	10.94980584	9.714301049	7.985183186	11.36275077	11.33378984	12.2836325	11.35059366	0.301719017	6.788690446	4.485447801	9.345301806	11.56491699	9.890811582	10.37837806	6.210237704	7.738819054	11.57507196	10.57091916	12.06602556	13.11563251	10.7714217	11.6907497	11.70730323	8.274617801	9.171615155	5.914471722	11.93794024	9.000793527	10.24563923	10.24674447	0.551121701	10.63963398	9.36375675	7.586519001	11.44280884	8.708416089	10.37433852	3.332260691	4.13055769	9.215275288	6.530080242	12.17961535	7.238738067	9.744347582	7.572483168	5.652882075	11.8934694	0.301719017	0.301719017	6.894022284	10.97919547	6.732992844	4.376571004	8.476539184	2.666775089	10.34934644	4.276226161	0.948936397	9.893636728	9.308726969	0.301719017	0.301719017	4.360324084	4.899365005	1.831364341	13.3991196	8.219390352	4.293442502	2.166453079	7.715058691	7.414256651	2.374905998	4.408526043	0.763697711	7.998367015	0.301719017	0.301719017	0.301719017	11.25345454	11.21034124	6.604389628	0.301719017	11.22064343	5.490689253	0.301719017	0.301719017	4.614346815	13.09195924	9.339097322	0.551121701	7.475878594	7.999678796	1.831364341	0.301719017	0.301719017	11.00881287	0.301719017	6.851064627	3.397406187	0.301719017	12.05226363	6.006127786	7.962685305	3.16548737	4.43E-09	1.11E-06	FALSE	FALSE	FALSE	FALSE
Lum	chr10	97565499	97572703	1	7.836133868	0.566572109	0.566572109	0.566572109	10.1735774	0.566572109	0.566572109	0.566572109	12.78036568	0.566572109	12.96735164	9.87859652	0.566572109	0.566572109	0.566572109	0.972325749	8.469785687	12.95726531	0.566572109	0.566572109	0.566572109	7.266394458	0.566572109	9.9830834	0.566572109	9.896908992	0.566572109	6.362629111	10.83971544	11.27364845	11.33752188	8.376817072	0.566572109	0.566572109	5.839885443	9.82910416	0.566572109	10.47601751	0.566572109	12.43522164	0.566572109	0.566572109	0.566572109	0.566572109	0.566572109	14.06090412	4.561144191	10.77821741	0.566572109	12.37926987	12.21514702	0.566572109	0.972325749	11.4130089	10.45491347	10.328397	0.566572109	11.0689033	0.566572109	0.566572109	7.412037713	0.566572109	0.566572109	0.566572109	0.566572109	5.174447771	0.566572109	0.972325749	0.566572109	9.230759252	0.566572109	0.566572109	0.566572109	12.23370829	0.566572109	14.00620188	0.566572109	0.566572109	0.566572109	0.566572109	0.566572109	11.55952815	0.566572109	11.63761441	8.124215823	11.32107099	0.566572109	0.566572109	0.566572109	0.566572109	0.566572109	2.858579093	4.268884849	0.566572109	0.566572109	0.566572109	0.566572109	0.566572109	0.566572109	3.120353217	0.566572109	0.566572109	0.566572109	0.566572109	0.566572109	7.606169727	0.566572109	0.566572109	0.566572109	0.566572109	0.566572109	0.566572109	0.566572109	0.566572109	0.566572109	0.566572109	0.566572109	8.769194636	12.52520241	13.45345716	0.566572109	10.69317474	0.566572109	3.948328573	0.566572109	0.566572109	0.566572109	0.566572109	0.566572109	0.566572109	0.566572109	0.566572109	0.566572109	0.566572109	0.566572109	0.566572109	0.566572109	0.566572109	0.566572109	0.566572109	0.566572109	0.566572109	0.566572109	0.566572109	0.566572109	0.566572109	0.566572109	0.566572109	0.566572109	0.566572109	0.566572109	0.566572109	0.566572109	0.566572109	0.566572109	0.566572109	0.566572109	0.566572109	0.566572109	0.566572109	0.566572109	0.566572109	0.566572109	0.566572109	0.566572109	0.566572109	0.566572109	0.566572109	0.566572109	0.566572109	0.566572109	0.566572109	0.566572109	0.566572109	0.566572109	0.566572109	0.566572109	0.566572109	0.566572109	0.566572109	0.566572109	0.566572109	0.566572109	0.566572109	0.566572109	0.566572109	0.566572109	0.566572109	0.566572109	0.566572109	0.566572109	0.566572109	4.990230191	0.566572109	0.566572109	0.566572109	0.566572109	0.566572109	0.566572109	0.566572109	0.624778137	2.679032929	3.323550436	6.02E-09	1.48E-06	FALSE	FALSE	FALSE	FALSE
Nsd1	chr13	55209780	55318325	1	8.92437671	8.073745182	3.406451348	5.013844418	6.638222207	0.108459157	8.68948077	9.203633062	7.633800761	8.129913664	8.851386207	8.013558506	8.117799633	8.668318074	8.36808515	6.412208163	9.850921801	5.587363492	5.0173266	0.108459157	0.303609639	9.240785374	3.992093564	7.884131422	3.850910092	5.844212244	7.862030352	3.363320818	0.108459157	9.677452251	0.108459157	8.087476093	5.200021717	5.402664578	10.09332147	8.453786019	6.593432533	6.263259669	8.121444535	9.735422303	4.040812499	2.932907259	3.668054474	3.086667515	5.708630489	9.263689271	8.30644458	7.950295874	4.742283659	8.231597473	9.891334021	1.065618379	6.919831059	9.483545164	4.628491649	9.676076002	6.12968203	6.277850037	8.39041201	6.302319964	0.108459157	9.823213066	8.256489387	6.635958815	8.597967618	7.399049373	11.87608933	2.976493016	1.169424292	7.519353858	8.280234634	10.00531596	8.776561465	8.216150541	8.664991852	8.585706203	4.64208891	5.699989087	7.178858435	10.48701775	9.165890917	9.762130408	9.254866329	9.938127698	8.762883612	5.539730377	10.44731236	6.944732634	9.228069063	10.01558134	6.623446282	2.27074837	8.525539149	7.793112305	8.573339686	7.428118197	6.69368284	8.355071791	0.108459157	7.519353858	6.608517457	9.442852863	10.10992933	9.106439925	8.173091093	5.32048558	0.108459157	5.924296955	0.108459157	8.890836741	5.948210348	3.1766178	8.932929384	8.551589988	9.062874527	10.25681864	11.58131439	9.732909428	10.25773897	8.941202521	4.314293455	0.303609639	7.192784111	6.842244399	9.248769105	0.108459157	5.472824638	0.108459157	4.859440694	2.382975657	9.569963502	8.189389363	2.174223947	8.143521045	5.820489935	8.511409446	7.526702664	7.686697361	8.260535386	7.630962271	7.479515204	7.738777962	11.56136368	0.108459157	0.629038007	1.218654366	2.382975657	0.108459157	7.549128666	10.51553795	0.108459157	0.108459157	0.767812254	0.108459157	10.33825338	0.108459157	0.108459157	0.767812254	1.312344449	4.375267408	1.706733817	6.163075264	1.80671112	2.174223947	3.330105081	6.369251977	4.582218983	0.108459157	0.108459157	5.303472737	6.299462598	0.108459157	0.108459157	3.919511005	0.108459157	0.108459157	2.602873284	5.492974056	6.696943641	8.493706713	0.108459157	8.35369511	0.108459157	5.286256876	0.209331587	4.464705813	6.465440217	6.475601801	3.754052889	0.108459157	6.806662824	0.108459157	10.90251023	0.108459157	7.827734939	0.108459157	0.108459157	3.138752265	0.108459157	10.75844119	3.999913116	5.756730944	2.842331283	6.30E-09	1.51E-06	TRUE	FALSE	FALSE	FALSE
Ddost	chr4	138304728	138312628	1	11.32277687	4.26998188	11.4974746	1.267313732	7.334610803	2.919645968	5.77978402	8.553688722	7.803010345	2.248639639	12.2515518	9.81102068	10.38409931	9.182906727	5.267665086	10.7431056	0.554876775	0.954632816	0.554876775	0.554876775	10.71358963	10.27145208	0.554876775	8.498626589	8.542843134	8.163132777	3.957945951	9.790536474	10.70144951	9.87655438	6.715997393	0.954632816	3.375854486	7.459047087	6.068995003	0.554876775	7.212175829	7.230315646	5.267665086	10.8426378	8.84756569	10.87182002	0.554876775	0.554876775	0.554876775	4.082997771	10.12764596	11.78682666	7.995605426	7.313495673	5.567888316	0.554876775	10.96785751	8.967315489	0.954632816	8.762866585	1.267313732	9.282975387	7.639559607	0.954632816	6.007214018	10.89510348	6.958359558	6.747827708	8.357213622	10.29856986	11.37160606	11.64316496	10.82595962	7.321978845	10.44846889	0.554876775	6.815476422	8.11023967	6.239891786	12.71606618	9.560755813	2.919645968	9.403779463	10.72961915	9.606611806	0.554876775	10.48999665	9.235493397	9.827499112	11.27878831	8.50795079	11.39667004	8.46646582	0.954632816	0.954632816	8.674540094	11.93035665	9.324729392	5.81626925	2.098723421	8.637637594	10.8285667	9.04751273	8.7072879	1.931402777	1.267313732	9.847468736	9.587388776	6.212778096	1.524150259	0.554876775	8.992776294	9.706371285	11.40617608	0.554876775	9.192191019	8.647795886	0.554876775	8.239005117	9.6281497	1.524150259	10.72402905	9.05516541	11.03904892	7.470538696	9.250013937	0.554876775	6.905290502	4.95506919	0.554876775	1.267313732	8.088029952	0.954632816	0.554876775	10.26816342	0.554876775	0.954632816	13.48257126	1.931402777	0.554876775	5.509667325	3.23921116	5.610062232	0.554876775	0.554876775	11.00488053	7.885450285	12.38998692	0.554876775	2.728686311	0.554876775	0.554876775	7.766183921	0.554876775	0.554876775	0.554876775	0.554876775	1.931402777	0.954632816	1.267313732	0.554876775	11.24879203	0.554876775	4.00084561	0.554876775	0.554876775	4.692610595	8.02447961	2.919645968	12.24807831	0.954632816	0.554876775	2.384433471	0.554876775	5.369386602	1.742099265	0.954632816	6.068995003	1.931402777	0.554876775	0.554876775	12.91395486	2.50853806	0.554876775	0.554876775	7.24823021	0.554876775	0.554876775	0.554876775	0.954632816	8.409892393	0.554876775	0.554876775	0.554876775	10.74507831	3.957945951	12.92173734	0.554876775	11.92044014	4.841648424	0.554876775	0.554876775	0.554876775	4.583947114	3.474293527	5.594959999	3.430996975	7.35E-09	1.72E-06	FALSE	FALSE	FALSE	FALSE
Kdm6b	chr11	69398506	69413675	-1	6.133771451	4.885298242	7.270399583	5.998627747	5.126655471	5.0309463	4.794953999	6.402074762	5.623171397	6.260149589	4.763536722	5.485531776	4.771455414	4.087158317	4.690241833	6.409705543	5.011018246	6.176145373	4.656431545	4.681863254	4.771455414	6.75942764	5.609983523	5.050602831	4.621809841	5.716365856	5.431581782	7.940931094	6.949410335	4.885298242	5.740771396	5.446496626	4.022271583	6.093277685	7.525802602	4.373919011	4.484033852	6.155113979	5.574214868	5.328002904	5.354603096	2.604776374	4.639224547	6.136839782	0.201005434	1.884005953	6.802573122	4.977180638	4.949527255	4.299200487	7.666209005	2.921810252	5.748815684	4.630543471	5.157197726	6.36592086	4.656431545	6.352785992	6.290775946	7.117261191	5.017691563	5.181174364	6.070993239	6.833160537	5.908144599	7.264800623	8.196090079	7.065063533	6.696354652	8.103455638	5.537536808	6.710839892	7.158606858	5.542172885	7.1203648	6.142956936	7.217760836	6.876024007	8.913601089	7.114150891	5.97481974	7.563916694	5.436570548	6.645556916	6.779199319	6.417296176	5.82307916	8.232401026	6.462019927	6.617275934	6.606249288	7.573006793	6.922992707	6.293528189	7.306272586	6.595137715	5.91887928	3.610279372	6.262960825	4.907027188	6.572654484	7.209040888	4.173359835	7.267602819	7.039059217	7.797066703	0.201005434	6.586186425	6.304484955	6.922992707	7.247872173	5.204759031	7.137316322	5.017691563	7.562776394	5.704006497	6.601814923	8.578270419	7.565056094	7.370243595	7.659823923	5.273284353	7.840999704	5.942710387	5.262087117	5.981662213	4.863237018	5.670521012	6.06778146	0.201005434	5.23370781	7.292580634	5.354603096	9.348880645	5.732682003	5.126655471	6.649859047	5.193014891	5.943620546	5.466146219	7.508139453	3.25118177	4.404793404	4.124734212	3.86833367	6.761417046	4.892577648	3.031388232	5.193014891	3.574518143	1.482326926	4.630543471	4.977180638	3.401623283	3.645175558	2.049450501	2.415617027	5.879122047	3.360216631	0.676264439	4.87798192	1.629001464	6.179124985	4.87798192	5.317223964	7.289826581	3.808017221	3.381068503	5.490337736	5.227964338	5.262087117	0.805289061	5.528219719	4.870628306	1.402990041	4.984011949	4.331697676	7.034130791	6.656288285	2.803220238	4.099792671	7.32118515	2.244119683	4.731420017	5.23370781	4.173359835	3.519157207	4.928433716	0.201005434	5.311804143	6.512503503	1.229890949	5.523538512	2.455485132	5.546794112	3.574518143	6.417296176	3.808017221	0.201005434	5.691540342	4.513122771	5.396737227	1.429587616	9.01E-09	2.07E-06	FALSE	FALSE	FALSE	FALSE
Runx1t1	chr4	13743434	13893649	1	0.322832322	7.248849582	10.42262833	7.160566947	6.824654545	2.811226199	8.444333382	9.212437303	5.048772975	0.17042742	8.457258643	3.690665797	9.145976053	11.56000184	7.344337654	8.652412316	8.663162117	8.322479176	7.384949489	2.527293151	7.732414669	0.322832322	7.346562362	8.52364798	8.573884572	9.714024757	9.304002565	10.38131579	10.17161604	10.60384432	10.97300004	10.75929601	9.249763632	8.49485245	11.67898226	8.605345983	7.891717054	0.17042742	10.4759335	9.241717971	8.003088283	8.8262795	5.967339205	9.593458447	1.91020333	0.460664516	2.495566857	7.738357022	8.840555971	7.531968051	8.438087883	1.002259507	6.767686343	9.872175504	10.01293973	8.251834823	8.854301732	8.990348526	11.1107492	7.232101343	8.408579308	10.38564944	0.17042742	9.391718329	10.09247135	8.292790402	10.93192078	6.965928999	0.17042742	9.02305473	7.026848614	8.730722995	9.670733935	8.429193552	10.00292521	10.0884892	0.17042742	9.149165759	0.17042742	9.613688447	8.409643645	10.02114534	7.307125848	10.25110394	11.00001546	10.48530253	0.17042742	11.23535966	8.787094003	2.861874491	9.946475491	10.13572537	9.115642999	6.867114098	0.17042742	6.699700265	10.49736697	9.462915686	9.126040904	7.313963413	10.69691031	9.90481155	6.445332752	10.4983678	10.02566464	0.460664516	5.998798196	11.44174576	0.17042742	10.04274433	10.24276719	9.069586553	9.104183818	8.702340982	0.17042742	11.94294532	9.732643266	11.15537142	9.995855739	10.72582565	10.35310188	9.449265101	8.055707425	7.696471198	6.785834208	6.906852907	0.17042742	0.17042742	8.601159503	0.17042742	9.47948253	5.64467002	3.92308061	10.71564199	5.718675122	6.541685338	7.617360947	9.812670225	9.554053503	8.621052838	9.217004267	9.147890723	8.882940051	7.195543842	6.001624378	10.51564732	7.676034434	5.722106231	0.17042742	0.322832322	4.805253635	6.392478934	0.17042742	1.250543462	7.841335121	4.203942449	0.322832322	0.702178115	0.17042742	8.956519543	0.17042742	5.257062655	0.322832322	11.09487398	10.22504118	10.03397096	6.757690437	0.17042742	0.17042742	0.322832322	0.322832322	9.576025206	4.242681344	6.626521529	0.17042742	0.17042742	0.17042742	9.728384369	8.997444969	5.189266876	4.981652273	8.815077075	0.17042742	0.809291859	10.24961876	3.048363022	0.17042742	5.865524821	0.322832322	1.587974391	0.322832322	6.676896622	0.17042742	0.460664516	0.17042742	0.322832322	9.239923937	4.28968648	0.17042742	0.702178115	4.583802662	6.507713366	3.112668536	9.27E-09	2.08E-06	TRUE	FALSE	FALSE	FALSE
Cdh3	chr8	106510911	106556908	1	0.322651069	0.322651069	0.322651069	0.322651069	0.322651069	1.171932369	0.322651069	0.322651069	0.322651069	0.322651069	0.322651069	5.534914728	0.322651069	2.395241515	0.322651069	0.322651069	0.322651069	0.322651069	0.322651069	1.324095932	0.322651069	0.322651069	0.322651069	0.322651069	0.322651069	0.586167257	0.322651069	0.322651069	0.322651069	0.322651069	1.587371007	0.322651069	0.322651069	0.322651069	3.132482013	0.322651069	3.647178875	0.322651069	8.234820432	0.586167257	0.322651069	0.322651069	0.322651069	1.461730735	0.322651069	0.322651069	0.322651069	3.288643503	0.322651069	0.322651069	0.322651069	0.322651069	0.322651069	0.322651069	0.322651069	0.322651069	8.113428852	0.322651069	0.586167257	0.322651069	0.322651069	1.587371007	0.322651069	0.322651069	0.322651069	0.808903709	2.090225201	0.322651069	0.322651069	0.322651069	0.322651069	0.322651069	6.801240359	0.322651069	0.322651069	0.322651069	7.768466261	0.322651069	8.119942217	0.586167257	0.322651069	0.322651069	0.322651069	3.588273161	5.232333761	0.322651069	1.171932369	0.322651069	0.808903709	0.322651069	1.001806757	0.322651069	7.74168662	8.982314564	4.111926609	6.817360385	0.808903709	0.322651069	0.322651069	0.808903709	0.322651069	0.322651069	0.586167257	1.324095932	0.322651069	0.322651069	0.322651069	0.322651069	0.322651069	2.526545814	0.322651069	0.322651069	3.731259476	0.322651069	0.808903709	0.586167257	0.322651069	0.322651069	0.322651069	6.101590682	0.322651069	0.322651069	2.324817821	1.262248697	2.172734535	0.586167257	7.684832093	1.587371007	7.173511208	2.324817821	9.871272241	5.122448532	1.324095932	2.757964325	0.322651069	0.586167257	5.823726378	1.461730735	1.171932369	0.586167257	8.917988911	5.618247489	0.586167257	0.808903709	8.602584923	1.324095932	1.001806757	0.586167257	2.810450835	1.587371007	3.132482013	4.343283135	3.703773504	1.702940779	7.523227851	0.322651069	3.25115906	10.68572582	3.526859546	0.322651069	3.212674649	1.001806757	12.05897758	5.014726668	1.461730735	7.562012833	2.172734535	0.322651069	2.172734535	3.360811338	10.71592115	3.861343487	0.322651069	5.369846029	0.586167257	5.014726668	4.395756917	7.220332865	6.625626456	3.429540459	0.322651069	7.395907207	4.193238169	0.322651069	0.322651069	1.171932369	4.325359	2.172734535	0.586167257	3.09064971	6.910471793	2.957342103	0.322651069	0.322651069	7.898413862	3.360811338	3.810708528	0.586167257	0.322651069	1.702940779	3.406548044	2.081177091	-2.144299346	1.04E-08	2.30E-06	FALSE	FALSE	FALSE	FALSE
Lnp	chr2	74520289	74579435	-1	3.650409854	0.284579219	2.935587222	4.611225926	3.533023179	0.149295107	0.149295107	0.149295107	4.842625838	0.149295107	5.651924757	5.093575065	0.149295107	0.284579219	0.149295107	1.618953728	0.149295107	4.144144586	0.149295107	0.149295107	4.483453693	4.161827927	0.149295107	4.698623652	0.149295107	4.906953512	0.149295107	0.149295107	6.54452049	4.287965034	0.98640895	0.149295107	0.149295107	3.735533514	0.408257979	0.149295107	0.149295107	0.149295107	0.149295107	4.373924681	2.300120531	0.149295107	1.063692585	2.806635687	0.149295107	0.149295107	6.99280064	0.149295107	2.71378405	5.33091297	0.149295107	0.149295107	3.265012325	6.479024	0.149295107	6.04157916	0.149295107	0.149295107	0.149295107	0.149295107	2.976130975	0.149295107	0.149295107	4.686457767	5.503799739	0.818189849	0.149295107	0.149295107	0.149295107	6.967886708	3.881416173	6.288938998	6.062911654	0.149295107	1.273430653	6.714413288	0.149295107	0.149295107	3.215070967	0.149295107	5.980611692	0.149295107	5.757460158	4.661813828	0.149295107	0.149295107	0.149295107	5.613887832	7.863575744	6.334480396	0.149295107	0.149295107	0.149295107	7.245885394	7.403765534	5.651924757	0.149295107	0.149295107	0.149295107	0.149295107	3.313282564	0.149295107	0.284579219	0.149295107	0.149295107	0.149295107	0.149295107	4.643050623	6.69784204	0.149295107	4.963502356	2.267823896	5.54817579	0.149295107	0.149295107	0.149295107	1.669276039	0.149295107	0.149295107	0.149295107	0.149295107	4.287965034	0.149295107	2.116781272	0.149295107	7.649955699	0.149295107	0.149295107	0.149295107	0.284579219	3.215070967	4.89113849	7.041373787	0.149295107	1.33707431	7.923760909	2.893871049	0.627735111	6.42878656	0.149295107	8.421686846	6.875796564	3.892049918	7.684773848	8.875288866	10.32303511	6.197595005	6.81423133	8.6724238	7.373731219	1.854657737	8.040076396	3.559946945	7.350787902	7.312708834	0.149295107	0.408257979	6.874456606	0.149295107	7.834927869	0.522166157	8.822761551	3.859910616	9.123612697	7.951349537	6.597458925	5.551533457	0.149295107	5.844893581	2.130882029	7.494657183	0.149295107	4.30397984	5.97061328	1.669276039	4.042810784	0.149295107	8.223866995	8.457476639	4.098964061	1.063692585	7.990222122	0.149295107	2.50796748	7.6824786	5.129965958	5.695069661	4.255392024	0.149295107	8.775446248	7.993928991	7.372782497	2.588628019	0.149295107	6.369145012	0.284579219	6.72337256	5.64250913	0.522166157	7.928288187	4.551865239	3.046763089	-2.435083967	1.09E-08	2.35E-06	FALSE	FALSE	FALSE	FALSE
Tfap2b	chr1	19208912	19238083	1	0.211080432	0.211080432	0.211080432	0.211080432	0.211080432	0.211080432	0.211080432	0.211080432	0.211080432	0.211080432	0.211080432	0.211080432	0.211080432	0.211080432	0.211080432	0.211080432	0.211080432	0.211080432	0.211080432	0.211080432	0.211080432	0.211080432	0.211080432	0.211080432	0.211080432	0.211080432	0.211080432	0.211080432	0.211080432	0.211080432	0.211080432	0.211080432	0.211080432	0.211080432	0.211080432	0.211080432	0.211080432	0.211080432	0.211080432	0.211080432	0.211080432	0.211080432	0.211080432	0.211080432	0.211080432	0.211080432	0.211080432	0.211080432	0.211080432	0.211080432	0.211080432	0.211080432	0.211080432	0.211080432	0.211080432	0.211080432	0.211080432	0.211080432	0.211080432	0.211080432	0.211080432	0.211080432	0.211080432	0.211080432	0.395182928	0.211080432	0.211080432	0.211080432	0.211080432	0.211080432	0.211080432	0.211080432	0.211080432	0.211080432	0.211080432	0.705065787	0.211080432	0.211080432	0.211080432	0.211080432	0.211080432	0.211080432	0.211080432	0.211080432	0.211080432	0.211080432	0.211080432	0.211080432	0.211080432	0.211080432	0.211080432	0.211080432	0.211080432	0.211080432	0.211080432	0.211080432	0.211080432	0.211080432	0.211080432	0.211080432	0.211080432	0.211080432	0.211080432	0.211080432	0.211080432	0.211080432	0.211080432	0.211080432	0.211080432	0.211080432	0.211080432	0.211080432	0.211080432	0.211080432	0.211080432	0.211080432	0.211080432	0.211080432	0.211080432	0.211080432	0.211080432	0.211080432	0.211080432	0.216593341	0.211080432	0.211080432	0.211080432	0.211080432	0.211080432	0.211080432	0.211080432	0.211080432	6.34332552	0.211080432	2.987759068	0.211080432	2.899126269	2.477441027	0.211080432	0.211080432	9.045741382	10.95841758	0.211080432	0.83816417	4.527174519	0.211080432	0.211080432	0.211080432	2.304180632	0.211080432	0.211080432	0.211080432	5.401881107	4.87577294	0.211080432	0.211080432	0.211080432	1.749886587	0.211080432	0.211080432	0.211080432	0.211080432	0.211080432	0.211080432	0.211080432	9.745263213	0.211080432	0.558428551	6.025134763	1.939597269	6.12621766	0.211080432	0.211080432	0.211080432	0.211080432	0.211080432	0.211080432	0.211080432	6.881488734	0.211080432	0.211080432	0.211080432	0.211080432	0.211080432	0.211080432	1.879090433	0.211080432	0.211080432	0.211080432	5.823158989	4.575641426	0.211080432	0.211080432	0.211080432	4.292153049	4.244981526	0.211080432	0.211080432	0.211080432	10.77859675	1.687563232	0.778370787	-1.470969891	1.17E-08	2.48E-06	TRUE	FALSE	FALSE	FALSE
Twist1	chr12	33957669	33959817	1	0.693913074	0.693913074	0.693913074	0.693913074	0.693913074	7.929213624	0.693913074	1.160488122	6.356040686	0.693913074	8.107797832	0.693913074	0.693913074	0.693913074	0.693913074	5.868955023	0.693913074	0.693913074	0.693913074	0.693913074	0.693913074	0.693913074	0.693913074	0.693913074	0.693913074	0.693913074	0.693913074	0.693913074	0.693913074	0.693913074	0.693913074	0.693913074	0.693913074	0.693913074	0.693913074	0.693913074	0.693913074	6.801702868	0.693913074	1.160488122	0.693913074	0.693913074	0.693913074	0.693913074	0.693913074	0.693913074	0.693913074	0.693913074	0.693913074	0.693913074	0.693913074	0.693913074	0.693913074	0.693913074	0.693913074	6.500825275	0.693913074	0.693913074	0.693913074	0.693913074	0.693913074	0.693913074	0.693913074	0.693913074	0.693913074	0.693913074	0.693913074	0.693913074	1.160488122	6.667884063	0.693913074	0.693913074	0.693913074	1.795210415	0.693913074	0.693913074	0.693913074	0.693913074	0.693913074	7.846454444	0.693913074	6.145599419	0.693913074	9.429818309	0.693913074	0.693913074	0.693913074	4.418389161	0.693913074	0.693913074	0.693913074	0.693913074	5.296282804	1.795210415	0.693913074	0.693913074	0.693913074	6.809668342	0.693913074	0.693913074	7.083756076	0.693913074	0.693913074	0.693913074	0.693913074	0.693913074	0.693913074	0.693913074	0.693913074	1.795210415	0.693913074	7.016522694	5.362758808	0.693913074	3.523600699	0.693913074	8.158577724	0.693913074	0.693913074	0.693913074	0.693913074	9.861995927	0.693913074	1.675255452	0.693913074	8.404557791	0.693913074	0.693913074	0.693913074	0.693913074	3.984039273	5.928690733	0.693913074	0.693913074	3.443957153	0.693913074	1.160488122	0.693913074	0.693913074	10.31865166	0.693913074	9.526023705	0.693913074	0.693913074	7.116233171	0.693913074	0.693913074	0.693913074	4.332537663	6.219210384	0.693913074	0.693913074	7.063912994	9.752619804	0.693913074	0.693913074	0.693913074	3.670799474	0.693913074	0.693913074	10.49325034	4.648979832	0.693913074	10.64063293	10.85690272	4.816459931	8.757383317	2.962422697	5.02240894	6.311856982	2.23449867	7.691272569	5.637944997	4.613017576	1.795210415	8.281085917	4.937717769	7.27999407	8.566096359	0.693913074	1.512477561	8.328981168	8.139744096	0.693913074	7.12264177	6.79369317	7.555759134	7.262689759	0.693913074	0.693913074	8.210642016	8.584783805	0.693913074	0.693913074	0.693913074	8.805975839	6.693938895	9.803366304	4.966504116	0.693913074	4.111253605	2.605586405	-2.435998152	1.28E-08	2.66E-06	TRUE	FALSE	FALSE	FALSE
Zfp57	chr17	37001161	37010635	1	8.90501245	5.518258899	10.72871884	5.921225798	0.337668944	10.1353007	0.611102638	0.337668944	9.300313941	0.337668944	0.337668944	9.358270983	0.337668944	0.337668944	0.337668944	7.950165197	1.368644594	9.13014694	0.337668944	6.730932255	0.337668944	6.52739452	6.024192854	9.375557311	8.412199111	7.453800247	9.828916442	0.337668944	9.074073699	6.946764415	9.272285271	0.611102638	9.389238775	0.337668944	0.337668944	9.184775976	9.261167569	9.288802815	0.337668944	0.611102638	0.337668944	0.337668944	0.337668944	0.337668944	0.337668944	10.58898933	7.208362994	8.297167807	2.146743202	6.968192852	0.337668944	0.337668944	0.611102638	7.687682047	10.37904929	7.911183373	9.779989416	0.337668944	0.337668944	9.538925609	0.337668944	6.285480259	8.035292131	8.373718685	9.006145549	10.53769965	12.48083812	4.61296956	3.238606292	11.42946964	9.642520165	0.611102638	0.337668944	7.475340095	11.42200154	10.91502211	0.337668944	0.337668944	8.876154252	1.213232422	9.315918634	6.60761124	0.337668944	0.337668944	4.868750937	5.895891597	0.337668944	10.31836642	10.12885902	11.347744	9.82346802	10.83042328	9.665658239	0.337668944	11.52435574	0.337668944	10.2393669	10.19299243	10.45229555	0.337668944	1.213232422	0.337668944	10.46661645	9.052023414	9.421776344	10.69881637	4.181209931	7.065134892	11.43428951	0.337668944	10.44303314	0.337668944	8.804784545	0.337668944	0.337668944	10.50560849	10.1131432	1.63677756	10.08364483	9.126748031	10.45148067	10.20625707	0.337668944	5.619025593	9.339013693	0.337668944	8.319967407	9.759944351	9.402791712	0.337668944	8.53933062	6.893359138	0.337668944	11.51710456	0.337668944	0.337668944	0.337668944	0.337668944	0.337668944	10.55803112	2.45499767	6.314451788	0.337668944	0.337668944	0.337668944	0.337668944	0.337668944	0.337668944	0.337668944	0.337668944	1.039034713	0.337668944	0.337668944	0.337668944	10.21204227	0.337668944	0.337668944	0.337668944	0.337668944	0.337668944	0.337668944	0.337668944	0.337668944	0.337668944	0.337668944	0.337668944	0.337668944	0.337668944	0.337668944	0.337668944	0.611102638	0.337668944	0.337668944	0.337668944	0.337668944	6.860995266	0.337668944	3.655738273	11.87609919	0.337668944	0.337668944	7.839908044	0.337668944	0.337668944	0.337668944	0.337668944	11.41519131	4.597337554	0.337668944	0.337668944	0.337668944	0.337668944	0.337668944	0.337668944	0.337668944	0.337668944	1.213232422	0.337668944	0.337668944	0.337668944	2.122751771	4.283765239	3.496273822	1.52E-08	3.09E-06	FALSE	FALSE	FALSE	FALSE
Rps20	chr4	3831332	3835665	-1	6.966543171	6.404409723	5.017482555	5.966583404	4.763328996	7.534145342	5.478887993	5.518631105	5.53422678	5.08257073	7.653195863	5.233497876	6.113973108	7.842038659	5.617113726	6.769792556	3.20495853	6.280426337	6.712683781	2.90252308	4.438135018	6.649645529	6.242953335	6.098320636	6.429645985	5.404469125	3.853288573	5.29886796	4.352757681	5.144848733	6.000662521	5.827937981	5.343811445	6.21419568	7.047565471	6.199598993	8.327011601	6.233431001	5.53422678	5.846795858	5.16502464	4.565027584	0.320921379	7.111339736	0.320921379	6.093065179	6.466691492	7.427530513	6.022942764	6.199598993	6.99781377	0.320921379	6.545760028	7.8514067	7.09039333	7.055693138	4.37024214	5.808830339	6.412870955	5.29886796	3.353003931	3.723260877	6.425470478	5.114045756	7.425441207	6.312435311	8.569566155	5.91390608	6.65322086	5.541961848	5.602393271	6.898883395	7.92867069	5.404469125	6.450344146	7.943347058	5.233497876	5.454505757	5.782953332	7.990746316	2.853636684	7.370029233	5.289708774	7.823118087	0.583284251	8.395853759	6.719520984	6.617062465	6.437960917	7.323665722	5.688543911	6.412870955	9.397446017	6.233431001	5.722975107	9.465625374	5.983723587	6.73647356	6.898883395	3.995274938	8.085090333	6.103557018	8.110021246	7.162412655	6.782907638	5.144848733	0.583284251	6.638866067	6.9433675	5.782953332	6.756557154	5.776410902	7.389452089	6.32145179	6.421282851	6.474796222	6.716106433	7.915333082	5.943408385	7.808763016	7.460554356	7.063775273	7.98366395	6.029033521	6.2618115	5.280491069	5.204549214	6.99781377	6.028459473	0.320921379	8.500784828	2.317897011	6.199598993	8.306723589	6.044884149	3.20495853	5.834251368	6.223845398	5.949237134	6.077182953	8.581812304	9.465116938	9.318022027	5.722975107	9.069110214	8.111321541	8.434804808	8.020118329	8.67884353	8.315775724	8.567672872	7.996387283	9.803929187	8.399051426	8.864564022	7.247657926	8.265271064	8.322527745	3.20495853	5.983723587	9.252944689	9.082431507	8.957865508	9.785313582	10.50127044	9.033202122	9.040045994	8.944066755	8.211722214	8.593955377	8.911595754	9.411236518	9.177362428	7.363496401	0.320921379	7.736449965	7.922758082	9.789787041	9.280947578	7.238166696	4.37024214	8.754859215	6.285042758	8.650502628	8.281533316	9.323642164	8.768934287	8.640630423	7.282704079	7.271116365	8.949165874	9.544750788	9.048216014	6.15490134	8.343703027	3.639219471	10.40541444	8.618853673	8.477781454	11.00758637	7.625018347	6.638555364	-1.595984826	1.84E-08	3.68E-06	FALSE	FALSE	FALSE	FALSE
Kcnmb4	chr10	116417859	116473878	-1	0.524469147	0.524469147	0.524469147	0.524469147	0.524469147	0.524469147	0.524469147	5.514666066	0.524469147	0.524469147	0.524469147	0.524469147	4.342681686	0.524469147	0.524469147	1.211144695	0.524469147	0.524469147	0.524469147	0.524469147	0.524469147	0.524469147	0.524469147	0.524469147	0.524469147	8.196801802	0.524469147	5.005700839	0.524469147	0.524469147	0.524469147	0.524469147	0.524469147	0.524469147	0.524469147	0.524469147	0.524469147	1.211144695	0.524469147	0.524469147	0.524469147	0.524469147	0.524469147	2.744000606	0.524469147	0.524469147	0.524469147	0.524469147	0.524469147	6.032220299	0.524469147	0.524469147	0.524469147	0.524469147	0.524469147	6.051420548	0.524469147	0.524469147	0.524469147	0.524469147	0.524469147	0.524469147	0.524469147	0.524469147	0.524469147	0.524469147	0.524469147	0.524469147	0.524469147	0.524469147	0.524469147	0.524469147	0.524469147	1.860138549	0.524469147	3.079441526	0.524469147	2.921448353	0.524469147	0.524469147	3.682226473	0.524469147	2.835450963	5.744389999	0.524469147	0.524469147	0.524469147	0.524469147	0.524469147	0.908281389	0.524469147	0.524469147	0.524469147	5.514666066	5.063585405	0.908281389	0.524469147	0.524469147	0.524469147	0.524469147	0.524469147	10.74412783	5.005700839	1.211144695	0.524469147	0.524469147	0.524469147	6.230554867	0.524469147	0.524469147	0.524469147	0.524469147	3.580158176	0.524469147	6.586970556	1.211144695	4.278949451	0.524469147	0.524469147	0.524469147	0.524469147	0.524469147	1.461327823	1.324897067	3.632094782	9.789244889	3.866960431	0.524469147	0.524469147	6.706853662	0.524469147	0.524469147	4.433293179	6.304437101	0.524469147	3.52628182	5.458238031	1.674470163	4.433293179	0.524469147	0.524469147	0.524469147	6.255605039	0.524469147	0.524469147	8.442021738	7.28315028	0.524469147	3.470315179	0.524469147	0.524469147	0.524469147	1.674470163	5.257929279	0.524469147	3.152390438	0.524469147	8.077778056	0.524469147	0.524469147	3.221827593	5.414419707	2.646358653	0.524469147	0.524469147	8.292699863	0.908281389	0.524469147	1.461327823	6.288342701	9.039490035	0.524469147	3.730674498	1.674470163	0.524469147	0.524469147	7.91435826	8.089435678	5.646775309	8.948965022	4.67528728	9.814048918	7.50827761	0.908281389	0.524469147	0.524469147	5.306684047	9.084456577	0.524469147	7.08310795	8.084783927	0.524469147	9.605789637	5.257929279	0.908281389	0.524469147	5.338295286	2.646358653	0.524469147	0.524469147	3.410478679	2.121400597	-2.085581612	1.88E-08	3.70E-06	FALSE	FALSE	FALSE	FALSE
Igf2	chr7	142650764	142666816	-1	11.31049309	8.666997184	10.51235826	10.60110332	7.77713112	10.08603302	10.25211384	9.914328865	8.353649569	5.304620172	11.07460289	8.269834246	9.38055271	11.33250926	10.12554462	10.45147324	9.543517533	10.10452897	4.81564564	9.113257131	9.34869555	10.62740874	7.338405868	9.93514569	10.27399812	7.624561381	9.387834935	10.26174212	9.038273689	9.405692496	9.357311877	10.83724203	6.411883642	7.931976443	9.921213187	7.046482272	8.626744602	6.137757433	6.104644114	10.44689333	5.492695184	9.323732975	4.384245559	7.702862155	6.755525277	8.133295691	10.01973358	10.9154388	6.677606121	10.93597829	9.949722086	7.262040618	8.099144912	10.25043278	8.833443139	9.222329963	9.54317429	10.17334847	9.123854616	10.5121829	10.39629106	8.961235179	11.50580002	10.62514025	7.22142881	10.31196794	11.56397262	9.779493817	10.39267582	8.44614065	10.63821593	6.972954047	11.23854307	10.7542662	11.62808592	10.43935066	9.588788807	11.20378446	9.992587926	11.1067799	10.89997401	10.85891697	9.591447153	10.72142218	6.563094534	10.53428458	5.125458181	10.20059219	10.38004676	9.891320735	10.37850843	10.8744165	9.492874704	8.900362527	8.076552818	10.35073031	8.750836747	8.565868867	8.489541231	7.926723141	9.445173577	6.699949569	10.42265397	11.69905451	7.267037644	8.476657594	5.674181923	9.820859036	8.647330683	6.806753384	9.83970838	6.935781529	10.05819713	10.43288044	9.968504987	10.29351614	8.62220197	11.82397779	8.530289444	9.894284182	6.815875259	8.365346319	10.54940292	9.209716127	10.78826307	1.04624782	4.662260525	9.163697683	5.888214713	1.275127692	6.11206859	2.068827402	6.070752874	8.730479936	7.468461906	7.944506869	9.241497274	7.673054193	8.185253745	10.0653859	6.381486505	4.920849405	11.64169625	2.128616965	0.235758054	5.830875636	9.596749196	1.165221905	0.91657332	6.956551058	5.110709058	1.941258371	7.506988075	10.40764849	4.282634839	11.11638699	5.018900188	0.235758054	11.02014887	10.04540876	9.116952048	5.580949795	4.490606132	11.26501021	5.761753042	7.346296944	0.91657332	0.43834672	8.618296869	0.774081694	8.760908442	7.879650132	11.22865146	5.943361726	10.92390066	6.49089377	6.187802291	9.019643036	11.6876862	4.970707622	8.220026851	10.81694117	10.86084633	11.42352763	6.215638759	9.574751554	10.06251469	7.464117016	1.646302573	7.502757845	9.696425263	6.813600192	12.74359157	10.26320168	10.31297497	2.701168476	11.11684837	6.809039266	11.76146692	11.14086595	7.070960518	8.39290494	2.138755609	2.09E-08	4.02E-06	FALSE	FALSE	FALSE	FALSE
Tshz2	chr2	169633011	170071816	1	5.381259312	3.088133021	3.591972787	0.480207938	0.480207938	0.839870456	0.480207938	3.683510209	0.480207938	0.480207938	0.480207938	5.237634758	0.480207938	3.153626067	1.127523752	6.363847573	0.839870456	2.947490373	5.078114965	0.480207938	0.480207938	0.480207938	6.307411259	4.290011565	5.986439694	2.307267365	0.480207938	1.752606561	5.7207643	1.752606561	0.480207938	0.480207938	5.461036483	0.480207938	0.480207938	5.773798053	0.480207938	3.494231569	2.706911959	6.431423336	0.480207938	3.442760105	0.480207938	0.480207938	0.480207938	1.752606561	0.480207938	5.325513281	0.480207938	6.771025222	4.230549797	0.480207938	0.480207938	0.480207938	9.736225574	1.752606561	0.480207938	4.579348709	0.480207938	0.480207938	5.160078516	0.480207938	5.903201274	0.480207938	0.480207938	3.333957243	0.480207938	4.070199387	0.480207938	4.840268321	2.056430117	2.187293432	0.480207938	3.333957243	0.480207938	4.374847202	0.480207938	0.480207938	0.480207938	4.428753758	4.879510664	0.480207938	0.480207938	4.374847202	0.480207938	5.834967732	0.480207938	6.891097399	0.480207938	6.895889901	0.480207938	0.480207938	0.480207938	0.480207938	0.480207938	1.572755595	4.715699093	1.127523752	0.480207938	0.480207938	0.480207938	0.480207938	5.844915197	0.480207938	3.216274631	0.480207938	0.480207938	0.480207938	0.480207938	4.318847971	3.889771861	6.073621269	5.473914095	0.480207938	0.480207938	6.938320729	0.480207938	0.480207938	7.062870997	2.871669278	0.480207938	5.127849703	0.480207938	2.341141723	0.480207938	0.480207938	0.480207938	0.480207938	0.480207938	0.480207938	0.480207938	0.480207938	0.480207938	3.333957243	0.480207938	0.480207938	0.480207938	1.367247386	0.480207938	0.480207938	2.187293432	0.480207938	0.480207938	0.480207938	0.480207938	0.480207938	0.480207938	0.480207938	0.480207938	0.480207938	0.480207938	0.480207938	0.480207938	0.480207938	0.480207938	0.480207938	0.480207938	5.061148274	0.480207938	0.480207938	0.480207938	0.480207938	3.850811429	0.480207938	0.480207938	0.480207938	0.480207938	0.480207938	4.347119276	0.480207938	0.480207938	0.480207938	0.480207938	0.480207938	0.480207938	0.480207938	0.480207938	0.480207938	0.480207938	0.480207938	0.480207938	0.480207938	0.480207938	0.480207938	0.480207938	0.480207938	0.480207938	0.480207938	0.480207938	0.480207938	2.056430117	0.480207938	0.480207938	0.480207938	0.480207938	0.480207938	0.480207938	0.480207938	0.480207938	0.480207938	0.728136249	1.725119532	1.613005474	2.29E-08	4.34E-06	TRUE	FALSE	FALSE	FALSE
Wnt5a	chr14	28504748	28527447	1	7.930763461	4.909457309	4.554157265	0.181276531	1.050392933	2.364709324	6.962448848	8.079559403	8.202680234	0.181276531	7.298105679	0.181276531	0.181276531	6.793388807	0.342296976	1.825316687	4.717242785	1.769755312	0.618752603	0.181276531	8.948673358	6.710974688	0.181276531	0.739358764	2.401732964	0.181276531	8.453592711	6.520032514	0.181276531	8.999751363	7.181858	0.181276531	5.523120985	0.181276531	0.181276531	2.326710471	5.271357381	5.090431006	5.194318392	5.061801643	7.746965102	0.181276531	0.181276531	8.727288454	0.342296976	7.144119621	2.401732964	0.181276531	0.181276531	5.35396707	8.869942435	5.663116227	7.951200035	6.071975683	0.181276531	0.181276531	0.181276531	5.215267688	7.365249498	0.181276531	0.181276531	4.19151436	1.930404815	4.883516905	0.181276531	9.203182032	11.03088142	0.181276531	9.119533278	0.181276531	5.576717711	0.181276531	6.257616331	7.048136813	0.181276531	3.278376983	8.979230494	6.442201757	2.437830197	0.181276531	0.342296976	8.772159399	3.629982783	9.368056372	8.052895036	4.478194634	4.672497301	10.81273658	0.487136639	2.028355148	7.883285401	7.272098621	0.181276531	8.503411693	8.677207058	5.480493743	0.181276531	6.01337734	3.258330599	1.980211102	5.821786575	0.181276531	5.616632256	0.850655739	7.135902774	6.031208098	0.487136639	7.750557318	6.004378633	4.313102822	7.876725706	0.181276531	3.258330599	9.551189435	6.788155128	0.181276531	0.953978213	8.136267361	4.01160304	9.266022801	8.427461948	0.181276531	0.953978213	4.144907768	0.953978213	8.973093754	0.181276531	7.27459578	9.432371375	2.727537733	9.846746918	4.702481287	9.555302999	11.74937764	10.31802178	8.145164596	4.709880916	7.376917424	5.878702493	0.739358764	0.181276531	7.854363916	7.834191547	8.446412276	9.596554813	11.36429476	11.08958504	8.334183062	10.48298747	7.973658273	9.101361619	1.050392933	9.176057116	6.111622848	7.092687093	2.163838443	7.689175063	10.42234645	3.886582666	10.31923178	9.044700286	8.018297593	9.537478867	7.766612512	1.225810021	12.80621398	8.529782586	5.91756802	2.968684914	4.626319483	10.79838287	2.120075949	7.404541353	10.53949589	0.342296976	6.848064309	9.027406734	11.01631422	11.26127708	5.246132063	5.409556815	10.87669663	0.181276531	8.551052715	1.651769367	5.967811788	10.77652586	6.239835444	6.526332787	9.791148718	9.926322199	8.937685735	4.915870181	3.566185013	7.28206143	5.096089329	9.1198805	8.306995441	0.618752603	12.82291831	7.03086625	5.247082867	-2.885958482	2.36E-08	4.39E-06	TRUE	FALSE	FALSE	FALSE
Kctd12	chr14	102976579	102981551	-1	0.548259891	0.548259891	6.629531778	6.510211363	6.996342566	8.397063881	1.727530277	2.232220761	8.354903992	0.548259891	9.363877553	4.415631413	0.548259891	0.548259891	0.548259891	2.90158943	7.552881346	7.334723212	0.548259891	0.548259891	0.548259891	0.548259891	0.548259891	6.237136463	7.042609328	7.367405158	6.280682837	7.330585417	6.953932718	0.548259891	7.64573254	0.548259891	0.548259891	0.548259891	0.548259891	8.224951652	0.548259891	7.516916669	4.318689571	9.609913007	0.548259891	0.548259891	8.011509017	0.548259891	4.912947454	9.708073016	0.548259891	6.145890348	6.899104772	9.439791988	8.778997553	0.548259891	5.709224853	3.069896943	8.822371568	3.481694016	0.548259891	8.70100879	0.548259891	7.732967511	0.548259891	0.548259891	0.548259891	0.548259891	0.548259891	9.614174623	7.812262624	10.01442099	0.548259891	7.145122467	6.733478455	4.102761398	0.548259891	9.253466689	8.498291816	8.987842828	0.548259891	0.548259891	0.548259891	10.46305523	10.59784292	7.577533587	0.548259891	8.481595123	0.548259891	6.058523463	0.548259891	8.220486227	10.13499054	4.797770938	7.751657025	0.548259891	3.650537255	0.548259891	0.548259891	0.548259891	1.255175933	0.548259891	0.548259891	0.548259891	7.249624701	0.548259891	0.548259891	0.548259891	8.868766199	2.082786354	0.548259891	2.232220761	0.548259891	0.548259891	5.933140865	6.85369095	0.548259891	0.548259891	0.548259891	0.548259891	0.548259891	0.548259891	0.548259891	8.75295163	7.271374525	9.963222779	0.548259891	3.939157588	0.548259891	0.548259891	0.548259891	0.548259891	7.223084553	0.548259891	1.727530277	0.548259891	0.548259891	0.548259891	0.548259891	0.548259891	0.548259891	0.548259891	0.548259891	0.548259891	0.548259891	0.548259891	0.548259891	0.548259891	0.548259891	0.548259891	0.548259891	0.548259891	0.548259891	0.548259891	6.649600844	0.548259891	0.548259891	0.548259891	0.548259891	0.548259891	0.548259891	0.548259891	0.548259891	7.072649559	9.995597291	10.75700849	0.548259891	0.548259891	0.548259891	0.548259891	0.548259891	0.548259891	0.548259891	0.548259891	0.548259891	0.548259891	1.916065792	0.548259891	9.158619608	0.548259891	0.548259891	0.548259891	0.548259891	0.548259891	0.548259891	0.548259891	0.548259891	0.548259891	0.548259891	0.548259891	0.548259891	4.646202079	0.548259891	0.548259891	0.548259891	0.548259891	0.548259891	0.548259891	0.548259891	0.548259891	0.548259891	0.548259891	0.548259891	0.548259891	1.261575936	2.91656359	2.677581652	2.43E-08	4.43E-06	FALSE	FALSE	FALSE	FALSE
Egfl6	chrX	166523005	166585720	-1	0.452124123	0.452124123	9.790836228	0.452124123	0.452124123	7.925874089	0.452124123	0.452124123	0.452124123	0.452124123	0.452124123	10.48713915	0.452124123	0.795855035	0.452124123	7.593381156	8.939222294	7.604337339	0.452124123	0.452124123	0.452124123	0.452124123	0.452124123	9.39460155	10.1081151	9.231927814	0.452124123	8.159230667	9.968286785	10.29764666	10.26046853	0.452124123	0.452124123	0.452124123	0.452124123	4.193652774	0.452124123	8.031116832	0.452124123	9.68515245	0.452124123	0.452124123	9.673495381	0.452124123	0.452124123	9.566916111	0.452124123	6.330906984	0.452124123	2.532239397	0.452124123	0.452124123	8.946774463	0.452124123	3.633389706	0.452124123	0.452124123	6.047568509	0.452124123	0.452124123	0.795855035	0.452124123	0.452124123	0.452124123	1.838496403	9.62522953	12.55372759	10.95049526	0.452124123	11.16871433	8.363273053	5.399920825	0.452124123	8.72253667	0.452124123	5.268337296	0.452124123	0.452124123	0.452124123	0.452124123	11.37611161	6.199798765	0.452124123	0.452124123	0.452124123	0.452124123	0.452124123	0.452124123	10.8067186	0.452124123	0.452124123	3.350684643	4.331902662	0.452124123	0.452124123	0.452124123	9.663053872	0.452124123	0.452124123	0.452124123	0.452124123	0.452124123	3.795128458	0.452124123	10.77069976	0.452124123	0.452124123	0.452124123	0.452124123	0.452124123	1.305802463	0.452124123	2.108516761	0.452124123	0.452124123	8.159230667	0.452124123	0.452124123	3.242635885	6.606292471	9.112302796	0.452124123	0.452124123	3.15953585	0.452124123	0.452124123	0.452124123	0.452124123	0.452124123	0.452124123	0.452124123	0.452124123	0.452124123	0.452124123	0.452124123	0.452124123	0.452124123	0.452124123	0.452124123	0.452124123	0.452124123	0.452124123	0.452124123	0.452124123	0.452124123	0.452124123	0.452124123	0.452124123	0.452124123	0.452124123	0.452124123	0.452124123	0.452124123	0.452124123	0.452124123	0.452124123	0.452124123	0.452124123	0.452124123	0.452124123	0.452124123	0.452124123	0.452124123	0.452124123	0.452124123	0.452124123	0.452124123	0.452124123	0.452124123	0.452124123	0.452124123	0.452124123	0.452124123	0.452124123	0.452124123	0.452124123	6.047568509	0.452124123	0.452124123	0.452124123	0.452124123	0.452124123	0.452124123	0.452124123	0.452124123	0.452124123	0.452124123	0.452124123	0.452124123	0.452124123	0.452124123	0.452124123	0.452124123	0.452124123	0.452124123	0.452124123	0.452124123	0.452124123	0.452124123	0.452124123	0.525748391	2.153667273	2.63378746	2.49E-08	4.43E-06	FALSE	FALSE	FALSE	FALSE
B830012L14Rik	chr12	109695584	109702587	1	0.289041044	0.289041044	0.735941135	0.289041044	0.289041044	0.289041044	10.60774629	9.599624126	0.289041044	0.529726736	9.916800082	0.289041044	0.289041044	9.512483715	0.289041044	8.388330594	0.289041044	0.289041044	8.48170812	6.8568218	0.289041044	9.461192527	0.289041044	0.289041044	9.289763209	8.242734535	10.21458956	0.289041044	8.944836106	10.92480526	0.289041044	0.289041044	0.289041044	0.289041044	0.289041044	0.289041044	0.289041044	0.289041044	0.289041044	0.289041044	0.289041044	0.289041044	5.707144742	0.289041044	0.289041044	0.289041044	0.289041044	9.807119166	0.289041044	0.289041044	0.289041044	0.289041044	0.289041044	0.289041044	0.289041044	0.529726736	0.289041044	8.763788232	7.683172108	10.12199194	9.400453298	0.289041044	7.979173461	0.289041044	1.583254664	7.281828231	10.68403684	0.289041044	0.289041044	11.46770183	0.289041044	0.289041044	0.289041044	0.289041044	10.53087711	10.50666442	0.289041044	0.289041044	0.289041044	0.289041044	9.60003656	9.406596441	0.289041044	0.289041044	0.289041044	0.289041044	0.289041044	9.947914973	0.289041044	0.529726736	0.289041044	0.289041044	10.49229485	0.289041044	0.289041044	0.289041044	9.575918368	0.289041044	0.289041044	0.289041044	0.529726736	0.289041044	0.289041044	0.289041044	0.289041044	0.289041044	0.289041044	0.289041044	0.289041044	0.289041044	8.220375109	8.976311889	5.707144742	0.289041044	10.14619877	11.13022394	0.289041044	9.196296109	10.9626619	0.529726736	0.289041044	9.990692925	0.289041044	3.099521014	0.289041044	0.289041044	0.289041044	0.289041044	0.289041044	0.289041044	0.289041044	0.289041044	0.289041044	0.289041044	0.289041044	0.289041044	0.289041044	0.289041044	0.289041044	0.289041044	0.289041044	0.289041044	0.289041044	0.289041044	0.289041044	0.289041044	0.289041044	0.289041044	0.289041044	0.289041044	0.289041044	0.289041044	0.289041044	0.289041044	0.289041044	0.289041044	0.289041044	0.289041044	0.289041044	0.289041044	0.289041044	0.289041044	0.289041044	0.289041044	0.289041044	0.289041044	0.289041044	0.289041044	0.289041044	0.289041044	0.289041044	0.289041044	0.289041044	0.289041044	0.289041044	0.289041044	0.289041044	0.289041044	0.289041044	0.289041044	0.289041044	0.289041044	0.289041044	0.289041044	0.289041044	0.289041044	0.289041044	0.289041044	0.289041044	0.289041044	0.289041044	0.289041044	0.289041044	0.289041044	0.289041044	0.289041044	0.289041044	0.289041044	0.289041044	0.289041044	0.289041044	2.02617188	2.81047997	2.50E-08	4.43E-06	FALSE	FALSE	FALSE	FALSE
Col1a2	chr6	4504812	4541543	1	3.109750826	4.438370399	7.599482513	7.51202673	7.770276519	5.65078954	4.742512283	8.272619735	7.634463257	5.989500199	8.331142996	9.806221359	2.351460371	6.383332031	6.219808053	7.227582862	9.310745159	8.17563017	7.281088624	4.948264168	6.822565928	1.922318117	4.128927775	8.240486985	8.148764989	9.119648952	8.102560008	8.60673364	9.706016602	8.65129171	6.460648734	0.409551114	8.729802724	6.925501783	5.008356201	8.469843032	4.952094147	5.530430753	0.11379132	8.98593301	1.609614521	0.728177336	6.504342623	0.11379132	2.179169926	8.345410252	4.925068282	9.633635515	0.797936878	9.059896404	10.79931584	4.438370399	8.420244481	7.378227693	8.426452323	4.175538033	2.013112151	0.496043601	5.953651953	6.733021583	5.912965483	4.348237767	2.280125331	6.93907394	4.128927775	5.318327227	9.657581983	7.992964479	7.010603	8.032390028	6.614776291	8.791758771	8.713536357	7.877378233	9.34792256	8.861382237	1.858450433	0.864478302	4.881548946	8.076480093	7.143827535	6.318052719	6.133058392	8.758518499	7.972368811	5.588177895	7.36464212	9.494807584	9.43362953	7.56175371	6.874951716	7.136272757	8.123514335	0.496043601	6.820472311	7.783234047	8.37388529	4.869448605	3.439380317	4.481409407	6.116089007	6.945812436	6.597762966	1.157704577	9.390177779	0.2192599	1.103634354	4.857245916	8.749193389	7.03066374	7.701978657	10.10120733	4.928960255	5.242167434	0.11379132	8.441174929	9.212183763	8.528092936	7.062900375	9.952125822	7.456485449	10.43865579	8.27491508	6.307478846	0.864478302	9.937590255	0.728177336	6.232460787	0.11379132	0.11379132	9.364362812	0.654872514	3.623562572	1.103634354	7.741242896	5.008356201	0.317540657	0.989006287	0.11379132	8.393030813	0.11379132	4.781779432	9.726845665	5.96885466	3.812378136	10.66298242	8.248295517	4.38270074	1.30872555	8.49072951	0.2192599	8.683325833	7.526868838	8.233422987	0.2192599	0.11379132	0.2192599	0.11379132	0.317540657	1.983477854	0.11379132	4.43289911	2.013112151	1.445425023	5.491484696	7.530075278	0.11379132	3.795423508	8.619433542	5.037488936	0.11379132	4.108481558	3.894285366	0.496043601	0.928085476	0.409551114	0.654872514	3.082055105	8.70646803	0.11379132	0.11379132	7.567382684	3.05381728	3.163596514	8.242443083	9.936744857	6.579308973	4.518043275	0.11379132	5.94406826	8.101267148	0.11379132	0.654872514	0.11379132	6.457957602	0.317540657	8.320071362	0.11379132	0.317540657	8.101267148	3.728578949	5.322572353	2.578899897	2.62E-08	4.56E-06	FALSE	FALSE	FALSE	FALSE
Creb5	chr6	53573382	53696007	1	0.409580378	0.409580378	1.401355796	0.409580378	0.409580378	0.409580378	0.409580378	2.788558214	0.409580378	0.409580378	0.409580378	4.660732211	0.409580378	0.409580378	0.409580378	0.409580378	0.409580378	0.409580378	0.409580378	0.409580378	0.409580378	0.409580378	0.409580378	0.409580378	7.044300824	8.873920699	0.409580378	0.409580378	1.858536186	4.583817426	0.409580378	0.409580378	0.409580378	0.409580378	0.409580378	0.409580378	7.624415657	0.409580378	6.00075466	0.409580378	0.409580378	7.947761157	0.409580378	0.409580378	0.409580378	0.409580378	0.409580378	6.376339917	0.409580378	0.409580378	0.409580378	0.409580378	0.409580378	8.480607894	0.409580378	0.409580378	0.409580378	0.409580378	0.409580378	0.409580378	0.409580378	0.409580378	0.409580378	4.175649885	0.409580378	4.993680903	1.209888533	0.409580378	0.409580378	0.409580378	7.448491233	0.409580378	0.409580378	2.205171493	0.409580378	7.50694601	0.409580378	0.409580378	0.409580378	0.409580378	0.989065037	0.409580378	2.644500191	0.409580378	0.409580378	4.416472494	2.855529072	0.409580378	0.409580378	0.409580378	0.409580378	0.409580378	0.409580378	0.409580378	0.409580378	4.751445153	0.409580378	0.409580378	8.756174078	0.409580378	8.514677147	0.409580378	0.409580378	4.201623565	7.848505811	0.409580378	0.409580378	0.409580378	2.566691244	2.919528523	0.409580378	0.409580378	0.409580378	6.079906705	0.409580378	0.409580378	8.737431014	0.409580378	0.409580378	4.803255536	0.409580378	0.409580378	7.708337799	1.705986228	8.065590726	0.409580378	0.409580378	1.983566317	2.788558214	0.409580378	6.563239472	9.814647159	0.728224264	10.94336093	4.885674344	8.468624711	7.741913994	5.336138007	9.725705848	4.301080296	9.860203534	7.210214822	8.1497171	7.470022546	0.409580378	11.47573975	6.89311326	3.302185092	0.409580378	1.570364054	0.409580378	0.409580378	8.430694154	0.409580378	10.39732068	0.409580378	0.409580378	7.232432738	0.409580378	0.409580378	6.669422525	1.983566317	5.622345107	7.154788195	11.0260897	11.67632379	3.524261944	0.409580378	0.409580378	0.409580378	4.094799442	0.409580378	0.409580378	5.861064497	8.205335182	6.840357427	0.409580378	9.09096037	0.409580378	1.721633333	3.949084219	0.409580378	0.409580378	8.54161911	0.989065037	10.05310046	4.32490892	1.209888533	0.728224264	0.409580378	4.348350358	6.548135004	11.94443737	0.409580378	0.409580378	0.409580378	8.129563788	0.409580378	0.409580378	8.013388206	4.297996254	2.695899605	-2.592010026	3.26E-08	5.59E-06	TRUE	FALSE	FALSE	FALSE
Upf1	chr8	70331520	70353273	-1	5.882632346	5.188097674	3.114420258	6.755229532	5.188097674	4.814520575	7.493867274	4.62278733	6.482557492	0.907248409	3.63006132	4.963638066	3.969384474	6.979471018	3.114420258	5.816936714	5.619136536	5.505568743	2.788558214	1.570364054	5.003557747	4.210178572	4.40160979	4.932956284	6.683314915	4.009147634	5.736308275	3.752253789	5.945466253	4.791901842	5.098776341	1.858536186	7.950954886	5.470391156	4.028625647	5.153029926	2.694135106	3.604329931	4.047844184	5.336138007	2.877179213	4.648194481	3.000670828	6.737584148	3.349419555	2.788558214	5.003557747	6.761063691	8.522855619	5.441618158	4.243900147	0.28553985	6.380135796	6.318169639	0.728224264	4.62278733	4.791901842	6.383921714	5.498601511	2.877179213	5.519403073	5.374700808	6.920740901	6.655395057	5.359399157	7.117754792	7.266669665	0.523795323	6.337821494	6.789885752	6.039673968	2.877179213	5.805690598	0.728224264	5.844674343	4.12225612	5.839169316	1.459919525	5.456076387	6.49661317	6.954229414	5.247487048	4.791901842	6.763971946	3.798373046	6.298246392	6.864946201	6.769770929	6.302253113	6.719720272	7.021393494	6.969427309	6.544756872	6.215682505	7.270764923	4.293049152	6.899739418	2.170521309	0.28553985	6.457625649	6.211427631	3.318102364	7.373355044	4.502569991	5.456076387	3.077491393	0.28553985	6.24927716	4.803255536	1.858536186	5.816936714	6.146051142	5.638281791	4.635546835	5.089532353	3.704611393	8.228680803	8.456091672	7.877663966	8.008491772	3.798373046	5.777185685	8.380413452	5.058906123	4.648194481	7.101751837	1.672951508	4.836790157	6.185631443	0.28553985	6.507065785	5.484565286	4.891005068	8.16959276	5.606230412	4.869562959	3.728629245	4.530164001	6.058746854	5.730372935	8.402977043	3.468302902	3.114420258	4.40160979	0.28553985	2.239008943	0.28553985	2.694135106	0.523795323	0.28553985	0.28553985	1.066489722	5.919617204	1.340313819	6.994406681	0.28553985	0.28553985	8.740756358	0.28553985	6.639647327	2.788558214	2.022945776	3.318102364	0.28553985	8.491615382	7.619607038	1.858536186	0.28553985	2.239008943	4.260469889	2.239008943	0.28553985	3.150427394	0.28553985	0.28553985	1.340313819	6.626924196	7.800449557	6.591345733	0.28553985	2.304392149	2.694135106	0.28553985	0.28553985	0.28553985	1.209888533	5.328300193	6.105354251	1.672951508	3.820891336	3.380071349	5.491600468	4.104009851	0.28553985	3.150427394	0.728224264	1.066489722	0.28553985	0.28553985	2.788558214	3.229870263	4.360379865	1.82903586	4.69E-08	7.91E-06	FALSE	FALSE	FALSE	FALSE
Ralb	chr1	119470303	119504794	-1	8.609207548	7.7447664	8.548845707	0.266099468	6.361477388	8.13196999	0.266099468	8.821092187	2.336581365	7.957210812	7.381003534	0.266099468	0.266099468	0.266099468	2.647626753	8.256637996	7.879922583	8.920329031	0.266099468	0.266099468	0.266099468	0.266099468	7.906959996	8.828824599	7.442773863	9.174091752	6.983932303	0.266099468	10.50913169	0.266099468	7.41735685	0.266099468	0.266099468	0.266099468	9.26286517	0.266099468	7.72832427	8.335649078	6.522713631	8.104628214	5.138786401	0.266099468	0.266099468	7.020404101	0.266099468	5.325262863	6.566535852	8.249934175	4.943694785	6.318186471	0.266099468	0.266099468	0.266099468	9.388081398	6.729614892	8.883678453	0.49067724	10.32730065	7.398428925	0.266099468	0.266099468	0.68495916	8.369618771	6.937006448	8.252811057	0.856155979	0.266099468	0.68495916	0.266099468	1.69067353	6.623956673	0.266099468	0.266099468	0.266099468	10.18569579	8.663546214	0.266099468	0.266099468	8.33836017	1.147510513	8.283146046	7.41735685	0.266099468	8.612944256	7.284961947	0.266099468	0.266099468	9.987805743	10.63335969	1.389796555	7.612150642	0.266099468	8.578195895	7.964248723	9.436541175	6.922625804	0.266099468	0.266099468	0.266099468	9.080575474	9.002960834	8.18514645	0.266099468	8.522863792	7.290572373	8.638833676	0.266099468	7.484165094	9.410583822	9.787779914	0.266099468	7.868714101	0.266099468	8.452869139	2.693522249	8.366965842	8.917310129	0.266099468	7.180054186	6.096975861	9.077333385	0.266099468	8.390668389	4.805228191	0.49067724	0.266099468	0.266099468	0.266099468	0.266099468	0.266099468	0.266099468	0.266099468	0.49067724	2.693522249	4.052808521	4.835271955	8.027211665	2.013741788	6.339994302	0.266099468	6.49382262	0.266099468	10.28553357	0.266099468	0.49067724	9.464937186	0.266099468	0.266099468	0.266099468	0.266099468	0.266099468	0.266099468	2.013741788	0.266099468	0.266099468	7.277447277	10.0993606	0.266099468	0.266099468	0.266099468	0.266099468	0.266099468	0.266099468	4.981184829	0.266099468	7.854895522	0.266099468	0.266099468	0.266099468	0.266099468	0.266099468	0.266099468	0.266099468	0.266099468	0.266099468	9.296713636	0.266099468	0.266099468	0.266099468	0.266099468	0.266099468	0.266099468	0.266099468	0.266099468	0.49067724	8.992098135	0.266099468	0.266099468	0.266099468	0.266099468	6.525888318	0.266099468	8.742764328	0.266099468	6.647466442	0.266099468	0.266099468	0.266099468	0.266099468	0.266099468	1.877689283	3.687173131	2.927538909	7.02E-08	1.17E-05	FALSE	FALSE	FALSE	FALSE
Prrx2	chr2	30834970	30881251	1	0.593007969	0.593007969	0.593007969	0.593007969	0.593007969	0.593007969	0.593007969	0.593007969	2.604992667	0.593007969	3.665953617	0.593007969	0.593007969	1.01205144	0.593007969	0.593007969	0.593007969	0.593007969	0.593007969	0.593007969	1.01205144	0.593007969	0.593007969	0.593007969	0.593007969	0.593007969	0.593007969	0.593007969	0.593007969	0.593007969	0.593007969	0.593007969	0.593007969	0.593007969	0.593007969	0.593007969	0.593007969	2.018039617	0.593007969	0.593007969	0.593007969	0.593007969	0.593007969	0.593007969	0.593007969	0.593007969	2.018039617	0.593007969	0.593007969	0.593007969	0.593007969	0.593007969	0.593007969	0.593007969	0.593007969	0.593007969	0.593007969	0.593007969	0.593007969	3.41405159	0.593007969	0.593007969	0.593007969	0.593007969	4.110064941	3.343548724	0.593007969	0.593007969	0.593007969	1.336377789	5.869079043	0.593007969	1.01205144	5.089381477	0.593007969	7.483299402	0.593007969	0.593007969	0.593007969	10.30533443	0.593007969	0.593007969	0.593007969	0.593007969	0.593007969	0.593007969	0.593007969	0.593007969	0.593007969	0.593007969	0.593007969	0.593007969	0.593007969	1.01205144	0.593007969	0.593007969	0.593007969	0.593007969	0.593007969	0.593007969	8.755266062	0.593007969	0.593007969	0.593007969	4.723526913	0.593007969	0.593007969	0.593007969	0.593007969	0.593007969	8.53963784	0.593007969	0.593007969	0.593007969	0.593007969	0.593007969	0.593007969	0.593007969	1.01205144	0.593007969	0.593007969	0.593007969	0.593007969	1.133468876	1.01205144	1.01205144	0.593007969	0.593007969	0.593007969	0.593007969	0.593007969	4.380393386	1.336377789	2.479100071	0.593007969	0.593007969	0.593007969	1.01205144	0.593007969	0.593007969	0.593007969	9.71746125	0.593007969	0.593007969	10.68309228	0.593007969	0.593007969	6.318320518	7.0406275	1.336377789	0.593007969	0.593007969	10.67683323	7.271773939	0.593007969	0.593007969	0.593007969	0.593007969	0.593007969	0.593007969	7.491474098	5.869079043	0.593007969	0.593007969	8.608903551	9.337982347	0.593007969	0.593007969	0.593007969	6.824689434	0.593007969	0.593007969	10.17055072	0.593007969	0.593007969	0.593007969	10.92937764	9.195138548	9.97890235	0.593007969	0.593007969	12.74146174	0.593007969	0.593007969	0.593007969	8.435444118	8.828080809	9.332304526	3.191280675	0.593007969	10.5228358	0.593007969	1.336377789	10.4512986	3.269422644	4.270677145	10.54067174	0.593007969	0.593007969	6.012312807	3.375277801	1.989637109	-2.241808925	7.67E-08	1.25E-05	FALSE	FALSE	FALSE	FALSE
Snrpg	chr6	86371581	86378902	1	5.976634711	4.162001196	4.372834412	3.240421837	5.121132176	1.932401922	3.616781789	2.72983613	4.162001196	3.240421837	3.616781789	3.914995645	4.866364719	3.616781789	3.914995645	2.72983613	2.72983613	4.999364871	1.932401922	3.240421837	5.525768925	1.932401922	1.932401922	1.932401922	4.162001196	3.914995645	3.616781789	1.932401922	5.841420387	1.932401922	2.72983613	4.162001196	1.932401922	4.162001196	5.976634711	1.932401922	3.914995645	4.556748899	4.162001196	3.240421837	3.616781789	3.240421837	1.932401922	3.914995645	1.932401922	2.72983613	4.866364719	3.616781789	3.240421837	4.372834412	2.72983613	3.616781789	4.719846724	3.616781789	3.240421837	3.914995645	4.866364719	5.434745677	4.719846724	2.72983613	3.240421837	4.556748899	4.372834412	5.434745677	4.719846724	5.121132176	5.121132176	3.616781789	2.72983613	4.556748899	3.914995645	4.719846724	3.914995645	2.72983613	3.616781789	5.337590496	4.866364719	1.932401922	4.999364871	4.162001196	2.72983613	5.337590496	1.932401922	4.719846724	2.72983613	5.910611063	3.240421837	6.267841721	3.616781789	2.72983613	4.556748899	7.433218083	1.932401922	3.914995645	3.914995645	1.932401922	1.932401922	4.719846724	5.121132176	4.866364719	5.121132176	4.162001196	4.556748899	5.69221028	3.616781789	1.932401922	1.932401922	2.72983613	3.240421837	4.162001196	5.910611063	1.932401922	3.914995645	1.932401922	4.999364871	5.768743473	5.337590496	6.03976861	4.556748899	4.719846724	4.866364719	5.337590496	1.932401922	3.855772818	1.932401922	4.866364719	5.121132176	2.72983613	2.72983613	1.932401922	6.319640321	4.556748899	3.616781789	4.719846724	5.233417141	3.240421837	3.914995645	5.525768925	5.525768925	5.121132176	4.719846724	6.596557248	1.932401922	5.976634711	5.233417141	1.932401922	7.08970224	3.616781789	7.710466925	6.214113857	5.525768925	5.337590496	6.15830744	6.717338527	5.768743473	1.932401922	2.72983613	3.240421837	3.240421837	6.553940206	6.267841721	1.932401922	3.616781789	6.100255148	7.546242345	6.755451826	6.864098933	2.72983613	2.72983613	5.434745677	5.841420387	3.914995645	7.176541911	5.841420387	2.72983613	6.464732685	3.240421837	6.965133909	7.059553927	4.999364871	4.372834412	7.148172203	2.72983613	7.524334779	6.510025842	5.525768925	5.434745677	5.434745677	1.932401922	6.755451826	6.510025842	6.637951424	6.100255148	5.434745677	5.69221028	3.616781789	6.8287846	4.866364719	6.15830744	7.909512832	5.034838962	4.306069436	-1.179066144	9.10E-08	1.47E-05	FALSE	FALSE	FALSE	FALSE
Igf1r	chr7	67952857	68226780	1	5.377384135	7.714551596	0.529431852	7.473131224	7.385950838	0.288866841	6.606308177	2.18487864	3.986645987	6.944224383	7.403057846	0.529431852	4.961091981	8.100943681	7.960351248	4.492044974	6.73797766	3.621254492	7.634730188	5.257097261	5.088750941	7.389769964	0.288866841	0.288866841	2.112768531	5.857280536	5.116672961	8.810622919	8.85273792	6.246559226	9.308105454	7.777124649	7.213516663	2.65999945	9.549151509	9.823206617	7.458659126	9.24520176	4.739573742	7.291120926	6.288077181	3.334696095	3.697188684	8.584368551	0.288866841	8.378752043	5.116672961	7.526144253	7.603826114	5.298317332	6.507829785	0.288866841	7.391675742	8.644744208	0.288866841	8.021938456	3.201974496	0.288866841	7.241261202	4.614598883	1.22038074	0.288866841	8.506482266	1.956742283	10.54925588	8.004608741	8.471770706	3.838025989	6.424646167	8.043917949	6.583145729	4.950787782	7.274691739	7.696163521	10.17459227	9.252561095	0.288866841	5.766196569	3.426792728	0.288866841	9.119743269	3.201974496	8.683375824	8.450901313	8.63270838	7.160850584	9.372729023	7.52440818	7.875735565	6.146274504	6.379264074	0.288866841	4.991570226	6.356026216	4.561411337	5.693899416	9.400914919	8.426010924	10.24005133	9.73363528	7.085144657	5.354115732	4.227619944	11.02844857	7.073319435	9.413632149	5.02141789	7.222110412	0.288866841	6.782234584	2.18487864	3.513361357	8.502960298	5.953313964	1.35149398	0.288866841	9.484545901	8.39878965	2.976746796	8.232237745	8.051170659	8.049964403	9.154953324	5.91710043	5.134991865	3.903603398	0.288866841	1.22038074	0.288866841	0.288866841	1.87190831	10.75978434	9.577473618	12.36525764	0.288866841	8.105595623	8.49677609	7.431126328	5.306421881	8.781120558	10.03798812	2.112768531	0.288866841	2.849408741	0.288866841	7.080426193	0.288866841	0.288866841	2.65999945	0.288866841	4.342425981	6.493703295	0.288866841	0.915881365	6.566370445	0.288866841	8.691907866	0.288866841	0.288866841	0.288866841	0.288866841	0.288866841	2.935537087	0.288866841	6.394550606	0.735557712	6.250765202	5.624285562	3.96632915	6.661058527	3.016811992	0.288866841	0.288866841	2.112768531	0.288866841	2.036863643	0.288866841	7.087498115	6.933798565	3.093751394	4.665895095	4.832300757	0.288866841	3.396742381	0.288866841	8.878788581	0.735557712	0.288866841	0.529431852	6.141752102	9.044819874	0.529431852	10.95366216	0.288866841	0.529431852	0.288866841	0.529431852	0.288866841	0.288866841	5.598114812	3.368533275	4.943778301	2.548567155	9.88E-08	1.57E-05	FALSE	TRUE	FALSE	FALSE
Kmt2d	chr15	98831667	98871204	-1	0.927916986	0.070582214	6.216365521	6.336703026	0.070582214	0.137871739	7.423981801	7.687722019	6.499855479	6.064680625	4.606763375	6.308687667	4.715385929	6.750185963	6.790604983	6.870671348	5.375506498	5.865683029	5.549309354	4.112335473	6.553209166	3.769282902	4.734533011	6.73464713	1.352957453	5.563145401	6.23665225	4.095508103	6.862613115	5.793179738	5.015147205	6.087198999	6.196775947	6.393735914	7.120879866	3.325569296	6.248117862	4.856903016	5.879264992	0.137871739	5.365013412	2.994491864	5.994936556	0.202162141	0.070582214	6.846988856	0.379446141	6.990993076	6.203662596	6.336703026	6.128108608	0.070582214	4.737247682	6.54083171	0.070582214	4.777366434	2.281196823	6.728520866	4.992602663	0.537309525	3.318335696	5.043938103	7.317356376	6.045095401	6.545485709	7.923785723	8.300719191	6.328625427	5.642037932	8.403417996	3.132866493	6.975556578	6.350952475	6.421006524	7.250521708	6.369443806	6.569295076	5.006171619	2.107442137	7.477728236	6.103071043	7.505462064	0.202162141	6.807494423	6.339385541	7.841655486	3.851761567	6.46096961	7.848890297	5.981261014	5.560082171	5.516499675	7.198774493	6.323215125	7.382966003	5.193759094	6.017444939	6.194802281	6.819712856	6.74074749	5.800985534	6.012971268	6.567008041	7.259519508	5.61719964	6.760230556	0.070582214	6.170905241	7.614680318	5.015147205	7.041835935	2.623974636	7.629733602	6.861991383	6.366816654	8.132282927	7.338963822	6.016327821	7.044030195	7.326849478	6.3527238	7.00682873	6.58294167	5.424571924	6.561657483	6.354492954	7.892467015	5.226973392	4.232648444	0.070582214	7.423981801	6.512587957	4.831721992	9.192256213	4.26686921	5.169844624	5.52437945	6.362427407	6.058181714	6.992698091	8.87609579	1.265395491	6.621655195	3.957980883	0.48658376	4.45011613	0.633704912	2.422828851	0.070582214	7.142544344	2.44956005	2.69271795	0.070582214	5.425174236	7.361132664	0.927916986	0.070582214	6.152719055	0.070582214	6.274521828	0.263709396	0.070582214	0.379446141	0.48658376	5.46666036	6.723737942	2.140630365	0.070582214	5.418424332	1.9289812	0.070582214	3.205239925	2.82109537	0.137871739	0.070582214	0.070582214	0.070582214	4.92038809	0.070582214	2.422828851	0.070582214	5.550853262	0.537309525	5.508576625	2.623974636	0.379446141	3.213061804	3.030349536	0.070582214	6.302285613	5.994936556	1.002024024	7.472442804	2.800476843	5.931164183	0.070582214	6.905481742	0.070582214	0.586312165	6.720311834	3.444049422	4.668191471	1.980522502	1.02E-07	1.60E-05	FALSE	FALSE	FALSE	FALSE
Tug1	chr11	3639783	3649042	-1	5.039299472	4.540929202	8.991912011	9.871236293	9.172195335	10.41390333	0.180662813	1.766078066	9.839867587	8.113119483	11.9934482	10.36307821	8.848556141	10.5022746	8.350380256	10.13818709	10.1036195	1.451149523	0.180662813	9.45266649	10.35384235	10.00255237	10.37964189	5.86370367	5.157252555	9.672132846	8.552539929	8.150175352	8.183657888	8.566821651	10.95762938	8.275960493	0.180662813	9.373053155	9.330041568	3.442536392	9.64786729	7.862473621	7.983760176	9.137075889	8.804468544	5.210202212	8.202727551	9.067036826	0.180662813	4.659902632	9.995216616	2.024427166	0.616939109	8.142703736	8.12419857	0.180662813	7.02830119	10.06838255	0.7372735	9.516862555	10.57511037	10.48545776	9.241877618	9.635821666	2.536689875	8.096339673	10.05776783	5.215391843	7.232785647	5.981087475	11.17565339	9.591106179	6.216696691	6.908455104	9.20289216	4.110642772	4.769807861	10.09836218	9.955837512	11.34280696	8.747841899	7.886259408	9.108072519	9.385192512	7.034186771	10.62422393	0.180662813	11.18642941	9.581341278	3.686276282	4.48186188	9.807157291	0.180662813	5.113447537	10.26700898	10.48209765	6.485114043	6.616452732	8.284009899	8.8762614	10.01134362	9.147294534	10.53921676	3.759158108	9.192732285	4.065376618	10.81364176	10.69477876	6.338233367	4.402181668	0.180662813	0.341198982	10.23590567	10.57611929	8.87010479	9.978716563	8.654926364	9.872468752	10.44281408	10.07517803	10.61037885	8.79713205	7.209567798	9.725396269	9.758658744	10.0283985	8.221548435	7.609226513	9.473120936	10.95025555	6.929133648	9.555741116	8.414959309	0.180662813	10.61786924	7.571127323	8.150852675	10.71002535	9.605507189	9.69901035	2.283545494	3.945578124	9.707552502	9.535395725	6.046608648	11.25434109	8.111032649	7.034186771	4.31784212	11.68636505	2.397513692	0.180662813	6.467823005	9.584352909	0.180662813	5.912448443	4.644595055	0.341198982	11.1434295	0.180662813	0.341198982	6.139627789	0.180662813	4.042199551	0.180662813	0.180662813	3.97034688	2.159795965	1.222832267	11.56266191	0.180662813	0.180662813	0.180662813	0.180662813	4.053834627	0.180662813	5.440375051	8.934458724	9.253276133	0.180662813	0.951462002	3.671247447	9.64954568	3.442536392	0.180662813	5.220562873	5.471072222	0.180662813	0.341198982	5.567568564	0.180662813	5.735916295	0.616939109	6.590724837	9.826575618	1.451149523	10.72238109	3.982573597	3.036299715	3.994697563	0.180662813	1.222832267	0.180662813	7.12936	4.803797299	6.537806311	2.805429214	1.22E-07	1.87E-05	FALSE	FALSE	FALSE	FALSE
Nrk	chrX	138914428	139010532	1	8.478119287	0.148235713	0.148235713	0.148235713	0.148235713	7.846718794	0.148235713	2.192523105	4.494061356	0.148235713	8.477243398	4.676066579	4.466079717	0.148235713	0.148235713	0.148235713	8.41959479	9.275071729	0.148235713	0.148235713	5.396470893	6.054612025	6.728943702	0.148235713	7.951974312	6.712662644	4.870053783	7.175915537	10.0329273	8.58158288	7.799847989	0.148235713	0.148235713	0.148235713	1.931133979	0.148235713	0.148235713	1.8468429	7.609127364	0.148235713	0.148235713	0.148235713	4.151621527	0.282649499	0.148235713	6.272218163	7.358234388	0.148235713	6.00199158	0.148235713	0.148235713	0.148235713	1.200730804	6.033316932	3.188401678	0.148235713	0.518891199	0.148235713	0.148235713	2.605501363	5.926995873	6.093998124	8.313669718	0.148235713	0.148235713	0.148235713	0.282649499	9.379316246	0.148235713	0.148235713	7.42516515	4.55510362	7.690734529	0.148235713	3.49573004	7.939945141	0.148235713	0.405600536	4.613667613	0.148235713	10.04035911	0.148235713	0.148235713	5.08308027	0.148235713	0.148235713	0.148235713	0.282649499	8.047711968	0.148235713	0.148235713	9.617752744	0.148235713	0.148235713	0.148235713	0.148235713	8.283924838	0.148235713	0.148235713	6.806307709	0.282649499	4.301654779	4.810101115	0.148235713	0.148235713	0.148235713	0.148235713	2.966696979	0.282649499	0.148235713	7.085699687	0.148235713	8.809539281	0.148235713	0.148235713	9.723841056	0.148235713	0.148235713	0.148235713	8.349530076	0.148235713	0.148235713	0.148235713	2.836314677	0.148235713	0.148235713	0.148235713	0.148235713	0.148235713	0.148235713	0.148235713	0.148235713	0.148235713	0.981063938	0.148235713	0.148235713	0.148235713	5.937223425	0.148235713	0.148235713	0.148235713	7.800548414	0.148235713	0.148235713	0.148235713	6.436241757	0.148235713	0.148235713	0.148235713	0.148235713	0.148235713	0.148235713	0.148235713	0.148235713	0.148235713	0.148235713	0.148235713	0.148235713	6.671903321	0.148235713	0.148235713	0.148235713	0.282649499	0.148235713	0.148235713	0.148235713	0.148235713	0.148235713	0.148235713	0.148235713	0.148235713	0.148235713	0.148235713	3.933966151	0.148235713	0.148235713	0.148235713	0.148235713	0.148235713	0.148235713	0.148235713	0.148235713	0.148235713	0.148235713	0.148235713	0.148235713	0.148235713	0.148235713	0.148235713	0.148235713	0.148235713	0.148235713	0.148235713	0.148235713	0.148235713	0.148235713	0.148235713	0.148235713	0.148235713	0.148235713	0.556208693	1.965520432	2.280105984	1.27E-07	1.94E-05	FALSE	FALSE	FALSE	FALSE
Tmem263	chr10	85102625	85117747	1	10.93333762	10.21584866	10.23907593	10.462605	9.733149791	10.08850238	9.560015503	9.665710755	10.269063	10.0107681	11.30104484	10.78384186	10.00037769	10.97183342	11.09553056	9.671335703	8.438162905	10.98826374	9.146120004	8.350891279	0.338464767	11.46033487	10.94866643	1.865563994	9.101679217	9.603325261	10.39310454	10.62576244	11.06860885	10.52114417	12.15237853	10.59230237	9.986907685	10.08464329	12.77378112	9.701886903	9.506476732	9.727761203	8.066382375	10.52942694	7.598090892	9.109987374	8.995072802	9.631011569	0.338464767	10.35399991	10.46503593	8.162709513	8.781101336	12.10735523	10.54636143	0.338464767	8.385523662	9.949974814	8.218843344	4.77826307	10.3096038	11.29680552	9.334569325	11.05630134	9.543241457	8.777628688	10.1048759	11.10092461	9.596443057	10.79719469	11.95629111	10.43255791	0.338464767	10.59081908	9.760234847	11.51231977	0.338464767	10.03278442	11.72985773	11.11079038	0.612419246	10.8664629	7.900681651	10.24380269	11.295592	10.88796039	9.511189232	10.92708184	1.370980101	9.382793746	11.16396127	11.8493226	6.787457162	10.69136385	8.891247145	10.22575802	11.83644575	12.08452507	9.835229599	9.813773562	9.496477281	9.252516591	11.27926222	0.338464767	10.63178544	10.37942362	10.18799643	10.02950331	12.07562674	0.338464767	0.338464767	11.57355282	0.338464767	10.44383056	9.277318753	11.26801432	7.761705919	11.82954478	9.454141044	11.34070892	10.04004916	9.512756651	11.15294672	10.97430045	9.47251419	10.63921921	8.793190195	9.210185416	9.056542436	10.09967047	7.924429419	10.05769468	10.23559977	0.338464767	10.56057584	9.112056959	9.009207634	11.66143686	10.34082394	11.8823349	8.589419923	10.34845139	10.89518916	9.066537483	11.56363112	8.280255518	11.09814311	0.338464767	0.338464767	7.496131852	11.07321936	1.511403546	9.657704349	0.338464767	0.842561421	10.3446427	2.927945577	6.864772137	10.3117063	0.338464767	3.070988646	9.923115327	1.370980101	3.070988646	0.338464767	0.338464767	7.913395755	5.751733451	8.573486984	11.69357887	10.1121321	0.338464767	0.338464767	0.338464767	7.037319728	0.338464767	7.972303241	10.2333833	8.299755284	10.65775583	0.338464767	0.338464767	4.677517484	9.250012762	9.312541037	6.968930215	0.612419246	9.369014221	0.612419246	8.020109543	9.088425996	10.87725169	0.338464767	5.111870818	9.182026631	1.511403546	11.18229816	8.208563869	0.338464767	0.612419246	3.958153178	10.3469877	1.370980101	11.84289854	6.364292366	8.123311689	2.84589305	1.39E-07	2.09E-05	FALSE	FALSE	FALSE	FALSE
Pdgfra	chr5	75152290	75198215	1	8.946741365	0.511683663	4.939860631	3.921718097	7.798203829	0.14590992	8.946741365	4.000575673	4.532134872	3.761129457	10.15157605	8.791498358	0.399756042	10.25584305	0.278408908	7.257195148	8.489221692	6.272565735	8.371763202	7.85832775	7.723164362	0.14590992	7.704146572	5.376747748	9.006177678	10.56149523	5.220795782	9.181157018	9.212553065	8.888319484	8.15349002	0.14590992	6.058884476	0.14590992	9.521252784	9.795063785	3.403069176	0.278408908	0.399756042	0.615549389	1.490200704	1.5955691	7.509753942	8.782111881	1.740462146	8.485370961	8.167976669	9.026341475	0.14590992	2.985106437	10.06492626	0.803225277	8.839213175	9.344294963	7.01990429	10.17991386	0.14590992	8.202787897	6.126375924	0.14590992	4.205880094	4.677222367	0.14590992	1.04564054	1.953661285	6.051958374	7.87934721	10.56656643	5.611547772	9.647420902	4.741771171	8.443643978	10.30327678	4.246892744	7.650898903	8.66329984	9.064696314	1.253122467	8.602185711	10.36605186	9.912196631	8.49816696	7.905838439	4.518800935	6.0309783	5.269376508	2.104093826	9.541792237	9.58681423	6.188747249	2.635750933	0.14590992	0.14590992	4.924774591	6.643542927	8.149710355	2.030837404	0.969273484	1.953661285	7.06417665	3.313242144	0.14590992	0.278408908	6.368602162	9.879153525	1.118167625	3.961685612	5.441778212	5.320222754	5.544044111	0.712436958	8.604948818	5.851156016	0.14590992	5.685015012	10.91312091	2.610831579	8.264006121	9.815826306	10.31236188	8.717194924	10.21960178	0.511683663	5.618264529	8.013741273	8.595850095	0.14590992	8.981481623	0.14590992	0.14590992	0.14590992	5.384119812	4.944854458	7.110468032	0.14590992	0.14590992	0.278408908	0.399756042	7.378420823	5.109565507	0.14590992	11.25788878	4.421844506	6.39620925	0.14590992	2.533381949	6.14167979	0.14590992	0.14590992	0.14590992	2.863793336	6.02391659	0.399756042	4.730247803	0.399756042	0.14590992	1.785697073	0.278408908	0.511683663	5.757762156	0.14590992	0.278408908	3.38848105	8.870387029	7.785733256	4.532134872	3.931814257	0.14590992	5.335513945	0.14590992	0.399756042	3.358854664	2.965582821	4.286771649	0.14590992	0.14590992	0.14590992	6.128572155	7.057275969	0.14590992	0.14590992	4.286771649	0.14590992	0.14590992	0.14590992	0.14590992	0.14590992	9.235914372	0.14590992	0.14590992	1.18722249	0.14590992	8.804606344	0.14590992	6.448129934	0.14590992	5.041264022	8.238305085	1.253122467	4.653015101	2.915047739	4.585880227	2.70321679	1.59E-07	2.35E-05	FALSE	FALSE	FALSE	FALSE
Ccdc6	chr10	70097119	70193200	1	0.209605788	7.287966831	10.55313539	8.275356442	7.596146035	8.131533206	0.209605788	8.91942945	9.147376003	10.19772871	9.9545499	8.607529867	8.558109511	0.209605788	10.03351664	8.141953323	9.145783797	10.54409817	6.269654926	8.115353839	0.209605788	0.209605788	7.923335617	0.209605788	0.209605788	0.209605788	0.209605788	7.529331337	8.742170489	9.986256807	5.90197549	9.287178066	8.395452905	9.478315033	10.03974544	9.439527944	0.209605788	10.12928201	0.209605788	9.082275986	8.674765122	0.209605788	9.279212146	6.363057616	0.392585966	8.70751294	3.687540528	9.149761021	6.94216598	9.151745528	9.469749998	0.209605788	0.554948803	8.184448893	0.209605788	10.89970473	7.474573293	9.080193511	0.554948803	4.612106221	0.209605788	0.209605788	0.209605788	7.793099281	8.915229998	10.85314431	11.84884528	0.209605788	0.209605788	8.944830521	4.918462327	9.886584419	9.706326574	4.955287498	10.52845106	10.35654661	9.84744921	7.933522254	9.623807147	8.551510606	0.392585966	9.620085091	8.070740942	0.209605788	0.392585966	9.257260662	9.892055582	9.225956407	0.209605788	9.441476043	9.277031967	8.745853661	8.662568864	9.674103904	10.66462936	8.282619338	7.466942626	8.724679175	0.209605788	7.893286111	7.066871835	0.209605788	10.45706395	0.209605788	10.12948342	0.209605788	0.392585966	9.336516156	0.209605788	9.668847569	7.298036585	9.899397081	7.920544915	0.209605788	0.209605788	2.150620648	11.04430386	1.170551525	7.688716468	10.1207972	10.73157048	0.209605788	0.700873494	6.185333317	0.392585966	10.49288593	0.209605788	0.392585966	9.751519196	0.209605788	10.15483691	0.209605788	0.209605788	9.429747797	9.094295423	9.283562645	0.209605788	8.753191915	9.761690275	2.098896339	8.294882964	3.597224102	11.10127603	0.209605788	9.820507089	0.209605788	0.209605788	1.871183964	0.209605788	0.554948803	0.209605788	0.209605788	0.554948803	9.19742037	0.209605788	5.164745777	0.209605788	0.83338466	0.209605788	0.209605788	0.209605788	6.376696484	0.209605788	0.209605788	0.209605788	7.493475232	0.209605788	0.209605788	0.209605788	4.925902943	0.209605788	0.209605788	0.209605788	2.585902184	0.209605788	0.209605788	6.511384852	0.209605788	9.833422988	0.209605788	9.338259849	0.209605788	0.209605788	0.209605788	0.209605788	0.209605788	11.28390786	0.209605788	0.392585966	0.209605788	0.700873494	6.2608561	0.209605788	0.209605788	0.209605788	0.209605788	0.209605788	7.477107906	0.209605788	12.55522901	2.962307485	4.95442898	3.223025832	1.68E-07	2.44E-05	FALSE	FALSE	FALSE	FALSE
Sox9	chr11	112782222	112787760	1	11.05156715	8.099371005	0.312205404	0.312205404	9.938741643	0.312205404	3.38163858	9.468455533	1.666501324	9.774936265	0.312205404	0.312205404	7.472591002	8.812687844	10.32198773	0.312205404	0.312205404	0.312205404	10.11252326	7.755073067	6.033606583	9.363890271	8.658196815	0.312205404	5.237404876	0.312205404	0.312205404	0.312205404	0.568721421	9.285068701	8.786088428	8.893334151	8.376079491	8.348541031	8.686391386	0.312205404	4.859278502	0.312205404	11.15408702	0.312205404	7.65659028	5.514020815	0.312205404	10.98571251	0.312205404	0.312205404	9.441136958	0.312205404	8.824268755	9.065851811	10.35589619	0.312205404	9.264246486	2.282637895	9.220510091	0.312205404	10.25539391	6.264231181	10.59978055	9.816118143	8.43467356	10.100509	11.02955888	10.09095288	9.455605745	0.312205404	1.552295425	0.312205404	10.73476751	0.312205404	0.312205404	0.312205404	8.646066988	0.312205404	8.891867355	9.871494494	10.08518867	9.772148554	8.969014617	4.379312422	6.498148301	0.312205404	10.54460813	0.312205404	8.625915318	0.312205404	7.678874666	1.772325934	0.786439753	11.07389166	1.772325934	0.312205404	8.490980461	12.18427295	12.67928344	11.65884667	0.568721421	8.758989363	10.66305967	11.25037497	11.91335524	11.72222156	8.70154112	10.62780729	0.312205404	8.637339957	0.312205404	10.10241265	10.76852865	9.73581829	0.312205404	0.312205404	0.312205404	11.28919495	8.686391386	0.312205404	4.733899356	11.9567053	0.312205404	0.312205404	6.689279571	0.312205404	10.80775381	5.784830396	9.910770018	4.345420518	7.501731892	9.032293727	8.189288487	4.974627314	9.760943532	6.222829613	11.1323575	10.12506268	7.886087623	9.42347915	11.47723398	9.499606592	11.06350567	10.27887065	10.32606649	9.455605745	12.41239792	7.143353319	8.719843987	12.15009403	10.7930954	9.762148241	0.312205404	4.746939106	10.74089089	9.602728677	11.07566925	2.864277396	12.23786297	9.168759634	11.0938042	11.73096417	10.55275287	10.35775682	10.38016085	3.908144871	11.66454876	9.912941041	7.270703664	8.267156557	10.66820976	7.663483748	0.568721421	6.4148101	12.57512136	7.719132029	8.344257298	8.453687753	11.34103976	12.31609282	9.882983816	13.16359934	6.273272381	11.21752464	9.859912939	8.227003869	7.936757441	11.75728137	11.68829668	5.451671139	11.36726975	0.568721421	10.47284291	10.60851382	11.37634529	8.450702123	13.00052968	10.01786267	7.466691518	0.786439753	6.790359322	10.08101127	6.547425592	11.97906753	8.92778452	6.985154584	-3.142954124	1.84E-07	2.65E-05	TRUE	FALSE	FALSE	FALSE
Rps19-ps6	chr12	110898112	110898551	1	4.423211431	2.966833136	2.966833136	3.334984248	2.966833136	3.334984248	2.966833136	3.334984248	2.966833136	3.628031223	3.871485259	1.710493383	2.966833136	3.334984248	4.423211431	3.334984248	3.628031223	4.079727192	3.334984248	2.471305719	1.710493383	2.966833136	3.628031223	2.966833136	3.628031223	2.966833136	1.710493383	2.966833136	4.26166757	2.966833136	2.966833136	2.471305719	1.710493383	3.334984248	4.423211431	3.628031223	2.471305719	2.471305719	3.334984248	3.628031223	2.471305719	2.966833136	2.471305719	3.628031223	1.710493383	2.966833136	5.036423408	5.223562965	2.471305719	3.628031223	3.628031223	1.710493383	2.966833136	3.628031223	3.334984248	3.871485259	3.334984248	3.628031223	2.966833136	1.710493383	2.471305719	2.966833136	4.079727192	2.966833136	3.871485259	4.079727192	6.014274131	3.334984248	3.871485259	3.871485259	3.334984248	3.628031223	4.932885804	3.334984248	3.628031223	3.628031223	4.423211431	2.966833136	1.710493383	3.871485259	3.334984248	4.700439718	2.966833136	4.700439718	3.871485259	4.821339151	3.334984248	4.26166757	5.133025419	3.628031223	2.471305719	1.710493383	3.334984248	3.628031223	4.079727192	2.471305719	1.710493383	2.471305719	2.966833136	2.471305719	4.700439718	3.334984248	2.966833136	2.966833136	4.423211431	2.966833136	1.710493383	2.966833136	2.471305719	3.628031223	6.690315501	3.334984248	3.628031223	3.334984248	2.471305719	5.795596951	6.112321025	6.112321025	3.871485259	3.871485259	3.628031223	3.871485259	4.932885804	3.418384176	2.966833136	4.568474378	1.710493383	3.334984248	2.471305719	1.710493383	5.795596951	2.966833136	3.871485259	4.423211431	2.471305719	3.628031223	3.871485259	2.966833136	3.871485259	3.334984248	4.932885804	6.721720638	3.334984248	4.26166757	4.423211431	4.821339151	6.897020352	3.334984248	4.821339151	2.966833136	4.568474378	4.932885804	4.932885804	3.871485259	5.036423408	3.871485259	4.079727192	5.465380885	3.871485259	4.932885804	5.223562965	4.079727192	4.079727192	4.700439718	7.667272854	5.853451337	3.334984248	2.471305719	4.423211431	4.821339151	4.079727192	3.628031223	5.036423408	5.036423408	3.334984248	6.625376769	3.334984248	7.053308844	4.568474378	3.628031223	2.966833136	1.710493383	4.26166757	5.133025419	4.932885804	4.423211431	4.423211431	4.423211431	1.710493383	4.079727192	5.606657572	3.871485259	5.036423408	2.966833136	4.700439718	5.389191322	6.064130337	4.079727192	4.568474378	6.690315501	4.29029165	3.751373965	-0.871907474	1.96E-07	2.78E-05	FALSE	FALSE	FALSE	FALSE
RP24-291E8.2	chr3	53692420	53692878	-1	2.421505676	1.668413825	1.668413825	1.668413825	2.421505676	2.421505676	1.668413825	4.203921063	2.913788955	2.421505676	2.421505676	2.421505676	2.421505676	2.421505676	2.421505676	1.668413825	1.668413825	2.421505676	1.668413825	1.668413825	2.421505676	2.421505676	3.814744761	1.668413825	2.913788955	1.668413825	1.668413825	1.668413825	2.421505676	1.668413825	1.668413825	2.421505676	1.668413825	1.668413825	2.913788955	1.668413825	1.668413825	2.421505676	2.421505676	1.668413825	2.421505676	1.668413825	1.668413825	1.668413825	1.668413825	2.421505676	1.668413825	1.668413825	1.668413825	2.421505676	1.668413825	1.668413825	2.421505676	4.510106956	2.421505676	5.164238721	2.421505676	1.668413825	1.668413825	1.668413825	1.668413825	2.421505676	3.572070638	3.572070638	2.913788955	2.421505676	3.280154141	1.668413825	2.421505676	1.668413825	2.913788955	1.668413825	1.668413825	1.668413825	1.668413825	1.668413825	1.668413825	1.668413825	4.641843185	2.421505676	1.668413825	1.668413825	1.668413825	1.668413825	1.668413825	2.421505676	1.668413825	1.668413825	1.668413825	1.668413825	1.668413825	1.668413825	2.421505676	2.421505676	1.668413825	1.668413825	1.668413825	1.668413825	1.668413825	1.668413825	4.022416168	1.668413825	2.421505676	2.421505676	1.668413825	1.668413825	1.668413825	1.668413825	1.668413825	1.668413825	2.913788955	1.668413825	1.668413825	1.668413825	1.668413825	2.421505676	2.421505676	1.668413825	2.421505676	2.421505676	1.668413825	3.814744761	4.510106956	2.160969365	1.668413825	2.421505676	3.572070638	2.913788955	1.668413825	1.668413825	4.203921063	1.668413825	2.421505676	3.572070638	1.668413825	2.421505676	1.668413825	2.421505676	1.668413825	2.421505676	3.572070638	4.641843185	1.668413825	5.546944883	4.365121612	1.668413825	1.668413825	2.913788955	7.573968889	6.388683287	3.280154141	3.280154141	1.668413825	1.668413825	2.421505676	4.203921063	2.421505676	1.668413825	3.572070638	1.668413825	2.913788955	1.668413825	2.421505676	2.913788955	3.280154141	1.668413825	2.913788955	1.668413825	3.280154141	3.280154141	2.421505676	3.572070638	3.280154141	4.510106956	2.913788955	4.203921063	2.421505676	3.280154141	6.388683287	2.421505676	1.668413825	1.668413825	2.421505676	4.203921063	2.421505676	6.597837535	3.280154141	2.421505676	2.421505676	2.421505676	3.814744761	1.668413825	3.572070638	1.668413825	1.668413825	6.14398059	3.572070638	2.421505676	1.668413825	4.977329814	2.974111906	2.471516265	-0.81314254	2.15E-07	3.01E-05	FALSE	FALSE	FALSE	FALSE
Dlx5	chr6	6877803	6882085	-1	0.766188774	0.766188774	0.766188774	0.766188774	0.766188774	0.766188774	0.766188774	0.766188774	0.766188774	0.766188774	0.766188774	0.766188774	0.766188774	3.001389454	0.766188774	0.766188774	0.766188774	0.766188774	0.766188774	0.766188774	0.766188774	0.766188774	0.766188774	0.766188774	0.766188774	0.766188774	0.766188774	0.766188774	0.766188774	0.766188774	0.766188774	4.09741945	0.766188774	0.766188774	0.766188774	0.766188774	0.766188774	0.766188774	0.766188774	0.766188774	0.766188774	0.766188774	0.766188774	3.525011791	0.766188774	0.766188774	11.18112308	0.766188774	0.766188774	0.766188774	0.766188774	0.766188774	0.766188774	0.766188774	0.766188774	0.766188774	0.766188774	0.766188774	1.263960857	0.766188774	0.766188774	0.766188774	9.142414798	0.766188774	0.766188774	0.766188774	1.927169574	0.766188774	0.766188774	1.633344039	0.766188774	0.766188774	0.766188774	0.766188774	0.766188774	0.766188774	0.766188774	0.766188774	0.766188774	0.766188774	0.766188774	0.766188774	0.766188774	0.766188774	0.766188774	0.766188774	0.766188774	0.766188774	0.766188774	0.766188774	0.766188774	0.766188774	0.766188774	5.171468756	0.766188774	0.766188774	0.766188774	0.766188774	0.766188774	0.766188774	0.766188774	0.766188774	0.766188774	0.766188774	0.766188774	0.766188774	0.766188774	1.263960857	0.766188774	0.766188774	0.766188774	0.766188774	0.766188774	0.766188774	0.766188774	0.766188774	0.766188774	0.766188774	0.766188774	0.766188774	0.766188774	0.766188774	0.766188774	1.04704548	0.766188774	0.766188774	0.766188774	0.766188774	1.633344039	0.766188774	2.723813393	2.56203379	6.193365629	0.766188774	0.766188774	0.766188774	0.766188774	0.766188774	0.766188774	0.766188774	0.766188774	0.766188774	2.379794243	0.766188774	3.525011791	0.766188774	0.766188774	0.766188774	8.311741156	0.766188774	0.766188774	0.766188774	8.707216424	3.434400297	4.859514109	0.766188774	0.766188774	0.766188774	0.766188774	0.766188774	5.625071389	0.766188774	8.229920258	0.766188774	3.908372632	12.02724613	6.017257117	0.766188774	4.414294856	3.001389454	12.25756026	0.766188774	0.766188774	0.766188774	0.766188774	3.122420818	0.766188774	13.32527581	6.048142196	0.766188774	0.766188774	12.24366001	0.766188774	3.122420818	7.952283114	1.263960857	3.525011791	0.766188774	1.263960857	3.908372632	6.776360405	0.766188774	0.766188774	0.766188774	11.34593862	1.263960857	1.263960857	0.766188774	0.766188774	12.56139483	2.917691957	1.76146323	-1.870646476	2.25E-07	3.11E-05	TRUE	FALSE	FALSE	FALSE
Rpl18a-ps1	chr12	55395705	55396229	-1	2.26589406	1.538419915	1.538419915	1.538419915	1.538419915	1.538419915	1.538419915	1.538419915	1.538419915	1.538419915	1.538419915	1.538419915	1.538419915	1.538419915	2.74723393	1.538419915	1.538419915	1.538419915	1.538419915	1.538419915	1.538419915	1.538419915	1.538419915	1.538419915	1.538419915	1.538419915	1.538419915	1.538419915	1.538419915	2.26589406	1.538419915	1.538419915	1.538419915	1.538419915	1.538419915	1.538419915	1.538419915	1.538419915	1.538419915	1.538419915	1.538419915	1.538419915	1.538419915	1.538419915	1.538419915	1.538419915	1.538419915	3.107528464	1.538419915	1.538419915	2.26589406	1.538419915	1.538419915	1.538419915	1.538419915	1.538419915	2.26589406	1.538419915	1.538419915	1.538419915	1.538419915	1.538419915	1.538419915	1.538419915	2.26589406	1.538419915	2.26589406	1.538419915	1.538419915	1.538419915	1.538419915	1.538419915	2.74723393	2.26589406	1.538419915	1.538419915	1.538419915	1.538419915	1.538419915	2.74723393	1.538419915	2.74723393	1.538419915	1.538419915	1.538419915	2.26589406	1.538419915	1.538419915	1.538419915	1.538419915	1.538419915	1.538419915	2.26589406	1.538419915	2.26589406	1.538419915	1.538419915	1.538419915	2.26589406	1.538419915	1.538419915	1.538419915	1.538419915	1.538419915	1.538419915	1.538419915	1.538419915	1.538419915	1.538419915	1.538419915	1.538419915	1.538419915	1.538419915	2.26589406	1.538419915	1.538419915	1.538419915	1.538419915	1.538419915	1.538419915	1.538419915	1.538419915	1.538419915	1.661461007	1.538419915	3.635588574	1.538419915	1.538419915	1.538419915	1.538419915	1.538419915	1.538419915	1.538419915	4.181329765	1.538419915	1.538419915	1.538419915	1.538419915	1.538419915	2.26589406	1.538419915	2.74723393	3.107528464	2.74723393	2.74723393	1.538419915	2.26589406	1.538419915	2.74723393	1.538419915	1.538419915	2.26589406	1.538419915	1.538419915	2.26589406	1.538419915	1.538419915	2.26589406	1.538419915	1.538419915	2.26589406	2.26589406	2.74723393	1.538419915	3.107528464	2.74723393	2.26589406	1.538419915	1.538419915	2.26589406	2.26589406	1.538419915	3.107528464	1.538419915	1.538419915	2.26589406	1.538419915	2.26589406	4.325359	1.538419915	1.538419915	5.603449728	1.538419915	3.107528464	2.26589406	3.107528464	2.26589406	3.107528464	1.538419915	1.538419915	2.26589406	1.538419915	3.395585137	1.538419915	2.26589406	2.26589406	1.538419915	1.538419915	1.538419915	3.395585137	2.121853779	1.837289403	-0.460392772	2.46E-07	3.32E-05	FALSE	FALSE	FALSE	FALSE
RP24-95O4.6	chr5	131882964	131885938	-1	0.480692393	1.368295004	8.284452967	0.480692393	9.292181513	11.54742078	0.480692393	12.56658762	9.303962165	0.480692393	11.15692053	10.48341775	1.368295004	0.480692393	10.88468927	9.130595498	8.957808918	7.437961404	5.32718102	9.865104588	1.753809563	0.480692393	3.891366906	0.480692393	9.128558554	0.480692393	0.480692393	1.368295004	9.663916796	10.2315396	9.073504184	10.36470024	9.383838362	0.480692393	11.17381024	0.480692393	0.480692393	0.480692393	9.359728721	9.765723096	8.369704708	0.480692393	0.480692393	0.480692393	0.480692393	9.676519713	8.839511405	8.121948245	9.330786658	0.480692393	10.30010825	0.480692393	9.143765992	0.480692393	1.128451535	10.16651455	9.242189933	0.480692393	9.651912092	0.480692393	10.11240137	0.480692393	10.77110987	10.00268991	9.646228068	11.30901033	0.480692393	11.13805995	11.09202377	0.480692393	9.431707846	10.18132913	0.480692393	0.480692393	10.37933597	7.003636556	3.852403318	8.92883884	11.32399654	0.480692393	10.02311854	0.480692393	0.480692393	10.87591268	12.28948303	9.795556979	2.618325987	10.20133281	10.51416884	12.40653255	0.840625502	2.618325987	6.746395443	0.480692393	0.840625502	9.466797171	10.13134386	0.480692393	10.0427212	0.480692393	10.43066295	12.26094243	10.00213375	0.480692393	11.17010153	10.27868415	0.480692393	10.1660181	11.77509847	10.52388784	8.656534427	10.42527979	8.267891848	9.984222473	5.436602056	10.90922077	2.708360502	11.19562129	9.702769731	11.10036227	0.480692393	11.13120933	8.839511405	6.365521603	10.00823975	10.11446124	0.480692393	0.480692393	0.480692393	0.480692393	9.642664148	10.27822484	10.56551396	0.480692393	10.25179966	11.15066102	10.58532828	8.512446417	0.480692393	11.78660892	0.480692393	0.480692393	0.480692393	4.650776368	6.949279218	0.480692393	0.480692393	10.50987164	0.480692393	0.480692393	0.480692393	0.480692393	10.43561424	0.480692393	0.480692393	0.480692393	0.480692393	0.480692393	0.480692393	0.480692393	0.480692393	0.480692393	0.480692393	0.480692393	0.480692393	0.480692393	0.480692393	0.480692393	0.480692393	0.480692393	0.480692393	0.480692393	0.480692393	5.621770905	0.480692393	0.480692393	0.480692393	0.480692393	12.22885779	0.480692393	0.480692393	11.40805834	0.480692393	0.480692393	0.480692393	0.480692393	0.480692393	0.480692393	0.480692393	0.480692393	12.04480367	0.480692393	0.480692393	0.480692393	0.480692393	0.480692393	0.480692393	6.601182587	0.480692393	11.27534418	2.9150037	5.047735871	3.450517903	2.46E-07	3.32E-05	FALSE	FALSE	FALSE	FALSE
Pabpc1	chr15	36595659	36608973	-1	5.606378334	1.620440396	3.189961226	0.230068618	0.428444158	1.144199856	0.758356852	1.144199856	0.898752944	0.230068618	2.211231976	0.898752944	0.428444158	4.335631269	0.428444158	0.758356852	0.230068618	0.602810502	4.787911588	0.230068618	0.428444158	0.758356852	5.385507415	1.774194687	0.758356852	2.588284388	0.758356852	4.179207079	0.428444158	0.898752944	0.230068618	0.428444158	7.938371698	0.428444158	5.76615085	1.845333878	1.448323404	0.428444158	1.448323404	0.602810502	0.230068618	1.91312943	0.230068618	0.230068618	1.026689878	1.620440396	2.502852432	3.613283833	0.230068618	0.758356852	0.428444158	0.230068618	0.602810502	4.298086341	3.015875759	1.91312943	5.681201954	2.264114858	0.898752944	0.602810502	0.428444158	0.428444158	3.39355216	0.898752944	0.428444158	2.211231976	2.211231976	0.898752944	0.758356852	0.428444158	0.602810502	0.758356852	4.67527872	3.046388169	0.428444158	0.758356852	0.602810502	4.407911213	1.536947126	7.757702374	0.428444158	0.602810502	0.230068618	3.36961997	1.620440396	0.898752944	0.428444158	0.758356852	7.863235219	1.252855149	2.156336636	7.591774501	3.440257489	1.620440396	4.192910071	1.026689878	1.252855149	1.026689878	1.448323404	1.252855149	2.629175206	1.699364856	2.039851911	1.252855149	0.230068618	1.448323404	2.315127634	0.602810502	0.230068618	0.428444158	1.026689878	3.269711929	0.230068618	1.448323404	0.230068618	1.144199856	3.36961997	2.315127634	1.536947126	0.898752944	0.898752944	0.758356852	4.431221599	1.744164943	9.387087771	1.252855149	2.745322147	8.980072403	2.546200695	0.230068618	2.984704055	2.852811151	2.364398064	5.671446859	1.536947126	0.898752944	0.602810502	4.064629108	3.749333969	0.428444158	1.353897204	3.923818553	9.859386571	5.39739208	2.920264304	2.984704055	1.144199856	3.015875759	6.096501929	0.428444158	3.046388169	2.364398064	9.785284006	3.550805317	7.037377969	1.977881594	0.602810502	6.63480854	0.602810502	0.758356852	0.898752944	2.156336636	1.977881594	3.988103224	5.705304956	5.131732463	1.699364856	0.230068618	1.977881594	1.026689878	3.592756837	3.76776321	5.793390823	2.546200695	0.428444158	2.364398064	3.856535305	5.020862782	9.248383633	0.758356852	0.428444158	6.570653559	0.428444158	4.594987873	2.952843935	6.092852158	2.156336636	6.659692476	1.448323404	2.588284388	6.017848001	3.571933558	1.91312943	0.230068618	7.761155771	1.353897204	2.984704055	6.503512372	1.252855149	5.247875001	3.377741339	2.368043365	-1.633576395	2.77E-07	3.69E-05	FALSE	FALSE	FALSE	FALSE
Igf1	chr10	87858263	87937042	1	0.13865412	0.13865412	7.190437473	0.13865412	0.13865412	0.4890399	3.243931243	0.13865412	0.265143131	0.13865412	8.307646537	0.265143131	0.13865412	0.13865412	0.13865412	6.886558561	0.265143131	0.13865412	0.13865412	0.13865412	5.241090311	0.13865412	0.13865412	7.835281072	7.665747373	0.13865412	0.13865412	9.263121052	7.834643674	0.13865412	11.51020441	0.13865412	2.818167107	0.13865412	0.381430577	0.13865412	0.265143131	0.13865412	0.13865412	9.075977985	0.13865412	0.13865412	0.13865412	0.265143131	0.13865412	9.479378864	0.13865412	7.360372106	0.13865412	11.18477838	11.25196102	0.13865412	0.265143131	8.743216773	2.818167107	9.219599447	0.13865412	7.186446372	0.13865412	0.13865412	2.85885896	0.13865412	0.265143131	0.13865412	6.074194654	0.77073895	8.768466356	0.265143131	0.13865412	10.31729	0.13865412	0.13865412	6.594429092	7.206292371	7.832091262	8.294727811	0.13865412	1.544324674	0.13865412	4.684539409	0.381430577	10.94311553	0.13865412	12.77097353	0.13865412	8.233184455	0.13865412	9.443667856	0.13865412	0.13865412	8.252402013	0.13865412	0.13865412	0.13865412	0.589176874	0.589176874	0.13865412	0.13865412	0.13865412	0.13865412	0.13865412	0.13865412	0.13865412	0.13865412	8.557150867	0.13865412	0.13865412	7.866797176	0.13865412	6.771379897	0.13865412	10.91866364	0.13865412	0.13865412	0.13865412	8.459240177	0.77073895	0.13865412	10.24609579	12.11677634	0.931984588	0.13865412	0.13865412	2.836656657	0.13865412	0.265143131	0.13865412	0.13865412	0.13865412	0.13865412	0.853613339	0.381430577	0.13865412	0.589176874	0.381430577	0.265143131	0.13865412	0.13865412	0.13865412	0.13865412	12.50107199	0.13865412	0.13865412	0.13865412	0.13865412	0.13865412	0.13865412	0.13865412	0.13865412	0.13865412	0.13865412	0.13865412	0.13865412	0.13865412	0.13865412	0.13865412	0.13865412	0.13865412	0.13865412	0.13865412	0.13865412	0.13865412	0.13865412	0.13865412	0.13865412	0.13865412	0.13865412	0.13865412	0.13865412	0.13865412	0.13865412	0.13865412	0.13865412	0.13865412	0.13865412	0.13865412	0.13865412	0.13865412	0.13865412	0.13865412	0.13865412	0.13865412	0.13865412	0.13865412	0.13865412	0.13865412	0.265143131	0.13865412	0.13865412	0.13865412	0.13865412	0.13865412	0.13865412	0.13865412	0.13865412	0.13865412	0.13865412	0.13865412	0.13865412	0.13865412	0.328034643	1.878589958	2.508622014	2.95E-07	3.88E-05	FALSE	FALSE	FALSE	FALSE
Prickle1	chr15	93499112	93595891	-1	0.298213856	0.298213856	0.298213856	0.298213856	0.298213856	0.298213856	0.298213856	0.298213856	0.298213856	6.507976647	0.298213856	0.298213856	0.298213856	5.661013104	6.685824958	0.298213856	0.298213856	0.298213856	0.298213856	0.298213856	0.298213856	7.691677423	0.298213856	0.298213856	0.298213856	0.298213856	0.298213856	0.298213856	0.298213856	0.298213856	0.298213856	4.093685136	0.298213856	0.298213856	0.298213856	0.298213856	0.298213856	0.298213856	6.456096211	0.298213856	0.298213856	0.298213856	0.298213856	0.298213856	0.298213856	0.298213856	0.298213856	0.298213856	1.994606741	0.298213856	0.298213856	0.298213856	0.298213856	0.298213856	0.298213856	0.298213856	0.756052623	0.298213856	0.298213856	0.298213856	0.298213856	0.298213856	9.315263969	7.179634907	0.298213856	0.298213856	6.258242837	0.298213856	0.298213856	6.489661348	0.298213856	0.298213856	8.142186209	8.195141216	0.298213856	0.298213856	0.298213856	8.982813524	0.298213856	0.298213856	0.298213856	0.298213856	0.298213856	0.298213856	0.298213856	0.298213856	0.298213856	0.298213856	0.298213856	7.377880394	0.298213856	0.298213856	0.545219406	0.298213856	0.298213856	1.817963888	0.298213856	0.298213856	0.298213856	0.298213856	0.298213856	7.523624969	0.298213856	0.298213856	0.298213856	0.298213856	0.298213856	0.298213856	0.298213856	0.298213856	0.298213856	0.298213856	0.298213856	0.298213856	0.298213856	8.705745452	0.298213856	11.77435541	3.862713858	0.298213856	0.298213856	0.298213856	0.298213856	1.350707152	0.756052623	8.218684869	0.298213856	0.298213856	0.298213856	0.298213856	7.498197731	5.929107204	8.649934654	9.001031625	9.652672124	7.632807436	7.652698876	8.882499163	4.61007133	0.298213856	0.298213856	8.122113278	12.89958043	0.298213856	6.107852152	3.502451623	0.298213856	2.801189549	0.298213856	0.298213856	0.298213856	0.298213856	4.650202657	8.266802674	11.5910741	0.545219406	10.12565664	10.496253	0.298213856	0.298213856	9.26392001	0.298213856	0.756052623	0.298213856	10.87827004	0.298213856	0.298213856	0.298213856	0.298213856	0.298213856	4.788479549	1.103064935	5.873687779	0.298213856	0.298213856	0.298213856	10.12595313	9.554322311	7.54151676	7.552146288	0.756052623	0.298213856	0.298213856	9.70163173	0.298213856	0.298213856	6.378587273	2.702858532	0.298213856	2.483473359	6.832555796	0.298213856	4.936455389	3.885307618	0.939967109	0.298213856	0.298213856	4.511847948	0.298213856	11.53144357	3.809615852	2.289787862	-2.4589087	3.13E-07	4.08E-05	FALSE	FALSE	FALSE	FALSE
Ric1	chr19	29522280	29605896	1	4.751883296	4.125898362	4.27885856	4.236785095	0.128278427	3.62581005	3.592833732	5.091867419	4.894017125	4.543327433	3.954776087	4.800833724	1.515900689	4.86668857	2.348090987	6.461567358	4.372506057	4.391806268	4.815200739	5.13450175	4.448204458	5.638625434	3.213501316	0.128278427	5.072063687	2.266796994	2.024541538	3.139313471	5.12684318	5.080017831	0.723270726	1.773027893	3.636636755	2.926415943	5.973552865	4.014100909	2.854043519	5.212553709	4.627146125	7.224029492	3.971976417	5.237660035	3.256249274	5.216167188	0.128278427	5.330601873	6.214805969	4.659355989	4.110447996	4.38540151	2.449813698	1.562064961	4.680436531	5.190680687	4.046936743	4.903012802	4.685658887	6.034174479	5.205299486	4.880417556	3.997398417	5.470299761	4.200761595	6.309184335	4.410851689	6.651020989	7.412208579	5.122998595	5.641315756	6.375317411	4.929668106	0.24607641	6.255761292	5.757463943	3.856323932	7.105314796	2.498106021	5.622377294	5.767349619	7.698453126	4.583049535	6.104100311	1.562064961	6.540070195	3.636636755	7.61468931	6.267998647	6.515352315	6.731497682	5.745010823	5.717229598	6.021839355	6.357430933	0.128278427	6.426124354	4.894017125	4.934063166	3.760590195	5.742507247	0.639632202	5.427300179	6.44626423	6.49467354	4.664655072	4.417144697	6.131148471	0.802324961	6.695708189	0.128278427	6.449337869	6.309184335	4.925259615	3.501023888	5.745010823	6.209377222	7.172882678	6.310875151	6.250484768	6.142587084	6.92717676	5.091867419	6.508001017	5.382979517	4.655022904	3.227891834	2.854043519	2.180647212	4.9772927	3.547659008	0.128278427	5.742507247	5.552635157	5.869550391	5.286598791	6.019773208	4.378968192	3.892906773	3.452830786	4.2438831	5.638625434	8.438063292	1.773027893	1.202788292	3.213501316	4.378968192	3.390233333	0.128278427	0.723270726	3.29776695	5.85803188	3.028591511	0.128278427	2.498106021	0.24607641	0.128278427	0.128278427	5.373302462	8.245957101	0.128278427	4.319739721	0.128278427	3.465030827	3.16944793	1.991186026	0.128278427	4.490594479	0.128278427	0.639632202	2.797277402	4.706361296	3.636636755	4.938444878	4.014100909	5.70699321	0.948516043	0.128278427	3.740656818	4.920837612	7.722789432	1.259923146	3.856323932	4.716602152	0.128278427	0.639632202	0.354977874	6.922760638	2.978408082	2.961284717	0.24607641	3.874731305	4.484614486	2.872479825	3.789983181	0.128278427	3.29776695	2.20993914	0.354977874	5.330601873	3.980500288	3.658049426	3.145667354	4.078585609	1.50935555	3.30E-07	4.20E-05	FALSE	FALSE	FALSE	FALSE
Mar.04	chr1	72427110	72536930	-1	0.28616491	0.28616491	0.524854977	0.28616491	1.67533934	0.28616491	4.070080312	0.28616491	0.28616491	0.28616491	2.745077293	1.67533934	0.28616491	2.697075825	0.28616491	1.94565569	3.080557391	3.633258275	0.28616491	0.28616491	0.28616491	0.28616491	0.28616491	0.28616491	3.683393451	3.846299013	2.369744234	1.771183782	4.031890331	0.524854977	1.068307843	0.28616491	0.28616491	0.28616491	3.683393451	0.729603594	0.28616491	0.28616491	0.28616491	0.28616491	0.28616491	0.28616491	0.28616491	0.28616491	0.28616491	3.931743622	0.28616491	2.791532947	2.307166334	1.342418945	2.542673676	0.28616491	0.28616491	2.697075825	0.729603594	0.28616491	0.28616491	0.28616491	0.28616491	0.28616491	0.28616491	0.28616491	1.94565569	0.28616491	3.222957524	0.28616491	1.861055594	4.840146127	0.28616491	1.462133888	1.572671546	0.28616491	0.28616491	0.28616491	2.487302115	4.107285371	0.28616491	0.28616491	0.28616491	0.28616491	2.487302115	2.922546896	0.28616491	0.28616491	0.729603594	0.28616491	0.28616491	1.342418945	0.28616491	0.28616491	0.28616491	1.94565569	0.28616491	0.28616491	0.28616491	0.28616491	0.28616491	0.28616491	0.28616491	1.342418945	0.28616491	0.28616491	0.28616491	0.28616491	2.02556841	0.28616491	0.28616491	0.28616491	0.28616491	0.28616491	0.28616491	2.173227088	0.28616491	0.28616491	0.28616491	2.647422117	2.922546896	0.28616491	2.487302115	3.683393451	0.729603594	0.28616491	0.28616491	1.06561821	0.28616491	0.28616491	0.28616491	0.28616491	0.28616491	0.28616491	0.28616491	0.524854977	0.28616491	0.28616491	0.28616491	1.068307843	0.28616491	0.908872754	0.28616491	0.908872754	0.28616491	0.28616491	0.28616491	0.28616491	0.28616491	0.28616491	0.28616491	0.28616491	0.28616491	0.28616491	0.28616491	0.28616491	0.28616491	0.28616491	0.28616491	0.28616491	0.28616491	0.28616491	0.28616491	0.28616491	0.28616491	0.28616491	0.28616491	0.28616491	0.28616491	0.28616491	0.28616491	0.28616491	0.28616491	0.28616491	0.28616491	0.28616491	0.28616491	0.28616491	0.28616491	0.28616491	0.28616491	0.28616491	0.28616491	0.28616491	0.28616491	0.28616491	0.28616491	0.28616491	0.28616491	0.28616491	0.28616491	0.28616491	0.28616491	0.28616491	0.28616491	0.28616491	0.28616491	0.28616491	0.28616491	0.28616491	0.28616491	0.28616491	0.28616491	0.28616491	0.315983972	0.779325737	0.749634238	3.31E-07	4.20E-05	FALSE	FALSE	FALSE	FALSE
Mycn	chr12	12936094	12941914	-1	0.38217589	0.38217589	0.38217589	0.38217589	0.38217589	0.38217589	0.38217589	0.38217589	0.38217589	0.38217589	0.38217589	0.38217589	0.38217589	9.171614309	0.38217589	0.38217589	0.38217589	0.38217589	0.38217589	0.38217589	0.38217589	0.38217589	0.38217589	0.38217589	0.38217589	0.684021622	0.38217589	0.38217589	0.38217589	0.38217589	0.38217589	0.38217589	0.38217589	0.38217589	0.38217589	0.38217589	0.38217589	0.38217589	0.38217589	0.38217589	0.38217589	0.38217589	0.38217589	0.38217589	0.38217589	0.38217589	0.38217589	0.38217589	0.38217589	0.38217589	0.38217589	0.38217589	0.38217589	0.38217589	0.38217589	0.38217589	0.38217589	0.38217589	0.38217589	0.38217589	0.38217589	0.38217589	7.228080453	0.38217589	0.38217589	0.38217589	1.146149567	0.38217589	0.38217589	0.38217589	0.38217589	0.38217589	0.38217589	0.38217589	0.38217589	0.38217589	0.38217589	0.38217589	0.38217589	0.38217589	0.38217589	0.38217589	0.38217589	0.38217589	0.38217589	0.38217589	0.38217589	0.38217589	0.38217589	0.38217589	0.38217589	0.38217589	0.38217589	0.38217589	0.38217589	0.38217589	0.38217589	0.38217589	0.38217589	0.38217589	0.38217589	0.38217589	0.38217589	0.38217589	0.38217589	0.38217589	0.38217589	0.38217589	0.38217589	0.38217589	0.38217589	0.38217589	0.38217589	0.38217589	0.38217589	0.38217589	0.38217589	0.38217589	0.38217589	0.38217589	0.38217589	0.38217589	0.38217589	0.517957698	0.38217589	10.3372766	0.38217589	0.38217589	0.38217589	0.38217589	1.776713913	0.38217589	0.38217589	6.383691191	8.104277191	0.38217589	0.38217589	0.38217589	6.499451771	0.38217589	10.92322	4.239936898	0.38217589	0.38217589	7.726543077	7.751124695	0.38217589	0.38217589	0.38217589	0.38217589	0.38217589	6.930963282	0.38217589	0.38217589	0.38217589	0.38217589	0.38217589	0.684021622	0.38217589	0.38217589	0.38217589	0.38217589	0.38217589	7.457005497	0.38217589	0.93351078	2.391296046	0.38217589	5.673711763	0.38217589	0.38217589	0.38217589	0.684021622	9.291678033	0.38217589	0.38217589	4.710084615	12.07663904	10.00007222	0.38217589	0.38217589	0.38217589	0.38217589	0.38217589	0.38217589	8.094704891	0.38217589	0.38217589	0.38217589	0.38217589	0.684021622	0.38217589	0.38217589	0.38217589	6.414796469	0.38217589	4.759385916	0.38217589	0.38217589	0.38217589	2.163174935	1.146281869	-1.645217236	4.08E-07	5.13E-05	TRUE	FALSE	FALSE	FALSE
Cmtm3	chr8	104340592	104347672	1	0.692893866	7.5483587	0.692893866	0.692893866	10.01184595	8.404522123	0.692893866	4.285082892	5.423697534	0.692893866	8.486164211	9.267465023	0.692893866	0.692893866	0.692893866	1.51074344	9.505111566	11.06445123	0.692893866	0.692893866	0.692893866	0.692893866	0.692893866	0.692893866	6.774892653	10.43705163	3.172294932	10.14270672	10.8088422	10.20054187	6.620741876	0.692893866	0.692893866	0.692893866	0.692893866	0.692893866	6.488310699	0.692893866	0.692893866	2.960094804	0.692893866	0.692893866	0.692893866	0.692893866	0.692893866	5.484560938	7.529225929	11.9239626	0.692893866	11.04437643	9.608996508	0.692893866	9.641655336	0.692893866	7.922893227	0.692893866	0.692893866	7.987402462	0.692893866	1.159012727	0.692893866	0.692893866	0.692893866	6.611675249	3.070092813	10.33263261	7.288762265	0.692893866	0.692893866	0.692893866	0.692893866	0.692893866	1.159012727	0.692893866	11.93149673	11.52822345	9.027800349	0.692893866	7.339070147	6.155498303	0.692893866	0.692893866	0.692893866	4.781909453	0.692893866	0.692893866	11.70965913	0.692893866	0.692893866	0.692893866	0.692893866	11.37958335	0.692893866	0.692893866	6.782992151	1.51074344	0.692893866	0.692893866	0.692893866	0.692893866	0.692893866	0.692893866	0.692893866	0.692893866	3.521162302	3.801880758	0.692893866	0.692893866	3.357248257	0.692893866	10.83342339	11.46732851	0.692893866	9.984010991	0.692893866	6.891854858	0.692893866	0.692893866	1.159012727	9.132934685	6.943353097	9.340626694	0.692893866	3.660704646	0.692893866	8.095413283	0.692893866	0.692893866	0.692893866	0.692893866	0.692893866	7.948324019	0.692893866	0.692893866	0.692893866	0.692893866	1.159012727	0.692893866	0.692893866	0.692893866	12.56014757	0.692893866	0.692893866	1.159012727	0.692893866	0.692893866	0.692893866	0.692893866	0.692893866	0.692893866	0.692893866	0.692893866	0.692893866	0.692893866	0.692893866	0.692893866	0.692893866	0.692893866	0.692893866	0.692893866	1.793309634	0.692893866	0.692893866	0.692893866	0.692893866	0.692893866	0.692893866	0.692893866	1.159012727	0.692893866	1.51074344	0.692893866	0.692893866	0.692893866	0.692893866	0.692893866	0.692893866	0.692893866	0.692893866	0.692893866	0.692893866	0.692893866	2.410248743	0.692893866	0.692893866	0.692893866	2.71120971	0.692893866	0.692893866	0.692893866	0.692893866	0.692893866	0.692893866	0.692893866	0.692893866	0.692893866	0.692893866	0.692893866	0.692893866	0.692893866	1.134703023	2.696000508	2.526001623	4.20E-07	5.22E-05	FALSE	FALSE	FALSE	FALSE
Smarce1	chr11	99209045	99231017	-1	6.089518656	0.807787969	6.960424545	7.601289659	7.913895386	3.828758144	3.650545228	4.067039138	6.659925758	8.021152923	6.935872277	8.621410804	7.776451305	7.179419143	8.02946502	8.428739174	0.201765672	6.71249551	7.439796272	7.406996645	8.228141434	6.773150591	8.160878046	4.975966241	7.370819559	8.486031655	8.331251761	2.609653918	6.865187716	8.268027687	6.691696908	4.499216422	7.976281015	6.829455228	8.523589025	7.034976077	5.566281432	0.378744818	7.570860533	8.164656394	6.846491509	3.256405222	7.03992155	2.379327641	2.337093637	8.065479796	7.454686665	6.749193695	0.201765672	7.997621001	7.771504336	2.05387821	5.491236984	7.757561893	7.836424659	8.163901516	5.873821766	7.586718692	7.681540661	0.536366499	4.761193921	7.370819559	6.745161915	7.668826454	7.87013704	7.814466307	8.655106679	7.462074623	7.362947875	8.896886299	6.457969126	8.088734546	9.913000306	8.321807631	7.724154418	9.628086804	7.245129522	1.486076348	5.381230583	8.662607723	7.370819559	7.508006421	7.989974919	7.431038703	8.680663805	8.499258315	5.633258095	8.85540897	8.864265144	6.585210616	7.883037568	6.848372071	8.658326188	9.957893539	9.683915837	5.515110402	7.075679435	7.72926615	9.398362503	8.78646042	8.286871551	7.22065603	6.829455228	10.05798563	9.2104619	8.506422071	1.233241194	5.210436311	9.118391789	7.593462045	8.804977618	6.453033979	8.701100687	8.527702347	8.46043899	8.763722142	8.060621311	9.094029737	7.611291729	9.29666279	8.918081814	9.598223499	7.662427085	6.995195131	4.67056431	6.353262052	6.223067067	8.123316959	8.599246277	0.378744818	8.637813555	4.11781579	7.606854923	6.620853119	8.285484119	3.701372273	7.898548977	4.347917503	5.476720977	7.594582879	9.957022301	9.268497582	10.4887491	8.888228723	8.598129061	8.45674555	0.201765672	0.378744818	2.379327641	0.201765672	0.201765672	2.868768357	5.144619982	2.745020599	9.758815746	0.201765672	0.201765672	4.582921824	0.926478042	5.370801241	0.201765672	3.036510988	10.26504144	6.704212016	6.749193695	9.092443775	5.628888434	7.459616171	0.201765672	0.201765672	6.726878159	0.201765672	1.56138282	9.337403656	0.201765672	2.379327641	3.828758144	9.419704714	10.76894579	1.322534324	0.201765672	9.023376111	0.201765672	9.115661747	2.154588618	0.378744818	8.935878468	9.273055131	2.420360355	0.201765672	4.389840374	0.201765672	8.514735073	0.201765672	8.086346191	1.138054652	0.201765672	0.201765672	6.557888703	10.95433318	4.830299444	6.168400798	2.164895687	5.35E-07	6.56E-05	FALSE	FALSE	FALSE	FALSE
Ebf2	chr14	67233290	67430918	1	0.385981466	0.385981466	5.019778307	0.205860697	8.301117423	4.547982661	5.564348241	9.5564943	0.205860697	8.767067381	0.205860697	0.205860697	0.205860697	4.674679689	0.205860697	6.627209353	8.494505923	0.205860697	0.205860697	0.385981466	0.205860697	1.850944191	1.341269817	0.205860697	0.821196847	9.635122746	9.488197477	0.205860697	0.205860697	4.480201673	0.205860697	0.205860697	8.42216798	0.205860697	0.205860697	0.205860697	0.205860697	0.205860697	0.205860697	0.205860697	0.385981466	0.205860697	0.205860697	0.205860697	0.205860697	0.205860697	1.341269817	0.205860697	0.205860697	0.205860697	1.582009183	0.205860697	0.205860697	7.248626099	0.205860697	0.205860697	0.385981466	9.677622376	0.205860697	0.205860697	0.205860697	10.87533006	0.205860697	0.205860697	2.771509723	3.644210182	10.73060558	0.205860697	9.638458124	0.205860697	8.148843048	0.205860697	0.205860697	0.205860697	0.205860697	0.205860697	7.380627051	0.205860697	4.002763255	0.205860697	0.205860697	0.205860697	2.404488595	0.205860697	8.951785285	8.584293919	3.372371034	10.08334064	3.063841693	4.708925186	0.205860697	4.419456171	6.412823078	0.205860697	3.887884046	4.499894786	4.134583801	8.904546895	5.053484518	3.141119806	6.132819036	2.318383388	6.453788211	4.630697041	0.205860697	2.635690305	0.205860697	3.917472758	5.526445233	8.604331513	7.957369146	0.205860697	8.933346714	0.205860697	10.61938173	4.594519242	1.654086861	4.196236279	0.205860697	2.635690305	9.19052155	0.205860697	3.713317983	2.958056285	2.865590967	0.205860697	0.546089609	5.47762171	0.205860697	0.205860697	0.205860697	0.205860697	0.205860697	0.205860697	0.205860697	0.205860697	0.205860697	0.205860697	0.205860697	0.385981466	0.205860697	0.205860697	0.205860697	0.205860697	0.205860697	0.205860697	0.205860697	0.205860697	0.205860697	0.205860697	2.318383388	0.205860697	0.205860697	0.205860697	0.205860697	1.426058905	0.205860697	0.205860697	0.205860697	2.562663834	0.205860697	0.205860697	0.205860697	0.205860697	0.205860697	0.205860697	0.205860697	0.205860697	0.205860697	0.205860697	0.205860697	3.414484213	0.205860697	10.35827366	0.205860697	0.205860697	0.205860697	0.205860697	0.205860697	0.205860697	0.205860697	0.205860697	10.29768289	0.205860697	0.205860697	0.205860697	0.205860697	3.679177842	0.205860697	0.205860697	0.205860697	0.205860697	0.205860697	0.205860697	0.205860697	0.205860697	0.205860697	0.205860697	0.205860697	0.205860697	0.746223077	2.113336065	2.211833208	5.77E-07	6.99E-05	TRUE	FALSE	FALSE	FALSE
Tnc	chr4	63959783	64047015	-1	2.967603258	0.177852954	5.926635609	0.177852954	0.177852954	0.177852954	0.177852954	0.608616847	8.603462844	0.177852954	0.177852954	0.939899144	0.177852954	0.177852954	6.954950182	2.006326999	2.006326999	0.177852954	0.177852954	0.177852954	0.177852954	0.177852954	0.177852954	0.177852954	0.177852954	7.899253459	0.177852954	0.177852954	0.177852954	0.177852954	5.191995759	7.92673985	0.177852954	7.91345471	8.302024643	0.336167191	0.177852954	9.230213013	0.177852954	0.177852954	0.177852954	0.177852954	0.177852954	0.177852954	0.177852954	8.713966978	0.177852954	0.177852954	0.177852954	0.177852954	6.934979044	0.336167191	3.038428072	0.177852954	8.056114744	0.177852954	0.177852954	0.177852954	0.177852954	9.62744295	8.109861144	0.336167191	8.36939446	3.923102515	0.177852954	9.741287867	0.177852954	0.177852954	8.258803658	4.087997181	0.177852954	2.549513665	0.177852954	0.336167191	0.177852954	10.00639877	0.177852954	0.177852954	3.633934142	0.177852954	9.625766824	0.177852954	0.177852954	3.996090801	4.467479358	0.177852954	4.725339649	0.177852954	0.177852954	0.177852954	0.177852954	0.177852954	0.177852954	0.177852954	0.177852954	2.759744524	5.535894614	0.177852954	0.177852954	3.061284211	0.177852954	0.177852954	0.177852954	0.177852954	0.336167191	0.177852954	0.177852954	0.177852954	0.177852954	0.336167191	6.42434867	3.885175258	7.993619882	0.177852954	0.177852954	8.780043615	0.177852954	3.571619818	0.177852954	0.177852954	0.177852954	2.731522994	0.177852954	2.070085255	0.177852954	0.177852954	0.177852954	0.177852954	0.177852954	0.177852954	0.177852954	0.177852954	0.177852954	0.177852954	0.177852954	0.177852954	0.177852954	0.177852954	0.177852954	0.177852954	0.177852954	0.177852954	0.177852954	0.177852954	0.177852954	0.177852954	0.177852954	0.177852954	2.483356779	0.177852954	0.177852954	0.177852954	0.177852954	0.177852954	0.177852954	0.177852954	0.177852954	0.177852954	0.177852954	0.177852954	0.177852954	0.177852954	0.177852954	0.177852954	0.177852954	0.177852954	0.177852954	0.177852954	0.177852954	0.177852954	0.177852954	0.177852954	0.177852954	0.177852954	0.177852954	0.177852954	0.177852954	0.177852954	0.177852954	0.177852954	0.177852954	0.177852954	0.177852954	0.177852954	0.177852954	0.177852954	0.177852954	0.177852954	0.177852954	0.177852954	0.177852954	0.177852954	0.177852954	0.177852954	0.177852954	1.749141581	0.177852954	0.177852954	0.177852954	0.177852954	0.228863381	1.366905042	1.841221874	5.87E-07	7.03E-05	FALSE	FALSE	FALSE	FALSE
Srpk1	chr17	28587646	28622521	-1	8.308570734	9.306057916	7.846899931	9.162329835	0.142070326	7.931282428	7.894735583	10.07261011	8.897974406	6.923101594	10.18973239	7.806121996	8.847009199	6.269908785	6.975056471	10.07399589	9.269027948	8.736189604	0.142070326	9.072286058	9.195303254	0.142070326	7.894108096	2.390389442	0.142070326	0.142070326	8.248963899	1.842853455	10.27269399	9.545044777	5.732207186	3.164873112	0.142070326	4.829047606	10.06412787	7.252719767	0.142070326	0.271395865	0.271395865	10.37775745	6.687042547	9.721469033	5.593766114	6.54397335	0.499731226	6.56777647	9.06561419	8.94204923	1.517414556	9.301096269	0.271395865	1.292089924	8.946897955	10.41180222	0.271395865	9.413736726	10.11671152	8.070527402	0.142070326	0.142070326	0.271395865	3.712380183	7.085809704	9.018890369	10.51233369	9.680572678	11.98545667	0.142070326	3.380918528	10.33296935	9.186874129	9.608387092	9.639793782	5.409339997	9.990014704	10.82767069	10.61681062	6.090925538	8.8125574	7.820723874	7.677839041	8.560681029	7.38186323	9.766732876	0.142070326	10.68759079	0.142070326	10.44752325	1.56864655	10.83602577	10.3637754	9.878333303	10.7761573	11.0026831	9.909094677	10.07011233	0.142070326	8.698232612	9.740094544	9.726764846	10.86369194	8.578365368	8.276669973	7.304639445	9.067841576	8.07496363	2.719912076	10.12114225	0.271395865	7.951327242	9.68130024	10.78396868	9.143973565	10.50176645	5.737813561	10.85694573	4.775541548	10.16250402	9.891282751	11.0323552	10.10034807	9.729405481	0.7861051	6.971596849	5.639409133	9.931895637	1.024940385	9.572560722	8.688856615	0.142070326	6.871757523	0.271395865	9.236973064	10.65045353	9.744974605	8.842462884	3.757235698	10.0829712	10.20081133	0.271395865	12.16751107	11.758914	10.42522003	0.142070326	0.142070326	0.142070326	0.142070326	0.142070326	5.105446442	0.142070326	0.499731226	0.142070326	0.390076169	5.160751213	7.482969769	0.142070326	0.142070326	0.142070326	0.142070326	6.079932065	0.7861051	0.142070326	9.226792499	8.025398308	7.621333177	7.740616278	0.142070326	0.142070326	8.382014056	0.142070326	8.640292083	10.45008697	4.638399384	3.096698656	0.142070326	3.914019492	0.142070326	10.61871095	6.315611923	0.142070326	0.142070326	4.865355088	5.3520063	0.142070326	4.595814333	5.72092865	0.142070326	5.015993532	1.164689982	0.142070326	0.499731226	3.53053625	0.949637846	0.142070326	4.791802752	0.142070326	0.142070326	2.07317359	0.142070326	12.0693139	4.049731673	5.855708641	2.921865176	6.16E-07	7.30E-05	FALSE	FALSE	FALSE	FALSE
Angptl1	chr1	156838560	156861078	1	0.506061673	5.561279922	0.506061673	0.506061673	4.82328695	8.587265387	0.506061673	7.327901683	0.506061673	8.219453272	8.793951604	0.506061673	0.506061673	0.506061673	0.506061673	0.506061673	1.42259485	0.506061673	1.42259485	10.02712775	0.506061673	0.506061673	0.506061673	9.010404691	0.879969296	0.506061673	9.60498142	0.506061673	7.274089353	0.506061673	0.506061673	6.615575548	9.599522213	0.506061673	11.55485886	2.378977836	0.506061673	0.506061673	10.78774484	0.506061673	3.524088968	0.506061673	0.506061673	4.566149999	0.506061673	0.506061673	0.506061673	0.506061673	7.654064336	9.489982847	7.301246403	0.506061673	0.506061673	0.506061673	0.506061673	0.506061673	6.652197238	0.506061673	0.506061673	11.49542258	1.176644599	6.388415315	0.506061673	7.576793951	2.692022025	0.506061673	0.506061673	0.506061673	10.14102305	0.506061673	6.979683374	0.506061673	6.762389018	0.506061673	3.893900569	7.654064336	0.506061673	10.17550238	3.893900569	0.506061673	0.506061673	0.506061673	0.506061673	8.261541877	6.291141672	0.506061673	9.02560488	0.506061673	0.879969296	6.806380384	0.506061673	0.506061673	10.45094264	0.506061673	0.506061673	7.821519433	0.506061673	0.506061673	4.566149999	10.90049266	0.506061673	8.675897748	0.506061673	9.726590261	0.506061673	4.048429633	0.506061673	2.378977836	11.79213066	0.506061673	6.329334686	0.506061673	0.506061673	1.978626349	8.584109816	0.506061673	0.506061673	0.506061673	0.506061673	0.506061673	9.902197748	0.506061673	5.02292725	3.331416508	1.978626349	0.506061673	0.506061673	0.879969296	0.506061673	0.506061673	0.506061673	0.506061673	0.506061673	8.004963975	0.506061673	0.506061673	8.161354218	0.506061673	0.506061673	0.506061673	4.284469341	0.506061673	0.506061673	0.506061673	0.506061673	0.506061673	0.506061673	0.506061673	5.660490338	0.506061673	0.506061673	0.506061673	0.506061673	0.506061673	10.59546122	0.506061673	0.506061673	0.506061673	0.506061673	0.506061673	0.506061673	0.506061673	0.506061673	0.506061673	0.506061673	0.506061673	0.506061673	0.506061673	0.506061673	0.506061673	0.506061673	0.506061673	0.506061673	0.506061673	0.506061673	0.506061673	0.506061673	0.506061673	0.506061673	0.506061673	0.506061673	0.506061673	0.506061673	0.506061673	0.506061673	0.506061673	0.506061673	0.506061673	0.506061673	0.506061673	0.506061673	0.506061673	0.506061673	0.506061673	0.506061673	0.506061673	0.506061673	0.506061673	0.506061673	0.506061673	0.980047239	2.433406134	2.351369269	7.16E-07	8.40E-05	FALSE	FALSE	FALSE	FALSE
RP24-72E12.4	chr5	7276322	7276909	1	1.433322852	1.433322852	1.433322852	1.433322852	1.433322852	1.433322852	1.433322852	1.433322852	1.433322852	1.433322852	1.433322852	1.433322852	1.433322852	1.433322852	1.433322852	2.137949557	1.433322852	1.433322852	1.433322852	1.433322852	1.433322852	1.433322852	1.433322852	1.433322852	1.433322852	1.433322852	1.433322852	1.433322852	1.433322852	1.433322852	1.433322852	1.433322852	1.433322852	1.433322852	1.433322852	1.433322852	1.433322852	1.433322852	1.433322852	1.433322852	1.433322852	1.433322852	1.433322852	1.433322852	1.433322852	1.433322852	1.433322852	1.433322852	1.433322852	1.433322852	1.433322852	1.433322852	1.433322852	2.137949557	1.433322852	2.137949557	1.433322852	1.433322852	1.433322852	1.433322852	1.433322852	1.433322852	1.433322852	1.433322852	2.137949557	1.433322852	1.433322852	1.433322852	1.433322852	1.433322852	1.433322852	1.433322852	1.433322852	1.433322852	1.433322852	2.963977331	1.433322852	1.433322852	1.433322852	1.433322852	2.137949557	1.433322852	1.433322852	1.433322852	1.433322852	1.433322852	1.433322852	2.137949557	1.433322852	2.137949557	1.433322852	1.433322852	2.60929183	1.433322852	1.433322852	1.433322852	2.137949557	1.433322852	1.433322852	1.433322852	2.137949557	1.433322852	1.433322852	1.433322852	1.433322852	1.433322852	1.433322852	1.433322852	1.433322852	1.433322852	1.433322852	1.433322852	1.433322852	1.433322852	1.433322852	1.433322852	1.433322852	1.433322852	2.137949557	1.433322852	1.433322852	1.433322852	1.433322852	1.512614645	1.433322852	1.433322852	1.433322852	1.433322852	1.433322852	1.433322852	1.433322852	1.433322852	1.433322852	1.433322852	1.433322852	1.433322852	1.433322852	1.433322852	1.433322852	1.433322852	3.248443961	1.433322852	1.433322852	1.433322852	1.433322852	1.433322852	1.433322852	2.137949557	1.433322852	2.137949557	2.137949557	3.485952495	1.433322852	2.137949557	2.137949557	1.433322852	2.137949557	1.433322852	2.60929183	2.137949557	1.433322852	1.433322852	1.433322852	3.868434131	2.963977331	1.433322852	2.137949557	1.433322852	2.137949557	1.433322852	1.433322852	3.248443961	2.137949557	2.137949557	2.137949557	1.433322852	3.868434131	2.137949557	4.170470135	1.433322852	2.137949557	1.433322852	1.433322852	2.963977331	1.433322852	2.60929183	1.433322852	2.137949557	2.137949557	1.433322852	2.137949557	1.433322852	2.60929183	1.433322852	1.433322852	1.433322852	1.433322852	1.433322852	2.60929183	3.248443961	1.891864979	1.657453969	-0.379250334	7.43E-07	8.58E-05	FALSE	FALSE	FALSE	FALSE
Poldip3	chr15	83125976	83149384	-1	9.404476912	11.28524369	10.32767265	9.683966845	8.708635254	10.98188737	10.07344108	10.35349273	11.27657925	10.712712	11.51485274	9.96494399	10.78679806	10.40995182	10.33476044	5.821596845	11.28045919	10.06730765	0.233653382	0.233653382	12.18826845	10.95147019	1.716118809	0.233653382	9.74109952	10.85260852	8.627587754	9.38222423	10.61275188	0.434686871	5.912830398	11.1126063	8.599091552	10.8665323	8.54850491	9.580100843	0.233653382	10.9523665	10.45690455	10.4669749	3.771698401	9.763742312	0.233653382	10.33593836	0.233653382	11.14925047	10.63062042	12.76232597	8.083309134	0.233653382	9.782007499	3.52963647	0.611102638	10.97144048	0.233653382	8.100044974	8.958505811	8.21291104	5.798996926	9.665658239	9.859954089	0.233653382	10.47501651	10.635412	11.14343165	12.04760761	12.93656573	9.975311878	9.621905036	10.87547071	10.75603546	10.44803496	9.000213992	10.24523009	0.611102638	11.60033246	0.434686871	0.233653382	0.233653382	11.53165632	11.6843473	11.09833197	2.230197824	3.896164189	0.233653382	12.75533629	7.962420164	11.96715886	10.46428437	11.67444868	10.52027608	12.29573988	11.05785752	10.91528481	11.65302834	11.32592607	10.0194793	9.765200409	10.34513228	10.94015456	12.36112712	11.69616727	10.22862591	9.686431575	0.233653382	0.434686871	0.233653382	6.610209811	11.61034546	0.233653382	10.97118781	11.35080634	11.201021	9.276994695	10.1261381	10.50796186	12.37049774	11.45223327	10.64573949	11.23835015	11.31451871	8.572688236	10.80690079	8.429714358	10.43709945	11.00453359	0.233653382	10.04154749	10.12795261	0.233653382	13.62714023	10.23558509	0.434686871	9.827940034	11.50642058	9.407467972	0.233653382	9.872725742	6.741637649	11.4212156	12.37899862	13.86132975	0.434686871	1.368644594	10.50237725	1.039034713	0.233653382	0.233653382	10.71542988	0.233653382	9.429705412	0.233653382	0.233653382	9.431910419	10.7366933	0.233653382	9.650589768	4.881714176	0.611102638	0.434686871	0.611102638	11.70386708	5.126439467	0.233653382	12.55512335	11.43006726	0.233653382	0.233653382	11.78524034	0.233653382	1.716118809	0.233653382	0.233653382	3.097572869	0.233653382	0.233653382	2.838609997	11.20037442	6.52739452	0.233653382	0.233653382	9.895540132	2.87363879	3.52963647	0.233653382	1.716118809	5.211042871	9.519185577	5.66043977	0.233653382	12.45942585	0.233653382	0.233653382	0.233653382	7.613207938	0.233653382	11.93240841	0.233653382	0.233653382	13.61121599	5.119543025	7.165528321	3.310171333	7.47E-07	8.58E-05	FALSE	FALSE	FALSE	FALSE
Dcn	chr10	97479498	97518162	1	0.563211755	0.563211755	0.563211755	0.563211755	11.76466845	0.563211755	0.563211755	0.96724966	7.873593944	10.36162438	9.792569684	10.70938752	0.563211755	0.563211755	0.563211755	0.563211755	0.563211755	0.563211755	0.563211755	0.563211755	0.563211755	0.563211755	0.563211755	8.08118264	5.649275053	11.67754087	0.563211755	10.9071109	11.20668729	12.41945393	10.21688133	0.563211755	0.96724966	0.563211755	0.563211755	5.458773819	0.563211755	9.57044836	0.563211755	8.362295543	0.563211755	0.563211755	0.563211755	0.563211755	0.563211755	5.344724063	0.563211755	0.563211755	0.563211755	11.75931234	1.282537517	0.563211755	0.563211755	5.578950244	11.71961887	8.284885402	0.563211755	11.37203505	0.563211755	0.96724966	11.09930322	0.563211755	0.563211755	0.563211755	0.563211755	0.563211755	0.563211755	3.399321287	0.563211755	0.563211755	0.563211755	10.64027515	0.563211755	8.593902071	9.856392827	13.1079694	0.563211755	4.066891048	0.563211755	0.563211755	0.563211755	11.25343721	0.563211755	10.27530964	0.563211755	10.43013999	0.563211755	0.563211755	0.563211755	0.563211755	0.563211755	0.563211755	0.563211755	0.563211755	0.563211755	0.563211755	0.563211755	0.563211755	0.563211755	0.563211755	0.563211755	0.563211755	0.563211755	0.563211755	0.563211755	0.563211755	0.563211755	0.563211755	0.563211755	0.563211755	0.563211755	0.563211755	6.043245385	0.563211755	0.563211755	11.61741177	0.563211755	0.563211755	10.87225005	7.537713481	0.563211755	10.69906361	0.563211755	3.158817138	0.563211755	0.563211755	0.563211755	0.563211755	0.563211755	0.563211755	0.563211755	0.96724966	0.563211755	0.563211755	0.563211755	0.563211755	0.563211755	0.563211755	0.563211755	6.000839433	0.563211755	1.282537517	0.563211755	0.563211755	0.563211755	0.563211755	0.563211755	0.563211755	0.563211755	0.563211755	0.563211755	0.563211755	0.563211755	0.563211755	0.563211755	0.563211755	0.563211755	0.563211755	0.563211755	0.563211755	0.563211755	0.563211755	0.563211755	0.563211755	0.563211755	0.563211755	0.563211755	0.563211755	0.563211755	1.282537517	0.563211755	0.563211755	0.96724966	0.563211755	0.563211755	0.563211755	0.563211755	0.563211755	0.563211755	0.563211755	0.563211755	0.563211755	0.563211755	0.563211755	0.563211755	0.563211755	0.563211755	0.96724966	0.563211755	0.563211755	0.563211755	0.563211755	0.563211755	0.563211755	0.563211755	0.563211755	0.563211755	0.563211755	0.563211755	0.563211755	0.669637977	2.20817585	2.489179161	7.66E-07	8.71E-05	FALSE	FALSE	FALSE	FALSE
Ddhd2	chr8	25725322	25754280	-1	8.334251905	0.302544575	0.302544575	0.765495145	0.302544575	0.302544575	0.302544575	11.44765867	4.990861708	2.242780667	9.955069458	2.441759084	0.302544575	0.302544575	9.125145245	0.552510422	9.949973735	9.239263833	6.878466513	4.209362388	0.302544575	9.631808532	3.12093028	0.302544575	9.24315732	0.302544575	0.302544575	7.846230395	9.492491572	0.765495145	9.081698092	0.552510422	0.302544575	0.302544575	5.502406286	0.302544575	0.302544575	0.302544575	6.010386799	6.605260859	7.207081526	5.663819563	0.302544575	7.932807912	0.302544575	10.09613589	4.834483585	9.692868087	8.133132021	9.670324148	10.06221994	0.302544575	8.16397304	8.22936389	8.037725655	0.302544575	1.83450718	0.302544575	0.765495145	0.302544575	0.302544575	5.918768651	8.123508293	11.02711875	9.684710992	8.519016103	9.086659465	10.81200094	9.719863106	0.302544575	0.302544575	10.03199557	10.19621914	4.548344558	8.300485488	8.042840303	9.961835879	0.302544575	9.253672693	0.552510422	9.144307321	0.302544575	0.302544575	10.91007187	10.02942122	1.925928552	0.302544575	1.115425431	0.302544575	12.23982055	0.302544575	9.891282604	9.987262686	4.914790398	10.99548261	1.3968305	10.25552265	9.409789859	10.89247199	0.302544575	9.544804006	0.302544575	0.302544575	12.14244705	0.302544575	8.151005289	0.302544575	9.674037347	11.05807603	9.077965834	4.035533598	8.969338506	8.43105344	9.314147321	9.189975563	0.302544575	11.11897467	9.352241719	8.437864189	10.13586965	9.463700771	8.361116856	0.302544575	5.391477369	0.302544575	10.57793057	0.302544575	0.302544575	0.302544575	0.302544575	8.210169614	0.302544575	0.302544575	0.302544575	9.652031871	0.302544575	0.302544575	6.332016179	0.302544575	9.851028291	10.15104733	9.756515851	0.552510422	5.362142245	0.302544575	8.453311929	0.302544575	0.302544575	0.302544575	0.302544575	0.302544575	0.302544575	2.670457163	0.302544575	0.552510422	0.552510422	0.302544575	11.51499587	0.302544575	0.302544575	0.302544575	1.632203064	8.953809433	0.302544575	1.3968305	0.302544575	0.302544575	0.302544575	3.159113185	2.502421137	5.623421516	0.302544575	0.302544575	0.552510422	0.302544575	0.302544575	9.51842598	0.302544575	7.719407188	0.302544575	0.302544575	7.99350309	0.302544575	4.798649071	0.302544575	0.302544575	0.302544575	0.302544575	0.552510422	0.302544575	1.519311533	0.302544575	2.378433943	0.302544575	7.669025575	0.302544575	0.302544575	0.302544575	0.302544575	8.521766215	2.402599617	4.249996418	2.988877752	7.80E-07	8.77E-05	FALSE	FALSE	FALSE	FALSE
Mcc	chr18	44425058	44812182	-1	0.192903048	0.099673263	6.676486798	6.294029052	0.099673263	0.099673263	0.099673263	7.688552989	7.815376424	0.099673263	0.192903048	3.344251453	0.192903048	0.099673263	5.461447244	0.099673263	0.099673263	8.441739027	0.099673263	0.099673263	4.97927696	0.099673263	0.099673263	0.099673263	5.276803349	0.099673263	0.099673263	6.625139187	6.887305612	8.672966519	0.099673263	0.099673263	4.334156574	0.099673263	0.099673263	0.099673263	6.601954061	0.192903048	0.099673263	7.084956619	0.192903048	0.099673263	0.099673263	6.542306769	0.099673263	0.099673263	5.698493538	2.852633317	0.099673263	0.099673263	0.099673263	2.975804926	5.59980645	7.216367708	0.948525988	0.099673263	0.099673263	1.441875545	0.099673263	0.099673263	0.099673263	4.816686129	0.099673263	0.099673263	5.985837866	0.280472098	6.846638222	0.099673263	7.625149642	0.36302866	0.099673263	0.099673263	6.585929649	6.708415404	8.907660069	0.099673263	0.280472098	0.099673263	0.099673263	0.099673263	7.774485448	0.948525988	6.871528525	10.49727365	0.099673263	6.863574805	8.277182619	0.099673263	6.156128298	0.441115632	0.099673263	0.948525988	0.192903048	8.117284514	7.636085198	7.30583017	0.099673263	8.695793337	9.076964652	8.958330747	5.194651188	0.099673263	8.988713127	6.94120507	0.099673263	4.779594903	0.099673263	7.622533675	0.099673263	0.837409116	9.120258276	6.164784667	5.962858779	0.099673263	0.192903048	0.099673263	4.959512803	1.100636023	3.205711109	7.880323625	0.192903048	0.099673263	8.174482831	2.960876082	0.099673263	3.249773017	0.099673263	0.099673263	8.34285996	0.099673263	0.099673263	0.099673263	0.099673263	0.441115632	0.099673263	6.147419675	0.099673263	2.823772681	0.099673263	0.099673263	0.948525988	0.099673263	0.099673263	0.099673263	1.193805578	0.099673263	5.043267894	0.099673263	0.192903048	0.099673263	1.100636023	0.099673263	0.099673263	0.099673263	0.099673263	0.099673263	0.099673263	0.099673263	0.099673263	0.099673263	0.099673263	0.099673263	0.099673263	0.099673263	0.099673263	0.099673263	0.099673263	0.099673263	0.099673263	0.099673263	0.099673263	0.099673263	4.654057189	0.099673263	0.099673263	0.099673263	0.099673263	0.099673263	4.783347233	0.099673263	0.099673263	0.099673263	0.099673263	0.099673263	0.099673263	0.099673263	2.908678237	0.099673263	0.099673263	0.099673263	0.099673263	0.099673263	0.280472098	0.099673263	3.089282818	0.099673263	7.88818579	0.099673263	0.099673263	2.686240006	0.81125086	2.139913685	2.149625221	8.36E-07	9.30E-05	FALSE	FALSE	FALSE	FALSE
Ptprs	chr17	56412429	56476483	-1	10.39761478	7.267305414	9.662480807	4.675668932	8.285241122	10.95969541	8.112176749	10.23519071	9.991508087	8.667556373	10.52637411	9.981355376	8.584677102	7.77772612	9.279947934	9.344107026	9.936655594	10.21557596	9.517408586	7.264628809	7.238950283	8.959179426	9.429032072	9.499592086	9.146382217	9.897022158	9.147835447	10.18493692	9.111430644	8.787080263	9.204097658	9.042400026	8.231428176	8.240310515	9.071022766	10.03985774	7.23485367	10.27679601	9.169817715	10.66869417	8.747370605	7.079047625	8.481265797	9.428135339	3.49567471	9.970720213	9.307516169	11.33632016	8.242352543	9.009205943	11.03505539	0.192542083	9.45538473	10.27013921	8.726125744	9.888572022	9.233823591	10.48140816	9.035743537	9.373906088	4.420678078	10.25437373	10.18316631	10.88835426	10.01120251	10.40446989	11.19437261	9.012001475	9.121080805	10.53041859	8.737752615	8.360495541	8.096458548	8.496744867	9.813644779	10.94576928	10.10676732	9.029056194	11.18873604	9.858267743	9.741606547	10.56848952	7.807454231	11.05397432	9.957107844	10.25942401	11.29412506	10.16516025	10.36674722	11.19507563	8.658409293	9.878978735	10.47924531	11.14601759	10.0811355	9.524418093	9.330093997	9.125881786	10.53000072	9.575796228	9.732676417	9.884873083	9.885526527	9.404014504	10.27978159	8.076757616	6.423051699	9.579300859	9.574446023	8.012800799	9.491602464	10.09174499	8.361748422	9.362686118	9.93749608	10.59390085	10.73581985	12.30079468	10.83759236	10.21262797	10.19199772	10.40127489	9.993125911	9.356199343	9.8518177	9.429629585	8.651766813	9.996960987	7.575529528	0.192542083	11.46335719	10.0400534	8.886615812	10.05504004	8.184054014	9.717097993	8.855825457	8.703575546	7.566864693	10.62827273	11.21167257	8.890961277	8.084366769	7.845565277	8.019166796	7.773966662	8.608092772	7.785215774	3.667619186	9.381337881	8.143108546	4.966634326	9.199550432	8.607564797	9.360180897	9.085503171	8.37235421	8.165521152	6.157616742	8.176954137	0.192542083	6.759784595	2.439900284	9.336480434	11.17124647	9.769250688	9.045911655	8.453330576	9.935604298	9.558144223	7.923143342	9.441824369	6.281943924	7.261947229	4.885335752	8.106956354	8.656879125	11.51290372	11.36198103	6.754070974	7.260604567	9.786379729	9.021941527	8.524978503	8.546072502	8.233482805	8.133605092	5.98949541	1.099096179	8.330735193	7.308170076	0.192542083	7.963313687	0.192542083	8.537228381	4.513785078	10.58145279	7.866899366	0.192542083	10.76274439	7.805115126	8.763825471	1.551084216	9.48E-07	0.00010437	FALSE	FALSE	FALSE	FALSE
Cox4i1	chr8	120668220	120674207	1	10.7583052	1.278896792	11.21269411	11.35894507	11.14977339	10.46481955	10.22882041	11.09719529	11.06585591	10.21589991	12.00646964	10.13584831	10.04331207	11.44561486	10.55922979	10.63818671	9.791429993	11.72422008	2.400428786	6.916820748	10.63365989	11.53363313	10.49935261	5.729783148	11.17536091	7.738453699	10.77484462	10.36223306	11.31801652	10.11280013	7.492093183	10.36613667	0.776749802	9.932897097	11.99340531	8.255335056	9.14805403	10.95359142	8.234986506	9.860580049	7.897953316	10.13767636	9.011167427	9.062109668	0.776749802	10.98591602	10.76127261	11.96485838	9.778599752	9.78211024	11.83229922	0.776749802	10.0569005	10.59825298	10.67074589	10.98134232	10.55922979	11.15835308	9.859472755	10.35910255	10.52960182	10.02663788	11.69534311	9.617639069	11.0653758	11.06825409	11.60408193	7.96538085	8.450334703	10.67892909	9.361765482	10.86588216	10.67704477	11.03969837	11.46612884	12.84921574	10.32981873	7.752837522	11.89929281	12.11275227	10.93794043	12.2443422	6.593618889	11.69005839	10.90719177	11.12924718	11.30343308	9.157094613	9.192700849	10.8991317	11.13977484	10.67641612	10.9582538	11.12878771	12.37851788	9.92550894	9.480319177	9.826985871	8.611603673	9.581831831	11.6335297	11.53154902	11.49849857	7.243167191	10.81709428	7.897953316	0.776749802	9.508848724	4.39035604	10.7900347	11.11354248	11.84606094	11.08445681	9.355495624	11.19743843	11.77384524	11.21312763	12.42921458	11.29321826	10.38626688	11.56623662	11.11539899	11.6047429	9.912855257	10.50006333	12.02461261	10.80793937	11.16509067	9.467294483	0.776749802	9.451214052	11.4766386	10.33460802	10.86035755	9.819033374	10.15853406	11.75521201	10.62130075	10.10066796	8.384117076	9.090701393	12.83815669	12.55115868	0.776749802	2.891302689	12.09074527	0.776749802	0.776749802	8.390264034	10.01276001	3.14501454	0.776749802	12.8106338	4.530524611	13.18994724	0.776749802	0.776749802	13.05208471	1.94600729	5.521547237	5.629418984	1.278896792	9.965168796	0.776749802	13.95185122	13.25497068	0.776749802	7.55910293	4.34043427	9.909548608	12.32937771	5.167922728	7.993917548	13.07599619	4.235088966	3.14501454	6.933753784	13.24906378	12.25406533	10.72464643	10.08180156	7.607393637	0.776749802	0.776749802	0.776749802	0.776749802	12.22125312	11.65952837	0.776749802	6.991501629	11.4773606	0.776749802	12.1852488	0.776749802	12.25090194	0.776749802	11.66777526	1.94600729	0.776749802	12.18148769	7.345230628	8.932254896	2.567624629	9.73E-07	0.000106122	FALSE	FALSE	FALSE	FALSE
Hspa1b	chr17	34956434	34959238	-1	0.77653566	0.439895683	0.439895683	0.439895683	0.77653566	0.439895683	0.439895683	0.439895683	2.190634577	0.439895683	5.078890473	0.439895683	0.439895683	0.439895683	0.439895683	0.439895683	0.439895683	4.573883409	0.439895683	0.439895683	0.439895683	1.945626396	0.439895683	0.439895683	0.439895683	0.439895683	0.439895683	0.439895683	0.439895683	0.439895683	0.439895683	5.498467052	0.439895683	0.439895683	0.439895683	0.439895683	0.439895683	7.2729021	0.439895683	0.439895683	0.439895683	0.439895683	0.439895683	0.439895683	0.439895683	0.439895683	0.439895683	0.439895683	0.439895683	0.439895683	0.439895683	0.439895683	0.439895683	0.77653566	0.439895683	0.439895683	0.439895683	0.439895683	0.439895683	7.956610395	0.439895683	0.439895683	0.439895683	1.476397861	0.439895683	3.752504379	0.439895683	1.278594391	0.439895683	0.439895683	0.439895683	0.439895683	0.439895683	3.409481697	8.43206173	5.379957451	1.278594391	0.439895683	0.439895683	7.462715498	0.439895683	0.439895683	0.439895683	0.439895683	0.439895683	1.049295296	0.439895683	1.278594391	0.439895683	0.439895683	0.77653566	0.439895683	0.439895683	4.484806743	0.439895683	0.439895683	0.439895683	0.439895683	0.439895683	0.439895683	0.439895683	0.439895683	0.439895683	0.439895683	0.439895683	0.439895683	0.439895683	0.439895683	0.439895683	0.439895683	0.439895683	0.439895683	0.439895683	0.439895683	0.439895683	0.439895683	0.439895683	0.439895683	0.439895683	0.439895683	0.439895683	0.439895683	0.439895683	0.986468495	0.439895683	7.390985061	0.439895683	0.439895683	0.439895683	0.439895683	7.433259997	5.016699063	6.903479131	0.439895683	0.439895683	3.144558281	6.814889432	6.516528711	6.873087657	7.580253528	4.484806743	4.234601866	0.77653566	0.439895683	4.365121612	0.439895683	0.439895683	0.439895683	9.8556319	0.439895683	0.439895683	0.439895683	7.050401591	7.614775446	0.439895683	0.439895683	0.439895683	3.360246582	0.439895683	0.439895683	0.439895683	7.987337486	3.023277494	0.439895683	0.439895683	0.439895683	0.439895683	6.614263673	0.439895683	6.02616095	0.439895683	0.439895683	7.430281098	0.439895683	0.439895683	0.439895683	1.476397861	0.439895683	8.946424173	0.439895683	0.439895683	8.429080353	0.439895683	0.439895683	0.439895683	4.46165088	0.439895683	0.439895683	0.439895683	6.555327328	0.439895683	0.439895683	0.439895683	7.295996007	6.655663046	1.476397861	4.756220334	0.439895683	0.439895683	0.439895683	2.636126928	1.616488801	-1.649658433	1.08E-06	0.000115993	FALSE	FALSE	FALSE	FALSE
Tbx5	chr5	119832666	119885219	1	5.434444955	3.544461221	9.356620304	0.279003009	6.233579794	9.807057733	0.512694323	0.512694323	9.606077624	7.543958247	6.32472259	9.398270274	8.727484086	10.10104382	0.279003009	7.756731744	9.933313242	5.383739312	6.351356288	8.652209717	0.279003009	1.318167944	1.831987909	0.279003009	0.512694323	2.801980273	1.318167944	8.090653947	5.780811152	9.697144412	8.45580946	0.279003009	9.709697091	2.454301707	7.993752181	5.780811152	9.312280281	4.175403824	4.790225264	9.619835699	0.279003009	3.187060075	0.279003009	6.01301811	0.512694323	9.163484626	0.279003009	6.831185264	6.574455663	7.421825141	0.713755874	0.890193243	8.54256632	8.391268113	0.512694323	6.912642814	7.394644258	8.050582455	2.141987743	4.522035493	2.33735879	5.949686339	0.279003009	6.15800391	2.801980273	6.965321267	0.279003009	8.602394588	7.986488371	6.640734723	8.745525342	5.353943893	7.594203945	5.939691425	10.40062055	9.612776506	9.591389283	9.559110054	0.279003009	8.363499749	0.512694323	11.89502718	4.1233698	9.315665543	8.763343772	3.316284187	4.42506882	9.755642218	9.441852931	9.420899921	6.08279745	9.490162156	7.394644258	7.565242464	5.524130619	1.318167944	7.248460004	4.158266831	10.30117738	6.847314331	10.95104016	8.902347775	7.223961525	8.637599531	1.436614266	5.063076882	1.647803038	0.512694323	2.710890913	8.46193301	7.421825141	1.995298278	9.027359269	1.831987909	0.279003009	2.887658371	8.463677833	6.421263166	10.11387856	9.947722498	10.45228518	8.702580205	10.06644031	5.791310515	9.052504285	0.279003009	10.69553291	5.645929324	8.169744367	0.279003009	1.436614266	0.279003009	8.257855514	11.78811625	1.742832776	7.268562338	7.722163723	3.741429589	0.279003009	9.892767381	2.210093796	9.262029172	0.279003009	0.890193243	1.742832776	10.0647169	0.279003009	0.279003009	0.279003009	5.723709545	5.497124069	1.742832776	1.047385147	6.073686247	0.279003009	0.279003009	0.279003009	0.279003009	2.66309461	0.279003009	0.279003009	0.279003009	4.42506882	5.23638729	10.18249845	12.2552572	0.279003009	0.279003009	0.890193243	0.279003009	6.97023938	0.279003009	0.713755874	8.078179567	0.279003009	0.279003009	0.279003009	0.279003009	9.867288297	0.279003009	0.279003009	9.259018001	0.279003009	0.279003009	0.279003009	3.434879078	0.279003009	8.079318069	0.279003009	0.279003009	0.512694323	0.279003009	0.279003009	0.279003009	0.279003009	0.279003009	8.520104179	2.454301707	0.279003009	6.370083754	3.156633284	4.785102126	2.634677231	1.09E-06	0.000115993	TRUE	FALSE	FALSE	FALSE
Crebbp	chr16	4081326	4213407	-1	6.853783123	8.817736773	7.033737598	6.003628002	6.988837301	6.423885906	5.970257262	9.420694394	7.377778122	7.021785864	6.576414239	8.362645164	8.118369151	3.258634507	7.902107016	9.270062322	9.459976947	7.196754903	8.613049025	0.107305039	6.244515631	8.795596336	6.545741314	2.679195875	7.67839072	6.296460809	8.070688592	6.476123891	9.267534114	7.093686777	7.399713587	6.852819689	8.952006023	6.71646749	7.581104307	6.879555578	7.213364246	6.094462171	2.532884228	8.719152134	7.518690439	6.096091505	6.689739282	5.413404792	4.052872418	0.300583374	6.263490073	8.490488154	7.087147457	7.645387634	7.988420206	2.796075822	6.54096398	7.633094805	6.964068651	8.280838824	5.899241556	8.823157711	7.827565909	6.575246491	0.107305039	7.878632401	7.086327954	8.904212509	8.492654618	9.634517606	10.16667218	6.890863862	8.716771209	8.102650075	7.132312204	1.34725875	7.097758851	8.163358967	10.04604882	8.659244287	9.026951556	3.53335574	6.904875699	9.44215182	6.830481255	4.735256039	8.953804348	8.792584944	2.281165797	8.568556669	8.989088771	8.889489694	6.591509568	9.000661047	9.038437109	7.892762956	9.180364399	10.30922457	9.106100559	8.686267712	7.985785908	0.471000716	9.082253652	8.73283218	9.232406945	6.486099773	8.589529191	7.017493278	7.668568825	7.235709528	1.109836401	6.991466037	9.454271424	8.484902261	6.384427854	8.106292785	6.856669571	8.352115614	7.89229416	10.00001382	9.868675528	7.425214526	10.06270582	8.734663858	0.300583374	9.171698325	6.628007981	7.164704668	6.93523093	7.812283246	5.751990351	7.90722057	1.762832492	1.795289712	8.244569624	7.138650419	8.715711757	10.74074058	5.964916914	8.092074727	7.822653684	7.245286028	8.029501369	5.07963406	9.008901385	6.260587122	7.984906739	0.207178484	10.3588453	10.47289308	5.439308935	0.107305039	9.054658104	7.236448443	4.804658998	1.209540674	5.16283704	0.207178484	4.622199398	0.107305039	0.207178484	7.534398652	2.348331036	7.685442955	0.107305039	0.107305039	7.150460037	2.161770058	7.476780052	9.444871638	5.362867493	0.107305039	7.665279944	0.207178484	7.220851195	5.690765135	1.057275306	9.443272366	7.47865494	2.679195875	6.782717098	7.309896685	5.548065732	3.223287294	7.577609617	7.796836957	7.226069036	2.004088021	1.660835183	5.986160711	6.393731729	3.187052246	0.207178484	7.607048082	8.71066871	0.549210479	1.625168117	0.300583374	8.036730911	1.918274834	8.787551946	1.51254991	0.107305039	7.980502839	5.190249349	6.41064133	1.974455319	1.25E-06	0.000132526	TRUE	FALSE	FALSE	FALSE
Srek1	chr13	103741613	103764504	-1	8.244612639	0.322216894	10.04036103	8.500288635	0.322216894	11.49154167	5.469016363	10.88198279	10.2350619	8.417180961	11.51517052	9.719546417	9.985860451	8.603210492	9.137150138	8.421399382	11.0787592	1.808386081	6.36336965	0.322216894	8.465985083	10.78648631	8.034860912	5.393726489	10.57698172	10.29318855	8.449555591	9.005661074	10.74564573	4.230185162	9.507252986	10.08658255	8.579812334	0.322216894	12.65013781	9.323932701	8.321111022	9.047200348	10.69078539	8.3052196	10.03761566	9.455226415	8.271734071	10.55026436	4.393692138	10.08292552	9.833936319	8.672980945	9.140992211	7.356785703	4.782750668	1.585924939	8.999325723	9.382984205	9.403387408	8.197425795	9.500789056	9.809199211	6.935122271	8.486262284	0.322216894	5.630770891	3.001263069	0.322216894	3.24921906	12.29045335	12.32351211	6.782790015	9.879109457	10.44749179	9.042415277	11.0614631	11.74396297	0.322216894	0.322216894	10.7550772	11.07407783	0.322216894	11.30408177	10.71052637	9.611082045	12.2474414	0.322216894	11.13827372	10.5776906	10.64033089	10.11681095	11.30907059	8.083587135	12.03047142	0.322216894	11.53270254	9.553630255	0.807973706	9.838281199	7.995791196	7.431887605	9.207844889	4.460809457	7.787706509	8.553147834	5.385113153	10.41586334	11.20769408	8.528916513	10.18414689	3.045662654	8.654284806	10.00460852	10.00038496	7.519104932	2.171047784	8.561772429	11.79646799	9.692749002	10.14386834	9.082924192	10.83096717	9.741222339	10.45779681	11.47692304	6.955628093	7.454705819	8.100516435	7.372122106	8.115180375	9.557468493	0.5854438	6.254089929	0.322216894	11.14769323	6.824797918	7.203557443	11.75591299	11.17152433	4.305151115	1.585924939	3.701772154	5.001398332	9.568446885	11.66822175	5.645270752	0.5854438	4.376413319	0.322216894	2.001082698	1.460350324	0.322216894	4.908285922	2.645068757	0.322216894	5.258793542	2.859225406	6.456754196	9.073573341	0.322216894	0.322216894	5.493264453	5.601326512	12.00583912	0.322216894	0.322216894	5.871783475	7.882551258	8.643491499	11.32449761	0.322216894	5.067489541	0.322216894	9.903440095	1.322794318	2.586165448	10.53209262	7.256462542	1.808386081	1.701439161	0.322216894	10.58593527	10.18910355	7.967221931	0.322216894	5.659626331	8.453680538	9.529895574	0.322216894	0.5854438	0.322216894	11.23790554	0.322216894	10.45188042	11.65383983	9.373762195	10.77766998	4.673812181	12.01633531	0.322216894	10.77066059	0.5854438	0.322216894	11.91722908	5.394699009	7.067138925	2.705817426	1.34E-06	0.000139948	FALSE	FALSE	FALSE	FALSE
Rpl18a	chr8	70894720	70897443	-1	5.491259272	2.842544351	2.280369823	2.493040011	4.639217869	3.652380262	4.498566073	3.12367437	3.652380262	4.038444853	4.22858119	3.246051447	2.678350176	4.167944637	2.989946335	2.280369823	3.246051447	2.989946335	3.358854664	1.728928275	3.819390648	4.286771649	3.652380262	3.652380262	3.358854664	3.358854664	3.12367437	3.463473916	0.825056924	2.493040011	2.280369823	3.561016805	0.825056924	4.167944637	5.127246031	3.12367437	2.280369823	2.989946335	2.842544351	3.12367437	3.12367437	3.561016805	1.346650524	4.546989703	0.825056924	3.561016805	4.593840652	4.448460501	2.030837404	2.030837404	4.922244842	0.825056924	2.678350176	3.738300805	3.561016805	4.396551928	2.493040011	2.493040011	5.062096121	0.825056924	2.493040011	3.561016805	4.958499013	3.896164189	3.738300805	4.104647284	5.095038804	1.728928275	3.969057801	3.12367437	2.678350176	2.280369823	5.361889636	5.249332964	2.989946335	3.896164189	1.728928275	4.038444853	4.725902699	4.922244842	2.280369823	4.448460501	3.561016805	3.652380262	2.280369823	4.104647284	2.030837404	4.167944637	2.678350176	2.030837404	4.342705738	3.463473916	3.738300805	4.22858119	4.639217869	2.989946335	4.104647284	4.546989703	3.738300805	1.728928275	4.167944637	2.493040011	4.807672941	4.498566073	0.825056924	3.246051447	0.825056924	9.28467418	3.463473916	3.12367437	2.030837404	3.358854664	4.038444853	3.12367437	2.493040011	4.286771649	4.22858119	2.842544351	3.969057801	4.342705738	4.396551928	4.167944637	6.424192214	3.420979003	1.728928275	4.885056088	5.219766083	5.189580551	3.463473916	0.825056924	7.293372301	2.493040011	4.104647284	7.376111987	4.167944637	3.738300805	5.062096121	2.678350176	3.652380262	5.278306045	3.463473916	5.935110469	7.063028826	6.737549901	5.953190497	4.546989703	4.922244842	1.728928275	5.971046746	4.725902699	5.415037499	5.971046746	3.463473916	6.629266662	6.259597979	2.030837404	3.652380262	4.958499013	3.358854664	4.725902699	7.15962221	5.654856992	5.841146917	5.440894795	8.023805681	5.189580551	4.104647284	0.825056924	2.989946335	5.388708295	5.028383608	3.12367437	6.941500512	3.12367437	3.12367437	5.095038804	3.12367437	8.36164599	8.598328258	1.728928275	4.038444853	5.879469799	2.842544351	2.842544351	4.807672941	6.524336142	5.953190497	5.361889636	2.842544351	3.652380262	7.454362767	0.825056924	5.062096121	0.825056924	7.328425606	1.728928275	2.842544351	3.358854664	1.346650524	6.384770428	4.545227985	3.850340423	-1.124248982	1.35E-06	0.000139948	FALSE	FALSE	FALSE	FALSE
Ogn	chr13	49608069	49624500	1	0.477640732	0.477640732	11.16474416	0.477640732	3.325773173	0.477640732	0.477640732	0.477640732	8.225319066	0.477640732	7.335551618	0.477640732	0.477640732	0.477640732	0.477640732	6.886878579	6.961465596	9.682369003	0.477640732	0.477640732	0.477640732	0.477640732	0.477640732	8.952757245	9.964961918	9.550405511	0.477640732	1.74622163	9.694036648	10.71993276	9.909523413	0.835866977	0.477640732	0.477640732	11.53185348	0.477640732	0.477640732	7.63803518	0.477640732	1.361689044	0.477640732	0.477640732	0.477640732	0.477640732	0.477640732	6.20175079	0.477640732	0.477640732	0.477640732	11.11965273	0.835866977	0.477640732	0.477640732	6.505802208	8.455649809	0.477640732	0.477640732	0.477640732	0.477640732	0.477640732	9.813370947	7.168493046	9.552669098	0.477640732	0.477640732	2.513383648	5.845864191	0.477640732	0.477640732	0.477640732	4.927652391	10.31176613	0.477640732	0.477640732	7.688313448	0.477640732	0.477640732	0.477640732	0.477640732	0.477640732	0.477640732	8.877706695	0.477640732	12.50360774	0.477640732	0.477640732	0.477640732	0.477640732	0.477640732	0.477640732	0.477640732	7.462966078	0.477640732	0.477640732	0.477640732	0.477640732	0.477640732	0.477640732	0.477640732	0.477640732	0.477640732	0.477640732	0.477640732	0.477640732	0.477640732	0.477640732	0.477640732	0.477640732	0.477640732	0.477640732	0.477640732	0.477640732	0.477640732	0.477640732	0.477640732	0.477640732	0.477640732	0.477640732	0.835866977	10.66658912	9.914225529	0.477640732	0.477640732	2.583460858	0.477640732	0.477640732	0.477640732	0.477640732	0.477640732	0.477640732	0.477640732	0.477640732	0.477640732	0.477640732	0.477640732	0.477640732	0.477640732	0.477640732	0.477640732	0.835866977	0.477640732	0.477640732	0.477640732	0.477640732	0.477640732	0.477640732	0.477640732	0.477640732	0.477640732	0.477640732	0.477640732	0.477640732	0.477640732	0.477640732	0.477640732	0.477640732	0.477640732	0.477640732	0.477640732	0.477640732	0.477640732	0.477640732	0.477640732	0.477640732	0.477640732	0.477640732	0.477640732	0.477640732	0.477640732	0.477640732	0.477640732	0.477640732	0.477640732	0.477640732	0.477640732	0.477640732	0.477640732	0.477640732	0.477640732	0.477640732	0.477640732	0.477640732	0.477640732	0.477640732	0.477640732	0.477640732	0.477640732	0.477640732	0.477640732	0.477640732	0.477640732	0.477640732	0.477640732	0.477640732	0.477640732	0.477640732	0.477640732	0.477640732	0.477640732	0.477640732	0.482354235	1.781028178	2.101106622	1.44E-06	0.000147933	FALSE	FALSE	FALSE	FALSE
Slc39a1	chr3	90248170	90253612	1	6.305460272	3.858757772	6.646709525	5.919311102	6.458718649	7.436499743	6.080973281	3.10402505	5.65500621	3.979491854	8.480864778	6.532937658	5.419194515	5.331170286	6.15974783	6.416566298	5.300593528	6.834507736	6.080973281	4.57255187	5.269354662	5.836475385	4.85099222	6.590944816	6.387764578	6.409419594	4.597921267	5.825778326	7.019549659	4.6714578	4.57255187	5.047932984	3.940359154	5.253477855	8.046590804	5.433356887	5.346219031	7.784647274	5.868098751	6.539499281	4.718479024	5.154362898	4.194314074	4.321593112	0.50804223	5.285058646	5.888802348	6.932488366	6.634502309	7.666721227	7.488292888	0.50804223	7.014848316	7.636434873	5.567822076	6.125266804	5.64286929	4.57255187	7.079312546	5.475028474	5.315962912	3.63194404	3.900135326	5.714204918	4.741427145	5.047932984	7.759574172	6.717860121	7.898770771	8.380277854	4.647359709	8.114085094	7.353286495	7.371789054	7.345818514	7.400908264	5.084289027	0.50804223	6.735112698	7.37546126	7.564264526	7.854725007	5.64286929	8.434091302	6.430754367	7.443513873	7.888527389	8.848966364	5.605833611	7.806574444	6.234442892	7.605499062	7.315553905	7.44001107	6.829161821	6.807577838	6.93746543	6.358376132	0.50804223	6.860944147	7.149622743	6.95720374	5.702557913	7.249052903	8.428799391	5.361112422	0.50804223	7.264978213	0.50804223	5.066225525	0.50804223	8.501175965	7.978200363	6.907342192	7.326977663	6.658814316	7.844162904	6.95720374	6.876576549	7.236992484	6.981502828	6.962096409	5.919311102	6.00485171	4.259356757	8.071706843	3.900135326	5.793202865	7.149622743	0.50804223	7.541563295	6.289977988	7.528428959	8.082980263	6.387764578	4.695159971	7.166677637	4.622852248	7.315553905	8.17645893	8.009259682	4.227201934	8.547485416	3.858757772	3.420716548	3.940359154	7.605499062	5.390445743	7.264978213	5.605833611	1.820777049	0.50804223	0.50804223	0.50804223	2.874164591	0.50804223	0.50804223	6.185078325	0.50804223	3.420716548	4.764015952	2.874164591	7.756761182	4.718479024	4.786256524	6.098854206	0.50804223	0.50804223	4.259356757	6.995888228	5.782178848	1.637190655	7.570685518	6.016584896	1.637190655	3.63194404	5.528781864	6.282174091	7.648625816	3.031399367	3.858757772	5.419194515	2.129926662	8.069441549	1.180375206	5.678977968	4.321593112	4.321593112	0.50804223	6.609773569	3.858757772	2.129926662	3.900135326	0.50804223	3.726989435	2.129926662	7.30018014	3.530192619	0.50804223	6.628359748	4.487682326	5.425430237	1.517169385	1.69E-06	0.00017175	FALSE	FALSE	FALSE	FALSE
Hpse2	chr19	42788945	43388311	-1	0.639728304	0.639728304	0.639728304	2.294620749	6.385246128	10.77258337	7.16288581	10.40919676	0.639728304	0.639728304	0.639728304	0.639728304	0.639728304	0.639728304	0.639728304	0.639728304	4.543584259	0.639728304	0.639728304	0.639728304	0.639728304	0.639728304	0.639728304	0.639728304	0.639728304	0.639728304	1.081388327	0.639728304	0.639728304	0.639728304	0.639728304	0.639728304	0.639728304	0.639728304	0.639728304	0.639728304	2.12042304	0.639728304	0.639728304	2.718165887	0.639728304	0.639728304	6.822286293	0.639728304	0.639728304	0.639728304	0.639728304	0.639728304	0.639728304	0.639728304	0.639728304	0.639728304	2.12042304	0.639728304	0.639728304	7.312194173	0.639728304	0.639728304	0.639728304	0.639728304	6.878105667	7.015116327	0.639728304	9.708013829	0.639728304	0.639728304	0.639728304	0.639728304	8.884293192	0.639728304	9.679825651	0.639728304	0.639728304	0.639728304	3.228131529	0.639728304	0.639728304	1.922265821	3.73083401	0.639728304	8.015763487	6.326268965	0.639728304	0.639728304	0.639728304	0.639728304	7.779719355	8.600941644	1.081388327	0.639728304	0.639728304	0.639728304	0.639728304	0.639728304	0.639728304	0.639728304	5.66292264	6.648614381	0.639728304	0.639728304	0.639728304	0.639728304	9.403734864	5.198269627	0.639728304	0.639728304	0.639728304	7.604652503	8.342789011	0.639728304	0.639728304	0.639728304	0.639728304	0.639728304	7.669359643	11.75666614	0.639728304	0.639728304	9.054446852	8.223958593	8.565255114	0.639728304	7.854673622	2.419476771	0.639728304	0.639728304	0.639728304	0.639728304	0.639728304	0.639728304	0.639728304	0.639728304	0.639728304	0.639728304	0.639728304	0.639728304	0.639728304	0.639728304	0.639728304	1.081388327	0.639728304	0.639728304	0.639728304	0.639728304	0.639728304	0.639728304	0.639728304	0.639728304	0.639728304	0.639728304	0.639728304	0.639728304	0.639728304	0.639728304	0.639728304	0.639728304	0.639728304	0.639728304	0.639728304	0.639728304	0.639728304	0.639728304	0.639728304	0.639728304	0.639728304	0.639728304	0.639728304	0.639728304	0.639728304	0.639728304	0.639728304	0.639728304	0.639728304	0.639728304	0.639728304	0.639728304	0.639728304	0.639728304	0.639728304	0.639728304	0.639728304	0.639728304	0.639728304	0.639728304	0.639728304	0.639728304	0.639728304	0.639728304	0.639728304	0.639728304	0.639728304	0.639728304	0.639728304	0.639728304	0.639728304	0.639728304	0.639728304	0.639728304	0.639728304	0.639728304	0.64553962	1.741993236	1.77393715	1.73E-06	0.000174404	FALSE	FALSE	FALSE	FALSE
Lgr4	chr2	109917645	110014257	1	9.537379516	6.235416442	6.775472994	0.225704355	0.225704355	6.569675574	0.225704355	7.076326879	3.758276817	8.823874123	8.811420239	0.225704355	7.973245958	8.389278433	9.370242621	8.46036486	0.225704355	8.922334525	0.225704355	9.820391103	7.315968196	9.004547534	8.951743663	4.524517665	0.225704355	4.871898719	9.268144323	4.448227355	0.225704355	2.433773569	7.110320312	8.972805958	8.635221261	5.945481004	12.02706474	0.225704355	0.225704355	5.83426097	8.945810514	0.225704355	6.045041786	7.272383866	0.225704355	10.71794988	0.225704355	9.111330051	5.755045847	0.225704355	9.301438115	0.225704355	0.225704355	2.989732755	0.225704355	7.93382305	0.225704355	4.151002572	9.440492975	4.675559738	0.225704355	8.947790943	0.225704355	0.225704355	9.738674327	7.272383866	8.220983363	0.225704355	8.737788976	0.225704355	0.225704355	9.131508516	0.225704355	0.225704355	0.225704355	0.225704355	6.620221378	7.926811907	7.914712961	10.44437236	6.843002242	8.977660408	0.225704355	0.225704355	10.8935064	8.135816782	9.981555199	0.225704355	1.600353554	7.275541078	8.835151928	10.84611465	0.225704355	0.225704355	8.951743663	10.96234815	8.484440085	8.545217886	8.245341378	0.225704355	0.592678552	9.833839379	7.954654333	8.043454487	8.769486577	10.60311202	0.225704355	0.225704355	0.746219915	9.275653426	9.195413361	0.225704355	7.905571696	2.604175798	0.225704355	11.39560986	8.573711311	0.225704355	0.225704355	6.845128841	0.225704355	0.225704355	0.225704355	9.049966094	9.276441589	5.122851488	9.479689583	8.987801892	3.703068434	11.3536534	10.62075291	0.225704355	8.621018991	10.4297451	9.06098643	10.9747843	9.228780006	10.43222277	8.826029085	9.337383984	7.675159346	9.682398528	9.778721172	9.081425373	0.225704355	9.99262901	8.049000103	9.692473038	11.17138603	9.131508516	2.827113428	9.950286123	11.45451477	9.001690622	11.06638373	4.768128288	9.460397807	9.104688622	12.30311495	11.12356788	7.076326879	8.543254505	8.292078074	9.341909019	10.95719605	9.136292273	9.14149289	10.57647955	8.973292138	8.91577315	0.225704355	0.420828403	9.577583917	0.225704355	8.013512371	9.693948667	7.702394109	8.230775974	6.538475611	5.627418053	5.492830036	9.287430898	4.524517665	9.834909845	0.592678552	11.351411	8.94729609	8.425259436	5.05207335	0.225704355	2.187865342	10.1729641	9.717355757	10.4297451	9.153555249	7.75649842	3.7762199	0.592678552	6.937719511	7.935819991	8.561476305	8.880438885	7.814063179	6.150650928	-2.691211691	2.15E-06	0.000213659	FALSE	FALSE	FALSE	FALSE
Myl9	chr2	156775418	156781658	1	1.440312306	0.892894592	1.440312306	0.892894592	9.632323982	0.892894592	4.953797467	0.892894592	0.892894592	0.892894592	5.482261004	9.283338358	7.270386415	0.892894592	0.892894592	8.788889538	8.336255083	5.562929062	0.892894592	0.892894592	0.892894592	0.892894592	0.892894592	6.137682627	7.229782638	0.892894592	9.819083159	0.892894592	8.399858626	0.892894592	10.86940222	0.892894592	0.892894592	0.892894592	0.892894592	4.739142828	0.892894592	9.802566202	0.892894592	11.8667012	0.892894592	0.892894592	0.892894592	0.892894592	2.146522323	10.58950674	0.892894592	0.892894592	0.892894592	11.17442458	0.892894592	0.892894592	9.375558783	11.63873486	0.892894592	9.076785835	1.440312306	10.76741785	0.892894592	0.892894592	0.892894592	0.892894592	0.892894592	0.892894592	10.8251148	7.952954549	0.892894592	0.892894592	0.892894592	1.440312306	0.892894592	3.123017576	0.892894592	0.892894592	11.00129783	0.892894592	0.892894592	9.946076864	0.892894592	8.562376508	0.892894592	6.028289607	0.892894592	0.892894592	0.892894592	8.68758933	1.836204539	12.10057874	7.526508459	0.892894592	0.892894592	8.021164352	0.892894592	0.892894592	3.792175526	0.892894592	0.892894592	0.892894592	0.892894592	7.333065265	0.892894592	0.892894592	6.573780215	0.892894592	0.892894592	0.892894592	0.892894592	0.892894592	0.892894592	0.892894592	7.007619436	0.892894592	8.257650419	0.892894592	0.892894592	0.892894592	0.892894592	12.43298708	0.892894592	11.74736138	9.947329566	6.028289607	0.892894592	3.531732737	0.892894592	0.892894592	0.892894592	0.892894592	0.892894592	0.892894592	0.892894592	0.892894592	6.733333427	2.401764285	0.892894592	0.892894592	0.892894592	0.892894592	0.892894592	0.892894592	0.892894592	0.892894592	0.892894592	11.83117798	0.892894592	0.892894592	0.892894592	0.892894592	0.892894592	0.892894592	0.892894592	0.892894592	0.892894592	0.892894592	0.892894592	0.892894592	0.892894592	1.440312306	0.892894592	0.892894592	0.892894592	0.892894592	0.892894592	0.892894592	0.892894592	0.892894592	0.892894592	0.892894592	0.892894592	0.892894592	1.836204539	0.892894592	0.892894592	0.892894592	0.892894592	0.892894592	0.892894592	0.892894592	0.892894592	0.892894592	0.892894592	0.892894592	0.892894592	0.892894592	0.892894592	0.892894592	0.892894592	8.859788932	0.892894592	0.892894592	0.892894592	0.892894592	0.892894592	0.892894592	0.892894592	0.892894592	0.892894592	0.892894592	0.892894592	0.892894592	1.257963197	2.66335844	2.273769541	2.16E-06	0.000213659	FALSE	FALSE	FALSE	FALSE
Smarcd1	chr15	99702285	99713995	1	0.416243262	0.416243262	0.416243262	0.416243262	6.127144618	3.628917911	1.418050019	1.225146971	4.974289881	8.088721776	0.738894331	0.416243262	0.416243262	0.416243262	0.738894331	7.078030288	0.416243262	1.877973997	0.416243262	0.416243262	3.063133512	0.416243262	6.077994576	0.416243262	0.416243262	0.416243262	0.416243262	0.416243262	0.416243262	0.416243262	0.416243262	0.416243262	6.653426261	0.416243262	1.740339194	0.416243262	6.362310374	0.416243262	0.416243262	0.738894331	0.416243262	1.740339194	0.416243262	0.416243262	0.416243262	0.416243262	7.895567684	0.416243262	0.416243262	0.416243262	0.416243262	0.416243262	0.416243262	0.416243262	0.416243262	2.506468463	0.416243262	0.416243262	0.416243262	0.416243262	0.416243262	3.506892972	0.416243262	0.416243262	0.416243262	0.738894331	0.416243262	0.416243262	4.911547304	0.416243262	0.416243262	0.416243262	7.854461895	1.418050019	0.416243262	0.416243262	0.416243262	0.738894331	0.416243262	0.416243262	2.119184041	0.416243262	0.416243262	0.416243262	2.588977797	0.416243262	0.416243262	0.416243262	0.416243262	0.416243262	0.416243262	0.416243262	0.416243262	0.416243262	2.119184041	0.416243262	0.416243262	0.416243262	0.416243262	6.04913827	2.667022516	0.416243262	0.416243262	0.416243262	1.002410519	0.416243262	0.416243262	0.416243262	0.738894331	0.416243262	0.416243262	3.506892972	0.416243262	6.127144618	0.416243262	0.416243262	0.416243262	0.416243262	0.416243262	0.416243262	3.326264133	2.119184041	0.416243262	1.304233656	0.416243262	6.812129	2.325782994	0.416243262	8.89355012	0.416243262	1.877973997	0.416243262	1.418050019	9.257474565	3.373585365	0.416243262	0.416243262	9.058281379	0.416243262	0.416243262	3.974136378	5.619428715	1.740339194	0.416243262	10.58318656	0.416243262	7.472395397	1.740339194	10.04098605	0.416243262	0.416243262	1.588175631	0.416243262	1.588175631	0.738894331	0.416243262	0.416243262	0.416243262	0.416243262	4.396905422	7.214237888	1.225146971	0.416243262	4.396905422	0.416243262	2.811484777	7.658235369	1.418050019	0.416243262	2.878630215	7.856545239	6.233571586	1.418050019	6.803515613	1.418050019	0.416243262	1.877973997	0.416243262	6.816416486	3.119739244	0.416243262	4.705071762	1.877973997	8.307059897	10.02393974	4.723452633	0.416243262	5.034417138	0.416243262	0.416243262	11.70467717	0.416243262	0.416243262	0.416243262	8.266896197	0.416243262	1.225146971	9.17723619	0.416243262	2.506468463	3.106608212	1.992577707	-1.802374556	2.19E-06	0.000214438	FALSE	FALSE	FALSE	FALSE
Pcsk6	chr7	65861732	66050340	1	0.255196695	0.255196695	0.255196695	0.255196695	0.255196695	0.255196695	0.255196695	0.255196695	0.255196695	0.255196695	0.255196695	0.255196695	0.255196695	0.255196695	0.255196695	0.255196695	0.255196695	8.561994261	0.255196695	0.255196695	0.255196695	0.255196695	0.255196695	0.255196695	0.255196695	0.255196695	0.255196695	0.255196695	0.255196695	0.255196695	0.255196695	0.255196695	0.255196695	0.255196695	0.255196695	0.255196695	0.255196695	0.255196695	0.255196695	0.255196695	0.255196695	0.255196695	0.255196695	0.255196695	0.255196695	0.255196695	0.255196695	0.827000974	0.255196695	0.255196695	0.255196695	0.255196695	0.255196695	0.255196695	0.255196695	0.255196695	0.255196695	0.255196695	0.255196695	0.255196695	0.255196695	0.255196695	3.91890015	0.255196695	0.255196695	0.255196695	0.255196695	0.255196695	0.255196695	0.255196695	0.255196695	0.255196695	0.255196695	0.255196695	0.255196695	0.255196695	0.255196695	0.255196695	0.255196695	0.255196695	4.140849552	0.255196695	0.827000974	0.471964567	0.255196695	0.255196695	0.255196695	0.97635796	0.255196695	0.255196695	0.255196695	0.255196695	0.255196695	0.255196695	0.255196695	0.255196695	0.255196695	0.255196695	0.255196695	0.255196695	0.255196695	0.255196695	0.255196695	0.255196695	0.255196695	0.255196695	0.255196695	0.255196695	0.255196695	0.255196695	0.255196695	0.255196695	0.255196695	0.255196695	0.255196695	2.225420114	0.255196695	0.255196695	0.255196695	0.255196695	0.255196695	0.255196695	0.255196695	0.417049663	4.36059911	0.255196695	0.255196695	0.255196695	0.255196695	0.255196695	0.255196695	0.255196695	4.232803299	0.255196695	0.255196695	0.255196695	0.255196695	0.255196695	0.255196695	0.255196695	0.255196695	0.255196695	0.255196695	0.255196695	1.813721636	10.60196766	0.255196695	0.255196695	0.255196695	0.255196695	6.694241973	0.255196695	1.454958142	0.255196695	2.958368655	0.255196695	0.255196695	11.00545617	0.255196695	0.255196695	0.255196695	0.471964567	10.15007146	0.255196695	0.255196695	0.255196695	0.255196695	0.255196695	0.255196695	0.255196695	12.8797729	0.255196695	0.255196695	0.255196695	4.15658797	4.730194073	1.454958142	0.255196695	0.255196695	6.707658296	5.556203508	0.255196695	0.255196695	8.137363937	0.255196695	0.255196695	6.45429611	0.255196695	0.255196695	0.255196695	2.592387607	2.100800641	9.144204414	0.255196695	9.454623981	0.255196695	0.255196695	0.255196695	0.255196695	2.993845387	1.88990098	0.979545643	-1.472851317	2.21E-06	0.000214438	FALSE	FALSE	FALSE	FALSE
Ssr1	chr13	37971399	37994190	-1	8.990602627	8.405383584	9.830006084	7.899589628	9.844903244	6.084943865	6.169139639	8.636992313	9.187264403	7.174172529	10.64582133	10.3367485	7.45403157	9.515643768	8.514016773	9.349187729	7.308229096	9.306775961	7.831187382	0.147116147	9.216456896	9.938472401	6.390204733	6.894596491	8.828016359	9.767053374	8.620559259	9.234567419	10.45411934	10.42501201	7.779256759	5.071914261	0.147116147	9.871435732	10.88383983	0.147116147	6.479695664	9.087734707	9.127599112	9.168546299	7.272612882	8.787581904	8.621346045	9.55879143	0.515424754	8.648230682	9.175527119	7.860139004	9.208625102	9.637320045	9.830176237	0.147116147	8.894288931	10.47614178	5.572632599	8.591543927	7.322813536	9.638875026	9.017449486	0.147116147	5.720948706	6.687808133	10.33973946	9.429097288	9.30334815	8.583895298	12.07830321	9.411920301	0.147116147	10.36685187	10.24987174	8.143108624	9.035860871	0.28060891	10.94968929	9.952608399	6.627994922	8.383752981	8.677274226	11.48835953	10.11657626	0.147116147	7.862802874	10.43712773	5.26552886	8.470143065	0.147116147	10.60175135	9.885258357	8.139817697	8.118799001	9.276377934	10.34463124	9.615964724	9.625211773	9.271374058	9.653372041	8.110417112	4.658893708	8.104802009	10.15212764	8.329417817	9.074581033	9.638097745	10.63154077	0.147116147	0.147116147	9.495615825	10.48070132	9.721549625	6.290842487	9.37810459	7.740674282	8.7075981	8.948588246	9.965213444	10.08355641	8.441917282	9.448955865	9.952139423	11.02096093	10.15308011	7.838649094	8.037302491	9.559817848	9.753301095	7.163408628	10.94663203	8.942934694	0.147116147	9.737059063	9.122606425	9.529541627	11.45117322	8.381897016	9.801825923	7.782074091	8.80049181	7.854796462	0.147116147	9.770249376	9.604272192	1.794576317	9.319921747	8.293340212	11.13071459	9.204168141	7.272612882	7.156911528	9.473781989	0.147116147	0.28060891	0.147116147	5.388939328	0.147116147	0.147116147	0.147116147	0.147116147	0.147116147	0.147116147	0.147116147	3.160948587	10.30502451	3.953521681	10.91497604	8.215236629	0.147116147	8.370242822	9.616359426	1.702404148	2.670769316	4.753797203	0.28060891	7.436256668	0.147116147	0.147116147	3.195171743	9.406681433	8.881210038	0.147116147	0.147116147	9.151489815	2.113689048	8.735845314	3.324481333	8.413128234	9.801131678	2.040281631	0.147116147	0.147116147	11.19798791	0.147116147	9.422341309	0.147116147	8.142012482	9.899922808	8.16269808	8.303670466	0.147116147	11.42234441	5.573701709	7.096429831	2.463600782	2.37E-06	0.00022804	FALSE	FALSE	FALSE	FALSE
Golt1b	chr6	142387219	142403858	1	0.772489819	0.437342435	13.02145533	9.856963302	11.60748488	0.437342435	10.56019208	12.2094922	10.7666509	7.5839404	12.60249713	11.80230125	9.801939591	10.26373801	0.437342435	10.75221005	11.01001095	0.437342435	10.60614566	11.07491846	11.13703104	11.96090029	12.33799691	10.38941349	11.34653884	4.498287035	12.62305052	8.927291138	11.84069324	12.65674768	11.1254153	12.46613352	11.03481649	10.93475588	13.87620659	6.640910577	6.383826651	12.3873675	4.081922808	10.93109741	10.38941349	12.39459629	0.437342435	10.13517516	0.437342435	10.63598782	10.20651979	11.33886735	11.29033056	12.24896568	13.72399142	0.437342435	11.7931174	12.69407668	0.437342435	10.45056289	12.64475185	10.77454677	11.28624523	0.437342435	3.076603665	11.69745123	12.1182141	12.8526345	9.585622223	10.35433056	14.22767474	10.44873638	9.936796404	12.67904268	11.84305915	5.640009328	0.437342435	13.36309588	12.69106694	10.96267075	11.00678695	0.437342435	0.437342435	12.09574721	12.50453206	11.08177008	10.7307251	10.79395555	12.7100997	10.09229672	0.437342435	11.87115155	10.34178811	0.772489819	11.51398056	2.486302337	13.43810746	11.20590917	11.59927543	0.437342435	12.14564535	11.55003548	12.41363542	11.64370037	10.64047539	10.54795952	13.18414748	12.46034349	11.89307697	0.772489819	0.437342435	10.06203085	8.096255999	12.99266107	10.99406892	13.00439705	0.437342435	7.711284304	11.61255137	12.33681234	11.64146334	11.71107708	13.14028984	13.05875543	13.17616653	13.30406041	10.76782339	9.41024873	11.51275725	9.801939591	9.214635584	0.772489819	10.56188288	0.437342435	12.71709688	9.37940905	11.39514875	12.78866057	11.42276611	11.10514989	11.03700633	11.946605	10.50290222	12.62458838	8.013664695	12.0196616	11.79037965	0.437342435	2.574708761	6.534713449	13.29025549	0.437342435	11.58952782	0.437342435	0.437342435	4.958803251	0.437342435	4.891551373	3.014739658	0.437342435	8.071781383	13.14920242	0.437342435	0.437342435	0.437342435	0.772489819	11.66729627	8.48927374	0.437342435	12.29228497	0.437342435	1.272877558	0.437342435	7.423577219	12.04006362	7.071447169	9.947701086	7.198615466	0.437342435	12.03629816	0.437342435	11.48201091	12.35993228	5.157955198	0.437342435	11.24368982	0.437342435	3.624269932	1.044270267	0.437342435	12.12965973	6.75881773	0.437342435	0.437342435	5.786033555	0.437342435	13.96267818	0.437342435	9.435820747	2.291363129	0.437342435	0.437342435	0.437342435	14.03211208	6.146527991	8.163802619	3.263720739	2.39E-06	0.00022804	FALSE	FALSE	FALSE	FALSE
Dleu2	chr14	61602837	61682373	-1	6.662367605	5.943265095	6.165456327	0.129604557	4.045178768	0.129604557	5.770207019	8.198183157	0.555785713	1.151806454	5.242052462	1.268977441	5.187279268	0.129604557	0.129604557	6.121336062	8.333811778	4.736621457	0.129604557	0.129604557	3.183242973	0.129604557	5.062979083	3.52698338	2.580548613	7.45493658	6.356296291	0.129604557	6.789165398	7.26258285	0.129604557	0.129604557	1.617234304	0.129604557	0.358375318	6.518912971	5.835780011	0.129604557	0.129604557	4.222714446	0.129604557	0.129604557	0.129604557	0.129604557	0.129604557	1.617234304	5.149573306	4.523219957	0.248519769	0.248519769	0.129604557	0.129604557	4.170956732	3.058579053	0.129604557	7.27751827	0.129604557	6.722672241	0.129604557	6.195371803	6.182360043	0.129604557	0.129604557	3.325300699	4.46300837	7.958655062	9.190396352	9.18178272	6.376022636	4.499436019	6.248061327	1.617234304	4.84910674	0.884358918	4.70577578	8.08288442	2.829767737	0.129604557	6.093804342	0.129604557	7.871588696	7.998439176	0.129604557	0.129604557	0.129604557	5.506496128	5.11477425	2.222111499	9.623274322	4.117272858	0.956010518	0.129604557	4.70577578	5.947665981	7.732500061	0.129604557	0.129604557	6.433633191	0.248519769	0.129604557	0.358375318	0.129604557	6.470800588	5.284421361	5.179816502	0.129604557	0.129604557	0.129604557	0.129604557	0.129604557	0.129604557	7.339951284	4.529105177	7.866368132	0.248519769	7.344130252	0.129604557	5.767720209	7.00301299	6.632610193	7.004069802	0.129604557	0.129604557	3.260664763	0.808961907	4.170956732	0.129604557	0.129604557	6.428919211	0.129604557	0.129604557	0.129604557	0.129604557	0.129604557	2.668492778	0.129604557	0.129604557	0.129604557	0.129604557	0.129604557	0.129604557	7.346631835	3.72456226	0.129604557	0.129604557	5.398120581	0.129604557	0.129604557	0.129604557	0.129604557	0.129604557	2.731102367	0.72940622	0.129604557	0.129604557	0.129604557	0.129604557	0.129604557	2.192751015	0.129604557	0.129604557	7.468016135	0.129604557	0.129604557	6.502554681	0.358375318	0.129604557	0.129604557	0.129604557	0.129604557	0.129604557	7.126547998	0.129604557	0.129604557	0.129604557	0.129604557	0.129604557	4.825388514	7.976532291	0.129604557	0.129604557	0.129604557	0.129604557	0.129604557	0.129604557	0.129604557	0.129604557	7.593378572	0.129604557	0.129604557	0.129604557	0.129604557	0.129604557	0.129604557	2.437682753	0.129604557	0.129604557	0.129604557	3.417023583	6.405115462	1.283794413	2.505679102	1.976870349	2.60E-06	0.000245755	FALSE	FALSE	FALSE	FALSE
Fgfr2	chr7	130162449	133123350	-1	6.37819813	0.193994119	0.193994119	0.193994119	0.193994119	0.193994119	0.193994119	0.193994119	0.193994119	0.193994119	0.193994119	0.193994119	0.193994119	0.364967502	0.364967502	5.483931774	0.193994119	0.193994119	0.193994119	0.193994119	2.10779	6.282748354	0.193994119	5.446328617	0.193994119	5.78440694	0.193994119	0.193994119	0.193994119	0.193994119	0.193994119	1.659419822	6.253109241	0.364967502	6.337695072	0.193994119	0.193994119	0.193994119	5.016849976	0.193994119	0.193994119	5.242035959	0.193994119	0.193994119	0.193994119	0.193994119	4.875459795	0.193994119	0.193994119	0.193994119	0.193994119	0.193994119	4.342421442	0.193994119	0.193994119	0.193994119	0.193994119	0.193994119	1.00538861	0.193994119	4.742157667	0.193994119	9.888358578	0.193994119	0.193994119	0.364967502	0.193994119	0.193994119	0.193994119	0.193994119	0.193994119	7.857991735	0.193994119	0.193994119	9.459300657	0.193994119	0.193994119	0.193994119	0.193994119	0.193994119	0.193994119	0.193994119	7.410353096	0.193994119	0.193994119	0.364967502	0.193994119	0.193994119	0.193994119	0.193994119	0.193994119	0.193994119	0.193994119	1.00538861	0.193994119	0.193994119	3.772467952	0.517808754	0.193994119	0.898059611	9.17672221	7.009062294	0.193994119	0.193994119	0.193994119	0.193994119	0.193994119	7.57403299	0.193994119	0.193994119	0.193994119	0.193994119	0.193994119	6.145764263	0.193994119	7.356888411	6.839932617	0.193994119	0.193994119	0.193994119	0.193994119	0.193994119	5.682972354	1.467068012	0.193994119	1.10528281	0.193994119	0.364967502	6.253109241	0.193994119	4.035634039	6.627459331	4.795470525	10.75642525	0.193994119	7.756021396	6.699153363	3.331613148	3.20222958	7.734733016	8.692722392	0.193994119	0.193994119	3.889174238	0.193994119	7.550966038	0.655997681	0.193994119	0.193994119	0.193994119	6.444069573	2.78680098	9.410095525	0.193994119	10.51925204	0.193994119	9.687204926	5.311654865	2.756394041	10.25375225	10.18210341	10.01315993	6.859734144	0.193994119	0.193994119	7.985538838	0.193994119	8.829543833	0.193994119	0.193994119	3.372284925	0.193994119	0.193994119	5.079599923	8.529802519	6.460667502	5.225481491	8.098938147	0.193994119	5.616810158	10.48894144	0.193994119	0.193994119	9.901878598	0.193994119	0.193994119	0.193994119	0.193994119	0.193994119	0.193994119	2.008075386	0.193994119	11.42188587	3.372284925	0.193994119	0.193994119	7.406686617	0.193994119	0.193994119	0.193994119	3.658807914	2.304114407	-2.191739902	2.62E-06	0.000245755	FALSE	FALSE	FALSE	FALSE
Med1	chr11	98152152	98193293	-1	9.296112924	0.155714398	7.135627727	9.025303666	8.86668569	11.14853409	6.265025869	9.706515108	9.083442653	0.155714398	9.748983037	8.619469569	8.98010832	9.918105784	9.775678377	9.492879039	8.558846333	9.43846438	7.703426376	4.876728239	7.996546727	7.911005025	6.684986353	5.428144896	8.005532415	8.535993187	7.612249711	8.549660711	0.296247359	8.816144831	8.24005135	1.554609842	8.365501832	8.799265751	10.17279479	9.132314122	3.87546282	10.11510414	8.051500574	8.493740048	5.484320916	10.07420278	8.05706779	8.527106215	0.155714398	9.034426168	8.616540046	6.959223824	8.375438561	10.22881513	6.845152576	0.155714398	9.146890534	9.334822634	0.155714398	9.527379415	8.280802492	10.02849146	9.146310296	0.155714398	0.296247359	10.15819129	9.080408448	0.155714398	9.733614173	10.80283027	0.155714398	9.162182406	10.29155803	10.31304401	7.897276566	5.296272466	6.558114504	5.730251592	10.48179414	9.464532484	10.54874749	0.155714398	7.512220185	11.94173351	10.18739297	9.667619502	8.394131845	4.10300915	0.155714398	9.545315699	9.483262218	10.33637837	8.325056035	10.8908465	0.155714398	0.155714398	0.155714398	9.92183992	9.462902392	0.155714398	7.898655306	7.666673404	9.499254823	9.07462582	10.24218137	10.11658599	9.056520063	0.155714398	9.006564108	1.60952608	0.155714398	1.172298126	8.412103388	5.349670032	8.715299823	9.685901356	6.833665792	9.406111701	9.263309605	1.376081096	11.1509947	9.113735636	10.73102632	6.453181028	10.60831381	10.44911595	9.494247652	7.255346597	9.152391182	11.14447216	0.155714398	10.83487171	8.982710834	0.541903744	9.77229784	6.018477001	10.21061362	10.93887897	7.191816596	8.445503094	0.155714398	7.733869478	10.46607077	5.227717696	7.80250053	12.25211456	5.205608621	7.079594804	2.642184629	3.011912848	0.155714398	1.810405366	0.424297921	4.579457361	0.155714398	5.169513872	0.155714398	5.587091647	0.155714398	9.800783026	10.798313	0.93492015	0.155714398	5.910541764	0.155714398	2.83886053	10.77024933	10.89586044	7.109670235	9.680701566	0.155714398	0.155714398	0.155714398	0.155714398	0.155714398	4.942372796	0.155714398	3.032154714	0.155714398	0.155714398	7.749999666	8.704698289	11.0735335	0.155714398	1.438078047	7.090494326	0.155714398	0.93492015	0.155714398	0.155714398	0.650640971	5.079986188	1.85654011	0.155714398	5.569886763	0.155714398	9.706515108	0.155714398	9.897221044	0.155714398	4.698224559	8.970634653	0.155714398	12.14433509	4.584200958	6.235210574	2.671145639	2.76E-06	0.000255555	TRUE	FALSE	FALSE	FALSE
Caprin1	chr2	103762939	103797649	-1	7.183667493	3.612795961	0.257456924	0.134463934	0.134463934	2.649611529	5.521523166	4.684497391	0.475852187	7.137370796	4.231021145	1.862943858	10.10808896	9.573211202	2.206124354	2.580610618	7.567782456	1.052786992	0.134463934	0.134463934	0.134463934	0.134463934	0.134463934	0.134463934	8.07955173	2.351279056	0.134463934	0.665492111	0.134463934	0.134463934	0.134463934	0.257456924	0.134463934	0.134463934	9.056646846	0.134463934	5.455611862	0.134463934	4.325425949	6.791785325	5.088204603	6.969850846	0.134463934	0.134463934	0.475852187	0.134463934	7.092639953	1.357809779	3.517563062	5.188227118	8.846781428	0.134463934	0.573785891	5.686586724	0.134463934	0.134463934	4.400748508	0.134463934	0.134463934	2.483155068	1.411774819	0.134463934	0.134463934	0.134463934	0.370783202	6.768706574	2.111460561	0.134463934	7.585500428	5.58161448	2.010146391	0.134463934	9.142439263	0.134463934	7.959562663	4.113814918	0.134463934	0.134463934	9.474444895	0.134463934	4.883815393	3.986237986	0.134463934	6.892487585	6.694449994	7.047543443	0.134463934	4.953696151	3.7448046	0.257456924	9.198924602	1.783298113	9.77665606	2.111460561	5.033316494	0.134463934	1.357809779	0.370783202	0.134463934	8.476471538	5.871261812	3.856040696	7.601552939	0.134463934	8.909084197	3.441771848	0.134463934	0.134463934	0.257456924	0.665492111	0.134463934	8.779743565	6.554527381	0.134463934	0.134463934	3.541967089	6.821993691	2.626975938	1.862943858	7.888188939	0.134463934	6.584206275	0.475852187	3.041664497	0.134463934	0.257456924	0.134463934	0.573785891	4.346361539	0.134463934	5.160912656	9.374799364	0.257456924	7.19909509	1.862943858	7.598647554	3.361777133	0.665492111	5.846983131	8.483182243	5.737662146	10.66484544	8.134747263	8.87557121	4.546575638	11.29062594	6.870976489	5.724395574	9.548769976	7.357869061	9.102746281	2.970474677	10.1316463	9.156337122	6.128572155	5.849429467	0.91009084	5.948600574	2.556856932	5.959965143	0.134463934	5.661747128	3.903899793	11.49974296	7.630289442	9.130167833	0.134463934	7.317797357	0.134463934	9.116522207	5.278135113	6.469614585	6.699882668	0.257456924	5.259860738	9.266384973	2.877649335	6.310035854	5.533743332	4.998470986	9.262259866	9.228122566	0.134463934	0.134463934	0.257456924	8.241044983	2.206124354	4.980727455	6.804449102	8.77621206	11.45174639	2.378636286	9.715110465	1.357809779	10.52302313	0.134463934	4.717011793	8.060145832	2.010146391	8.990858301	5.392606776	3.9395118	-2.350942278	2.77E-06	0.000255555	FALSE	FALSE	FALSE	FALSE
Col6a3	chr1	90765921	90843971	-1	7.970466249	0.115394045	0.222237954	0.115394045	7.05058866	0.115394045	0.115394045	0.115394045	0.115394045	0.115394045	7.979538304	3.771587058	0.115394045	0.115394045	0.115394045	0.222237954	8.666328313	7.236533884	0.222237954	0.115394045	0.115394045	0.115394045	5.394121172	3.182259325	0.115394045	2.84037161	5.428001468	0.115394045	7.559256951	1.05833135	6.192047801	5.382648593	0.115394045	0.115394045	0.502182302	0.115394045	0.115394045	0.115394045	0.222237954	7.439101676	0.115394045	0.115394045	0.115394045	0.115394045	0.115394045	0.115394045	7.145282552	6.803059088	0.222237954	0.414767171	5.323875961	0.115394045	0.222237954	0.222237954	0.584602052	6.452887215	0.115394045	4.889725787	0.115394045	7.846502482	4.618571042	0.115394045	0.414767171	0.115394045	0.115394045	5.430789237	0.414767171	6.887670764	0.115394045	7.47398232	0.115394045	6.698212046	0.222237954	5.072199505	0.222237954	4.74042582	0.115394045	0.115394045	0.115394045	0.222237954	0.222237954	0.222237954	0.115394045	0.115394045	0.115394045	5.881579773	0.115394045	0.115394045	5.858989358	1.543609832	0.115394045	2.823499568	0.222237954	0.115394045	0.115394045	0.115394045	0.321711837	0.115394045	0.115394045	0.115394045	0.115394045	0.115394045	1.543609832	0.222237954	0.115394045	0.115394045	5.243707155	4.036073611	0.662566617	2.344906062	0.115394045	4.458399185	0.115394045	5.19206259	0.115394045	0.222237954	0.115394045	0.115394045	5.107474204	0.115394045	8.743754744	0.115394045	0.115394045	1.894308964	0.115394045	0.115394045	0.115394045	0.115394045	0.115394045	0.115394045	0.502182302	0.115394045	0.115394045	1.543609832	0.115394045	0.222237954	0.115394045	1.05833135	0.115394045	0.222237954	0.115394045	0.502182302	0.115394045	0.115394045	0.115394045	0.115394045	0.115394045	0.115394045	0.115394045	0.414767171	0.115394045	0.115394045	0.115394045	0.115394045	0.115394045	0.938082262	0.115394045	0.115394045	0.115394045	0.414767171	0.115394045	0.115394045	0.115394045	0.584602052	0.873977575	0.115394045	0.115394045	0.115394045	0.115394045	0.414767171	0.115394045	7.726276736	0.115394045	0.115394045	0.115394045	0.115394045	0.414767171	0.222237954	0.115394045	0.115394045	0.115394045	1.623760132	0.414767171	0.115394045	0.115394045	0.115394045	0.222237954	0.115394045	0.115394045	0.222237954	0.115394045	0.115394045	0.115394045	0.115394045	0.115394045	0.115394045	0.115394045	0.115394045	0.115394045	0.115394045	0.330466983	1.29706278	1.56384198	2.84E-06	0.00025998	FALSE	FALSE	FALSE	FALSE
Jag1	chr2	137081454	137116644	-1	0.227559408	0.227559408	0.227559408	0.227559408	0.227559408	0.227559408	0.227559408	3.788053121	0.227559408	0.227559408	0.227559408	0.227559408	3.378080205	9.182080376	0.227559408	6.954357314	8.174359246	0.227559408	0.227559408	3.031361189	3.714853394	0.227559408	0.227559408	5.855339455	0.227559408	5.735546049	0.227559408	0.227559408	0.227559408	0.227559408	5.950083644	0.227559408	0.227559408	5.350802908	0.227559408	0.227559408	6.844971261	0.227559408	0.227559408	6.453225274	5.404164632	0.227559408	0.227559408	7.880076665	3.401595387	7.366483543	0.227559408	4.716232486	0.227559408	9.123184088	0.227559408	0.227559408	0.227559408	0.227559408	0.227559408	0.227559408	0.227559408	0.227559408	0.227559408	5.721600255	0.227559408	0.227559408	0.227559408	7.959463319	0.227559408	6.421944751	0.227559408	0.227559408	7.520747372	0.227559408	0.227559408	0.227559408	0.227559408	8.962997758	0.227559408	5.129268932	0.227559408	7.231942419	7.905999882	0.227559408	0.227559408	0.227559408	0.227559408	0.227559408	0.227559408	0.227559408	0.227559408	7.806012918	0.227559408	0.227559408	8.454238329	0.227559408	0.227559408	7.432181219	0.227559408	0.227559408	0.227559408	0.227559408	0.227559408	0.227559408	3.556271332	9.352012308	8.384405949	0.424067618	8.554670794	7.337820374	0.227559408	0.227559408	9.324980162	0.227559408	0.227559408	0.227559408	4.482626912	7.79717456	0.227559408	0.227559408	0.227559408	6.691264472	0.227559408	4.75326159	0.424067618	0.227559408	0.227559408	2.295660026	10.53494331	10.00633626	0.227559408	9.143810963	8.973333165	0.227559408	0.227559408	0.227559408	4.033575402	5.542803817	0.227559408	0.227559408	0.227559408	2.905427358	6.622883633	7.262765105	7.555229841	8.721617188	8.739028264	7.697389761	8.649792335	0.227559408	0.227559408	0.227559408	8.154600145	4.256283862	9.079657907	3.840614216	9.078290576	6.958327019	6.610324248	0.227559408	0.227559408	7.508616485	6.836369082	7.5512929	0.890845706	9.559953421	0.227559408	0.596990143	0.227559408	8.045944108	10.00777348	4.687823299	0.227559408	8.884332488	4.43783755	6.439090875	0.227559408	7.339343244	6.218521551	0.227559408	8.83930012	7.810411875	9.949636287	4.981058368	3.000893243	0.227559408	1.134856952	0.751386779	0.424067618	6.05390478	9.360286707	9.634723614	0.751386779	8.534205314	6.211886216	6.421944751	0.227559408	0.227559408	6.537896664	0.424067618	0.227559408	5.989412323	0.424067618	9.254491925	4.666321077	3.201038116	-2.370661051	3.04E-06	0.000276042	FALSE	FALSE	FALSE	FALSE
Aldh1a2	chr9	71215787	71296243	1	0.524854977	0.524854977	0.524854977	0.524854977	0.524854977	0.524854977	0.524854977	0.524854977	0.524854977	0.524854977	0.524854977	0.524854977	0.524854977	0.524854977	0.524854977	0.524854977	0.524854977	0.524854977	0.524854977	0.524854977	0.524854977	0.524854977	0.524854977	0.524854977	0.524854977	0.524854977	5.825943209	0.524854977	0.524854977	0.524854977	0.524854977	0.524854977	0.524854977	0.524854977	0.524854977	0.524854977	0.524854977	0.524854977	0.524854977	0.524854977	0.524854977	0.524854977	6.594787229	0.524854977	0.524854977	0.524854977	0.524854977	2.647422117	0.524854977	0.524854977	0.524854977	0.524854977	0.524854977	0.524854977	0.524854977	0.524854977	0.524854977	0.524854977	0.524854977	0.524854977	0.524854977	0.524854977	0.524854977	0.524854977	0.524854977	0.524854977	0.524854977	0.524854977	0.524854977	0.524854977	0.524854977	0.524854977	0.524854977	0.524854977	1.462133888	0.524854977	0.524854977	0.524854977	0.524854977	0.524854977	0.524854977	0.524854977	0.524854977	0.524854977	0.524854977	0.524854977	0.524854977	0.524854977	4.547094175	0.524854977	0.524854977	0.524854977	0.524854977	0.524854977	0.524854977	0.524854977	0.524854977	0.524854977	0.524854977	0.524854977	0.524854977	0.524854977	0.524854977	0.524854977	0.524854977	0.524854977	0.524854977	0.524854977	0.524854977	0.524854977	2.307166334	0.524854977	4.434500151	0.524854977	0.524854977	1.67533934	0.524854977	0.524854977	0.524854977	0.524854977	0.524854977	0.524854977	0.524854977	0.730509828	0.524854977	0.524854977	0.524854977	0.524854977	0.908872754	0.524854977	6.895232637	0.524854977	0.524854977	13.56017347	12.42369339	0.524854977	0.524854977	4.573921312	0.524854977	0.524854977	13.35531238	0.524854977	0.524854977	12.66513077	0.524854977	9.875182234	0.524854977	0.524854977	0.524854977	10.83856473	11.44760711	0.524854977	0.524854977	9.445755774	0.524854977	0.524854977	0.524854977	0.524854977	0.524854977	0.524854977	0.524854977	0.524854977	0.524854977	0.524854977	0.524854977	4.547094175	1.861055594	0.524854977	0.524854977	0.524854977	0.524854977	0.524854977	0.524854977	14.00000553	0.524854977	0.524854977	0.524854977	12.46313058	0.524854977	0.524854977	0.524854977	0.524854977	0.524854977	0.524854977	0.524854977	0.524854977	12.17741284	0.524854977	0.524854977	0.524854977	0.524854977	11.42476212	0.524854977	0.524854977	0.524854977	0.524854977	1.211863741	6.541416923	0.524854977	0.524854977	2.633327918	1.457214224	-1.90281809	3.17E-06	0.000285081	FALSE	FALSE	FALSE	FALSE
Rarg	chr15	102234936	102257517	-1	8.489406106	3.913034486	0.313226143	3.88962272	0.313226143	0.313226143	5.096775215	0.313226143	4.108220226	8.325688226	7.843365177	7.201803062	6.670627061	0.313226143	7.860024238	0.313226143	0.313226143	0.313226143	0.313226143	0.313226143	0.788643184	1.555749519	5.456789582	0.313226143	0.313226143	0.313226143	2.868797112	0.313226143	1.555749519	0.313226143	0.313226143	0.313226143	0.57042995	1.431559412	7.658343096	0.313226143	3.817017753	5.086515934	1.96709345	7.423813871	0.313226143	1.145622114	0.313226143	3.483401395	0.313226143	1.874723517	4.067070467	0.313226143	0.788643184	0.57042995	0.788643184	0.313226143	5.305780915	0.313226143	0.313226143	3.603385312	6.869216106	0.313226143	1.874723517	0.313226143	0.313226143	0.313226143	3.603385312	0.313226143	0.313226143	3.386374765	0.313226143	0.313226143	0.313226143	7.337766801	0.313226143	0.57042995	7.735878528	1.145622114	0.313226143	0.313226143	0.313226143	1.431559412	0.313226143	7.717712984	0.313226143	7.399156172	0.313226143	0.57042995	0.313226143	0.313226143	5.19554465	8.051516204	0.313226143	9.329975727	6.237301545	0.313226143	5.044733308	6.68429798	0.313226143	8.349479125	0.313226143	0.313226143	5.671052811	1.96709345	0.313226143	0.313226143	0.313226143	0.313226143	0.313226143	0.313226143	0.788643184	0.313226143	0.313226143	0.313226143	2.769685562	0.313226143	0.313226143	8.056780924	5.440770507	5.19554465	0.313226143	8.744775124	0.313226143	4.85227596	0.313226143	0.313226143	1.431559412	2.344660989	0.313226143	1.555749519	1.96709345	1.431559412	3.419447345	0.313226143	10.1104966	9.721707531	5.332072372	0.313226143	5.77692598	1.431559412	2.717453712	0.57042995	2.423496009	0.57042995	0.313226143	7.904503955	0.313226143	4.128363173	4.497036791	9.780963716	7.811017228	6.146392747	3.817017753	4.04604691	7.535505435	0.313226143	6.460274143	5.77692598	0.313226143	0.313226143	2.915911247	5.242504188	3.386374765	2.548352902	5.440770507	0.313226143	9.308067528	6.687695564	7.253156257	5.99006131	6.487820545	0.313226143	4.946048282	8.378150817	6.522481645	3.544640324	7.346391207	4.644191987	4.384299089	7.64092164	6.766925675	4.527693144	11.30013005	4.658114497	8.273508473	6.065128146	0.313226143	6.507179425	4.876296612	8.392796276	3.483401395	5.432693772	0.313226143	0.313226143	5.314598078	6.480003667	9.7336729	2.606949937	3.005760663	0.313226143	0.313226143	2.868797112	3.817017753	5.19554465	4.363222543	3.115568919	-2.018561553	3.30E-06	0.000294536	TRUE	FALSE	FALSE	FALSE
Hmga2	chr10	120361273	120476469	-1	3.529239377	0.202446291	0.379948687	0.202446291	2.931399891	2.004665233	1.236235478	2.541199884	2.383535097	0.202446291	3.349013467	2.683319233	2.109110208	3.672485002	4.253817937	2.464520217	1.564827474	2.614008867	2.206501589	0.202446291	3.305710746	3.907875529	2.158627562	1.769925971	1.409866446	3.214999516	1.325661488	0.202446291	0.680406408	1.140897916	3.547942419	2.206501589	0.202446291	3.191401636	5.889977059	4.230851549	1.325661488	3.370186981	0.680406408	4.058954543	0.202446291	0.928947636	1.409866446	3.370186981	2.683319233	3.771295493	3.214999516	1.140897916	0.202446291	4.858999879	4.394799159	0.202446291	3.01443491	2.383535097	1.489426522	4.331437857	5.548341884	1.564827474	2.057832686	3.411623961	4.342193212	1.892064615	3.191401636	0.537985172	1.892064615	3.672485002	4.641141248	1.236235478	0.202446291	4.207513635	1.704746623	2.29773212	0.680406408	5.227154364	6.059234871	4.342193212	0.202446291	1.489426522	2.931399891	5.074272908	3.092949787	3.771295493	0.537985172	3.689430569	0.202446291	2.503369434	0.202446291	4.766208978	4.64982499	0.202446291	2.252837868	2.716764448	2.29773212	0.202446291	0.202446291	0.202446291	1.636482633	3.305710746	1.83228744	0.202446291	4.675566939	0.379948687	2.683319233	0.202446291	0.202446291	0.202446291	0.379948687	0.810022617	0.537985172	3.950672524	0.680406408	4.005829188	3.936547452	0.202446291	0.202446291	3.672485002	2.424595841	0.202446291	4.873900961	4.309683573	3.283562025	0.537985172	0.202446291	2.240574012	0.202446291	0.202446291	0.202446291	1.564827474	1.949463188	0.202446291	2.004665233	0.202446291	2.503369434	4.207513635	0.202446291	0.202446291	0.537985172	0.537985172	0.537985172	0.202446291	1.236235478	0.202446291	0.202446291	4.147461722	1.83228744	0.202446291	3.722736026	0.202446291	1.489426522	3.370186981	3.992236453	0.202446291	1.949463188	0.202446291	1.140897916	0.202446291	0.202446291	0.202446291	1.140897916	0.202446291	0.379948687	1.409866446	0.202446291	2.424595841	0.680406408	2.109110208	0.202446291	0.202446291	0.202446291	0.928947636	2.464520217	0.810022617	1.140897916	2.843292311	0.202446291	0.379948687	0.202446291	1.325661488	4.363466324	0.202446291	0.537985172	3.092949787	0.202446291	0.202446291	0.379948687	4.384430308	0.202446291	0.202446291	0.202446291	2.873263372	0.202446291	4.276424442	2.341271396	0.202446291	0.202446291	0.202446291	0.202446291	1.769925971	2.004665233	2.158627562	1.184623961	1.837296606	1.055950052	3.40E-06	0.000301042	TRUE	FALSE	FALSE	FALSE
Ngfrap1	chrX	136270251	136271964	1	10.59960168	7.903792442	6.077460807	2.025250095	1.016882404	1.016882404	10.05034579	1.016882404	11.23445404	10.04336597	8.937382103	10.44187486	9.576556872	12.08375048	10.06420495	7.04453954	9.112992981	6.182849225	6.987498222	1.016882404	11.6913243	11.19909023	10.61286378	9.32122882	8.811571075	9.688164392	7.120788368	10.54826091	8.751167137	9.505198011	10.36558034	10.66563504	10.15118277	8.257460226	11.86842649	10.65009724	10.38999619	9.605278572	8.7304571	7.033310275	1.016882404	8.455537555	5.242125809	10.11967523	1.016882404	11.58382428	9.783400421	11.97203802	10.47959515	9.87431127	11.42641123	1.016882404	9.974583383	12.1273096	7.572549935	8.14197376	6.162378443	6.373009823	10.68100727	7.909945272	7.088602458	10.81162777	11.76615122	10.75891619	11.33562406	10.53637847	10.96428987	10.1446752	9.744336369	11.48373792	4.201649912	8.072362349	8.925283377	8.900777217	10.55318318	11.43230093	8.51729262	10.37339393	1.016882404	8.198360838	11.0711007	8.337245271	9.903898801	5.939906989	8.072362349	11.24908858	7.02199292	12.89794471	11.26597667	8.350878124	7.262166993	10.84653056	9.91923083	7.382094102	11.11036977	7.794967845	6.853454819	1.016882404	7.68445613	6.618186346	11.69622767	11.59913672	11.22090738	6.999088337	1.016882404	9.864840352	1.016882404	7.172885533	8.557041317	9.651912818	10.10768021	8.863219338	11.11437174	10.99355481	10.904687	4.986695059	11.68998412	12.07590505	11.24056982	10.25633667	11.35209935	8.853675082	11.95948627	8.674386059	8.004980881	11.29506333	6.2030336	1.607428754	10.209714	1.016882404	7.517199924	10.12100188	2.612991075	11.04757396	10.07245698	9.60906529	8.981869593	7.82132194	6.261945729	12.25816728	6.373009823	9.323535372	8.438613111	11.10300386	8.395412446	6.633140252	6.222939472	8.648194726	4.555688072	1.016882404	8.496999903	1.016882404	3.352175607	9.761450857	1.016882404	10.68818498	1.016882404	3.938246298	1.016882404	2.612991075	2.612991075	1.607428754	1.016882404	11.29975697	13.56031046	12.0806856	3.352175607	1.016882404	7.719908973	9.659236373	7.42568943	12.17822045	5.98723055	11.56005752	4.119079171	11.13158648	1.016882404	12.99664207	13.15088422	1.016882404	1.016882404	6.281060375	4.49149209	7.010586083	1.607428754	2.612991075	6.099163385	9.025026187	2.34884592	1.016882404	10.12761686	2.025250095	11.16669697	1.016882404	11.2387378	3.029415811	1.016882404	1.016882404	1.016882404	9.279067572	6.252931332	7.749609379	2.421454727	3.49E-06	0.000306297	FALSE	FALSE	FALSE	FALSE
Fnbp1	chr2	31026204	31142008	-1	0.136850868	0.136850868	0.136850868	2.821639148	0.136850868	0.136850868	8.284228482	9.023209554	0.136850868	0.136850868	4.2258489	3.938131276	3.226232442	0.136850868	0.136850868	0.136850868	1.133583154	8.792102312	0.136850868	5.516523261	0.136850868	0.136850868	8.436183225	0.136850868	0.136850868	0.136850868	3.465941986	6.625145429	0.261837645	0.582567986	0.136850868	0.136850868	0.136850868	6.307591643	0.136850868	6.576338625	6.390350791	4.636949199	0.136850868	7.720078318	0.136850868	0.136850868	0.136850868	0.261837645	0.136850868	0.136850868	0.136850868	7.147673228	0.136850868	9.381908779	0.136850868	0.136850868	0.136850868	2.427099117	0.136850868	9.573637768	7.732281351	0.376854305	0.136850868	8.497047485	0.136850868	5.050471375	0.136850868	0.136850868	0.261837645	8.861642483	9.735290787	0.136850868	0.136850868	4.79525624	3.75886955	0.136850868	0.136850868	0.136850868	9.172726026	0.261837645	8.458799363	0.136850868	7.412385524	10.13479026	5.170921544	9.173720636	0.376854305	0.136850868	0.136850868	0.136850868	0.136850868	0.136850868	8.869029807	0.136850868	9.182641409	0.136850868	0.136850868	0.261837645	0.136850868	0.136850868	9.168491264	0.136850868	0.136850868	0.136850868	5.565845703	0.376854305	0.261837645	0.136850868	0.136850868	8.456349306	0.136850868	0.136850868	0.136850868	9.648344166	7.541279656	0.136850868	6.281993442	0.136850868	0.136850868	0.136850868	9.211985122	0.136850868	9.194695611	9.2931685	0.136850868	6.801511314	0.136850868	2.725797557	0.136850868	6.9894757	0.136850868	0.136850868	0.136850868	1.882278041	0.136850868	3.613977251	0.136850868	10.31417457	0.136850868	0.996406735	0.136850868	0.136850868	0.136850868	0.136850868	0.136850868	0.136850868	0.261837645	0.136850868	0.136850868	0.136850868	0.136850868	0.136850868	0.136850868	0.136850868	0.136850868	0.136850868	0.136850868	0.675377796	0.136850868	0.136850868	0.136850868	0.136850868	0.136850868	0.136850868	0.136850868	0.136850868	0.136850868	0.136850868	0.136850868	0.136850868	0.136850868	0.136850868	0.136850868	0.136850868	0.136850868	0.136850868	0.136850868	0.483374629	4.535372106	0.136850868	0.136850868	0.136850868	5.278391667	0.136850868	0.136850868	0.136850868	0.136850868	0.136850868	0.136850868	0.136850868	0.136850868	3.726701104	0.136850868	0.136850868	0.136850868	0.136850868	0.136850868	0.136850868	0.136850868	0.136850868	0.136850868	0.136850868	0.136850868	0.136850868	0.627008864	1.924250116	2.098788693	3.54E-06	0.000307887	FALSE	FALSE	FALSE	FALSE
Ednra	chr8	77663029	77724464	-1	0.455071879	0.24540506	0.24540506	0.24540506	2.396375353	0.24540506	0.24540506	9.082833454	8.695224742	0.24540506	0.24540506	8.479849201	0.24540506	0.455071879	1.769996872	4.381320341	0.24540506	0.638098547	0.24540506	1.312319218	9.810416421	0.24540506	0.24540506	8.183983359	0.24540506	0.24540506	5.897106663	5.359377764	0.24540506	0.24540506	1.846376059	0.24540506	0.24540506	0.24540506	0.24540506	0.24540506	0.24540506	0.24540506	0.24540506	0.800497975	0.24540506	0.24540506	0.24540506	0.24540506	0.24540506	3.252411931	0.24540506	7.739329053	0.24540506	10.61046726	7.667461273	0.24540506	0.455071879	0.455071879	2.541282964	10.10937739	0.638098547	5.507862252	0.24540506	0.24540506	0.24540506	3.280214133	0.800497975	0.24540506	1.078987748	3.6856302	0.24540506	4.681539128	0.24540506	6.144046521	7.690954352	0.24540506	0.24540506	0.24540506	0.24540506	0.24540506	0.24540506	0.24540506	0.24540506	8.359580574	0.24540506	5.730764387	0.24540506	7.793387625	0.24540506	2.290995407	0.24540506	7.962723908	9.78789681	0.24540506	8.811129192	3.621871203	6.889471106	0.24540506	0.24540506	0.24540506	5.720654111	0.24540506	7.299200375	0.24540506	0.24540506	0.24540506	0.24540506	0.24540506	3.766482531	0.24540506	0.24540506	7.922492197	0.24540506	0.24540506	0.24540506	9.332287436	0.24540506	0.24540506	0.24540506	0.24540506	0.24540506	9.758549074	0.24540506	0.24540506	9.903295042	5.326421987	0.24540506	2.309707289	0.24540506	0.24540506	0.24540506	0.24540506	0.24540506	0.24540506	0.24540506	0.24540506	1.078987748	0.24540506	0.24540506	0.24540506	0.24540506	0.24540506	0.24540506	0.24540506	0.24540506	0.24540506	0.24540506	0.24540506	0.24540506	0.24540506	0.24540506	0.24540506	0.24540506	0.24540506	0.24540506	0.24540506	0.24540506	0.24540506	0.24540506	0.24540506	0.24540506	0.24540506	0.24540506	0.24540506	0.24540506	0.24540506	0.24540506	0.24540506	5.365879535	0.24540506	0.24540506	0.24540506	0.24540506	0.24540506	0.24540506	0.24540506	0.24540506	0.24540506	2.446312676	0.24540506	0.24540506	0.24540506	3.706272033	0.24540506	0.24540506	0.24540506	0.24540506	0.24540506	0.24540506	6.239189347	0.24540506	0.24540506	0.24540506	0.24540506	0.24540506	0.24540506	0.24540506	0.24540506	0.24540506	0.24540506	0.24540506	0.24540506	0.24540506	0.24540506	0.477110534	1.609821091	1.832596755	3.61E-06	0.000310331	FALSE	FALSE	FALSE	FALSE
Lmo4	chr3	144188528	144205220	-1	0.359212441	4.677909379	0.359212441	0.359212441	0.359212441	9.595082135	3.328723771	2.039131447	0.359212441	0.359212441	4.233558696	0.359212441	3.407715229	4.358118955	2.671697361	4.120855988	0.359212441	0.359212441	0.359212441	0.359212441	2.851990928	1.091464174	0.359212441	0.359212441	0.359212441	0.359212441	0.359212441	0.359212441	0.359212441	1.431009298	0.359212441	0.359212441	0.359212441	0.359212441	0.359212441	6.063395844	0.359212441	0.359212441	0.359212441	4.785351475	4.377872198	0.359212441	0.359212441	0.359212441	0.359212441	0.359212441	0.359212441	5.421000063	0.359212441	2.225099413	0.359212441	0.359212441	2.309803847	0.359212441	5.955794078	0.359212441	0.359212441	0.359212441	2.606219179	0.359212441	0.359212441	0.359212441	0.359212441	5.624862876	3.012235553	3.368760057	0.646578303	0.359212441	2.537627327	0.359212441	1.57486605	0.359212441	8.801846143	5.392152316	0.359212441	9.750428328	0.359212441	6.134790614	0.359212441	0.359212441	0.359212441	0.359212441	3.5186412	0.359212441	6.157824748	3.919938174	0.886102478	6.844716632	2.039131447	7.871896096	5.909043989	0.359212441	5.71303689	9.410816036	7.043321473	0.359212441	2.851990928	0.359212441	8.805497296	0.886102478	0.359212441	7.153427762	4.023891876	1.70567	1.57486605	8.730658583	1.431009298	0.359212441	0.359212441	4.740280959	1.431009298	0.359212441	3.972851124	5.401832466	1.82559404	0.359212441	9.029641986	6.057283678	0.359212441	4.978852343	4.048750686	0.359212441	3.328723771	2.344054704	0.646578303	0.359212441	2.671697361	0.359212441	6.283576032	2.465610827	9.449250176	0.359212441	0.359212441	5.75140115	7.518518855	4.612718983	0.359212441	0.359212441	0.359212441	3.717780086	6.890128022	3.407715229	5.743809479	5.681593592	4.120855988	2.13510984	5.705240079	6.007431133	6.128974155	0.359212441	6.900407649	6.437391193	8.21575768	8.629238163	0.359212441	0.359212441	6.224799493	7.308139577	0.886102478	1.936309928	4.454286792	2.465610827	0.646578303	1.431009298	6.355077693	6.869346387	11.23487954	7.54715182	5.066667421	4.297182703	2.465610827	0.359212441	5.781374546	4.454286792	4.857474564	7.516292601	3.588120164	13.2224884	4.472774366	5.548483688	1.27120296	10.08231046	0.646578303	2.606219179	0.886102478	7.06785055	10.67645683	0.646578303	0.359212441	3.717780086	9.849252329	0.359212441	8.685800416	0.359212441	6.580643491	2.389809655	6.437391193	1.27120296	5.530947051	12.08356927	4.384335551	3.123257439	-2.040280847	3.62E-06	0.000310331	FALSE	FALSE	FALSE	FALSE
Pdia6	chr12	17266543	17284770	1	11.11795011	8.529399483	10.44728812	9.579240643	5.744246771	10.33577075	9.670895946	9.878638081	10.95537651	7.967273302	10.86999108	11.83220398	5.025113417	8.67457092	10.20932813	10.44030264	10.2777013	7.505725364	8.89004732	0.855415487	4.514157175	10.14822351	9.407642568	9.994951202	8.275543027	9.249751288	9.542658763	5.10644168	7.477614704	10.38316674	5.787164511	0.344555738	9.079643037	10.94810624	12.65553935	7.453393324	9.922208807	9.340793219	0.344555738	9.227200735	4.806117351	10.03036387	7.077570699	0.344555738	0.344555738	9.401325544	9.727539943	6.158000421	7.094755834	7.337861887	10.71168275	0.344555738	8.822022951	11.2996816	1.530230287	9.131912458	10.91220508	10.46032994	10.28489414	0.344555738	5.849238239	8.405180496	11.44886118	8.866059846	11.38800959	9.417351158	12.23206688	1.777299444	0.344555738	10.20603708	9.382206799	6.774042269	9.317803572	9.787778844	11.22327959	11.85738567	7.180424328	6.032819793	9.194361642	11.88295995	11.03079047	4.426382409	2.793837238	10.16085722	2.90192649	10.70003247	0.344555738	12.80485147	11.18534519	10.62093397	0.344555738	10.57702405	9.046906131	7.018761887	10.32276307	9.575674918	11.70357163	7.533298745	8.082307003	8.4313457	6.919377765	10.64446586	9.349768183	10.0059694	10.90227527	0.344555738	5.780099631	9.974207605	6.576158845	10.01765515	10.2539941	11.4176185	9.987303121	9.589885242	0.344555738	8.545112908	1.231923608	8.637915772	10.57319741	11.28025307	12.75493947	8.416615025	9.416212356	8.124487901	9.176312736	10.24215347	0.855415487	5.345350503	7.865815443	0.344555738	9.286361755	7.378189296	7.783422668	11.47875994	5.161848546	3.526148538	10.30195037	10.35847809	11.4573287	0.344555738	9.93100647	10.44812411	9.060090168	7.448945411	4.273789941	10.14410221	0.344555738	1.388773377	0.344555738	0.344555738	3.773860902	0.344555738	0.344555738	6.384508066	9.951197048	0.344555738	0.855415487	12.37248192	0.344555738	2.335254195	0.344555738	5.306541784	9.488425855	0.855415487	12.75104931	11.14981615	4.16951414	0.344555738	9.449434796	0.344555738	11.44048371	0.344555738	5.246298177	9.934987741	7.622897103	8.899042691	0.344555738	12.2441507	11.29504256	0.344555738	2.083083635	11.12980884	0.344555738	5.787164511	0.855415487	5.410850772	12.09511907	7.512135387	1.886588828	0.344555738	1.055917276	0.344555738	11.98872864	3.050243551	4.444369789	8.343016431	0.344555738	7.153341196	0.344555738	8.557561575	5.482666379	7.115551038	2.641821522	3.67E-06	0.000311833	FALSE	FALSE	FALSE	FALSE
Rrn3	chr16	13780697	13814840	1	7.934512848	9.055960234	0.352248546	0.352248546	0.352248546	7.098684275	6.623832945	0.635148258	7.247885515	6.479279502	7.027074176	6.623832945	7.558420713	0.352248546	0.352248546	0.635148258	0.352248546	8.2352094	0.352248546	0.352248546	6.9867482	0.352248546	0.352248546	0.352248546	7.260950749	8.257544295	6.851638499	7.909839997	0.352248546	0.635148258	7.110281191	6.348297294	6.26255223	9.733671536	7.884737839	0.352248546	0.352248546	8.367936557	0.352248546	4.86828992	0.352248546	7.317072381	2.015081956	0.352248546	0.635148258	7.072245269	0.635148258	6.777204391	0.352248546	0.871564557	0.352248546	0.352248546	6.683274131	7.852301629	0.352248546	0.871564557	0.352248546	7.194408219	9.036337753	0.352248546	0.352248546	0.352248546	2.707298044	0.352248546	8.021532792	8.443227795	10.24679839	7.806699314	0.352248546	9.714803975	9.631744465	0.352248546	8.749802698	8.102149917	8.75719823	8.806150369	0.352248546	8.696944453	0.352248546	9.077536528	8.512600637	0.352248546	8.579833209	10.05197585	8.359458042	8.896828003	8.542869226	9.809437352	8.360672313	8.735833057	7.35655909	5.857210354	8.806150369	10.09237127	9.187001644	0.352248546	8.375164406	0.352248546	3.300058915	8.506031056	5.66615329	9.262999079	8.926650232	8.959880151	7.101592255	7.898179988	0.352248546	0.352248546	9.132596405	8.129476792	8.90017219	9.283631318	7.459884929	4.72478547	8.799897641	4.754651053	8.066875017	9.03405635	8.432874438	8.851769767	0.352248546	0.352248546	8.751655138	5.169568264	0.352248546	7.703291107	0.352248546	3.592390884	0.352248546	0.352248546	9.593006816	9.043916479	5.218311406	0.352248546	10.54317728	0.352248546	7.783345968	3.625094593	0.352248546	0.352248546	9.264945935	7.371092352	5.850311323	0.352248546	0.352248546	0.352248546	0.352248546	0.352248546	1.683646776	1.683646776	0.352248546	0.352248546	0.352248546	0.352248546	9.407474582	0.352248546	0.352248546	5.610077558	0.352248546	8.553527356	0.352248546	0.352248546	2.110558375	0.352248546	3.688358633	7.24525821	0.352248546	0.352248546	0.352248546	0.352248546	0.352248546	6.343392099	0.352248546	0.352248546	0.352248546	0.352248546	0.352248546	8.901841381	8.844844607	2.439564301	7.552056957	8.905173981	0.352248546	0.352248546	0.352248546	0.352248546	2.364076533	4.386224952	1.074638801	0.352248546	0.352248546	0.352248546	0.352248546	0.352248546	3.173113279	0.352248546	0.352248546	0.352248546	0.352248546	11.56090027	2.648956483	4.206922559	2.520611781	3.87E-06	0.000326588	TRUE	FALSE	FALSE	FALSE
Fstl1	chr16	37776871	37835624	1	11.42624592	11.64298911	12.36589885	10.21398659	10.83001021	9.808444393	10.53591828	10.49734246	11.82727897	10.69786809	12.83539758	12.16746442	6.765183219	11.44506221	12.27883788	12.10149834	10.82436928	10.89465151	9.729587633	9.571167666	8.270973974	11.60231816	11.12973354	8.494459227	11.30811444	11.11555064	12.39456923	10.86967366	9.585721406	8.50416933	12.41508777	5.002404561	11.63822014	11.67199458	13.30679212	12.46358819	9.093178067	10.61366202	10.86732435	11.78226507	11.50975442	11.15512206	8.605374642	8.060057522	3.651787181	12.5957614	9.448710405	10.44746807	9.352550776	11.58916776	10.98929886	4.39871723	11.70324117	11.100827	10.61814017	12.46400286	11.7909678	12.38052493	11.47766822	12.07078997	9.268162016	10.92162161	11.85876196	9.118158794	13.40102819	13.12233837	12.03537352	10.99059464	12.24412984	12.40842427	11.3969018	11.56675529	11.54035623	9.81658525	9.495706179	11.10402325	12.08514801	11.75541398	10.48697418	10.70542846	12.22950951	12.16682775	0.266592586	9.457066788	9.031286224	13.2992303	13.47882848	11.87748283	11.40653393	13.01740704	12.35302722	11.80216244	13.06492699	12.27009064	13.01652389	11.82679541	11.82888966	12.56680707	11.72727659	10.9131431	11.22639203	13.30546226	7.382156984	10.2529023	12.17229397	12.90881727	0.491521202	12.55673347	11.8758476	12.36006234	10.97540432	11.38600191	11.73974525	11.44862859	12.36661982	12.38988479	13.3179607	10.6806664	12.42646259	12.79550852	11.75312539	11.97206077	12.28659498	10.96741531	13.46065806	9.944821546	10.49572098	13.52332758	12.63923363	1.010648321	12.19595254	11.94290539	10.60841988	14.85246576	10.8364301	11.28799662	4.298117222	11.30487734	8.219837514	13.43127048	14.61528573	12.09729445	13.09167259	12.29063329	7.462381697	11.67190484	9.438196397	1.010648321	1.499103145	11.46994689	9.563448423	6.253599255	11.93716722	1.275449831	8.378706409	10.91950665	7.018797825	12.58617438	3.580147443	2.740489696	0.686065505	9.075918982	10.81236962	11.78856944	14.0164015	12.14410659	0.266592586	10.00076586	10.38270781	6.825806587	11.82961389	8.630712836	10.40749652	13.05975793	7.833623147	6.989141128	12.36745127	7.212874045	13.41672403	6.773236585	4.709701144	11.94141715	0.266592586	2.015943153	9.514644602	0.266592586	9.141677878	11.87382046	0.857465954	9.911156623	11.20843793	12.79464333	12.06143484	0.266592586	10.70490227	9.087268516	0.266592586	8.317609034	5.09098093	13.92555081	8.785476293	10.13411197	2.181939019	4.02E-06	0.000334874	FALSE	FALSE	FALSE	FALSE
Atp6v1g3	chr1	138273736	138289462	1	0.612419246	0.612419246	0.612419246	0.612419246	0.612419246	0.612419246	0.612419246	0.612419246	0.612419246	0.612419246	0.612419246	0.612419246	0.612419246	0.612419246	0.612419246	0.612419246	0.612419246	0.612419246	0.612419246	0.612419246	0.612419246	0.612419246	0.612419246	0.612419246	0.612419246	0.612419246	0.612419246	0.612419246	0.612419246	0.612419246	0.612419246	0.612419246	0.612419246	0.612419246	0.612419246	0.612419246	0.612419246	0.612419246	0.612419246	0.612419246	0.612419246	0.612419246	0.612419246	0.612419246	0.612419246	0.612419246	0.612419246	0.612419246	0.612419246	0.612419246	0.612419246	0.612419246	0.612419246	0.612419246	0.612419246	0.612419246	0.612419246	0.612419246	0.612419246	0.612419246	0.612419246	0.612419246	0.612419246	0.612419246	0.612419246	0.612419246	0.612419246	0.612419246	0.612419246	0.612419246	0.612419246	0.612419246	0.612419246	0.612419246	0.612419246	0.612419246	0.612419246	0.612419246	0.612419246	0.612419246	0.612419246	0.612419246	0.612419246	0.612419246	0.612419246	0.612419246	0.612419246	0.612419246	0.612419246	0.612419246	0.612419246	0.612419246	0.612419246	9.456857696	0.612419246	0.612419246	0.612419246	0.612419246	0.612419246	0.612419246	0.612419246	0.612419246	0.612419246	0.612419246	0.612419246	0.612419246	0.612419246	0.612419246	0.612419246	0.612419246	0.612419246	0.612419246	0.612419246	0.612419246	0.612419246	0.612419246	0.612419246	0.612419246	0.612419246	0.612419246	0.612419246	0.612419246	0.612419246	0.684325249	0.612419246	8.717277689	0.612419246	0.612419246	0.612419246	0.612419246	0.612419246	0.612419246	9.72460854	0.612419246	0.612419246	0.612419246	0.612419246	0.612419246	0.612419246	0.612419246	0.612419246	5.664174147	0.612419246	0.612419246	0.612419246	0.612419246	0.612419246	0.612419246	10.3071972	0.612419246	0.612419246	0.612419246	0.612419246	11.99876176	0.612419246	0.612419246	0.612419246	0.612419246	0.612419246	0.612419246	7.476988714	0.612419246	0.612419246	0.612419246	0.612419246	7.135541772	0.612419246	0.612419246	6.531162876	2.652648778	0.612419246	0.612419246	0.612419246	0.612419246	0.612419246	0.612419246	0.612419246	11.69668508	0.612419246	0.612419246	0.612419246	6.723920343	0.612419246	0.612419246	0.612419246	10.73633261	0.612419246	0.612419246	0.612419246	0.612419246	1.040991617	0.612419246	0.612419246	0.612419246	9.148138435	0.612419246	9.239322739	0.612419246	0.612419246	7.510847308	2.145391504	1.242320402	-1.461066255	4.03E-06	0.000334874	FALSE	FALSE	FALSE	FALSE
Usp1	chr4	98923808	98935543	1	0.34160482	0.34160482	0.849195549	0.34160482	2.603155617	0.34160482	0.34160482	0.34160482	0.34160482	0.34160482	1.97776317	0.34160482	0.34160482	3.546785214	4.020451209	0.617609513	0.34160482	0.34160482	0.34160482	0.34160482	0.34160482	0.34160482	0.34160482	0.34160482	0.34160482	0.34160482	0.34160482	0.34160482	0.34160482	0.34160482	2.072443535	0.34160482	0.34160482	0.34160482	0.34160482	0.34160482	0.34160482	0.34160482	0.34160482	0.34160482	0.34160482	0.34160482	0.34160482	0.34160482	0.34160482	0.617609513	4.599519403	0.34160482	4.35776821	0.34160482	0.34160482	0.34160482	0.34160482	1.048697594	0.34160482	0.34160482	1.048697594	0.34160482	0.34160482	0.34160482	0.34160482	0.34160482	2.072443535	0.34160482	0.617609513	3.128919558	1.649534069	0.34160482	0.34160482	0.34160482	0.34160482	0.34160482	1.380171018	0.34160482	0.617609513	0.34160482	3.702928094	0.34160482	0.34160482	1.649534069	0.34160482	0.34160482	1.223933351	0.34160482	1.380171018	2.990283217	0.34160482	1.048697594	0.34160482	2.161291099	0.34160482	0.34160482	0.34160482	0.34160482	4.04400863	6.508345161	0.34160482	0.34160482	0.34160482	0.34160482	2.399074274	0.34160482	0.34160482	0.34160482	0.34160482	0.34160482	0.34160482	0.34160482	0.617609513	0.34160482	2.724753479	0.34160482	0.34160482	4.240320447	0.34160482	0.34160482	0.617609513	0.34160482	0.34160482	1.767438008	1.380171018	0.34160482	0.34160482	0.859227486	0.34160482	2.072443535	0.34160482	0.34160482	0.34160482	0.34160482	5.693805328	1.521129971	0.617609513	5.862287481	0.34160482	2.324084936	0.34160482	4.583532459	0.34160482	0.34160482	0.34160482	1.767438008	0.34160482	4.583532459	0.34160482	7.990233195	0.34160482	0.34160482	2.244983009	0.34160482	2.724753479	0.34160482	0.34160482	3.611284033	4.706726432	0.34160482	0.34160482	3.084171529	0.617609513	0.617609513	0.34160482	2.244983009	0.34160482	5.569453885	6.122289664	6.456621317	0.34160482	2.244983009	0.34160482	0.34160482	1.521129971	4.886876651	3.084171529	3.702928094	0.34160482	0.34160482	0.34160482	5.058620002	3.479267335	0.34160482	0.34160482	0.34160482	0.34160482	4.721411524	0.34160482	0.617609513	0.34160482	3.333942147	3.21445538	0.34160482	2.470357609	5.632968983	0.34160482	0.34160482	6.37073282	0.34160482	1.767438008	1.767438008	0.34160482	7.976525675	1.971689759	1.28408745	-1.112462273	4.26E-06	0.000348533	FALSE	FALSE	FALSE	FALSE
Hnrnpab	chr11	51600098	51606847	-1	9.032735225	1.818771171	1.00800085	6.816715138	0.590301328	7.421005408	1.00800085	5.059870715	2.920730664	0.590301328	2.011984697	1.331523804	7.200723843	9.082017157	7.940704769	5.630343511	0.590301328	0.590301328	4.185000659	4.144333469	7.230169824	0.590301328	7.195757214	0.590301328	5.70214992	0.590301328	8.907707867	6.910641973	2.011984697	9.254336039	8.397452939	1.00800085	0.590301328	0.590301328	9.293219398	2.18235167	1.00800085	8.175773421	0.590301328	0.590301328	0.590301328	0.590301328	0.590301328	2.011984697	0.590301328	4.144333469	8.663376425	0.590301328	2.71395374	0.590301328	9.664295381	0.590301328	2.598272706	8.51775098	4.600258688	0.590301328	8.121808478	8.220474922	10.31056569	9.166946198	5.810087472	2.71395374	4.059389576	0.590301328	5.037837007	3.872843695	9.544390195	1.331523804	5.810087472	9.951843054	6.987374671	5.300952821	9.395312112	7.91675798	8.337836075	8.693638461	0.590301328	0.590301328	5.102953585	9.150355656	0.590301328	0.590301328	0.590301328	8.06029158	7.450494067	7.305875014	0.590301328	8.610241117	8.589563108	0.590301328	1.818771171	9.119216528	6.103187019	7.904633861	9.302489924	0.590301328	0.590301328	0.590301328	9.210687347	9.202044569	6.790599698	0.590301328	9.020147135	7.155396371	1.00800085	0.590301328	0.590301328	0.590301328	0.590301328	8.730165306	7.709367864	6.898466128	7.851938476	0.590301328	0.590301328	10.2632787	4.144333469	5.659496336	1.00800085	11.03066783	5.716092074	6.155283807	8.180809205	4.5811533	2.821043621	7.623206503	6.205564724	7.499684691	1.818771171	0.590301328	5.783850683	6.16548116	9.09407902	4.822745612	6.004392323	6.254152104	9.693657839	3.715176033	0.590301328	0.590301328	9.877027416	12.55098721	10.31228764	10.70113473	10.03344666	10.03692224	5.458536204	0.590301328	8.052070729	11.89897844	1.595620471	8.810337697	10.91643876	4.407519101	5.757127901	0.590301328	6.652422692	4.300545735	9.353554948	4.102486604	0.590301328	5.244353012	10.46302943	11.1612459	8.818438396	12.40181701	9.273319486	9.364661388	5.823029082	8.382231698	8.977375433	9.152920498	9.620490418	10.03205409	6.015709589	9.768319821	1.331523804	10.72158046	10.00462664	7.41246817	3.5381389	11.90564747	7.351249661	9.439050367	1.818771171	8.247125943	8.553133256	11.31229395	3.769669068	4.102486604	10.29032291	11.24476965	3.872843695	0.590301328	10.13358639	9.788254001	4.102486604	3.5381389	8.239906171	10.80017444	7.006165835	5.50728874	-2.425012535	4.26E-06	0.000348533	TRUE	FALSE	FALSE	FALSE
Sec11a	chr7	80904887	80947780	-1	8.002700346	8.833214337	9.412389474	5.51663412	5.982312034	10.74508249	0.305307867	1.528800533	6.120674366	9.182429467	9.071152016	4.410658445	6.626558207	0.305307867	9.908647346	8.773862195	6.834502705	7.320573764	0.305307867	6.329570963	8.803843461	8.667499185	7.339591818	0.958084816	5.384500162	5.136434777	9.041131286	0.557154787	9.285735114	0.305307867	3.676280388	6.18751245	0.305307867	8.134377918	5.239032847	7.324821717	8.14522763	9.221685079	8.659112585	9.170677449	8.193647018	5.538745612	0.305307867	10.43902676	0.305307867	3.245581274	10.30380523	4.426557298	8.294556859	0.771502697	7.58600166	0.305307867	6.219805057	4.725396986	4.883501483	8.916494518	9.227936075	0.305307867	10.21590929	0.305307867	6.182839643	6.431572697	6.367127728	10.66294942	0.557154787	7.421209016	9.558881062	8.570663372	0.305307867	6.858142201	7.172875885	8.648983884	9.755788818	6.878513711	9.666979377	10.01893839	6.595250228	6.852268542	9.583464849	8.553571153	9.083739723	1.528800533	0.305307867	10.07706838	0.305307867	4.562273007	4.972831253	0.305307867	8.091391442	10.06442208	7.748189687	8.523394709	3.728516966	0.305307867	2.390194799	8.987210747	6.745408345	5.351568572	0.305307867	8.249460134	8.753522851	7.182270865	8.966289462	9.606764815	7.531910688	0.305307867	0.305307867	0.305307867	7.294819981	6.130414346	9.179500425	9.867381033	7.759217797	0.305307867	0.305307867	7.593062952	1.642073396	7.411255827	6.957239547	10.23154843	5.691302292	10.79531062	0.305307867	5.969701119	3.414538012	3.942666538	0.305307867	6.786028938	0.305307867	0.305307867	9.254900571	9.259346059	2.022854218	0.305307867	0.305307867	0.557154787	7.79026997	5.749342126	9.832005026	0.305307867	6.4856932	9.141473823	0.305307867	3.414538012	1.528800533	10.42351308	0.305307867	0.305307867	0.305307867	0.305307867	0.305307867	0.305307867	0.305307867	7.990719342	0.305307867	9.705362791	0.305307867	3.920382681	1.936661532	0.305307867	0.305307867	0.305307867	9.79229264	10.59444886	5.524042336	7.21925067	0.305307867	0.305307867	0.305307867	4.848523366	6.748573935	0.305307867	7.372794798	0.305307867	0.305307867	0.305307867	0.305307867	0.958084816	4.028511648	10.94389931	0.305307867	2.784934739	0.305307867	1.642073396	0.305307867	1.747096469	11.88261378	6.333792545	0.305307867	0.305307867	8.564389773	0.305307867	10.5669184	0.305307867	9.828643616	10.75868782	0.305307867	0.305307867	0.305307867	6.798300923	3.465664686	5.013385698	2.504036433	4.31E-06	0.000349889	FALSE	FALSE	FALSE	FALSE
Brd3	chr2	27445577	27507662	-1	3.82754254	5.599406864	8.840510335	8.189253068	8.221176081	0.184031948	0.184031948	9.803131685	7.202207134	5.940358547	7.301356207	7.9936605	10.14883971	9.525627337	8.201973853	10.20396386	7.854719996	9.019098986	6.582404439	7.121339686	7.409217733	7.614459459	5.524628328	6.162134388	4.600823156	9.645168249	7.434401291	7.059408845	4.22396885	7.450201293	5.357552005	8.236225761	0.184031948	8.520652085	9.030028975	6.515324381	7.700958648	8.661099422	6.596671512	10.78217919	8.606247824	7.564525416	8.173702628	5.978214312	4.045286048	8.85499556	8.938579453	8.899243875	8.788635112	9.103947889	9.168134835	1.469212639	7.000843166	7.375335011	0.493814613	7.32603197	9.907371005	9.339713687	9.620444276	9.743243006	0.184031948	10.52531439	8.951720838	8.005930019	8.676532815	8.68800047	10.82716985	10.02601523	5.385994425	8.654295046	7.724351433	10.13790601	10.31213435	3.107528464	2.88646388	9.419845554	7.705667648	3.58741398	7.499845887	8.157295371	9.043483039	9.242607042	4.551453239	7.849623179	6.528141775	9.748044487	10.20645791	10.31321469	9.295729895	9.786114014	8.450004857	9.702596768	9.215788857	9.568912615	9.975828476	10.1338936	0.626876142	6.223837547	6.39919435	9.60389123	7.945105374	4.57634937	9.447097287	2.306139209	8.276029426	0.184031948	8.337394351	0.347222115	8.421091597	2.625286396	9.487033345	10.0699566	7.171219357	0.184031948	7.957003303	8.883952408	9.563993906	10.11330808	9.020989385	9.507133914	7.819527427	8.831490374	8.995449907	7.382530739	6.909097114	10.53222338	8.67317084	8.637635282	8.090454527	1.997544348	8.872271785	9.901226072	9.936507744	3.152371081	9.131157022	9.108577794	5.898195188	8.327040837	8.751316332	0.184031948	10.67136054	11.16385929	7.295120752	10.57980977	0.184031948	4.033348082	9.175282212	0.861023587	4.265383823	0.626876142	0.965234582	0.748694887	2.74723393	8.720471126	10.49842863	5.927515956	0.861023587	3.258734268	4.009171646	0.184031948	0.748694887	2.092649288	10.34208223	6.265256236	4.679527973	12.33476543	1.604458676	0.184031948	7.801163936	3.799623042	9.063798602	0.184031948	0.347222115	4.447336294	0.347222115	3.984583151	9.21545871	7.888246239	6.417680325	2.625286396	0.184031948	10.68680421	3.395585137	4.447336294	2.420547481	7.432129955	2.492071174	5.708532608	3.946896331	1.153474481	10.14468425	1.94753258	3.934112064	0.626876142	9.007704282	1.786169592	0.493814613	1.319963908	0.184031948	12.62705457	5.173578041	6.538910613	2.208952698	4.44E-06	0.000357385	FALSE	FALSE	FALSE	FALSE
Inpp4a	chr1	37299863	37410736	1	8.320047856	0.132231625	6.741068313	8.208372247	0.132231625	7.482729182	0.132231625	0.132231625	6.463570664	0.898316273	8.064224693	1.286772175	7.032005782	7.826872997	6.980299165	4.995848257	0.132231625	8.8364721	0.132231625	2.487334625	8.443720849	0.132231625	6.153136894	6.659855864	5.61169969	7.163395872	3.889690685	6.563585577	7.733007836	7.56327956	4.864156427	8.383209159	0.65620005	0.132231625	7.917295605	5.536120945	0.741500636	8.765058767	0.132231625	0.132231625	0.132231625	8.400524586	6.477624246	8.215378088	0.132231625	8.872373662	8.069904769	7.089060597	6.61252358	0.132231625	0.565537291	5.56858102	0.132231625	1.039745426	5.167499546	1.919776236	0.132231625	7.804747393	7.780388761	6.983585692	0.132231625	1.447726682	7.590837408	7.227634654	8.777103964	8.487205736	9.252310787	8.62336082	7.720587178	6.949258393	8.064224693	8.321780086	9.750274681	0.365091307	8.624413903	8.665578068	6.479177338	1.228866696	1.039745426	6.09354723	7.577849285	0.132231625	7.183541311	1.168539526	0.132231625	0.132231625	7.76773578	8.343259272	2.186356472	8.454024674	8.416419213	0.132231625	7.337884286	7.491220561	0.132231625	8.197091654	0.132231625	5.398443721	6.803147378	0.741500636	6.536989134	9.888619662	0.132231625	7.055099171	0.132231625	0.132231625	0.132231625	0.132231625	9.647317176	7.797918549	6.896766817	2.736231458	0.132231625	8.743573077	7.047791294	8.881504827	7.774076142	7.442693572	7.120251564	9.123419802	8.661137866	8.690931159	8.792176601	5.050006682	0.132231625	0.132231625	7.235926462	0.132231625	7.596572586	0.132231625	8.363582727	7.156617725	7.950704377	0.565537291	0.132231625	6.99557264	6.682952129	8.80399842	0.65620005	7.767100208	8.271129559	0.365091307	9.614127895	8.013680254	0.65620005	1.105579233	0.132231625	0.132231625	0.132231625	0.132231625	0.132231625	0.132231625	10.42256148	3.0522535	0.253354495	0.132231625	0.132231625	0.132231625	3.085261759	9.220629266	0.132231625	0.132231625	0.132231625	8.614201755	8.32868828	8.923464106	0.65620005	0.132231625	0.132231625	0.132231625	0.132231625	0.132231625	0.132231625	0.132231625	0.132231625	0.132231625	0.132231625	0.132231625	0.132231625	0.132231625	0.132231625	0.132231625	8.147651805	0.132231625	0.132231625	0.132231625	0.132231625	0.132231625	0.132231625	0.132231625	0.132231625	0.132231625	0.132231625	0.132231625	8.449674342	0.132231625	9.434260366	5.759613751	0.132231625	8.94441652	2.592674046	4.111527886	2.457332635	4.48E-06	0.000358417	FALSE	FALSE	FALSE	FALSE
Slc25a33	chr4	149744034	149774277	-1	0.695960686	0.695960686	0.695960686	0.695960686	0.695960686	0.695960686	0.695960686	0.695960686	0.695960686	0.695960686	0.695960686	0.695960686	0.695960686	0.695960686	0.695960686	0.695960686	0.695960686	0.695960686	0.695960686	0.695960686	0.695960686	0.695960686	0.695960686	0.695960686	0.695960686	0.695960686	0.695960686	0.695960686	0.695960686	0.695960686	0.695960686	0.695960686	0.695960686	0.695960686	0.695960686	0.695960686	0.695960686	0.695960686	0.695960686	0.695960686	0.695960686	0.695960686	0.695960686	0.695960686	1.515958854	0.695960686	0.695960686	0.695960686	0.695960686	0.695960686	0.695960686	0.695960686	0.695960686	4.913523825	0.695960686	0.695960686	0.695960686	0.695960686	0.695960686	0.695960686	0.695960686	0.695960686	0.695960686	0.695960686	0.695960686	0.695960686	0.695960686	0.695960686	0.695960686	0.695960686	0.695960686	0.695960686	0.695960686	0.695960686	0.695960686	0.695960686	0.695960686	0.695960686	0.695960686	0.695960686	0.695960686	0.695960686	0.695960686	0.695960686	0.695960686	0.695960686	0.695960686	0.695960686	0.695960686	0.695960686	6.019171894	0.695960686	0.695960686	0.695960686	0.695960686	0.695960686	0.695960686	0.695960686	0.695960686	0.695960686	0.695960686	0.695960686	0.695960686	0.695960686	0.695960686	0.695960686	6.716356501	4.852914024	0.695960686	0.695960686	0.695960686	1.515958854	0.695960686	0.695960686	0.695960686	0.695960686	0.695960686	0.695960686	0.695960686	0.695960686	0.695960686	0.695960686	0.695960686	0.869603937	0.695960686	9.285546981	0.695960686	0.695960686	0.695960686	0.695960686	0.695960686	0.695960686	0.695960686	0.695960686	0.695960686	0.695960686	0.695960686	0.695960686	0.695960686	0.695960686	0.695960686	4.292699607	8.300678089	0.695960686	6.892305195	0.695960686	0.695960686	0.695960686	2.967093118	0.695960686	0.695960686	0.695960686	3.675736145	0.695960686	0.695960686	0.695960686	1.799025621	9.863511335	0.695960686	0.695960686	1.163450816	0.695960686	0.695960686	11.73615471	0.695960686	7.400964112	0.695960686	0.695960686	0.695960686	0.695960686	8.44881464	0.695960686	0.695960686	0.695960686	0.695960686	0.695960686	5.512142224	8.807332961	6.790946839	0.695960686	0.695960686	4.044312806	0.695960686	0.695960686	0.695960686	2.575240295	3.448822319	0.695960686	0.695960686	6.554503213	3.077166696	0.695960686	0.695960686	0.695960686	2.575240295	0.695960686	0.695960686	0.695960686	0.695960686	4.543413036	2.122854975	1.348232474	-1.253251038	4.78E-06	0.000379133	FALSE	FALSE	FALSE	FALSE
Ube2h	chr6	30211287	30304539	-1	8.556290401	0.273589721	0.273589721	0.50347465	7.489791396	0.701713682	0.273589721	0.273589721	9.833293279	0.273589721	0.273589721	0.50347465	9.494239797	3.318882238	7.061727942	0.273589721	9.51908741	1.031437053	0.273589721	0.273589721	1.171764811	0.273589721	0.273589721	0.273589721	9.327016386	8.874566465	8.656743998	5.459931336	10.3939691	8.787937319	1.525721493	4.644627188	8.998717345	4.423817636	8.680434238	8.59264043	0.273589721	10.00406969	9.672043189	7.151339481	0.273589721	7.61185589	0.273589721	8.339062256	0.273589721	4.857024983	8.307080256	8.272425932	0.273589721	0.50347465	10.93361442	0.273589721	0.875974591	1.031437053	0.273589721	8.765961226	7.630219038	1.031437053	9.071634256	9.892810448	0.50347465	9.460857153	1.525721493	0.273589721	7.991508233	0.701713682	1.171764811	0.273589721	0.273589721	9.956047881	8.104179238	7.762350647	0.273589721	2.04690237	0.273589721	0.875974591	8.531266655	0.273589721	0.273589721	0.273589721	0.273589721	0.273589721	0.701713682	9.240514453	9.541494456	9.266182443	4.570492853	10.04142562	7.539215497	0.273589721	0.273589721	0.273589721	0.701713682	0.875974591	3.017851242	6.540492772	8.950209545	9.657195892	10.96484844	1.299645006	1.171764811	0.50347465	0.50347465	0.273589721	1.031437053	1.031437053	0.273589721	0.273589721	9.05360589	0.701713682	0.273589721	4.19624384	8.55148085	9.331699266	0.273589721	10.03253651	1.809719961	0.273589721	10.03224885	0.701713682	8.759719653	11.13417396	9.73561486	4.160341178	3.348759573	1.41710712	0.273589721	9.647838134	8.781790302	0.273589721	0.273589721	9.667975391	0.701713682	0.273589721	0.273589721	7.731498353	1.809719961	10.01517461	0.273589721	1.41710712	10.63618952	3.288373054	0.273589721	0.273589721	0.273589721	0.273589721	0.273589721	0.273589721	0.273589721	0.273589721	6.858669036	0.273589721	0.273589721	0.273589721	0.273589721	0.273589721	0.273589721	0.875974591	5.578149444	0.273589721	0.273589721	0.273589721	3.462440996	0.273589721	0.273589721	3.642083741	0.273589721	0.273589721	0.273589721	0.273589721	0.273589721	0.273589721	0.701713682	2.980170001	0.273589721	0.273589721	0.273589721	1.299645006	1.626728163	3.348759573	0.273589721	0.273589721	0.50347465	0.273589721	0.273589721	0.273589721	8.758328962	0.273589721	0.273589721	0.273589721	0.50347465	0.273589721	0.273589721	0.273589721	2.587721336	0.273589721	0.273589721	0.273589721	0.273589721	2.250541279	1.669039714	3.208889362	2.491301464	5.01E-06	0.000394471	FALSE	FALSE	FALSE	FALSE
9530018H14Rik	chr6	52256216	52257460	-1	0.850569703	0.850569703	0.850569703	0.850569703	0.850569703	0.850569703	0.850569703	0.850569703	0.850569703	0.850569703	0.850569703	0.850569703	0.850569703	0.850569703	0.850569703	0.850569703	0.850569703	0.850569703	0.850569703	0.850569703	0.850569703	0.850569703	0.850569703	0.850569703	0.850569703	0.850569703	0.850569703	2.32655583	0.850569703	0.850569703	0.850569703	0.850569703	0.850569703	0.850569703	0.850569703	0.850569703	0.850569703	0.850569703	0.850569703	0.850569703	0.850569703	0.850569703	0.850569703	0.850569703	0.850569703	0.850569703	0.850569703	0.850569703	0.850569703	0.850569703	0.850569703	0.850569703	0.850569703	0.850569703	0.850569703	0.850569703	0.850569703	0.850569703	0.850569703	0.850569703	0.850569703	0.850569703	0.850569703	0.850569703	0.850569703	0.850569703	0.850569703	0.850569703	0.850569703	0.850569703	1.769618811	0.850569703	0.850569703	0.850569703	0.850569703	0.850569703	6.302166339	6.257425711	0.850569703	0.850569703	0.850569703	0.850569703	0.850569703	0.850569703	0.850569703	0.850569703	0.850569703	0.850569703	0.850569703	0.850569703	0.850569703	0.850569703	0.850569703	0.850569703	0.850569703	0.850569703	0.850569703	0.850569703	0.850569703	0.850569703	0.850569703	0.850569703	0.850569703	1.382072736	0.850569703	0.850569703	0.850569703	0.850569703	0.850569703	0.850569703	0.850569703	0.850569703	0.850569703	0.850569703	0.850569703	0.850569703	0.850569703	0.850569703	0.850569703	0.850569703	0.850569703	0.850569703	0.850569703	0.9626428	0.850569703	0.850569703	0.850569703	0.850569703	0.850569703	0.850569703	0.850569703	0.850569703	1.769618811	0.850569703	2.540839947	0.850569703	0.850569703	0.850569703	0.850569703	0.850569703	0.850569703	7.610120598	0.850569703	10.71400063	12.24830031	0.850569703	0.850569703	0.850569703	0.850569703	0.850569703	0.850569703	7.406627642	7.095322875	0.850569703	3.614118503	0.850569703	0.850569703	0.850569703	0.850569703	0.850569703	0.850569703	1.382072736	0.850569703	0.850569703	4.34178003	0.850569703	0.850569703	0.850569703	0.850569703	0.850569703	9.762332004	0.850569703	0.850569703	0.850569703	0.850569703	0.850569703	0.850569703	9.17819986	4.978291212	0.850569703	4.222702778	0.850569703	0.850569703	0.850569703	0.850569703	1.382072736	1.769618811	0.850569703	0.850569703	10.22421966	11.03105759	6.097397569	4.222702778	0.850569703	0.850569703	2.727373751	0.850569703	0.850569703	0.850569703	0.850569703	2.251317164	1.454799843	-1.288674365	5.18E-06	0.000405266	FALSE	FALSE	FALSE	FALSE
Tbck	chr3	132684142	132841688	1	8.376360729	0.115551249	8.307400575	0.115551249	5.019596292	7.412467456	6.386094	0.115551249	5.955142915	6.568274317	8.490138403	6.263044431	5.04167924	8.711192276	2.088198636	8.165027646	3.102388086	7.943961349	0.115551249	6.99907486	0.115551249	0.115551249	8.679266469	6.487451253	7.336346517	0.939059679	6.976324807	9.122709735	8.725757888	2.970465681	6.614434836	6.750263962	7.313082693	0.585283278	9.120333859	8.405746054	7.629706555	5.283253642	6.756953482	8.234578599	0.115551249	0.115551249	0.737350518	0.222529906	0.115551249	8.185007631	5.322866167	6.961921666	0.115551249	6.683947341	8.496481409	0.115551249	8.121196538	7.827506368	0.115551249	8.442520293	0.115551249	10.09987061	0.115551249	6.368729217	0.115551249	0.115551249	1.000481139	2.460218853	8.494814899	6.83595137	8.889195971	7.706013854	8.018694771	7.29557674	0.115551249	0.115551249	8.672500825	0.115551249	9.740741602	8.244926272	8.413881923	5.719762103	7.561926669	8.697347813	10.2232531	8.820340779	0.115551249	0.115551249	4.304694166	7.681023869	0.115551249	8.946891648	0.115551249	1.841995938	7.847493042	0.115551249	5.899799274	5.223328776	3.68271121	7.613211394	9.387541734	0.115551249	0.115551249	1.17045959	9.406634032	6.741296076	1.222942281	0.115551249	9.173596306	6.221730593	2.56558417	0.115551249	9.116654336	5.177524255	7.95612378	7.026094295	7.633346675	0.222529906	0.115551249	8.91907798	5.340788372	7.573973016	8.185834155	8.704286652	8.545280057	0.115551249	10.14189752	5.072906497	2.66377526	6.487451253	0.32212057	7.337090752	7.324386233	0.115551249	7.923790293	8.282889054	7.128519739	8.412823321	0.115551249	0.115551249	0.115551249	2.17067337	6.990585576	8.919823368	0.115551249	0.115551249	9.484440689	0.939059679	0.115551249	10.38412566	0.585283278	1.222942281	1.11599536	7.189132228	1.369823571	1.737639144	2.116217365	4.116383846	1.11599536	0.115551249	0.222529906	2.000721648	0.115551249	0.115551249	0.115551249	2.524356795	0.115551249	10.41238413	9.146892565	0.115551249	0.115551249	0.115551249	0.115551249	0.115551249	0.115551249	0.115551249	0.222529906	1.11599536	0.115551249	0.115551249	0.115551249	8.727745662	3.370102847	0.115551249	0.115551249	8.834113649	0.115551249	0.115551249	0.663319552	0.115551249	9.124219622	0.115551249	0.115551249	9.122709735	9.327951795	5.490119666	0.939059679	0.115551249	0.115551249	0.115551249	0.115551249	0.115551249	0.115551249	0.115551249	2.64138901	4.144286753	2.431517487	5.38E-06	0.00041749	FALSE	FALSE	FALSE	FALSE
Mkl2	chr16	13256479	13417529	1	8.447968768	0.154479376	8.56581998	8.129520589	7.000387199	0.421220255	0.154479376	6.061291838	5.530069387	3.452298965	0.154479376	0.154479376	7.802174515	0.154479376	8.965082333	7.289118387	6.765812869	8.524352193	0.154479376	0.154479376	0.154479376	7.082081652	0.154479376	5.435276525	8.296476492	6.834571057	7.124766368	0.154479376	9.426128239	6.370048846	8.593521137	0.154479376	0.154479376	7.72643683	0.154479376	7.684250856	0.154479376	8.056066839	6.123419837	0.154479376	7.303640392	5.008697081	0.154479376	8.000483983	6.516155959	6.319904817	0.154479376	6.148920134	0.154479376	4.091600373	9.136824284	0.154479376	7.055360895	6.619268126	0.154479376	6.93259655	7.643242979	7.095258704	8.137069885	0.154479376	4.842469698	0.154479376	7.615242165	0.154479376	8.341909847	2.464876204	3.15565087	8.923375846	8.872795926	7.492041501	0.154479376	3.118584423	0.154479376	0.154479376	9.697165534	0.154479376	0.154479376	0.154479376	5.960159083	7.947305345	0.154479376	10.69275421	7.485687398	7.995381265	7.569622166	8.23286109	0.154479376	8.482569111	8.509216623	9.149225714	0.746845325	0.154479376	5.111319646	0.154479376	0.154479376	9.314809593	0.154479376	8.047464157	9.581260182	0.154479376	1.705048011	7.461838351	9.281659687	0.154479376	0.154479376	0.154479376	0.154479376	0.154479376	0.154479376	8.774944892	8.503836518	8.645342469	6.634118472	0.154479376	8.391793228	0.154479376	0.154479376	8.709068228	7.696879514	8.48848302	7.060256171	4.661024233	0.538120507	4.508713531	8.434364302	0.154479376	3.173832981	0.154479376	7.845353931	0.154479376	6.401249877	1.60139133	0.154479376	1.012339128	7.673908045	7.165088717	4.635011212	7.700803406	6.968192852	0.154479376	10.69894717	0.154479376	0.154479376	0.154479376	3.685613752	0.746845325	0.154479376	0.154479376	2.018469341	0.154479376	0.154479376	0.154479376	0.421220255	0.154479376	8.651032222	0.154479376	0.154479376	0.154479376	1.489706444	0.154479376	0.154479376	0.154479376	0.154479376	4.881714176	5.229027384	0.421220255	0.154479376	0.154479376	0.154479376	0.294005793	0.154479376	0.646254339	0.154479376	0.538120507	0.154479376	0.154479376	0.154479376	8.821459732	0.154479376	0.154479376	5.578643959	7.19210104	0.154479376	0.154479376	0.421220255	0.154479376	0.154479376	3.783587375	3.524922454	6.732466469	5.46511246	0.154479376	0.154479376	0.746845325	0.154479376	3.698230538	1.546629365	0.154479376	0.154479376	7.540140303	2.152161146	3.608723675	2.356552385	5.49E-06	0.000423438	TRUE	FALSE	FALSE	FALSE
Smoc2	chr17	14279504	14404790	1	9.693706117	0.434423101	0.434423101	0.434423101	0.434423101	0.434423101	0.434423101	0.434423101	4.214786709	0.434423101	9.185288136	7.22186051	8.107330129	0.434423101	11.41825822	9.172167436	0.434423101	0.434423101	0.434423101	0.434423101	0.434423101	0.434423101	0.434423101	0.434423101	0.434423101	0.434423101	0.434423101	0.434423101	1.26632563	0.434423101	0.434423101	0.434423101	0.434423101	0.434423101	5.443467801	4.69751221	4.159126716	5.334621138	1.463021674	10.63726577	0.434423101	10.02237074	0.767858743	0.434423101	0.434423101	2.801840692	11.25548937	0.434423101	10.41359151	8.604605971	0.434423101	0.434423101	0.434423101	9.955020842	0.434423101	8.48519994	10.68915511	0.434423101	0.434423101	10.02480579	0.434423101	0.434423101	10.4814683	0.434423101	6.624699783	0.434423101	9.472521737	0.434423101	0.434423101	6.598783588	0.434423101	0.434423101	2.565398504	5.334621138	5.02783219	0.434423101	0.434423101	0.434423101	0.434423101	11.68302511	0.434423101	0.434423101	0.434423101	0.434423101	0.434423101	9.557722689	0.434423101	0.434423101	0.434423101	0.434423101	10.17003677	0.434423101	8.378050325	1.038514167	5.99763772	0.434423101	0.434423101	0.434423101	0.434423101	0.434423101	0.434423101	11.19839025	0.434423101	0.434423101	0.434423101	0.434423101	0.434423101	0.434423101	0.434423101	0.434423101	10.30718641	0.434423101	0.434423101	0.434423101	0.434423101	1.63608958	3.182933455	0.434423101	0.767858743	0.434423101	0.434423101	6.937510819	0.434423101	2.737795173	0.434423101	0.434423101	0.434423101	0.434423101	0.434423101	0.434423101	0.434423101	0.434423101	0.434423101	0.434423101	0.434423101	0.434423101	0.434423101	0.434423101	0.434423101	2.174311635	0.434423101	0.434423101	0.434423101	0.434423101	0.434423101	0.434423101	0.434423101	0.434423101	0.434423101	0.434423101	0.434423101	0.434423101	0.434423101	0.434423101	0.434423101	0.767858743	0.434423101	0.434423101	0.434423101	0.434423101	0.434423101	0.434423101	0.434423101	0.434423101	13.56720543	0.434423101	0.434423101	0.434423101	0.434423101	0.434423101	0.434423101	0.434423101	0.434423101	0.767858743	0.434423101	0.434423101	0.434423101	0.434423101	0.434423101	0.434423101	0.434423101	0.434423101	0.434423101	0.434423101	0.434423101	0.434423101	0.434423101	0.434423101	0.434423101	0.434423101	0.434423101	0.434423101	0.434423101	0.434423101	0.434423101	0.434423101	0.434423101	0.434423101	0.434423101	0.434423101	0.638890761	1.936203538	2.098904412	5.63E-06	0.000429221	FALSE	FALSE	FALSE	FALSE
Cops6	chr5	138161069	138164646	1	9.865580325	0.490930121	10.20378145	9.604483743	3.845647683	7.924778811	4.38281807	9.934731314	7.276433749	6.247735133	9.933535777	9.389393085	7.388870662	9.233943125	7.556674572	10.72530961	7.873333134	7.137974441	0.490930121	0.856548539	0.490930121	6.45524558	5.497715135	0.490930121	10.22348084	10.34895192	4.615318382	0.490930121	6.716649537	0.856548539	10.16712165	0.490930121	0.856548539	9.825537619	10.705134	9.871211053	6.041245184	0.490930121	4.266095251	10.63809431	7.69855758	8.785324238	0.490930121	10.26494506	0.490930121	10.34984843	0.856548539	10.2673195	9.316973491	9.354084521	9.617942744	0.490930121	8.603331661	11.52646296	0.490930121	8.643369264	7.436911524	11.3339727	9.988681809	4.638982453	0.490930121	8.053621623	9.423006443	9.620173754	9.51539862	10.45357635	11.92958331	0.490930121	8.69508085	9.463329704	10.31492416	6.733234518	11.54301987	3.924790844	11.50066046	11.3553348	10.873561	8.613818947	9.571814119	11.71691414	0.490930121	10.61217561	0.490930121	5.19656201	4.836118175	6.380005176	0.490930121	10.42323346	8.201995739	0.490930121	7.729197065	7.158586665	8.70912224	8.669456737	11.46758965	0.490930121	10.43553176	0.490930121	5.009526261	3.528460842	11.93332631	3.476869724	11.57787176	0.490930121	0.490930121	0.490930121	0.490930121	9.735795754	0.856548539	10.62630351	8.637507424	11.15294631	8.713308145	10.30525078	0.490930121	11.81447417	11.1099357	0.490930121	8.323803709	8.19801845	10.92168629	7.41309105	10.27630691	6.781751461	0.490930121	11.16471207	9.988106105	10.30709834	0.490930121	0.490930121	0.490930121	9.167359156	0.490930121	0.490930121	9.712285812	7.166749797	1.597771015	7.433532584	5.536030214	0.490930121	0.490930121	8.305436107	12.40626868	0.490930121	0.490930121	7.443645754	0.490930121	0.490930121	11.86285075	6.854422454	4.729938249	3.186977875	0.490930121	3.2498038	12.32699357	0.490930121	0.490930121	11.47705745	0.490930121	0.490930121	0.856548539	0.856548539	10.38744416	2.085018383	9.698979094	10.99830029	0.490930121	0.490930121	0.490930121	0.490930121	10.70373212	0.490930121	0.490930121	3.186977875	0.490930121	0.490930121	0.490930121	6.889372324	0.490930121	0.490930121	0.856548539	8.237306374	0.856548539	0.490930121	0.490930121	8.652117607	6.989412047	5.147909191	0.490930121	0.490930121	8.600321238	0.490930121	10.10156801	8.541896271	2.980200951	0.490930121	0.856548539	3.476869724	5.497715135	7.718130577	4.01032471	5.723317124	2.771426751	5.65E-06	0.000429221	FALSE	FALSE	FALSE	FALSE
Timmdc1	chr16	38498345	38522663	-1	6.950694535	0.639440085	0.639440085	9.083613549	2.293979981	8.690551168	5.363036575	1.691935177	2.449375396	5.987892514	6.253475108	0.639440085	0.639440085	7.636568013	0.639440085	6.274415509	7.321490513	7.734271353	7.227976269	0.639440085	8.460932654	3.227412591	3.66814343	0.639440085	4.61025289	3.310862384	8.131445266	6.132532344	2.834907227	0.639440085	4.824182293	6.556735777	0.639440085	5.709032862	0.639440085	0.639440085	5.511529987	8.792059868	5.724333134	7.832851194	2.717483376	6.143955801	0.639440085	4.278349686	0.639440085	2.119803328	7.915157867	7.390251695	5.677936747	7.86771803	3.227412591	0.639440085	6.02543451	5.130156347	7.881432192	5.613658521	4.472067275	1.080963883	6.132532344	4.192940496	0.639440085	7.73804515	7.483123363	6.39405016	6.02543451	0.639440085	8.21505583	5.401617219	0.639440085	6.897695319	7.399812555	0.639440085	4.319230075	8.131445266	0.639440085	5.629998553	0.639440085	5.303159321	8.030431729	4.766226796	5.219249521	4.736351936	4.933544202	7.211783811	0.639440085	9.63314821	0.639440085	7.722890372	7.591389366	7.290987672	6.39405016	7.404569329	8.027350975	5.975158238	4.824182293	3.954274175	6.615358326	0.639440085	4.852309733	7.098924531	6.295056309	8.165473138	8.48583492	8.857705246	7.860811749	6.937626141	0.639440085	7.711418895	0.639440085	7.116426596	0.639440085	0.639440085	0.639440085	0.639440085	6.647817554	0.639440085	7.944851262	6.085911919	6.210659801	8.416880519	7.460459894	4.933544202	6.074017554	4.827335701	4.192940496	8.11992192	7.616207478	6.671691525	6.573729548	0.639440085	1.921673366	1.080963883	4.933544202	9.201735802	4.192940496	0.639440085	7.133718877	8.02116966	0.639440085	0.639440085	6.037734509	7.778918168	4.674679689	3.310862384	5.323395791	0.639440085	0.639440085	7.591389366	2.119803328	0.639440085	0.639440085	0.639440085	10.99122344	0.639440085	5.613658521	0.639440085	4.435348956	4.542813929	0.639440085	1.418553452	0.639440085	1.418553452	0.639440085	0.639440085	3.389747995	0.639440085	0.639440085	0.639440085	0.639440085	3.789485458	2.119803328	0.639440085	3.789485458	4.736351936	2.589648536	0.639440085	7.644632445	6.87730766	6.778159606	0.639440085	1.418553452	7.599709598	1.080963883	0.639440085	0.639440085	0.639440085	0.639440085	0.639440085	0.639440085	0.639440085	0.639440085	4.507874216	0.639440085	0.639440085	0.639440085	0.639440085	0.639440085	3.227412591	0.639440085	3.464542903	2.907245979	4.094035103	1.920089722	6.46E-06	0.000487994	FALSE	FALSE	FALSE	FALSE
Cited1	chrX	102247379	102252181	-1	0.648795979	0.648795979	5.749826609	0.648795979	8.859140541	2.857274574	5.51919196	4.761366229	0.648795979	0.648795979	0.648795979	4.422430157	9.703989032	0.648795979	0.648795979	6.051019753	0.648795979	0.648795979	0.648795979	0.648795979	9.767403386	10.50483477	0.648795979	4.260890823	6.158145875	0.648795979	0.648795979	6.466795332	11.50912446	6.774274471	0.648795979	0.648795979	0.648795979	0.648795979	0.648795979	9.977826798	0.648795979	0.648795979	0.648795979	8.54282974	0.648795979	0.648795979	8.547216428	0.648795979	5.483014614	0.648795979	3.870721783	8.35293135	0.648795979	0.648795979	0.648795979	0.648795979	0.648795979	5.084737475	6.71312154	0.648795979	5.368698557	12.72127984	0.648795979	0.648795979	10.41887801	0.648795979	0.648795979	0.648795979	6.995853005	5.880725569	0.648795979	10.30498384	0.648795979	6.982957955	0.648795979	0.648795979	0.648795979	0.648795979	10.40323406	7.406453113	2.139847646	0.648795979	0.648795979	0.648795979	9.004998023	0.648795979	0.648795979	0.648795979	0.648795979	10.66023031	0.648795979	1.43486972	2.966118499	0.648795979	0.648795979	0.648795979	0.648795979	0.648795979	0.648795979	0.648795979	9.911322227	0.648795979	0.648795979	0.648795979	0.648795979	0.648795979	0.648795979	0.648795979	0.648795979	0.648795979	0.648795979	0.648795979	0.648795979	8.710614807	5.200658449	10.60922017	2.611345337	0.648795979	0.648795979	9.490533732	0.648795979	0.648795979	8.040842782	0.648795979	3.925665213	0.648795979	0.648795979	3.02222378	0.648795979	0.648795979	0.648795979	0.648795979	0.648795979	0.648795979	0.648795979	0.648795979	0.648795979	11.9624545	0.648795979	0.648795979	0.648795979	0.648795979	4.029647024	0.648795979	0.648795979	0.648795979	0.648795979	0.648795979	0.648795979	0.648795979	0.648795979	0.648795979	0.648795979	0.648795979	0.648795979	0.648795979	0.648795979	0.648795979	0.648795979	0.648795979	0.648795979	0.648795979	0.648795979	0.648795979	0.648795979	0.648795979	0.648795979	0.648795979	0.648795979	0.648795979	0.648795979	0.648795979	0.648795979	0.648795979	0.648795979	0.648795979	8.600953418	0.648795979	0.648795979	0.648795979	0.648795979	0.648795979	0.648795979	0.648795979	0.648795979	0.648795979	0.648795979	0.648795979	0.648795979	0.648795979	0.648795979	0.648795979	0.648795979	0.648795979	0.648795979	0.648795979	0.648795979	0.648795979	0.648795979	0.648795979	5.794792228	0.648795979	0.648795979	0.648795979	1.014488916	2.255450666	2.007734863	6.95E-06	0.000520754	TRUE	FALSE	FALSE	FALSE
Mfap2	chr4	141010416	141015984	1	10.91056423	10.71653603	12.39270168	6.892871932	12.07741179	9.309221418	12.2076649	13.12824197	12.52157273	12.24365267	13.47077098	11.12872529	11.18761429	12.07986826	12.17586853	12.07248625	11.63935625	12.51250893	11.163626	10.76347455	11.80358618	12.17433679	7.196359648	11.37929594	10.3602113	11.42767032	10.77160158	10.69888793	12.01088573	9.261929475	12.41729965	7.460437462	10.99744168	11.35831398	10.38778996	10.29028097	9.827388186	12.32229284	10.2384497	12.52016654	11.30891153	1.398712209	11.09079571	0.862614532	0.862614532	9.55816077	12.15194193	14.00912063	10.22075037	13.72549299	14.30217416	0.862614532	11.83171346	12.7760409	12.68861196	12.59744722	11.40477487	12.92343782	9.884710122	11.36861987	9.423664403	10.1714389	12.32804455	11.39997711	11.9049653	12.6668091	14.11963087	11.55829153	9.028670245	12.72638367	10.93790352	12.43019203	13.15566991	12.22601746	13.46117191	14.0324881	11.7640782	10.00333273	13.29339427	13.05147124	12.42783703	12.75330806	9.499020535	13.17584021	12.80073941	14.19622166	8.671400633	12.64338055	10.47995056	13.01798812	11.81869919	11.35966241	10.21281376	13.72758332	11.97056429	11.28498119	9.172689386	7.506613555	12.75108346	10.71723749	12.87097728	12.47089805	11.77624657	13.31452368	13.16765194	12.63226606	0.862614532	12.55668125	1.398712209	11.91600587	11.62597109	11.46071814	11.40521024	10.53986161	8.538009489	10.49311677	12.37325097	12.62462161	12.38013289	13.06930006	11.71189012	13.20788677	13.7853339	11.11692452	9.399394188	12.04145472	9.154159307	10.97767223	9.164483164	0.862614532	10.6155574	10.80101504	11.51053191	0.862614532	11.55515628	9.005886371	9.988301173	4.807607886	10.38249314	13.05369457	13.47658277	12.97332365	13.80748915	3.730635509	11.37840927	14.63348979	11.96496412	9.874684595	0.862614532	1.398712209	11.21270334	1.398712209	7.728800069	3.540808171	14.18719955	9.413312837	12.11701972	14.8795932	6.50805409	5.361003292	13.90829664	4.807607886	13.44876583	9.518468046	13.62516159	13.63382521	1.788682294	0.862614532	6.441694503	14.10161132	13.05244437	0.862614532	3.730635509	13.5785385	0.862614532	11.20472221	6.299050596	15.59008102	9.097096778	6.50805409	0.862614532	13.13888318	1.398712209	13.64640164	3.43562423	13.12520603	13.95096732	6.546452456	5.715751404	9.092778763	14.71660926	2.915835381	5.076098313	10.05085282	12.55275674	2.34813411	8.376880279	4.184672476	10.60574168	14.09197567	8.728766803	10.20486428	2.388157714	7.12E-06	0.000526315	FALSE	FALSE	FALSE	FALSE
Zfhx4	chr3	5218524	5415857	1	7.87632204	4.054765803	4.584008022	4.06026703	2.787591667	6.577069099	2.926601922	8.200995883	8.14611404	0.088809267	9.039484846	8.115064299	8.268792606	1.569614536	7.709111172	6.179751151	4.907653724	7.455131481	8.328995419	0.088809267	9.284925058	0.088809267	0.172467196	6.710751779	4.489306414	6.447673648	0.397759508	5.671527026	10.28325375	9.073716541	7.511438922	0.088809267	7.767028361	7.11927053	9.761102662	3.714463596	0.172467196	8.811795165	7.930268001	8.272648297	4.186369753	0.088809267	1.056143078	0.326500825	2.246721751	8.895154488	5.753614723	6.001073035	0.088809267	4.591626231	6.172149667	3.21993677	3.21007215	7.081895514	7.273462606	5.197021621	0.172467196	9.293124915	6.574188029	8.645858543	2.26589406	6.23430423	7.530886242	2.719687603	3.351395004	6.871147411	9.837177373	9.376521647	0.965234582	0.172467196	5.720990654	9.347146772	9.507008027	6.90669975	8.432840132	8.395245095	7.217323052	0.465663572	5.330490108	11.36766609	6.862514367	0.088809267	0.088809267	6.915831966	3.30580843	2.039528364	0.088809267	8.449443464	2.774264136	4.715335578	3.975461324	9.408683559	6.915073152	6.42865927	0.088809267	0.088809267	6.994084001	4.749789635	0.088809267	0.088809267	7.825943076	0.088809267	6.423332718	0.088809267	3.909940692	0.088809267	0.088809267	0.088809267	0.465663572	1.298844482	8.339213754	7.473802371	5.657077378	1.335603032	0.088809267	5.640646633	8.649740901	1.538419915	0.251538767	8.259855331	7.421330179	8.647686837	2.926601922	4.858369616	0.088809267	6.825842149	0.088809267	0.088809267	0.088809267	0.088809267	6.397487891	0.088809267	0.397759508	1.716207034	0.592575685	2.039528364	0.088809267	0.088809267	0.088809267	1.261124816	5.597786541	9.387230954	9.821773982	0.251538767	0.088809267	6.475733431	0.251538767	8.246947908	8.216168434	0.088809267	0.088809267	0.088809267	5.469286486	0.172467196	4.497440023	0.251538767	3.657531127	7.72694796	0.172467196	4.191392195	0.397759508	5.18448182	0.326500825	2.461511929	8.25176417	1.440572591	0.088809267	0.088809267	0.088809267	0.088809267	0.172467196	3.916021607	6.671751658	0.088809267	0.251538767	10.31775356	0.088809267	7.223465456	7.109353926	0.088809267	0.088809267	6.367848068	0.088809267	0.172467196	1.011404763	0.172467196	8.005624549	4.387948926	1.011404763	0.088809267	0.088809267	5.34633784	0.088809267	0.172467196	9.592783295	0.088809267	1.406424369	0.172467196	0.088809267	10.37329674	2.604395401	3.997555343	2.253974215	7.12E-06	0.000526315	FALSE	FALSE	FALSE	FALSE
Timm8b	chr9	50603899	50605320	1	9.360298427	1.692490965	2.450032921	1.692490965	1.692490965	1.692490965	1.692490965	1.692490965	6.496425826	8.082624284	7.764990034	1.692490965	1.692490965	5.709822331	7.414836216	9.619695971	9.085899201	1.692490965	1.692490965	5.439979256	5.827909734	1.692490965	4.543584259	3.847281106	7.051985732	1.692490965	5.709822331	2.944189137	1.692490965	5.283419133	5.646944372	7.984316728	1.692490965	8.92957545	8.250636801	1.692490965	1.692490965	8.207711611	7.75010878	8.701058874	1.692490965	8.882588467	3.311586151	1.692490965	1.692490965	1.692490965	8.174658228	9.898034476	1.692490965	2.944189137	1.692490965	1.692490965	7.592190045	4.055282436	8.342789011	1.692490965	6.423266011	1.692490965	4.398438327	5.363821876	8.968666793	9.061997938	6.038527112	1.692490965	6.178487015	9.237636781	1.692490965	1.692490965	1.692490965	3.311586151	6.423266011	1.692490965	9.552669098	7.719877704	1.692490965	8.381929143	1.692490965	1.692490965	1.692490965	1.692490965	1.692490965	6.695973935	1.692490965	1.692490965	2.450032921	10.19583355	1.692490965	2.450032921	4.237039197	1.692490965	1.692490965	1.692490965	5.937058489	8.669770889	1.692490965	1.692490965	1.692490965	6.178487015	9.413212346	8.798298209	6.264777682	1.692490965	6.871245217	7.905924182	5.363821876	1.692490965	1.692490965	1.692490965	1.692490965	1.692490965	1.692490965	1.692490965	5.883516087	3.311586151	4.675453035	1.692490965	6.34619711	1.692490965	1.692490965	5.937058489	1.692490965	1.692490965	1.692490965	4.258592867	9.043808491	6.178487015	1.692490965	1.692490965	1.692490965	1.692490965	9.274502956	6.496425826	9.216139556	10.43093785	5.646944372	1.692490965	1.692490965	1.692490965	8.30255733	1.692490965	7.558420713	10.86828516	10.99676349	2.450032921	5.107777527	1.692490965	2.450032921	6.756794568	7.145932146	9.455107012	10.72913515	9.983222669	5.283419133	9.517950533	5.107777527	8.848063995	10.92570013	10.14838579	9.918144479	1.692490965	10.09932433	5.937058489	10.48361787	6.385246128	8.554588852	7.002614125	6.178487015	8.528663404	8.021971414	3.311586151	10.61262171	11.21702727	6.664574266	1.692490965	1.692490965	1.692490965	6.086704924	10.72533582	11.80539122	7.75010878	1.692490965	6.815154533	1.692490965	1.692490965	5.937058489	8.812693035	7.719877704	7.625186978	3.311586151	1.692490965	9.760007036	9.279693483	7.37659055	2.450032921	9.652076697	10.15122045	1.692490965	5.198269627	1.692490965	7.506236731	6.328403733	5.049073399	-2.069810866	8.04E-06	0.00059046	FALSE	FALSE	FALSE	FALSE
Rspo3	chr10	29453107	29535867	-1	0.502500341	0.502500341	8.018663844	8.337621902	0.502500341	3.459431619	0.502500341	0.502500341	0.502500341	0.502500341	0.502500341	0.502500341	8.799551461	0.502500341	0.502500341	10.90325423	0.502500341	0.502500341	0.502500341	0.502500341	0.502500341	0.502500341	0.502500341	3.087462841	0.502500341	0.502500341	8.182808148	0.502500341	0.502500341	0.502500341	0.502500341	0.502500341	0.502500341	0.502500341	0.502500341	6.215937399	8.573647187	0.502500341	0.502500341	0.502500341	0.502500341	0.502500341	5.21916852	5.636624621	0.502500341	0.502500341	0.502500341	0.502500341	0.502500341	0.502500341	0.502500341	5.202940059	0.502500341	0.502500341	0.502500341	0.502500341	0.502500341	0.502500341	0.502500341	0.502500341	8.104161904	3.961931959	0.502500341	0.502500341	7.273795599	10.60863986	10.84136778	0.502500341	4.973458213	0.502500341	8.902375114	5.648657176	1.169925001	0.502500341	0.502500341	0.502500341	0.502500341	0.502500341	11.5085376	4.653442239	6.693486957	0.502500341	0.502500341	0.502500341	4.333900737	10.10295989	0.502500341	9.227214805	6.390885467	0.502500341	0.502500341	0.502500341	2.68182404	0.502500341	0.502500341	4.790076931	10.76742583	0.502500341	0.502500341	0.502500341	0.502500341	0.502500341	3.754887502	10.26072356	0.502500341	0.502500341	0.502500341	0.502500341	1.169925001	8.522254575	8.350570912	0.502500341	8.962655054	0.502500341	0.502500341	5.549463819	9.103724923	0.502500341	0.502500341	0.502500341	7.126704473	0.502500341	0.502500341	2.591704203	0.502500341	0.502500341	0.502500341	0.502500341	0.502500341	0.502500341	0.502500341	0.502500341	0.502500341	0.502500341	0.502500341	4.333900737	0.502500341	0.502500341	0.502500341	0.502500341	0.502500341	0.502500341	0.502500341	0.502500341	0.502500341	0.502500341	0.502500341	0.502500341	0.502500341	0.502500341	0.502500341	0.502500341	0.502500341	0.502500341	0.502500341	0.502500341	0.502500341	0.502500341	0.502500341	0.502500341	0.502500341	6.603626345	0.502500341	7.091876106	0.502500341	0.502500341	0.502500341	0.502500341	0.502500341	0.502500341	0.502500341	0.502500341	0.502500341	0.502500341	0.502500341	0.502500341	0.502500341	0.502500341	0.502500341	0.502500341	0.502500341	0.502500341	0.502500341	0.502500341	0.502500341	0.502500341	0.502500341	0.874469118	0.502500341	2.48112669	0.502500341	0.502500341	0.502500341	0.874469118	0.502500341	0.502500341	0.502500341	0.502500341	0.502500341	0.502500341	0.755716999	1.890523161	1.835987204	8.57E-06	0.000625133	FALSE	FALSE	FALSE	FALSE
Aff3	chr1	38177324	38664955	-1	6.049926851	0.381616631	6.998574416	6.300486796	5.848592143	1.240377891	6.604229835	6.998574416	0.203389686	5.008473155	4.129501425	1.144831892	0.540227052	2.258522348	1.04250649	6.333363601	5.844796623	0.203389686	0.683114154	2.547157246	1.569591175	0.540227052	0.932365652	1.954795093	4.804739257	3.312175306	6.86253999	0.932365652	3.840285967	5.469252051	9.066221625	9.584099067	1.144831892	0.203389686	0.813116056	0.203389686	8.632125638	6.745279274	0.932365652	8.552917749	5.844796623	0.813116056	0.381616631	4.98797076	0.540227052	0.813116056	3.124563574	6.157876642	0.381616631	3.761948771	8.057477329	0.381616631	1.240377891	0.683114154	0.203389686	6.252590235	8.358993021	0.203389686	1.04250649	1.494059924	3.376683259	5.975510639	0.203389686	1.709734764	0.381616631	5.57841769	9.574104316	4.491780286	1.144831892	6.0266627	1.04250649	8.068096811	4.98797076	0.540227052	5.503359329	1.89732105	1.837462016	3.124563574	2.114636878	10.33605714	1.775011451	5.889696814	0.813116056	1.954795093	3.55451914	0.381616631	5.479079544	1.709734764	1.414354761	2.879474265	2.063299135	3.073584149	2.212136902	0.540227052	1.837462016	8.29784135	2.114636878	1.775011451	7.30794278	4.665362817	0.813116056	1.89732105	8.525320745	3.885324588	1.494059924	0.203389686	0.203389686	8.406757802	6.206010548	3.290015358	4.796902976	1.775011451	6.430259439	3.824955128	2.258522348	8.433538849	5.222499679	5.081250077	8.637620359	0.381616631	2.50929403	0.932365652	4.283244362	3.482339123	4.327432803	0.381616631	1.144831892	0.203389686	0.203389686	0.203389686	7.91270806	8.33009925	0.683114154	10.75440266	0.203389686	0.813116056	0.813116056	0.813116056	1.414354761	6.701877664	8.928661258	1.837462016	0.203389686	0.813116056	0.203389686	0.203389686	0.203389686	0.203389686	0.203389686	0.203389686	1.569591175	0.203389686	0.203389686	0.203389686	0.203389686	5.204841373	0.203389686	0.381616631	4.895597641	1.04250649	0.203389686	0.203389686	6.303255327	0.203389686	0.203389686	0.540227052	0.203389686	0.203389686	0.203389686	0.203389686	1.775011451	0.203389686	5.705241263	0.381616631	0.203389686	0.683114154	0.203389686	0.381616631	3.438429864	0.203389686	0.203389686	0.203389686	0.203389686	0.203389686	0.203389686	0.203389686	9.880439767	0.203389686	0.203389686	0.540227052	8.861688036	1.775011451	3.17380289	0.203389686	0.203389686	1.240377891	0.381616631	0.381616631	2.849482643	0.203389686	1.644580945	2.780481728	1.837758178	9.02E-06	0.00065367	FALSE	FALSE	FALSE	FALSE
Mecom	chr3	29951294	30548008	-1	6.015749687	6.061870475	1.247497765	0.112153965	0.112153965	0.112153965	0.112153965	5.363796587	0.112153965	0.646978454	0.112153965	0.112153965	9.244357105	5.547075316	0.112153965	0.978260751	9.421988259	5.182986408	0.112153965	4.968794823	8.227406795	0.646978454	9.334008566	0.112153965	0.112153965	0.112153965	0.112153965	0.112153965	0.112153965	5.984776474	0.112153965	0.112153965	4.856532466	8.250951313	0.313271665	0.112153965	3.441293667	0.112153965	5.995784285	0.112153965	7.87870889	0.978260751	0.112153965	3.375390679	3.170443257	0.112153965	0.788741408	4.61616102	0.978260751	0.112153965	0.112153965	2.188082067	7.138061709	0.112153965	0.112153965	0.112153965	9.167341068	8.547203149	3.833687778	0.112153965	0.570506126	1.996789145	0.112153965	8.254010813	7.912017989	0.112153965	8.970760397	0.112153965	3.208791268	0.112153965	5.478103367	0.112153965	6.96028762	0.216214561	0.216214561	0.112153965	8.680239407	9.838496968	0.112153965	0.216214561	6.196773556	0.112153965	7.833917821	0.112153965	3.090546769	4.032078031	0.216214561	3.034713351	0.404208821	9.730614972	8.821502038	0.112153965	6.660519112	7.701790407	7.754050342	7.893498964	0.112153965	7.38271226	9.13865982	7.788746682	9.416878577	6.798926849	2.82029249	7.031552171	0.112153965	6.185600582	0.489752254	2.884875055	8.429343309	0.112153965	0.112153965	0.112153965	0.112153965	2.976631842	7.790328082	0.112153965	9.130567442	8.699163529	0.112153965	0.112153965	0.112153965	0.112153965	8.867922925	3.265099801	6.187202029	6.43242206	7.167566206	8.936416566	9.312892124	1.431706186	5.239647727	3.905490374	4.128583076	8.596846584	7.448956754	6.010331921	0.112153965	5.814936647	7.202826592	6.167866335	9.692220108	10.49973393	11.05698099	8.745823074	5.557018634	10.5857254	3.849955584	9.541991794	6.255961678	0.216214561	3.246146294	8.329913234	6.229782498	3.441293667	9.931603427	3.020410715	4.907939871	4.931062331	6.382970813	0.112153965	0.489752254	0.112153965	9.745229342	9.00566766	10.71061506	8.955571213	0.112153965	0.216214561	6.260532621	3.005964865	3.048875583	7.286635263	7.009997159	4.630357629	6.346171511	8.217253446	3.554812166	9.519602885	10.8340718	0.112153965	0.71960048	11.78820103	6.433771799	0.404208821	8.247501603	6.536598237	2.188082067	4.938688192	2.803684789	1.595035063	5.041422334	3.233801776	5.285222779	1.776197628	10.53788929	0.216214561	7.430820983	2.109183511	2.025719231	10.97150929	5.58010379	4.149221928	-2.315003989	9.15E-06	0.00065858	TRUE	FALSE	FALSE	FALSE
Gas2	chr7	51862013	51994975	1	0.275317877	7.652258518	7.120406845	0.275317877	6.560038703	0.275317877	6.889178358	12.15318046	9.709802667	0.275317877	0.275317877	9.822972105	9.74168668	6.718215277	0.275317877	10.65427544	7.257562303	0.275317877	0.275317877	0.275317877	0.705564088	0.275317877	0.506420613	8.359204642	4.701605947	8.734495983	3.327861383	9.3984992	6.115506385	8.98432383	5.140471842	0.275317877	0.275317877	0.275317877	3.576952296	7.880507792	0.275317877	0.275317877	7.096224183	0.275317877	6.810287857	0.275317877	0.275317877	0.275317877	1.728080702	0.275317877	0.880523239	9.213651001	3.297330892	9.241982148	7.368188858	2.258426366	8.029578638	10.96240656	9.195657282	7.880507792	0.506420613	10.05538849	0.275317877	9.596429588	8.621968667	11.10873162	0.275317877	5.207681416	0.275317877	0.275317877	12.58159594	8.206355132	9.158982249	0.275317877	9.503366056	0.275317877	10.36352416	0.275317877	10.99547061	9.397150154	0.275317877	0.275317877	7.425777914	5.105655242	8.82356008	0.880523239	0.275317877	0.275317877	9.52370208	11.76816937	0.275317877	11.21973489	10.81023042	0.275317877	9.291229769	0.275317877	7.176004295	0.275317877	4.41922134	4.976721281	9.533149599	9.476365539	0.506420613	0.275317877	8.059450214	7.01880732	10.63894812	0.880523239	0.880523239	0.275317877	0.275317877	1.305576644	0.275317877	8.714415957	0.275317877	0.275317877	8.789002956	1.305576644	0.275317877	10.56217903	5.123168568	2.869441435	0.506420613	8.714415957	11.36734632	0.705564088	1.305576644	4.652224838	5.992263026	0.275317877	0.275317877	4.592677061	2.783938573	0.506420613	10.8985302	0.275317877	0.275317877	6.763590709	0.275317877	0.275317877	0.275317877	3.67520627	1.900485994	2.054470254	1.532240401	0.275317877	1.900485994	6.470516067	0.275317877	0.275317877	0.275317877	0.275317877	0.705564088	0.275317877	0.275317877	0.275317877	0.275317877	0.275317877	0.506420613	0.275317877	0.275317877	0.275317877	0.275317877	10.56258023	0.275317877	0.880523239	0.275317877	7.382803067	0.275317877	6.598110428	0.275317877	0.275317877	0.275317877	2.193592711	0.275317877	7.267440351	0.275317877	11.47601757	0.275317877	0.275317877	0.275317877	9.958716115	0.275317877	0.275317877	0.275317877	8.629647677	9.596429588	0.275317877	0.275317877	0.275317877	0.275317877	8.701358202	0.275317877	0.275317877	2.693047264	0.275317877	0.275317877	0.275317877	5.087926702	0.275317877	0.275317877	3.993539537	0.275317877	1.532240401	2.102325305	3.67839386	2.549899533	1.04E-05	0.000745674	FALSE	FALSE	FALSE	FALSE
Unc5b	chr10	60762608	60831581	-1	0.226949596	0.226949596	0.226949596	0.226949596	0.226949596	0.226949596	0.226949596	0.226949596	3.633892582	0.226949596	0.226949596	0.226949596	0.226949596	0.226949596	0.423003132	0.226949596	0.226949596	0.423003132	0.226949596	0.226949596	0.226949596	0.226949596	0.226949596	0.226949596	0.226949596	0.226949596	0.226949596	0.226949596	0.226949596	0.226949596	0.226949596	0.226949596	0.226949596	0.226949596	0.226949596	0.226949596	1.962023957	0.226949596	0.226949596	0.226949596	0.226949596	0.226949596	0.226949596	0.226949596	0.226949596	0.226949596	0.226949596	0.226949596	0.226949596	0.226949596	9.008819899	4.829220296	0.226949596	0.226949596	0.226949596	0.226949596	0.423003132	7.305972385	0.226949596	0.226949596	0.595573601	0.226949596	0.226949596	0.226949596	0.226949596	0.226949596	0.226949596	0.226949596	0.226949596	0.595573601	0.226949596	0.226949596	0.226949596	0.226949596	0.226949596	0.226949596	0.226949596	0.226949596	0.226949596	0.226949596	0.226949596	0.226949596	0.226949596	0.226949596	0.226949596	3.784172203	0.226949596	0.226949596	0.226949596	0.226949596	0.226949596	4.290497752	0.226949596	0.226949596	0.226949596	0.226949596	0.226949596	0.226949596	0.226949596	0.226949596	0.226949596	0.226949596	0.226949596	0.226949596	0.226949596	0.226949596	0.226949596	2.023766158	0.226949596	0.226949596	0.226949596	0.226949596	0.226949596	0.226949596	0.226949596	3.46611903	0.226949596	0.226949596	0.226949596	0.226949596	0.226949596	0.226949596	1.684662014	0.560649262	0.226949596	0.226949596	0.226949596	0.226949596	0.226949596	0.226949596	6.808298211	0.226949596	4.532722632	0.226949596	0.226949596	0.423003132	0.226949596	0.226949596	0.226949596	0.226949596	0.226949596	11.04083228	0.226949596	2.139847646	5.173675008	0.226949596	0.226949596	0.226949596	2.868536009	0.226949596	0.226949596	0.226949596	0.226949596	5.909632468	8.495718857	0.226949596	9.011679676	8.806866582	0.226949596	0.226949596	0.226949596	8.332236739	0.423003132	6.885161078	0.226949596	11.2345288	5.111051225	0.226949596	0.226949596	0.226949596	0.226949596	0.226949596	0.226949596	0.423003132	0.226949596	0.226949596	1.340972239	0.749689581	8.356435098	0.595573601	4.375838717	10.80925047	0.226949596	0.226949596	0.423003132	1.015887527	0.226949596	7.086649388	0.226949596	0.226949596	1.829998192	0.226949596	0.226949596	0.226949596	3.115382686	4.131317997	0.226949596	0.226949596	0.226949596	0.226949596	2.001531924	1.110936108	-1.440882662	1.07E-05	0.000757355	FALSE	FALSE	FALSE	FALSE
Id3	chr4	136143495	136145755	1	12.77884224	8.226127865	10.77762876	10.45944759	8.421521336	12.23182719	10.77717109	14.23963889	12.7856841	10.77762876	12.83587941	10.12517182	9.77341092	12.07291963	12.12150107	12.06074933	11.52284472	13.43929902	5.238340901	10.62016471	11.9065048	13.6639233	9.19110594	10.11651474	12.27347178	10.50050478	12.70160025	1.690270245	12.37192759	13.13435164	6.38206794	11.10350541	10.77488059	11.17473249	11.84035476	13.361601	12.18135497	8.814844702	8.88788209	10.42480456	10.58398945	12.53212431	0.638577011	12.64051318	0.638577011	13.17747607	12.21924736	11.28346351	10.72212101	11.72193174	10.8868694	0.638577011	12.97736479	12.70292611	11.70927286	9.666763708	9.526767157	13.52015408	13.14707068	12.87415174	11.06014677	8.662602962	13.63995978	14.29299616	11.87519947	13.5424085	6.261602849	11.51078289	12.46593846	13.25684336	12.0934683	0.638577011	12.29696793	10.381502	14.04584724	12.82927203	11.82139137	12.17181134	0.638577011	4.003009168	12.32901406	11.6125412	9.950274985	10.78766083	0.638577011	13.27162127	0.638577011	12.87425873	1.079692642	8.440143141	12.17511537	11.40307965	10.37122849	14.08047945	12.46039033	8.61217482	10.78947737	11.95849539	11.55069216	0.638577011	13.04355598	8.179787208	13.55567827	11.44401991	0.638577011	11.78383954	0.638577011	10.17605095	4.877569375	12.07701566	0.638577011	10.88049199	11.39951583	10.19399175	12.80107324	12.94043991	5.526701815	14.94609045	11.33007468	10.9966968	11.15337853	9.660821776	14.45405551	10.19575201	13.0430802	15.1643151	7.909418719	13.7988319	13.77576447	4.931211328	16.39941662	15.48449738	12.68180921	15.66825852	14.80333976	12.6212631	14.20466968	12.76032126	14.29591447	11.99870114	16.00421201	13.50060376	14.88914939	10.08727677	14.93074053	13.19539927	14.26430039	13.18042109	15.21013055	8.383540741	15.62458095	11.7920176	15.96179746	14.43383619	13.6877388	11.82272252	9.097428029	15.74050966	9.920744081	13.66861925	14.26405544	11.44920036	15.97472811	15.35794479	16.0286423	15.57083553	14.6889316	8.265816016	12.90631689	6.229846526	12.92502942	13.72689396	12.18705098	15.21013055	11.54182855	14.84782259	12.04448768	17.63287131	11.68483744	13.71445804	5.300808595	15.57424775	1.079692642	11.70157564	3.136700018	9.241078095	12.35393331	13.29865932	8.100059385	11.56322282	13.92162747	12.07720157	14.9021152	12.34454243	12.69979028	13.63788172	15.89112291	13.74619704	0.638577011	14.73687801	12.59387133	11.11161667	-2.398119325	1.10E-05	0.000775672	TRUE	FALSE	FALSE	FALSE
Dusp1	chr17	26505588	26508519	-1	0.79970135	0.454565863	0.454565863	0.454565863	0.79970135	0.454565863	6.251438576	0.454565863	9.995767151	7.366969743	11.04876436	5.101538026	0.454565863	5.904216461	0.79970135	0.79970135	0.454565863	3.983204757	0.454565863	0.79970135	7.514531428	3.724892762	0.454565863	7.648390873	1.078002512	0.454565863	4.537434131	5.101538026	6.372462039	9.625505918	0.454565863	10.01500198	5.506032031	0.454565863	6.126991205	9.714054672	9.956510608	6.164720736	0.454565863	0.454565863	5.070071238	10.87898753	0.454565863	4.537434131	0.454565863	5.723882117	0.454565863	0.454565863	1.511899039	0.454565863	0.454565863	0.454565863	5.370525968	8.680392084	9.012779709	0.454565863	0.79970135	0.454565863	0.454565863	8.621916196	1.078002512	0.454565863	7.045607998	0.454565863	0.454565863	9.008636115	6.024010974	5.357552005	8.977173901	0.454565863	8.779780142	7.514531428	9.823072325	0.454565863	6.52530329	9.920021962	0.454565863	7.184324381	0.454565863	0.79970135	0.79970135	0.454565863	7.131952204	0.454565863	0.454565863	8.991941692	0.454565863	7.06569038	0.454565863	0.454565863	5.482322459	8.486946724	5.249332964	10.0446471	0.454565863	2.712718048	0.454565863	4.417540006	0.454565863	0.454565863	0.79970135	0.454565863	6.658211483	0.454565863	0.454565863	3.459431619	0.454565863	6.679219426	0.454565863	2.712718048	0.454565863	0.454565863	3.803533211	2.938599455	0.454565863	0.454565863	0.454565863	11.88016454	0.454565863	0.454565863	6.286087097	0.454565863	2.792006958	3.479030937	4.809261988	10.62289918	5.054076673	2.343144581	2.343144581	0.454565863	10.73593204	10.26735025	3.071660985	9.975741841	6.940775795	5.586075262	0.454565863	2.62881679	9.212428832	8.017633274	12.55596488	0.454565863	9.202486652	10.80236677	7.807116361	0.454565863	11.32832171	0.454565863	6.365998341	6.582176837	5.132333113	7.984260208	10.45300382	10.09534818	12.782475	0.79970135	1.078002512	12.17952902	0.454565863	0.454565863	8.017633274	10.49174177	7.640378848	5.75389766	1.311201688	5.344460308	10.31132785	3.193479729	10.42451625	11.45762788	0.454565863	9.231221181	9.8522694	0.454565863	0.454565863	1.688055994	1.511899039	13.9353663	0.454565863	5.005000681	0.454565863	9.735524684	0.454565863	8.95473485	0.79970135	9.018972872	0.454565863	8.896500599	0.454565863	10.9115307	10.91457892	0.454565863	2.62881679	7.112777346	10.03551191	8.29615146	11.62987939	6.024010974	0.454565863	12.49839678	6.014642276	4.447405117	-2.535611339	1.17E-05	0.000817569	FALSE	FALSE	FALSE	FALSE
Il11ra1	chr4	41699987	41769474	1	4.531250756	0.290971282	0.290971282	0.290971282	2.903124468	5.388666731	0.290971282	3.026948391	4.572483237	4.037293866	4.689549054	0.290971282	3.313035018	3.57890499	0.290971282	3.551670674	2.564671097	6.116445612	3.682974973	2.767666633	2.121663741	5.012788377	0.290971282	0.290971282	0.290971282	5.225914259	0.290971282	3.437281311	1.479080228	0.290971282	0.290971282	0.290971282	0.290971282	2.121663741	3.826228902	0.290971282	1.880318878	4.459797924	0.290971282	5.002767882	0.290971282	0.290971282	0.290971282	0.290971282	0.290971282	0.290971282	0.921325686	6.025340655	0.290971282	0.290971282	2.767666633	0.290971282	2.451349272	3.977151985	4.459797924	4.076039264	0.290971282	4.272323521	4.415163427	3.177071493	0.290971282	4.701988838	2.328361528	2.719532226	0.290971282	0.740185897	5.840786713	5.118651125	0.290971282	4.321525051	3.956534342	0.53299251	0.290971282	3.28022644	2.121663741	5.806635122	0.290971282	0.290971282	1.789979822	2.39116557	2.045614777	0.290971282	0.290971282	2.564671097	0.290971282	0.53299251	1.358534566	2.618159894	0.290971282	0.290971282	0.290971282	0.290971282	5.527935618	5.9543263	0.53299251	4.095028614	0.290971282	0.290971282	5.032622957	0.290971282	3.026948391	2.986843097	2.564671097	0.290971282	6.13949419	0.290971282	0.290971282	0.290971282	0.290971282	3.523912337	0.290971282	2.121663741	1.358534566	4.887688635	3.551670674	0.290971282	0.290971282	0.290971282	0.290971282	4.677001072	0.290971282	0.290971282	0.290971282	2.053580298	0.290971282	0.290971282	0.290971282	4.599331094	0.290971282	0.290971282	0.290971282	0.290971282	0.290971282	4.951594046	1.880318878	2.328361528	0.290971282	1.880318878	0.290971282	0.290971282	0.290971282	0.290971282	7.919562467	0.290971282	0.290971282	0.290971282	0.290971282	0.290971282	0.290971282	0.290971282	0.290971282	0.290971282	0.290971282	0.290971282	3.065968891	2.193903864	0.290971282	1.226990656	0.290971282	0.290971282	6.65341555	0.290971282	0.290971282	0.290971282	6.020382509	0.290971282	1.965332868	0.290971282	0.290971282	0.290971282	0.290971282	0.290971282	0.290971282	2.564671097	0.740185897	0.290971282	0.290971282	0.290971282	0.290971282	0.290971282	0.290971282	0.290971282	0.290971282	0.290971282	0.290971282	0.290971282	1.226990656	0.290971282	0.290971282	0.290971282	0.290971282	0.290971282	0.290971282	0.290971282	0.290971282	0.290971282	0.290971282	0.290971282	0.290971282	0.290971282	0.881139172	1.605813838	1.172441126	1.26E-05	0.000874985	FALSE	FALSE	FALSE	FALSE
Ddrgk1	chr2	130653958	130664659	-1	0.562766755	9.589765488	9.312926244	5.86423341	0.562766755	9.978186458	0.562766755	0.562766755	9.638940183	5.740952271	8.86914054	8.041136622	0.562766755	0.562766755	0.562766755	9.552669098	0.562766755	0.562766755	0.562766755	0.562766755	0.562766755	0.562766755	0.562766755	0.562766755	0.562766755	0.562766755	10.10734687	6.351023505	0.562766755	0.562766755	7.993316552	2.268073193	7.396277951	0.562766755	3.261197747	0.562766755	5.273920134	0.562766755	3.18755985	0.562766755	7.268180363	0.562766755	0.562766755	0.562766755	0.562766755	10.0058977	7.122660075	0.562766755	9.005292409	0.562766755	9.164897333	0.562766755	7.236580252	0.562766755	6.093200817	0.562766755	0.562766755	0.966576998	0.562766755	0.562766755	0.562766755	10.03505615	0.562766755	0.562766755	0.562766755	5.163025442	10.59284572	0.562766755	0.562766755	3.891018391	6.290757545	5.701815679	7.350618708	7.077508838	5.688530611	0.562766755	4.257747698	5.944661773	0.562766755	0.562766755	5.933442899	0.562766755	6.237018339	0.562766755	0.562766755	9.151645989	0.562766755	9.455036964	9.97750388	0.562766755	0.562766755	0.562766755	1.540224186	0.562766755	0.562766755	4.956858274	10.21202757	0.562766755	0.562766755	0.562766755	0.562766755	0.966576998	10.22588811	8.56007025	9.641527829	0.562766755	0.562766755	0.562766755	0.562766755	0.562766755	2.643415605	0.562766755	0.562766755	9.356628368	0.562766755	0.966576998	0.562766755	7.020333221	0.562766755	0.562766755	0.562766755	0.562766755	0.562766755	3.236461412	0.562766755	0.562766755	0.562766755	0.562766755	0.562766755	0.562766755	0.562766755	0.562766755	0.562766755	0.562766755	0.562766755	0.562766755	8.795147396	7.506371939	0.562766755	0.562766755	0.562766755	2.117593537	5.124081838	0.562766755	0.562766755	2.749575207	0.562766755	0.562766755	0.562766755	0.562766755	0.562766755	0.562766755	0.562766755	0.562766755	0.562766755	0.562766755	0.966576998	0.562766755	0.562766755	0.562766755	0.562766755	0.562766755	0.562766755	0.562766755	0.562766755	7.572953292	0.562766755	0.562766755	0.562766755	0.562766755	0.562766755	0.562766755	0.562766755	3.795110209	0.562766755	0.562766755	0.562766755	8.517504109	0.562766755	0.562766755	0.562766755	0.562766755	0.562766755	0.562766755	0.562766755	0.562766755	4.956858274	3.795110209	0.562766755	0.562766755	0.562766755	2.404329071	0.562766755	0.562766755	0.562766755	0.562766755	0.562766755	0.562766755	0.562766755	0.562766755	1.241030058	2.474387126	1.995431355	1.28E-05	0.000885245	FALSE	FALSE	FALSE	FALSE
Ube2s	chr7	4808153	4812351	-1	1.11019521	1.11019521	1.11019521	1.11019521	1.11019521	1.11019521	2.99140689	1.11019521	2.162289213	1.11019521	4.450054773	3.18764739	1.730095206	2.494414127	1.11019521	4.450054773	1.11019521	1.730095206	1.11019521	1.11019521	1.11019521	1.11019521	1.11019521	5.793406457	1.11019521	2.162289213	1.11019521	1.11019521	1.11019521	1.11019521	1.11019521	1.11019521	1.11019521	1.11019521	1.11019521	1.11019521	1.11019521	1.11019521	1.11019521	2.494414127	1.11019521	1.11019521	1.11019521	1.11019521	1.11019521	1.11019521	1.730095206	4.524579167	1.730095206	1.11019521	1.11019521	1.11019521	1.11019521	1.11019521	1.11019521	1.11019521	1.11019521	3.360362649	2.162289213	1.11019521	1.11019521	1.11019521	5.936753931	1.11019521	1.730095206	1.730095206	1.11019521	1.11019521	1.11019521	4.288356851	3.18764739	1.11019521	1.730095206	1.11019521	1.730095206	2.764206592	1.11019521	1.11019521	1.11019521	6.765052202	1.11019521	2.494414127	1.11019521	1.11019521	1.730095206	1.730095206	4.106220974	4.662987009	1.11019521	1.11019521	1.11019521	1.11019521	1.11019521	5.793406457	1.11019521	1.11019521	2.494414127	1.11019521	1.11019521	1.11019521	1.730095206	1.11019521	2.764206592	1.11019521	1.11019521	1.11019521	1.11019521	2.494414127	1.11019521	1.11019521	1.11019521	1.11019521	4.595442256	1.11019521	1.11019521	1.11019521	1.11019521	1.11019521	1.11019521	1.11019521	1.11019521	2.494414127	1.11019521	1.703926667	1.11019521	6.379744794	1.11019521	7.153474241	1.11019521	1.11019521	4.288356851	1.730095206	1.11019521	1.11019521	1.11019521	1.11019521	2.764206592	4.727510352	1.11019521	1.11019521	2.764206592	3.514594069	1.11019521	1.11019521	4.960116061	3.897722788	2.494414127	1.11019521	1.11019521	1.730095206	6.067136754	1.11019521	5.112854734	4.005735126	2.162289213	1.11019521	1.11019521	3.18764739	4.106220974	1.11019521	1.11019521	1.730095206	1.11019521	1.11019521	4.595442256	2.764206592	1.11019521	1.11019521	1.11019521	2.162289213	4.905385262	2.764206592	4.106220974	1.11019521	1.11019521	2.764206592	4.960116061	3.18764739	6.041985846	4.371470024	1.11019521	6.854445878	1.11019521	3.780964525	1.11019521	6.924929451	1.11019521	7.018156652	1.11019521	1.11019521	4.005735126	1.11019521	4.106220974	4.789271057	1.11019521	1.11019521	5.112854734	1.11019521	1.11019521	5.012846231	2.685293954	2.078720204	-0.981367286	1.30E-05	0.000891664	FALSE	FALSE	FALSE	FALSE
Crabp1	chr9	54764746	54773110	1	11.43464825	10.15611441	10.10020801	11.66074427	1.162955928	11.38404079	9.68831965	10.90909285	11.50522803	1.162955928	11.35703344	13.04825537	1.162955928	10.31471309	1.162955928	12.61508119	1.162955928	11.45707759	1.162955928	1.162955928	13.18238185	1.162955928	1.162955928	1.162955928	1.162955928	1.162955928	10.793988	10.60375847	1.162955928	1.162955928	4.0966874	10.9521395	1.162955928	7.839235014	1.162955928	8.035965881	6.979052372	13.97933034	1.162955928	3.274127691	1.162955928	1.162955928	1.162955928	1.162955928	1.162955928	13.76504714	1.162955928	1.162955928	1.162955928	10.84347454	10.9257309	1.162955928	2.238013991	1.162955928	9.073590778	12.05453245	1.162955928	1.162955928	8.035965881	1.162955928	1.162955928	7.966191829	1.162955928	1.162955928	11.4391621	6.609611298	14.00238969	10.26908177	1.162955928	8.7679998	10.17634001	1.162955928	11.42036921	7.74237727	1.162955928	12.689227	1.162955928	1.162955928	1.162955928	14.16906958	1.162955928	9.353226096	1.162955928	11.37666403	1.162955928	12.87679435	1.162955928	11.44878735	10.14510511	1.162955928	9.390994644	1.162955928	1.162955928	11.04813317	1.162955928	1.162955928	9.147955133	1.162955928	10.6710916	1.162955928	12.14612266	1.162955928	5.254545715	7.497275594	11.21309594	1.162955928	1.162955928	1.162955928	1.162955928	10.30767765	6.732382862	11.51136506	8.952519343	1.162955928	1.162955928	6.732382862	12.73373753	1.162955928	7.061666468	9.646550903	11.54226416	13.08924433	1.162955928	5.821539683	12.34958303	1.162955928	1.162955928	1.162955928	1.162955928	1.162955928	7.061666468	1.162955928	1.162955928	1.162955928	1.162955928	1.162955928	1.162955928	1.162955928	1.162955928	1.162955928	1.162955928	1.162955928	11.60099463	10.896956	1.162955928	1.162955928	1.162955928	1.162955928	1.162955928	9.626335543	1.162955928	1.162955928	4.6172979	2.574496225	1.162955928	11.57075331	1.162955928	1.162955928	1.162955928	2.574496225	1.162955928	1.162955928	1.162955928	1.162955928	6.627802809	1.162955928	1.162955928	1.162955928	1.798388485	2.574496225	1.162955928	8.313900139	1.162955928	1.162955928	1.162955928	1.162955928	1.162955928	10.15297746	6.137356232	1.162955928	1.162955928	1.162955928	1.162955928	1.162955928	1.162955928	4.999049958	1.162955928	10.45759066	1.162955928	1.162955928	1.162955928	1.162955928	1.162955928	1.162955928	10.04543489	1.162955928	11.61531114	1.798388485	1.162955928	13.92070784	2.964165259	4.730281109	2.857374424	1.31E-05	0.000891664	FALSE	FALSE	FALSE	FALSE
Camp	chr9	109847377	109849617	-1	4.457453498	3.521669897	3.346859325	3.346859325	2.302128327	2.917065058	2.302128327	2.917065058	3.521669897	2.917065058	3.677569569	3.521669897	2.917065058	4.541048392	4.274159055	2.642115587	1.8564806	4.457453498	1.8564806	1.8564806	1.208277512	4.064140614	3.818253393	1.208277512	2.642115587	2.642115587	3.677569569	4.064140614	3.94642918	3.94642918	5.185336603	3.677569569	3.147908392	3.147908392	5.8085362	2.917065058	2.302128327	3.147908392	1.8564806	3.521669897	1.208277512	2.302128327	2.302128327	2.642115587	1.208277512	3.147908392	3.147908392	2.642115587	2.302128327	4.766188043	3.677569569	1.208277512	2.302128327	2.917065058	2.302128327	1.208277512	3.147908392	4.064140614	1.8564806	4.17296811	2.642115587	2.302128327	2.917065058	3.521669897	2.917065058	3.818253393	4.960890116	3.94642918	1.208277512	3.521669897	3.346859325	4.064140614	1.208277512	3.147908392	4.62006365	3.818253393	1.208277512	4.17296811	1.208277512	3.521669897	4.17296811	3.94642918	2.917065058	4.274159055	1.208277512	2.302128327	3.677569569	4.89886384	1.208277512	3.818253393	2.642115587	1.208277512	4.368715266	4.766188043	3.346859325	2.917065058	2.917065058	2.917065058	4.064140614	1.208277512	3.147908392	3.818253393	2.917065058	3.521669897	5.077473732	1.208277512	1.208277512	4.368715266	1.208277512	3.818253393	2.642115587	4.064140614	1.8564806	5.077473732	2.917065058	4.274159055	2.917065058	3.521669897	4.368715266	4.064140614	2.302128327	4.064140614	3.346859325	3.10706677	3.94642918	2.642115587	2.302128327	2.917065058	2.917065058	1.208277512	4.457453498	2.917065058	2.642115587	4.62006365	3.94642918	5.132412977	2.302128327	3.147908392	3.818253393	1.8564806	3.677569569	1.208277512	4.457453498	1.208277512	1.208277512	1.208277512	4.064140614	1.208277512	3.346859325	1.208277512	1.208277512	3.818253393	1.208277512	1.8564806	3.521669897	1.208277512	1.208277512	3.521669897	1.208277512	1.208277512	1.208277512	1.208277512	3.346859325	1.208277512	3.346859325	4.457453498	2.917065058	1.208277512	1.208277512	1.208277512	1.8564806	1.208277512	2.302128327	3.818253393	2.642115587	4.17296811	1.208277512	1.208277512	1.208277512	1.208277512	2.302128327	1.208277512	1.208277512	1.208277512	1.208277512	2.302128327	3.521669897	4.694975096	1.208277512	1.208277512	2.642115587	1.208277512	3.94642918	2.302128327	1.208277512	1.208277512	1.208277512	3.521669897	1.208277512	4.274159055	2.348506717	2.817365444	0.758560053	1.34E-05	0.000906713	FALSE	FALSE	FALSE	FALSE
Stt3a	chr9	36729342	36767679	-1	0.290471631	0.152533931	3.521412833	0.152533931	7.957534144	2.900753037	0.152533931	7.240480955	5.44996299	5.12062422	11.02047976	7.837463166	8.245278347	0.152533931	4.535585413	4.812465589	9.320692489	0.416364226	4.5766191	0.152533931	4.642516969	5.054383352	6.554706946	4.590041676	0.739087772	4.699356402	7.307016289	4.404979615	9.557321168	0.290471631	0.639324872	0.290471631	6.532284767	6.395644377	8.070770791	7.594403069	5.236113177	0.920034196	4.759991171	3.507333114	7.46924805	7.318149289	0.152533931	3.642304382	0.152533931	8.818712772	6.693304294	4.261362534	0.152533931	4.500475974	5.874203077	0.152533931	0.152533931	5.613343279	0.152533931	9.137432847	9.527328972	0.152533931	7.15500947	4.478992728	0.152533931	0.152533931	8.010279693	5.914771382	1.588497732	2.834630521	10.29467391	0.152533931	5.278181284	7.610134488	5.930684586	0.152533931	0.152533931	7.770515337	9.725632608	5.556360969	6.783693646	9.42922484	0.152533931	7.172959712	0.152533931	0.152533931	0.152533931	0.152533931	0.152533931	10.16053485	0.152533931	7.693329946	8.573875202	7.148220129	0.152533931	0.152533931	7.543567875	7.244730531	7.353011515	0.152533931	7.793903393	7.754958262	1.691712975	5.366627384	0.152533931	0.739087772	7.952996277	0.152533931	7.91816699	0.152533931	0.532147438	9.812827517	9.874116501	6.777840724	0.152533931	0.532147438	4.795185321	7.876326605	0.152533931	6.106760591	10.04360393	7.215799951	9.2976128	7.831118438	4.636060993	5.766014377	2.478278299	4.445643895	0.639324872	7.223356358	0.152533931	0.152533931	0.152533931	0.920034196	0.639324872	0.152533931	6.731657048	0.152533931	4.120471603	4.711688943	2.478278299	3.667846934	4.82387184	7.382237238	6.229766554	3.741868402	4.629575998	6.366691725	0.152533931	5.525257293	0.152533931	0.152533931	0.639324872	0.416364226	0.152533931	0.152533931	3.449598559	1.154920284	1.878325305	0.290471631	0.416364226	10.63546225	0.152533931	0.290471631	0.152533931	0.152533931	0.152533931	0.416364226	9.557961657	2.388950142	0.152533931	0.152533931	0.152533931	0.290471631	4.549393393	0.152533931	3.404728977	2.963977331	0.152533931	0.152533931	0.152533931	8.025796249	7.531444076	0.152533931	0.152533931	10.20510375	1.002652235	4.661713343	0.152533931	0.152533931	0.532147438	4.699356402	0.152533931	7.172959712	6.438939752	0.152533931	1.154920284	0.152533931	0.152533931	0.920034196	6.000198584	0.152533931	0.152533931	0.152533931	2.31316782	3.631230922	2.132476075	1.36E-05	0.000917734	FALSE	FALSE	FALSE	FALSE
[truncated: 26,534,830 more chars]
