# Supplementary material for: Heterogeneous combinatorial expression of Hoxd genes in single cells during limb development
Source: BMC Biol. 2018 Sep 18;16:101. doi: 10.1186/s12915-018-0570-z (PMC6142630; doi:10.1186/s12915-018-0570-z)
Supplement: Supplementary file 7 — Table S2. List of the 343 differentially expressed genes between the six main groups of cells as shown in Fig. 4. Tab-delimited file. The first three columns indicate the coordinates of the genomic segments; all other columns represent values of individual cells. NA, no data available. (TXT 50 kb) [file 12915_2018_570_MOESM7_ESM.txt]

ensemblGeneID	geneName	Hoxd13_vs_Hoxd13Hoxd10.logFC	Hoxd13_vs_Hoxd13Hoxd10.adj.P.Val	Hoxd13_vs_Hoxd13Hoxd11.logFC	Hoxd13_vs_Hoxd13Hoxd11.adj.P.Val	Hoxd13_vs_Hoxd13Hoxd11Hoxd10.logFC	Hoxd13_vs_Hoxd13Hoxd11Hoxd10.adj.P.Val	Hoxd13_vs_Hoxd13Hoxd12Hoxd11.logFC	Hoxd13_vs_Hoxd13Hoxd12Hoxd11.adj.P.Val	Hoxd13_vs_Hoxd13Hoxd12Hoxd11Hoxd10.logFC	Hoxd13_vs_Hoxd13Hoxd12Hoxd11Hoxd10.adj.P.Val	Hoxd13Hoxd10_vs_Hoxd13Hoxd11.logFC	Hoxd13Hoxd10_vs_Hoxd13Hoxd11.adj.P.Val	Hoxd13Hoxd10_vs_Hoxd13Hoxd11Hoxd10.logFC	Hoxd13Hoxd10_vs_Hoxd13Hoxd11Hoxd10.adj.P.Val	Hoxd13Hoxd10_vs_Hoxd13Hoxd12Hoxd11.logFC	Hoxd13Hoxd10_vs_Hoxd13Hoxd12Hoxd11.adj.P.Val	Hoxd13Hoxd10_vs_Hoxd13Hoxd12Hoxd11Hoxd10.logFC	Hoxd13Hoxd10_vs_Hoxd13Hoxd12Hoxd11Hoxd10.adj.P.Val	Hoxd13Hoxd11_vs_Hoxd13Hoxd11Hoxd10.logFC	Hoxd13Hoxd11_vs_Hoxd13Hoxd11Hoxd10.adj.P.Val	Hoxd13Hoxd11_vs_Hoxd13Hoxd12Hoxd11.logFC	Hoxd13Hoxd11_vs_Hoxd13Hoxd12Hoxd11.adj.P.Val	Hoxd13Hoxd11_vs_Hoxd13Hoxd12Hoxd11Hoxd10.logFC	Hoxd13Hoxd11_vs_Hoxd13Hoxd12Hoxd11Hoxd10.adj.P.Val	Hoxd13Hoxd11Hoxd10_vs_Hoxd13Hoxd12Hoxd11.logFC	Hoxd13Hoxd11Hoxd10_vs_Hoxd13Hoxd12Hoxd11.adj.P.Val	Hoxd13Hoxd11Hoxd10_vs_Hoxd13Hoxd12Hoxd11Hoxd10.logFC	Hoxd13Hoxd11Hoxd10_vs_Hoxd13Hoxd12Hoxd11Hoxd10.adj.P.Val	Hoxd13Hoxd12Hoxd11_vs_Hoxd13Hoxd12Hoxd11Hoxd10.logFC	Hoxd13Hoxd12Hoxd11_vs_Hoxd13Hoxd12Hoxd11Hoxd10.adj.P.Val	isTF	isTarget
ENSMUSG00000000184	Ccnd2	NA	NA	NA	NA	NA	NA	NA	NA	-5.442001861	0.006707833	NA	NA	NA	NA	NA	NA	NA	NA	NA	NA	NA	NA	NA	NA	NA	NA	NA	NA	NA	NA	FALSE	FALSE
ENSMUSG00000000346	Dazap2	NA	NA	NA	NA	NA	NA	NA	NA	-5.824156578	0.008460019	NA	NA	NA	NA	NA	NA	NA	NA	NA	NA	NA	NA	NA	NA	NA	NA	NA	NA	NA	NA	FALSE	FALSE
ENSMUSG00000000605	Clcn4-2	NA	NA	NA	NA	NA	NA	NA	NA	-4.467372933	0.009723332	NA	NA	NA	NA	NA	NA	NA	NA	NA	NA	NA	NA	NA	NA	NA	NA	NA	NA	NA	NA	FALSE	FALSE
ENSMUSG00000001289	Pfdn5	NA	NA	NA	NA	NA	NA	NA	NA	-4.651184459	0.009645662	NA	NA	NA	NA	NA	NA	NA	NA	NA	NA	NA	NA	NA	NA	NA	NA	NA	NA	NA	NA	FALSE	FALSE
ENSMUSG00000001416	Cct3	NA	NA	NA	NA	NA	NA	NA	NA	-5.118321475	0.006990436	NA	NA	NA	NA	NA	NA	NA	NA	NA	NA	NA	NA	NA	NA	NA	NA	NA	NA	NA	NA	FALSE	FALSE
ENSMUSG00000001472	Tcf25	NA	NA	NA	NA	NA	NA	NA	NA	-7.072118753	0.001591569	NA	NA	NA	NA	NA	NA	NA	NA	NA	NA	NA	NA	NA	NA	NA	NA	NA	NA	NA	NA	TRUE	FALSE
ENSMUSG00000001823	Hoxd12	NA	NA	NA	NA	NA	NA	-7.266473346	4.19E-07	-7.996187387	7.94E-10	NA	NA	NA	NA	NA	NA	NA	NA	NA	NA	-7.318398352	0.000336824	-8.048112393	1.15E-06	-7.563445035	0.000929158	-8.293159076	1.94E-05	NA	NA	FALSE	FALSE
ENSMUSG00000002031	Ift46	NA	NA	NA	NA	NA	NA	NA	NA	-6.677684421	0.004148249	NA	NA	NA	NA	NA	NA	NA	NA	NA	NA	NA	NA	NA	NA	NA	NA	NA	NA	NA	NA	FALSE	FALSE
ENSMUSG00000002052	Supt6	NA	NA	NA	NA	NA	NA	NA	NA	NA	NA	NA	NA	NA	NA	NA	NA	NA	NA	NA	NA	NA	NA	-4.871430101	0.007913068	NA	NA	NA	NA	NA	NA	TRUE	FALSE
ENSMUSG00000002455	Prpf6	NA	NA	NA	NA	NA	NA	NA	NA	-5.30348098	0.009574877	NA	NA	NA	NA	NA	NA	NA	NA	NA	NA	NA	NA	NA	NA	NA	NA	NA	NA	NA	NA	TRUE	FALSE
ENSMUSG00000002957	Ap2a2	NA	NA	NA	NA	NA	NA	NA	NA	-6.096357269	0.004148249	NA	NA	NA	NA	NA	NA	NA	NA	NA	NA	NA	NA	NA	NA	NA	NA	NA	NA	NA	NA	FALSE	FALSE
ENSMUSG00000003033	Ap1m1	NA	NA	NA	NA	NA	NA	NA	NA	-7.537564662	0.002256329	NA	NA	NA	NA	NA	NA	NA	NA	NA	NA	NA	NA	-8.382737656	0.003028972	NA	NA	NA	NA	NA	NA	FALSE	FALSE
ENSMUSG00000003072	Atp5d	NA	NA	NA	NA	NA	NA	-7.676728507	0.004104267	NA	NA	NA	NA	NA	NA	NA	NA	NA	NA	NA	NA	NA	NA	NA	NA	NA	NA	NA	NA	NA	NA	FALSE	FALSE
ENSMUSG00000003166	Dgcr2	NA	NA	NA	NA	NA	NA	NA	NA	-6.385322989	0.00293256	NA	NA	NA	NA	NA	NA	NA	NA	NA	NA	NA	NA	NA	NA	NA	NA	NA	NA	NA	NA	FALSE	FALSE
ENSMUSG00000003233	Dvl3	NA	NA	NA	NA	NA	NA	-5.67934625	0.00191328	NA	NA	NA	NA	NA	NA	NA	NA	NA	NA	NA	NA	NA	NA	NA	NA	NA	NA	NA	NA	NA	NA	FALSE	FALSE
ENSMUSG00000003435	Supt5	NA	NA	NA	NA	NA	NA	NA	NA	-5.488781157	0.000215251	NA	NA	NA	NA	NA	NA	NA	NA	NA	NA	NA	NA	NA	NA	NA	NA	NA	NA	NA	NA	FALSE	FALSE
ENSMUSG00000003437	Paf1	NA	NA	NA	NA	NA	NA	-5.763955563	0.002205402	NA	NA	NA	NA	NA	NA	NA	NA	NA	NA	NA	NA	NA	NA	NA	NA	NA	NA	NA	NA	NA	NA	FALSE	FALSE
ENSMUSG00000003814	Calr	NA	NA	NA	NA	NA	NA	NA	NA	-6.127920455	0.000544103	NA	NA	NA	NA	NA	NA	NA	NA	NA	NA	NA	NA	NA	NA	NA	NA	NA	NA	NA	NA	FALSE	FALSE
ENSMUSG00000003873	Bax	NA	NA	NA	NA	NA	NA	NA	NA	-6.979443823	0.003351123	NA	NA	NA	NA	NA	NA	NA	NA	NA	NA	NA	NA	NA	NA	NA	NA	NA	NA	NA	NA	FALSE	FALSE
ENSMUSG00000004535	Tax1bp1	NA	NA	NA	NA	NA	NA	NA	NA	NA	NA	NA	NA	NA	NA	NA	NA	NA	NA	NA	NA	NA	NA	-6.376420065	0.007913068	NA	NA	NA	NA	NA	NA	FALSE	FALSE
ENSMUSG00000004610	Etfb	NA	NA	NA	NA	NA	NA	NA	NA	-8.039287485	0.002685355	NA	NA	NA	NA	NA	NA	NA	NA	NA	NA	NA	NA	NA	NA	NA	NA	NA	NA	NA	NA	FALSE	FALSE
ENSMUSG00000004667	Polr2e	NA	NA	NA	NA	NA	NA	NA	NA	-7.051564447	0.002166386	NA	NA	NA	NA	NA	NA	NA	NA	NA	NA	NA	NA	NA	NA	NA	NA	NA	NA	NA	NA	FALSE	FALSE
ENSMUSG00000004865	Srpk1	NA	NA	NA	NA	NA	NA	NA	NA	-5.749089528	0.004614903	NA	NA	NA	NA	NA	NA	NA	NA	NA	NA	NA	NA	NA	NA	NA	NA	NA	NA	NA	NA	FALSE	FALSE
ENSMUSG00000004897	Hdgf	NA	NA	NA	NA	NA	NA	NA	NA	-5.947952873	0.000519724	NA	NA	NA	NA	NA	NA	NA	NA	NA	NA	NA	NA	NA	NA	NA	NA	NA	NA	NA	NA	TRUE	FALSE
ENSMUSG00000005150	Wdr83	NA	NA	NA	NA	NA	NA	-6.33405307	0.000847205	NA	NA	NA	NA	NA	NA	NA	NA	NA	NA	NA	NA	NA	NA	NA	NA	NA	NA	NA	NA	NA	NA	FALSE	FALSE
ENSMUSG00000005161	Prdx2	NA	NA	NA	NA	NA	NA	NA	NA	-5.361014757	0.002973888	NA	NA	NA	NA	NA	NA	NA	NA	NA	NA	NA	NA	NA	NA	NA	NA	NA	NA	NA	NA	FALSE	FALSE
ENSMUSG00000005204	Senp3	NA	NA	NA	NA	NA	NA	NA	NA	-3.565831824	0.008314313	NA	NA	NA	NA	NA	NA	NA	NA	NA	NA	NA	NA	NA	NA	NA	NA	NA	NA	NA	NA	FALSE	FALSE
ENSMUSG00000005510	Ndufs3	NA	NA	NA	NA	NA	NA	NA	NA	-2.956831247	0.009942546	NA	NA	NA	NA	NA	NA	NA	NA	NA	NA	NA	NA	NA	NA	NA	NA	NA	NA	NA	NA	FALSE	FALSE
ENSMUSG00000005625	Psmd4	NA	NA	NA	NA	NA	NA	NA	NA	-7.615019593	0.003309321	NA	NA	NA	NA	NA	NA	NA	NA	NA	NA	NA	NA	NA	NA	NA	NA	NA	NA	NA	NA	FALSE	FALSE
ENSMUSG00000005873	Reep5	NA	NA	NA	NA	NA	NA	NA	NA	-6.875622265	2.87E-05	NA	NA	NA	NA	NA	NA	NA	NA	NA	NA	NA	NA	NA	NA	NA	NA	NA	NA	NA	NA	FALSE	FALSE
ENSMUSG00000006095	Tbcb	NA	NA	NA	NA	NA	NA	NA	NA	-6.916239202	0.001777784	NA	NA	NA	NA	NA	NA	NA	NA	NA	NA	NA	NA	NA	NA	NA	NA	NA	NA	NA	NA	FALSE	FALSE
ENSMUSG00000006333	Rps9	NA	NA	NA	NA	NA	NA	NA	NA	-4.472381574	0.006707833	NA	NA	NA	NA	NA	NA	NA	NA	NA	NA	NA	NA	NA	NA	NA	NA	NA	NA	NA	NA	FALSE	FALSE
ENSMUSG00000007564	Ppp2r1a	NA	NA	NA	NA	NA	NA	NA	NA	-6.277148046	0.006730904	NA	NA	NA	NA	NA	NA	NA	NA	NA	NA	NA	NA	NA	NA	NA	NA	NA	NA	NA	NA	FALSE	FALSE
ENSMUSG00000007721	Ccdc124	NA	NA	NA	NA	NA	NA	NA	NA	-6.101701612	0.003900875	NA	NA	NA	NA	NA	NA	NA	NA	NA	NA	NA	NA	-6.812009125	0.003405576	NA	NA	NA	NA	NA	NA	FALSE	FALSE
ENSMUSG00000008348	Ubc	NA	NA	NA	NA	NA	NA	NA	NA	-5.935504697	0.005274212	NA	NA	NA	NA	NA	NA	NA	NA	NA	NA	NA	NA	NA	NA	NA	NA	NA	NA	NA	NA	FALSE	FALSE
ENSMUSG00000013076	Amotl1	NA	NA	NA	NA	NA	NA	NA	NA	-5.832224408	0.004160431	NA	NA	NA	NA	NA	NA	NA	NA	NA	NA	NA	NA	-6.076044325	0.008649755	NA	NA	NA	NA	NA	NA	FALSE	FALSE
ENSMUSG00000014402	Tsg101	NA	NA	NA	NA	NA	NA	NA	NA	-4.644156821	0.000363093	NA	NA	NA	NA	NA	NA	NA	NA	NA	NA	NA	NA	NA	NA	NA	NA	NA	NA	NA	NA	TRUE	FALSE
ENSMUSG00000015092	Edf1	NA	NA	NA	NA	NA	NA	NA	NA	-4.067138951	0.006360135	NA	NA	NA	NA	NA	NA	NA	NA	NA	NA	NA	NA	NA	NA	NA	NA	NA	NA	NA	NA	TRUE	FALSE
ENSMUSG00000015217	Hmgb3	NA	NA	NA	NA	NA	NA	-3.208754135	0.007661018	-4.679150888	0.003192396	NA	NA	NA	NA	NA	NA	NA	NA	NA	NA	NA	NA	NA	NA	NA	NA	NA	NA	NA	NA	FALSE	FALSE
ENSMUSG00000015656	Hspa8	NA	NA	NA	NA	NA	NA	NA	NA	-4.352003879	0.003418094	NA	NA	NA	NA	NA	NA	NA	NA	NA	NA	NA	NA	NA	NA	NA	NA	NA	NA	NA	NA	FALSE	FALSE
ENSMUSG00000015671	Psma2	NA	NA	NA	NA	NA	NA	NA	NA	-5.280384754	0.006889445	NA	NA	NA	NA	NA	NA	NA	NA	NA	NA	NA	NA	NA	NA	NA	NA	NA	NA	NA	NA	FALSE	FALSE
ENSMUSG00000015846	Rxra	NA	NA	NA	NA	NA	NA	NA	NA	-5.358937066	0.001635102	NA	NA	NA	NA	NA	NA	NA	NA	NA	NA	NA	NA	NA	NA	NA	NA	NA	NA	NA	NA	TRUE	FALSE
ENSMUSG00000015932	Dstn	NA	NA	NA	NA	NA	NA	NA	NA	-5.708948158	0.007456166	NA	NA	NA	NA	NA	NA	NA	NA	NA	NA	NA	NA	NA	NA	NA	NA	NA	NA	NA	NA	FALSE	FALSE
ENSMUSG00000016253	Nelfcd	NA	NA	NA	NA	NA	NA	NA	NA	-4.987566393	0.004160431	NA	NA	NA	NA	NA	NA	NA	NA	NA	NA	NA	NA	NA	NA	NA	NA	NA	NA	NA	NA	FALSE	FALSE
ENSMUSG00000016554	Eif3d	NA	NA	NA	NA	NA	NA	NA	NA	-6.92131255	0.002578505	NA	NA	NA	NA	NA	NA	NA	NA	NA	NA	NA	NA	NA	NA	NA	NA	NA	NA	NA	NA	FALSE	FALSE
ENSMUSG00000017188	Coa3	NA	NA	NA	NA	NA	NA	NA	NA	-6.906656606	0.002726426	NA	NA	NA	NA	NA	NA	NA	NA	NA	NA	NA	NA	NA	NA	NA	NA	NA	NA	NA	NA	FALSE	FALSE
ENSMUSG00000017843	Ppp2r5c	NA	NA	NA	NA	NA	NA	NA	NA	-6.493739001	0.006730904	NA	NA	NA	NA	NA	NA	NA	NA	NA	NA	NA	NA	NA	NA	NA	NA	NA	NA	NA	NA	FALSE	FALSE
ENSMUSG00000018287	Spag7	NA	NA	NA	NA	NA	NA	NA	NA	-6.856122221	0.002166386	NA	NA	NA	NA	NA	NA	NA	NA	NA	NA	NA	NA	NA	NA	NA	NA	NA	NA	NA	NA	FALSE	FALSE
ENSMUSG00000018501	Ncor1	NA	NA	NA	NA	NA	NA	NA	NA	-5.306253736	0.003900875	NA	NA	NA	NA	NA	NA	NA	NA	NA	NA	NA	NA	NA	NA	NA	NA	NA	NA	NA	NA	TRUE	FALSE
ENSMUSG00000018651	Tada2a	NA	NA	NA	NA	NA	NA	NA	NA	-6.234470383	0.0032458	NA	NA	NA	NA	NA	NA	NA	NA	NA	NA	NA	NA	NA	NA	NA	NA	NA	NA	NA	NA	TRUE	FALSE
ENSMUSG00000018666	Cbx1	NA	NA	NA	NA	NA	NA	NA	NA	-4.967265758	0.003823054	NA	NA	NA	NA	NA	NA	NA	NA	NA	NA	NA	NA	-4.784174718	0.008653161	NA	NA	NA	NA	NA	NA	FALSE	FALSE
ENSMUSG00000018848	Rars	NA	NA	NA	NA	NA	NA	NA	NA	-7.451971326	0.000696984	NA	NA	NA	NA	NA	NA	NA	NA	NA	NA	NA	NA	NA	NA	NA	NA	NA	NA	NA	NA	FALSE	FALSE
ENSMUSG00000019173	Rab5c	NA	NA	NA	NA	NA	NA	NA	NA	NA	NA	NA	NA	NA	NA	NA	NA	NA	NA	NA	NA	NA	NA	-5.564227617	0.008649755	NA	NA	NA	NA	NA	NA	FALSE	FALSE
ENSMUSG00000019373	Cops3	NA	NA	NA	NA	NA	NA	NA	NA	-6.29431832	0.004076639	NA	NA	NA	NA	NA	NA	NA	NA	NA	NA	NA	NA	NA	NA	NA	NA	NA	NA	NA	NA	FALSE	FALSE
ENSMUSG00000019432	Ddx39b	NA	NA	NA	NA	NA	NA	NA	NA	-6.734767214	0.005398424	NA	NA	NA	NA	NA	NA	NA	NA	NA	NA	NA	NA	NA	NA	NA	NA	NA	NA	NA	NA	FALSE	FALSE
ENSMUSG00000019494	Cops6	NA	NA	NA	NA	NA	NA	NA	NA	-6.268141077	0.006676376	NA	NA	NA	NA	NA	NA	NA	NA	NA	NA	NA	NA	NA	NA	NA	NA	NA	NA	NA	NA	FALSE	FALSE
ENSMUSG00000019505	Ubb	NA	NA	NA	NA	NA	NA	NA	NA	-4.458479302	0.002803097	NA	NA	NA	NA	NA	NA	NA	NA	NA	NA	NA	NA	NA	NA	NA	NA	NA	NA	NA	NA	FALSE	FALSE
ENSMUSG00000019518	Ap4m1	NA	NA	NA	NA	NA	NA	NA	NA	-5.251681313	0.002803097	NA	NA	NA	NA	NA	NA	NA	NA	NA	NA	NA	NA	NA	NA	NA	NA	NA	NA	NA	NA	FALSE	FALSE
ENSMUSG00000019947	Arid5b	NA	NA	NA	NA	NA	NA	NA	NA	-4.864934407	0.005876639	NA	NA	NA	NA	NA	NA	NA	NA	NA	NA	NA	NA	NA	NA	NA	NA	NA	NA	NA	NA	TRUE	FALSE
ENSMUSG00000019951	Uhrf1bp1l	NA	NA	NA	NA	NA	NA	-4.981109706	0.003110457	NA	NA	NA	NA	NA	NA	NA	NA	NA	NA	NA	NA	NA	NA	NA	NA	NA	NA	NA	NA	NA	NA	FALSE	FALSE
ENSMUSG00000020048	Hsp90b1	NA	NA	NA	NA	NA	NA	NA	NA	-6.492027374	0.002138558	NA	NA	NA	NA	NA	NA	NA	NA	NA	NA	NA	NA	NA	NA	NA	NA	NA	NA	NA	NA	FALSE	FALSE
ENSMUSG00000020180	Snrpd3	NA	NA	NA	NA	NA	NA	NA	NA	-6.983512201	0.002446764	NA	NA	NA	NA	NA	NA	NA	NA	NA	NA	NA	NA	NA	NA	NA	NA	NA	NA	NA	NA	FALSE	FALSE
ENSMUSG00000020219	Timm13	NA	NA	NA	NA	NA	NA	NA	NA	-7.362636198	0.002129763	NA	NA	NA	NA	NA	NA	NA	NA	NA	NA	NA	NA	NA	NA	NA	NA	NA	NA	NA	NA	FALSE	FALSE
ENSMUSG00000020224	Llph	NA	NA	NA	NA	NA	NA	NA	NA	-3.996578429	0.007287111	NA	NA	NA	NA	NA	NA	NA	NA	NA	NA	NA	NA	NA	NA	NA	NA	NA	NA	NA	NA	FALSE	FALSE
ENSMUSG00000020250	Txnrd1	NA	NA	NA	NA	NA	NA	NA	NA	-4.6543105	0.006707833	NA	NA	NA	NA	NA	NA	NA	NA	NA	NA	NA	NA	NA	NA	NA	NA	NA	NA	NA	NA	FALSE	FALSE
ENSMUSG00000020321	Mdh1	NA	NA	NA	NA	NA	NA	NA	NA	-7.933629064	0.004519476	NA	NA	NA	NA	NA	NA	NA	NA	NA	NA	NA	NA	-8.196057895	0.00946121	NA	NA	NA	NA	NA	NA	FALSE	FALSE
ENSMUSG00000020349	Ppp2ca	NA	NA	NA	NA	NA	NA	NA	NA	-6.180497011	0.005077885	NA	NA	NA	NA	NA	NA	NA	NA	NA	NA	NA	NA	NA	NA	NA	NA	NA	NA	NA	NA	FALSE	TRUE
ENSMUSG00000020444	Guk1	NA	NA	NA	NA	NA	NA	NA	NA	-6.834393655	0.000117482	NA	NA	NA	NA	NA	NA	NA	NA	NA	NA	NA	NA	NA	NA	NA	NA	NA	NA	NA	NA	FALSE	FALSE
ENSMUSG00000020476	Dbnl	NA	NA	NA	NA	NA	NA	NA	NA	-5.088858304	0.007218833	NA	NA	NA	NA	NA	NA	NA	NA	NA	NA	NA	NA	NA	NA	NA	NA	NA	NA	NA	NA	FALSE	FALSE
ENSMUSG00000020530	Ggnbp2	NA	NA	NA	NA	NA	NA	NA	NA	-8.729095448	3.63E-06	NA	NA	NA	NA	NA	NA	NA	NA	NA	NA	NA	NA	NA	NA	NA	NA	NA	NA	NA	NA	FALSE	FALSE
ENSMUSG00000020708	Psmc5	NA	NA	NA	NA	NA	NA	-7.401555767	0.003280827	-8.904163174	1.77E-05	NA	NA	NA	NA	NA	NA	NA	NA	NA	NA	NA	NA	-7.673816297	0.008722849	NA	NA	NA	NA	NA	NA	FALSE	FALSE
ENSMUSG00000020807	4933427D14Rik	NA	NA	NA	NA	NA	NA	NA	NA	-5.289601869	0.004083879	NA	NA	NA	NA	NA	NA	NA	NA	NA	NA	NA	NA	NA	NA	NA	NA	NA	NA	NA	NA	FALSE	FALSE
ENSMUSG00000020898	Ctc1	NA	NA	NA	NA	NA	NA	NA	NA	-4.501270111	0.006730904	NA	NA	NA	NA	NA	NA	NA	NA	NA	NA	NA	NA	NA	NA	NA	NA	NA	NA	NA	NA	FALSE	FALSE
ENSMUSG00000020935	Dcakd	NA	NA	NA	NA	NA	NA	NA	NA	-6.829906141	0.005214848	NA	NA	NA	NA	NA	NA	NA	NA	NA	NA	NA	NA	NA	NA	NA	NA	NA	NA	NA	NA	FALSE	FALSE
ENSMUSG00000021131	Erh	NA	NA	NA	NA	NA	NA	NA	NA	-5.042434392	0.007435775	NA	NA	NA	NA	NA	NA	NA	NA	NA	NA	NA	NA	NA	NA	NA	NA	NA	NA	NA	NA	FALSE	FALSE
ENSMUSG00000021140	Pcnx	NA	NA	NA	NA	NA	NA	NA	NA	-2.882714086	0.009059468	NA	NA	NA	NA	NA	NA	NA	NA	NA	NA	NA	NA	NA	NA	NA	NA	NA	NA	NA	NA	FALSE	FALSE
ENSMUSG00000021177	Tdp1	NA	NA	NA	NA	NA	NA	NA	NA	-3.991578216	0.006259643	NA	NA	NA	NA	NA	NA	NA	NA	NA	NA	NA	NA	NA	NA	NA	NA	NA	NA	NA	NA	FALSE	FALSE
ENSMUSG00000021178	Psmc1	NA	NA	NA	NA	NA	NA	NA	NA	-3.575212161	0.002330704	NA	NA	NA	NA	NA	NA	NA	NA	NA	NA	NA	NA	NA	NA	NA	NA	NA	NA	NA	NA	FALSE	FALSE
ENSMUSG00000021266	Wars	NA	NA	NA	NA	NA	NA	NA	NA	-4.673012725	0.002803097	NA	NA	NA	NA	NA	NA	NA	NA	NA	NA	NA	NA	NA	NA	NA	NA	NA	NA	NA	NA	FALSE	FALSE
ENSMUSG00000021484	Lman2	NA	NA	NA	NA	NA	NA	NA	NA	-5.046516395	0.008314313	NA	NA	NA	NA	NA	NA	NA	NA	NA	NA	NA	NA	NA	NA	NA	NA	NA	NA	NA	NA	FALSE	FALSE
ENSMUSG00000021639	Gtf2h2	NA	NA	NA	NA	NA	NA	NA	NA	-5.450072504	0.006730904	NA	NA	NA	NA	NA	NA	NA	NA	NA	NA	NA	NA	NA	NA	NA	NA	NA	NA	NA	NA	FALSE	FALSE
ENSMUSG00000021807	2700060E02Rik	NA	NA	NA	NA	NA	NA	NA	NA	-3.707308613	0.007435775	NA	NA	NA	NA	NA	NA	NA	NA	NA	NA	NA	NA	NA	NA	NA	NA	NA	NA	NA	NA	FALSE	FALSE
ENSMUSG00000021816	Ppp3cb	NA	NA	NA	NA	NA	NA	NA	NA	-4.243047157	0.006804892	NA	NA	NA	NA	NA	NA	NA	NA	NA	NA	NA	NA	NA	NA	NA	NA	NA	NA	NA	NA	FALSE	FALSE
ENSMUSG00000022009	Nufip1	NA	NA	NA	NA	NA	NA	NA	NA	-3.974290353	0.008314313	NA	NA	NA	NA	NA	NA	NA	NA	NA	NA	NA	NA	NA	NA	NA	NA	NA	NA	NA	NA	FALSE	FALSE
ENSMUSG00000022010	Tsc22d1	NA	NA	NA	NA	NA	NA	NA	NA	-5.310234561	0.007553683	NA	NA	NA	NA	NA	NA	NA	NA	NA	NA	NA	NA	NA	NA	NA	NA	NA	NA	NA	NA	TRUE	FALSE
ENSMUSG00000022024	Sugt1	NA	NA	NA	NA	NA	NA	NA	NA	-6.598129232	0.00062299	NA	NA	NA	NA	NA	NA	NA	NA	NA	NA	NA	NA	NA	NA	NA	NA	NA	NA	NA	NA	FALSE	FALSE
ENSMUSG00000022043	Trim35	NA	NA	NA	NA	NA	NA	NA	NA	-5.878546503	0.002458093	NA	NA	NA	NA	NA	NA	NA	NA	NA	NA	NA	NA	NA	NA	NA	NA	NA	NA	NA	NA	FALSE	FALSE
ENSMUSG00000022110	Sucla2	NA	NA	NA	NA	NA	NA	NA	NA	-6.506765852	0.002166386	NA	NA	NA	NA	NA	NA	NA	NA	NA	NA	NA	NA	NA	NA	NA	NA	NA	NA	NA	NA	FALSE	FALSE
ENSMUSG00000022141	Nipbl	NA	NA	NA	NA	NA	NA	NA	NA	-6.633274866	0.000797013	NA	NA	NA	NA	NA	NA	NA	NA	NA	NA	NA	NA	NA	NA	NA	NA	NA	NA	NA	NA	FALSE	FALSE
ENSMUSG00000022246	Rai14	NA	NA	NA	NA	NA	NA	NA	NA	-5.516684554	0.007129615	NA	NA	NA	NA	NA	NA	NA	NA	NA	NA	NA	NA	NA	NA	NA	NA	NA	NA	NA	NA	FALSE	FALSE
ENSMUSG00000022353	Mtss1	NA	NA	NA	NA	NA	NA	NA	NA	-6.036865263	0.001792073	NA	NA	NA	NA	NA	NA	NA	NA	NA	NA	NA	NA	NA	NA	NA	NA	NA	NA	NA	NA	FALSE	FALSE
ENSMUSG00000022412	Mief1	NA	NA	NA	NA	NA	NA	NA	NA	-2.715733045	0.008539652	NA	NA	NA	NA	NA	NA	NA	NA	NA	NA	NA	NA	NA	NA	NA	NA	NA	NA	NA	NA	FALSE	FALSE
ENSMUSG00000022433	Csnk1e	NA	NA	NA	NA	NA	NA	NA	NA	-4.493204674	0.002943665	NA	NA	NA	NA	NA	NA	NA	NA	NA	NA	NA	NA	NA	NA	NA	NA	NA	NA	NA	NA	FALSE	FALSE
ENSMUSG00000022436	Sh3bp1	NA	NA	NA	NA	NA	NA	NA	NA	-5.579076832	0.007318209	NA	NA	NA	NA	NA	NA	NA	NA	NA	NA	NA	NA	-6.250068907	0.007913068	NA	NA	NA	NA	NA	NA	FALSE	FALSE
ENSMUSG00000022682	Rrn3	NA	NA	NA	NA	NA	NA	NA	NA	-5.340206716	0.003291633	NA	NA	NA	NA	NA	NA	NA	NA	NA	NA	NA	NA	NA	NA	NA	NA	NA	NA	NA	NA	TRUE	FALSE
ENSMUSG00000022698	Naa50	NA	NA	NA	NA	NA	NA	NA	NA	-5.076615002	0.008282366	NA	NA	NA	NA	NA	NA	NA	NA	NA	NA	NA	NA	NA	NA	NA	NA	NA	NA	NA	NA	FALSE	FALSE
ENSMUSG00000022774	Ncbp2	NA	NA	NA	NA	NA	NA	NA	NA	NA	NA	NA	NA	NA	NA	NA	NA	NA	NA	NA	NA	NA	NA	-5.13764224	0.009169067	NA	NA	NA	NA	NA	NA	FALSE	FALSE
ENSMUSG00000022841	Ap2m1	NA	NA	NA	NA	NA	NA	NA	NA	-4.177659655	0.001201347	NA	NA	NA	NA	NA	NA	NA	NA	NA	NA	NA	NA	NA	NA	NA	NA	NA	NA	NA	NA	FALSE	FALSE
ENSMUSG00000022982	Sod1	NA	NA	NA	NA	NA	NA	NA	NA	-4.839345451	0.002278636	NA	NA	NA	NA	NA	NA	NA	NA	NA	NA	NA	NA	NA	NA	NA	NA	NA	NA	NA	NA	FALSE	FALSE
ENSMUSG00000023010	Tmbim6	NA	NA	NA	NA	NA	NA	NA	NA	-6.553545363	0.009350048	NA	NA	NA	NA	NA	NA	NA	NA	NA	NA	NA	NA	NA	NA	NA	NA	NA	NA	NA	NA	FALSE	FALSE
ENSMUSG00000023106	Denr	NA	NA	NA	NA	NA	NA	NA	NA	-6.597794971	5.42E-06	NA	NA	NA	NA	NA	NA	NA	NA	NA	NA	NA	NA	NA	NA	NA	NA	NA	NA	NA	NA	FALSE	FALSE
ENSMUSG00000023170	Gps2	NA	NA	NA	NA	NA	NA	NA	NA	-5.919920334	0.008519162	NA	NA	NA	NA	NA	NA	NA	NA	NA	NA	NA	NA	NA	NA	NA	NA	NA	NA	NA	NA	TRUE	FALSE
ENSMUSG00000023456	Tpi1	NA	NA	NA	NA	NA	NA	NA	NA	-4.990237365	0.002266052	NA	NA	NA	NA	NA	NA	NA	NA	NA	NA	NA	NA	NA	NA	NA	NA	NA	NA	NA	NA	FALSE	FALSE
ENSMUSG00000023944	Hsp90ab1	NA	NA	NA	NA	NA	NA	NA	NA	-6.457228057	0.00293256	NA	NA	NA	NA	NA	NA	NA	NA	NA	NA	NA	NA	NA	NA	NA	NA	NA	NA	NA	NA	FALSE	FALSE
ENSMUSG00000024007	Ppil1	NA	NA	NA	NA	NA	NA	NA	NA	-6.988475221	0.006707833	NA	NA	NA	NA	NA	NA	NA	NA	NA	NA	NA	NA	NA	NA	NA	NA	NA	NA	NA	NA	FALSE	FALSE
ENSMUSG00000024012	Mtch1	NA	NA	NA	NA	NA	NA	NA	NA	-4.67254757	0.009350048	NA	NA	NA	NA	NA	NA	NA	NA	NA	NA	NA	NA	NA	NA	NA	NA	NA	NA	NA	NA	FALSE	FALSE
ENSMUSG00000024081	Cebpz	NA	NA	NA	NA	NA	NA	NA	NA	-5.07403345	0.008386436	NA	NA	NA	NA	NA	NA	NA	NA	NA	NA	NA	NA	NA	NA	NA	NA	NA	NA	NA	NA	TRUE	FALSE
ENSMUSG00000024122	Pdpk1	NA	NA	NA	NA	NA	NA	NA	NA	-4.26657665	0.009574877	NA	NA	NA	NA	NA	NA	NA	NA	NA	NA	NA	NA	NA	NA	NA	NA	NA	NA	NA	NA	FALSE	FALSE
ENSMUSG00000024392	Bag6	NA	NA	NA	NA	NA	NA	NA	NA	-5.207635048	0.003900875	NA	NA	NA	NA	NA	NA	NA	NA	NA	NA	NA	NA	NA	NA	NA	NA	NA	NA	NA	NA	FALSE	FALSE
ENSMUSG00000024474	Ik	NA	NA	NA	NA	NA	NA	NA	NA	-6.151723384	0.002803097	NA	NA	NA	NA	NA	NA	NA	NA	NA	NA	NA	NA	NA	NA	NA	NA	NA	NA	NA	NA	FALSE	FALSE
ENSMUSG00000024524	Gnal	NA	NA	NA	NA	NA	NA	NA	NA	-3.836223527	0.007435775	NA	NA	NA	NA	NA	NA	NA	NA	NA	NA	NA	NA	NA	NA	NA	NA	NA	NA	NA	NA	FALSE	FALSE
ENSMUSG00000024587	Nars	NA	NA	NA	NA	NA	NA	-6.166991946	0.007661018	-7.367869212	0.000233649	NA	NA	NA	NA	NA	NA	NA	NA	NA	NA	NA	NA	-7.19121984	0.008649755	NA	NA	NA	NA	NA	NA	FALSE	FALSE
ENSMUSG00000024590	Lmnb1	NA	NA	NA	NA	NA	NA	NA	NA	-4.389437418	0.007477227	NA	NA	NA	NA	NA	NA	NA	NA	NA	NA	NA	NA	NA	NA	NA	NA	NA	NA	NA	NA	FALSE	FALSE
ENSMUSG00000024740	Ddb1	NA	NA	NA	NA	NA	NA	NA	NA	-5.622568293	0.006106528	NA	NA	NA	NA	NA	NA	NA	NA	NA	NA	NA	NA	NA	NA	NA	NA	NA	NA	NA	NA	FALSE	FALSE
ENSMUSG00000024764	Naa40	NA	NA	NA	NA	NA	NA	NA	NA	-4.300362362	0.005330383	NA	NA	NA	NA	NA	NA	NA	NA	NA	NA	NA	NA	NA	NA	NA	NA	NA	NA	NA	NA	FALSE	FALSE
ENSMUSG00000024792	Zfpl1	NA	NA	NA	NA	NA	NA	NA	NA	-3.949739201	0.008519162	NA	NA	NA	NA	NA	NA	NA	NA	NA	NA	NA	NA	NA	NA	NA	NA	NA	NA	NA	NA	FALSE	FALSE
ENSMUSG00000024959	Bad	NA	NA	NA	NA	NA	NA	NA	NA	-6.87154273	0.004651366	NA	NA	NA	NA	NA	NA	NA	NA	NA	NA	NA	NA	NA	NA	NA	NA	NA	NA	NA	NA	FALSE	FALSE
ENSMUSG00000025156	Gps1	NA	NA	NA	NA	NA	NA	NA	NA	-2.952628739	0.004252317	NA	NA	NA	NA	NA	NA	NA	NA	NA	NA	NA	NA	NA	NA	NA	NA	NA	NA	NA	NA	FALSE	FALSE
ENSMUSG00000025208	Mrpl43	NA	NA	NA	NA	NA	NA	NA	NA	-6.880324225	0.001777784	NA	NA	NA	NA	NA	NA	NA	NA	NA	NA	NA	NA	NA	NA	NA	NA	NA	NA	NA	NA	FALSE	FALSE
ENSMUSG00000025217	Btrc	NA	NA	NA	NA	NA	NA	NA	NA	-4.949805141	0.004306735	NA	NA	NA	NA	NA	NA	NA	NA	NA	NA	NA	NA	NA	NA	NA	NA	NA	NA	NA	NA	FALSE	FALSE
ENSMUSG00000025272	Tro	NA	NA	NA	NA	NA	NA	NA	NA	-4.206223174	0.008004179	NA	NA	NA	NA	NA	NA	NA	NA	NA	NA	NA	NA	NA	NA	NA	NA	NA	NA	NA	NA	FALSE	FALSE
ENSMUSG00000025351	Cd63	NA	NA	NA	NA	NA	NA	NA	NA	-4.667929794	0.0032458	NA	NA	NA	NA	NA	NA	NA	NA	NA	NA	NA	NA	NA	NA	NA	NA	NA	NA	NA	NA	FALSE	FALSE
ENSMUSG00000025410	Dctn2	NA	NA	NA	NA	NA	NA	NA	NA	-5.81161687	0.004306735	NA	NA	NA	NA	NA	NA	NA	NA	NA	NA	NA	NA	NA	NA	NA	NA	NA	NA	NA	NA	FALSE	FALSE
ENSMUSG00000025533	Asl	NA	NA	NA	NA	NA	NA	NA	NA	-5.19124601	0.004467386	NA	NA	NA	NA	NA	NA	NA	NA	NA	NA	NA	NA	NA	NA	NA	NA	NA	NA	NA	NA	FALSE	FALSE
ENSMUSG00000025580	Eif4a3	NA	NA	NA	NA	NA	NA	NA	NA	-4.346058886	0.00335105	NA	NA	NA	NA	NA	NA	NA	NA	NA	NA	NA	NA	NA	NA	NA	NA	NA	NA	NA	NA	FALSE	FALSE
ENSMUSG00000025651	Uqcrc1	NA	NA	NA	NA	NA	NA	NA	NA	-6.930785096	0.009931715	NA	NA	NA	NA	NA	NA	NA	NA	NA	NA	NA	NA	NA	NA	NA	NA	NA	NA	NA	NA	FALSE	FALSE
ENSMUSG00000025817	Nudt5	NA	NA	NA	NA	NA	NA	NA	NA	-5.605756761	0.008386436	NA	NA	NA	NA	NA	NA	NA	NA	NA	NA	NA	NA	NA	NA	NA	NA	NA	NA	NA	NA	FALSE	FALSE
ENSMUSG00000026020	Nop58	NA	NA	NA	NA	NA	NA	NA	NA	-7.488328827	2.49E-05	NA	NA	NA	NA	NA	NA	NA	NA	NA	NA	NA	NA	-6.433049002	0.007913068	NA	NA	NA	NA	NA	NA	FALSE	FALSE
ENSMUSG00000026127	Imp4	NA	NA	NA	NA	NA	NA	NA	NA	-4.416525436	0.007727444	NA	NA	NA	NA	NA	NA	NA	NA	NA	NA	NA	NA	NA	NA	NA	NA	NA	NA	NA	NA	FALSE	FALSE
ENSMUSG00000026229	Psmd1	NA	NA	NA	NA	NA	NA	NA	NA	-5.881676531	0.004651366	NA	NA	NA	NA	NA	NA	NA	NA	NA	NA	NA	NA	NA	NA	NA	NA	NA	NA	NA	NA	FALSE	FALSE
ENSMUSG00000026234	Ncl	NA	NA	NA	NA	NA	NA	NA	NA	-5.721487213	0.007318209	NA	NA	NA	NA	NA	NA	NA	NA	NA	NA	NA	NA	NA	NA	NA	NA	NA	NA	NA	NA	FALSE	FALSE
ENSMUSG00000026260	Ndufa10	NA	NA	NA	NA	NA	NA	NA	NA	-7.844640357	0.00062299	NA	NA	NA	NA	NA	NA	NA	NA	NA	NA	NA	NA	NA	NA	NA	NA	NA	NA	NA	NA	FALSE	FALSE
ENSMUSG00000026353	Ubxn4	NA	NA	NA	NA	NA	NA	NA	NA	-6.817407689	0.000201249	NA	NA	NA	NA	NA	NA	NA	NA	NA	NA	NA	NA	NA	NA	NA	NA	NA	NA	NA	NA	FALSE	FALSE
ENSMUSG00000026374	Tsn	NA	NA	NA	NA	NA	NA	NA	NA	-5.88050925	0.007974461	NA	NA	NA	NA	NA	NA	NA	NA	NA	NA	NA	NA	NA	NA	NA	NA	NA	NA	NA	NA	FALSE	FALSE
ENSMUSG00000026674	Ddr2	NA	NA	NA	NA	NA	NA	NA	NA	-5.921002792	0.001777784	NA	NA	NA	NA	NA	NA	NA	NA	NA	NA	NA	NA	NA	NA	NA	NA	NA	NA	NA	NA	FALSE	FALSE
ENSMUSG00000026701	Prdx6	NA	NA	NA	NA	NA	NA	NA	NA	-5.367204597	0.009232556	NA	NA	NA	NA	NA	NA	NA	NA	NA	NA	NA	NA	NA	NA	NA	NA	NA	NA	NA	NA	FALSE	FALSE
ENSMUSG00000026895	Ndufa8	NA	NA	NA	NA	NA	NA	NA	NA	-8.037475242	0.000277942	NA	NA	NA	NA	NA	NA	NA	NA	NA	NA	NA	NA	NA	NA	NA	NA	NA	NA	NA	NA	FALSE	FALSE
ENSMUSG00000027166	Dnajc24	NA	NA	NA	NA	NA	NA	NA	NA	-5.581121697	0.004944769	NA	NA	NA	NA	NA	NA	NA	NA	NA	NA	NA	NA	NA	NA	NA	NA	NA	NA	NA	NA	FALSE	FALSE
ENSMUSG00000027248	Pdia3	NA	NA	NA	NA	NA	NA	NA	NA	-6.940980975	0.00509968	NA	NA	NA	NA	NA	NA	NA	NA	NA	NA	NA	NA	NA	NA	NA	NA	NA	NA	NA	NA	FALSE	FALSE
ENSMUSG00000027276	Jag1	NA	NA	NA	NA	NA	NA	NA	NA	-5.95065031	0.002461246	NA	NA	NA	NA	NA	NA	NA	NA	NA	NA	NA	NA	NA	NA	NA	NA	NA	NA	NA	NA	FALSE	FALSE
ENSMUSG00000027374	Mrps5	NA	NA	NA	NA	NA	NA	NA	NA	-4.527149144	0.001201347	NA	NA	NA	NA	NA	NA	NA	NA	NA	NA	NA	NA	NA	NA	NA	NA	NA	NA	NA	NA	FALSE	FALSE
ENSMUSG00000027405	Nop56	NA	NA	NA	NA	NA	NA	NA	NA	-7.261836238	0.001201347	NA	NA	NA	NA	NA	NA	NA	NA	NA	NA	NA	NA	NA	NA	NA	NA	NA	NA	NA	NA	FALSE	FALSE
ENSMUSG00000027472	Pdrg1	NA	NA	NA	NA	NA	NA	-6.677441541	0.003110457	NA	NA	NA	NA	NA	NA	NA	NA	NA	NA	NA	NA	NA	NA	NA	NA	NA	NA	NA	NA	NA	NA	FALSE	FALSE
ENSMUSG00000027593	Raly	NA	NA	NA	NA	NA	NA	NA	NA	-6.689931885	0.000201249	NA	NA	NA	NA	NA	NA	NA	NA	NA	NA	NA	NA	NA	NA	NA	NA	NA	NA	NA	NA	TRUE	FALSE
ENSMUSG00000027599	Armc1	NA	NA	NA	NA	NA	NA	NA	NA	-5.476273918	0.008519162	NA	NA	NA	NA	NA	NA	NA	NA	NA	NA	NA	NA	NA	NA	NA	NA	NA	NA	NA	NA	FALSE	FALSE
ENSMUSG00000027709	Mccc1	NA	NA	NA	NA	NA	NA	-4.243969096	0.003797799	NA	NA	NA	NA	NA	NA	NA	NA	NA	NA	NA	NA	NA	NA	NA	NA	NA	NA	NA	NA	NA	NA	FALSE	FALSE
ENSMUSG00000027712	Anxa5	NA	NA	NA	NA	NA	NA	NA	NA	-6.257734636	0.006305227	NA	NA	NA	NA	NA	NA	NA	NA	NA	NA	NA	NA	NA	NA	NA	NA	NA	NA	NA	NA	FALSE	FALSE
ENSMUSG00000027823	Gmps	NA	NA	NA	NA	NA	NA	NA	NA	-4.560396782	0.006552789	NA	NA	NA	NA	NA	NA	NA	NA	NA	NA	NA	NA	NA	NA	NA	NA	NA	NA	NA	NA	FALSE	FALSE
ENSMUSG00000027848	Olfml3	NA	NA	NA	NA	NA	NA	-5.652103151	0.003110457	NA	NA	NA	NA	NA	NA	NA	NA	NA	NA	NA	NA	NA	NA	NA	NA	NA	NA	NA	NA	NA	NA	FALSE	FALSE
ENSMUSG00000027852	Nras	NA	NA	NA	NA	NA	NA	-7.038609836	0.007661018	-6.299638095	0.004148249	NA	NA	NA	NA	NA	NA	NA	NA	NA	NA	NA	NA	NA	NA	NA	NA	NA	NA	NA	NA	FALSE	FALSE
ENSMUSG00000028032	Papss1	NA	NA	NA	NA	NA	NA	NA	NA	-5.734177774	0.009574877	NA	NA	NA	NA	NA	NA	NA	NA	NA	NA	NA	NA	NA	NA	NA	NA	NA	NA	NA	NA	FALSE	FALSE
ENSMUSG00000028034	Fubp1	NA	NA	NA	NA	NA	NA	NA	NA	-6.34737856	0.00064563	NA	NA	NA	NA	NA	NA	NA	NA	NA	NA	NA	NA	NA	NA	NA	NA	NA	NA	NA	NA	TRUE	FALSE
ENSMUSG00000028062	Lamtor2	NA	NA	NA	NA	NA	NA	NA	NA	-6.290541742	0.00335105	NA	NA	NA	NA	NA	NA	NA	NA	NA	NA	NA	NA	-7.695071893	0.000161749	NA	NA	NA	NA	NA	NA	FALSE	FALSE
ENSMUSG00000028284	Map3k7	NA	NA	NA	NA	NA	NA	NA	NA	NA	NA	NA	NA	NA	NA	NA	NA	NA	NA	NA	NA	NA	NA	-4.900648725	0.007913068	NA	NA	NA	NA	NA	NA	FALSE	FALSE
ENSMUSG00000028343	Erp44	NA	NA	NA	NA	NA	NA	NA	NA	-5.418939719	1.77E-05	NA	NA	NA	NA	NA	NA	NA	NA	NA	NA	NA	NA	NA	NA	NA	NA	NA	NA	NA	NA	FALSE	FALSE
ENSMUSG00000028358	Zfp618	NA	NA	NA	NA	NA	NA	NA	NA	-4.139388595	0.009497626	NA	NA	NA	NA	NA	NA	NA	NA	NA	NA	NA	NA	NA	NA	NA	NA	NA	NA	NA	NA	FALSE	FALSE
ENSMUSG00000028419	Chmp5	NA	NA	NA	NA	NA	NA	NA	NA	-7.646432243	0.000117482	NA	NA	NA	NA	NA	NA	NA	NA	NA	NA	NA	NA	NA	NA	NA	NA	NA	NA	NA	NA	FALSE	FALSE
ENSMUSG00000028576	Ift74	NA	NA	NA	NA	NA	NA	NA	NA	-7.303207746	0.00335105	NA	NA	NA	NA	NA	NA	NA	NA	NA	NA	NA	NA	NA	NA	NA	NA	NA	NA	NA	NA	FALSE	FALSE
ENSMUSG00000028689	Ccdc163	NA	NA	NA	NA	NA	NA	NA	NA	-6.603411746	0.006707833	NA	NA	NA	NA	NA	NA	NA	NA	NA	NA	NA	NA	-7.702541781	0.005377263	NA	NA	NA	NA	NA	NA	FALSE	FALSE
ENSMUSG00000028692	Akr1a1	NA	NA	NA	NA	NA	NA	NA	NA	-7.117921358	0.006605647	NA	NA	NA	NA	NA	NA	NA	NA	NA	NA	NA	NA	NA	NA	NA	NA	NA	NA	NA	NA	FALSE	FALSE
ENSMUSG00000028745	Capzb	NA	NA	NA	NA	NA	NA	NA	NA	-7.338881921	0.000702039	NA	NA	NA	NA	NA	NA	NA	NA	NA	NA	NA	NA	NA	NA	NA	NA	NA	NA	NA	NA	FALSE	FALSE
ENSMUSG00000028757	Ddost	NA	NA	NA	NA	NA	NA	NA	NA	-5.32646077	0.00754415	NA	NA	NA	NA	NA	NA	NA	NA	NA	NA	NA	NA	NA	NA	NA	NA	NA	NA	NA	NA	FALSE	FALSE
ENSMUSG00000028788	Ptp4a2	NA	NA	NA	NA	NA	NA	NA	NA	-5.061974547	0.005876639	NA	NA	NA	NA	NA	NA	NA	NA	NA	NA	NA	NA	NA	NA	NA	NA	NA	NA	NA	NA	FALSE	FALSE
ENSMUSG00000028797	Tmem234	NA	NA	NA	NA	NA	NA	NA	NA	-5.41491712	0.008397263	NA	NA	NA	NA	NA	NA	NA	NA	NA	NA	NA	NA	NA	NA	NA	NA	NA	NA	NA	NA	FALSE	FALSE
ENSMUSG00000028800	Hdac1	NA	NA	NA	NA	NA	NA	NA	NA	-3.360732647	0.005077885	NA	NA	NA	NA	NA	NA	NA	NA	NA	NA	NA	NA	NA	NA	NA	NA	NA	NA	NA	NA	TRUE	FALSE
ENSMUSG00000028964	Park7	NA	NA	NA	NA	NA	NA	NA	NA	-6.891423068	0.00526427	NA	NA	NA	NA	NA	NA	NA	NA	NA	NA	NA	NA	NA	NA	NA	NA	NA	NA	NA	NA	TRUE	FALSE
ENSMUSG00000028982	Slc25a33	NA	NA	NA	NA	NA	NA	NA	NA	-4.985040216	0.00062299	NA	NA	NA	NA	NA	NA	NA	NA	NA	NA	NA	NA	NA	NA	NA	NA	NA	NA	NA	NA	FALSE	FALSE
ENSMUSG00000029125	Stx18	NA	NA	NA	NA	NA	NA	-6.65011181	0.003110457	NA	NA	NA	NA	NA	NA	NA	NA	NA	NA	NA	NA	NA	NA	NA	NA	NA	NA	NA	NA	NA	NA	FALSE	FALSE
ENSMUSG00000029290	Zfp326	NA	NA	NA	NA	NA	NA	NA	NA	-4.968913062	0.002943665	NA	NA	NA	NA	NA	NA	NA	NA	NA	NA	NA	NA	NA	NA	NA	NA	NA	NA	NA	NA	FALSE	FALSE
ENSMUSG00000029388	Eif2b1	NA	NA	NA	NA	NA	NA	NA	NA	-6.407010881	0.007976317	NA	NA	NA	NA	NA	NA	NA	NA	NA	NA	NA	NA	NA	NA	NA	NA	NA	NA	NA	NA	FALSE	FALSE
ENSMUSG00000029545	Acads	NA	NA	NA	NA	NA	NA	NA	NA	-4.511373839	0.009372997	NA	NA	NA	NA	NA	NA	NA	NA	NA	NA	NA	NA	NA	NA	NA	NA	NA	NA	NA	NA	FALSE	FALSE
ENSMUSG00000029580	Actb	NA	NA	NA	NA	NA	NA	NA	NA	-4.237236888	0.001777784	NA	NA	NA	NA	NA	NA	NA	NA	NA	NA	NA	NA	NA	NA	NA	NA	NA	NA	NA	NA	FALSE	FALSE
ENSMUSG00000029623	Pdap1	NA	NA	NA	NA	NA	NA	NA	NA	-4.929007828	0.008386436	NA	NA	NA	NA	NA	NA	NA	NA	NA	NA	NA	NA	NA	NA	NA	NA	NA	NA	NA	NA	FALSE	FALSE
ENSMUSG00000029701	Rbm28	-4.746204093	0.006717607	NA	NA	NA	NA	NA	NA	-6.055074649	0.000308739	NA	NA	NA	NA	NA	NA	NA	NA	NA	NA	NA	NA	NA	NA	NA	NA	NA	NA	NA	NA	FALSE	FALSE
ENSMUSG00000029911	Ssbp1	NA	NA	NA	NA	NA	NA	NA	NA	-3.632246279	0.009591317	NA	NA	NA	NA	NA	NA	NA	NA	NA	NA	NA	NA	NA	NA	NA	NA	NA	NA	NA	NA	FALSE	FALSE
ENSMUSG00000030062	Rpn1	NA	NA	NA	NA	NA	NA	NA	NA	-6.251076483	0.009583574	NA	NA	NA	NA	NA	NA	NA	NA	NA	NA	NA	NA	NA	NA	NA	NA	NA	NA	NA	NA	FALSE	FALSE
ENSMUSG00000030105	Arl8b	NA	NA	NA	NA	NA	NA	NA	NA	-5.57301987	0.008386436	NA	NA	NA	NA	NA	NA	NA	NA	NA	NA	NA	NA	NA	NA	NA	NA	NA	NA	NA	NA	FALSE	FALSE
ENSMUSG00000030138	Bms1	NA	NA	NA	NA	NA	NA	NA	NA	-5.908061978	0.005077885	NA	NA	NA	NA	NA	NA	NA	NA	NA	NA	NA	NA	NA	NA	NA	NA	NA	NA	NA	NA	FALSE	FALSE
ENSMUSG00000030245	Golt1b	NA	NA	NA	NA	NA	NA	NA	NA	-7.787761737	0.002973888	NA	NA	NA	NA	NA	NA	NA	NA	NA	NA	NA	NA	NA	NA	NA	NA	NA	NA	NA	NA	FALSE	FALSE
ENSMUSG00000030304	Ergic2	NA	NA	NA	NA	NA	NA	NA	NA	-5.971427648	0.006361394	NA	NA	NA	NA	NA	NA	NA	NA	NA	NA	NA	NA	NA	NA	NA	NA	NA	NA	NA	NA	FALSE	FALSE
ENSMUSG00000030521	Mphosph10	NA	NA	NA	NA	NA	NA	NA	NA	-5.68858111	0.009574877	NA	NA	NA	NA	NA	NA	NA	NA	NA	NA	NA	NA	NA	NA	NA	NA	NA	NA	NA	NA	FALSE	FALSE
ENSMUSG00000030541	Idh2	NA	NA	NA	NA	NA	NA	NA	NA	-6.303779683	0.009574877	NA	NA	NA	NA	NA	NA	NA	NA	NA	NA	NA	NA	NA	NA	NA	NA	NA	NA	NA	NA	FALSE	FALSE
ENSMUSG00000030612	Mrpl46	NA	NA	NA	NA	NA	NA	NA	NA	-7.138605443	0.007989694	NA	NA	NA	NA	NA	NA	NA	NA	NA	NA	NA	NA	NA	NA	NA	NA	NA	NA	NA	NA	FALSE	FALSE
ENSMUSG00000030697	Ppp4c	NA	NA	NA	NA	NA	NA	NA	NA	-6.602506902	0.002579533	NA	NA	NA	NA	NA	NA	NA	NA	NA	NA	NA	NA	NA	NA	NA	NA	NA	NA	NA	NA	FALSE	FALSE
ENSMUSG00000030738	Eif3c	NA	NA	NA	NA	NA	NA	NA	NA	-5.532789913	0.009942546	NA	NA	NA	NA	NA	NA	NA	NA	NA	NA	NA	NA	NA	NA	NA	NA	NA	NA	NA	NA	FALSE	FALSE
ENSMUSG00000031078	Cttn	NA	NA	NA	NA	NA	NA	NA	NA	-3.920902137	0.003543142	NA	NA	NA	NA	NA	NA	NA	NA	NA	NA	NA	NA	NA	NA	NA	NA	NA	NA	NA	NA	FALSE	FALSE
ENSMUSG00000031299	Pdha1	NA	NA	NA	NA	NA	NA	NA	NA	-5.38071868	0.001777784	NA	NA	NA	NA	NA	NA	NA	NA	NA	NA	NA	NA	-5.797213944	0.008649755	NA	NA	NA	NA	NA	NA	FALSE	FALSE
ENSMUSG00000031353	Rbbp7	NA	NA	NA	NA	NA	NA	NA	NA	-5.895463976	3.90E-05	NA	NA	NA	NA	NA	NA	NA	NA	NA	NA	NA	NA	NA	NA	NA	NA	NA	NA	NA	NA	FALSE	FALSE
ENSMUSG00000031422	Morf4l2	NA	NA	NA	NA	NA	NA	NA	NA	-3.241353074	0.002862755	NA	NA	NA	NA	NA	NA	NA	NA	NA	NA	NA	NA	NA	NA	NA	NA	NA	NA	NA	NA	FALSE	FALSE
ENSMUSG00000031505	Carkd	NA	NA	NA	NA	NA	NA	NA	NA	-6.453415546	0.004614903	NA	NA	NA	NA	NA	NA	NA	NA	NA	NA	NA	NA	NA	NA	NA	NA	NA	NA	NA	NA	FALSE	FALSE
ENSMUSG00000031556	Tm2d2	NA	NA	NA	NA	NA	NA	-7.501806674	0.003797799	NA	NA	NA	NA	NA	NA	NA	NA	NA	NA	NA	NA	NA	NA	NA	NA	NA	NA	NA	NA	NA	NA	FALSE	FALSE
ENSMUSG00000031633	Slc25a4	NA	NA	NA	NA	NA	NA	NA	NA	-6.207238078	0.008314313	NA	NA	NA	NA	NA	NA	NA	NA	NA	NA	NA	NA	NA	NA	NA	NA	NA	NA	NA	NA	FALSE	FALSE
ENSMUSG00000031660	Brd7	NA	NA	NA	NA	NA	NA	NA	NA	-5.660716051	0.007287111	NA	NA	NA	NA	NA	NA	NA	NA	NA	NA	NA	NA	NA	NA	NA	NA	NA	NA	NA	NA	TRUE	FALSE
ENSMUSG00000031731	Ap1g1	NA	NA	NA	NA	NA	NA	NA	NA	-3.870448227	0.009954713	NA	NA	NA	NA	NA	NA	NA	NA	NA	NA	NA	NA	NA	NA	NA	NA	NA	NA	NA	NA	FALSE	FALSE
ENSMUSG00000031774	Fam192a	NA	NA	NA	NA	NA	NA	NA	NA	-5.957846471	0.008314313	NA	NA	NA	NA	NA	NA	NA	NA	NA	NA	NA	NA	NA	NA	NA	NA	NA	NA	NA	NA	FALSE	FALSE
ENSMUSG00000031781	Ciapin1	NA	NA	NA	NA	NA	NA	-4.671546797	0.003797799	NA	NA	NA	NA	NA	NA	NA	NA	NA	NA	NA	NA	NA	NA	NA	NA	NA	NA	NA	NA	NA	NA	FALSE	FALSE
ENSMUSG00000031812	Map1lc3b	NA	NA	NA	NA	NA	NA	NA	NA	-3.896530854	0.007869633	NA	NA	NA	NA	NA	NA	NA	NA	NA	NA	NA	NA	NA	NA	NA	NA	NA	NA	NA	NA	FALSE	FALSE
ENSMUSG00000031818	Cox4i1	NA	NA	NA	NA	NA	NA	NA	NA	-7.196625115	0.005508977	NA	NA	NA	NA	NA	NA	NA	NA	NA	NA	NA	NA	NA	NA	NA	NA	NA	NA	NA	NA	FALSE	FALSE
ENSMUSG00000031835	Mbtps1	NA	NA	NA	NA	NA	NA	NA	NA	-6.002416269	0.009333066	NA	NA	NA	NA	NA	NA	NA	NA	NA	NA	NA	NA	NA	NA	NA	NA	NA	NA	NA	NA	FALSE	FALSE
ENSMUSG00000031948	Kars	NA	NA	NA	NA	NA	NA	NA	NA	-7.029037927	0.001961672	NA	NA	NA	NA	NA	NA	NA	NA	NA	NA	NA	NA	NA	NA	NA	NA	NA	NA	NA	NA	FALSE	FALSE
ENSMUSG00000031960	Aars	NA	NA	NA	NA	NA	NA	NA	NA	-4.497306163	0.008519162	NA	NA	NA	NA	NA	NA	NA	NA	NA	NA	NA	NA	NA	NA	NA	NA	NA	NA	NA	NA	FALSE	FALSE
ENSMUSG00000031984	2810004N23Rik	NA	NA	NA	NA	NA	NA	NA	NA	-6.268216708	0.001012482	NA	NA	NA	NA	NA	NA	NA	NA	NA	NA	NA	NA	NA	NA	NA	NA	NA	NA	NA	NA	FALSE	FALSE
ENSMUSG00000032239	Rp9	NA	NA	NA	NA	NA	NA	NA	NA	-5.192129747	0.002531855	NA	NA	NA	NA	NA	NA	NA	NA	NA	NA	NA	NA	NA	NA	NA	NA	NA	NA	NA	NA	FALSE	FALSE
ENSMUSG00000032294	Pkm	NA	NA	NA	NA	NA	NA	NA	NA	-4.022610405	0.008539652	NA	NA	NA	NA	NA	NA	NA	NA	NA	NA	NA	NA	NA	NA	NA	NA	NA	NA	NA	NA	FALSE	FALSE
ENSMUSG00000032301	Psma4	NA	NA	NA	NA	NA	NA	NA	NA	-3.45135434	0.003418094	NA	NA	NA	NA	NA	NA	NA	NA	NA	NA	NA	NA	NA	NA	NA	NA	NA	NA	NA	NA	FALSE	FALSE
ENSMUSG00000032348	Gsta4	NA	NA	NA	NA	NA	NA	NA	NA	-6.203820546	0.009954713	NA	NA	NA	NA	NA	NA	NA	NA	NA	NA	NA	NA	NA	NA	NA	NA	NA	NA	NA	NA	FALSE	FALSE
ENSMUSG00000032381	Fam96a	NA	NA	NA	NA	NA	NA	NA	NA	-5.335986911	0.004614903	NA	NA	NA	NA	NA	NA	NA	NA	NA	NA	NA	NA	NA	NA	NA	NA	NA	NA	NA	NA	FALSE	FALSE
ENSMUSG00000032399	Rpl4	NA	NA	NA	NA	NA	NA	NA	NA	-4.672595582	0.008519162	NA	NA	NA	NA	NA	NA	NA	NA	NA	NA	NA	NA	NA	NA	NA	NA	NA	NA	NA	NA	FALSE	FALSE
ENSMUSG00000032481	Smarcc1	NA	NA	NA	NA	NA	NA	NA	NA	NA	NA	NA	NA	NA	NA	NA	NA	NA	NA	NA	NA	NA	NA	-5.697018032	0.007913068	NA	NA	NA	NA	NA	NA	FALSE	FALSE
ENSMUSG00000032527	Pccb	NA	NA	NA	NA	NA	NA	-4.84646922	0.00191328	NA	NA	NA	NA	NA	NA	NA	NA	NA	NA	NA	NA	NA	NA	NA	NA	NA	NA	NA	NA	NA	NA	FALSE	FALSE
ENSMUSG00000032547	Ryk	NA	NA	NA	NA	NA	NA	NA	NA	-5.286449459	0.002446764	NA	NA	NA	NA	NA	NA	NA	NA	NA	NA	NA	NA	NA	NA	NA	NA	NA	NA	NA	NA	FALSE	FALSE
ENSMUSG00000032604	Qars	NA	NA	NA	NA	NA	NA	NA	NA	-6.417352977	0.009574877	NA	NA	NA	NA	NA	NA	NA	NA	NA	NA	NA	NA	NA	NA	NA	NA	NA	NA	NA	NA	FALSE	FALSE
ENSMUSG00000032606	Nicn1	NA	NA	NA	NA	NA	NA	NA	NA	-7.127091991	0.000936702	NA	NA	NA	NA	NA	NA	NA	NA	NA	NA	NA	NA	-7.391582255	0.007913068	NA	NA	NA	NA	NA	NA	FALSE	FALSE
ENSMUSG00000034135	Sik3	NA	NA	NA	NA	NA	NA	NA	NA	-3.568670205	0.005552914	NA	NA	NA	NA	NA	NA	NA	NA	NA	NA	NA	NA	NA	NA	NA	NA	NA	NA	NA	NA	FALSE	FALSE
ENSMUSG00000034152	Exoc3	NA	NA	NA	NA	NA	NA	NA	NA	-4.545008636	0.004944769	NA	NA	NA	NA	NA	NA	NA	NA	NA	NA	NA	NA	NA	NA	NA	NA	NA	NA	NA	NA	FALSE	FALSE
ENSMUSG00000034158	Lrrc58	NA	NA	NA	NA	NA	NA	NA	NA	-2.132335188	0.006046244	NA	NA	NA	NA	NA	NA	NA	NA	NA	NA	NA	NA	NA	NA	NA	NA	NA	NA	NA	NA	FALSE	FALSE
ENSMUSG00000034211	Mrps17	NA	NA	NA	NA	NA	NA	NA	NA	NA	NA	NA	NA	NA	NA	NA	NA	NA	NA	NA	NA	NA	NA	-6.790685306	0.007913068	NA	NA	NA	NA	NA	NA	FALSE	FALSE
ENSMUSG00000034252	Senp6	NA	NA	NA	NA	NA	NA	NA	NA	-6.141355693	0.00062299	NA	NA	NA	NA	NA	NA	NA	NA	NA	NA	NA	NA	NA	NA	NA	NA	NA	NA	NA	NA	FALSE	FALSE
ENSMUSG00000034341	Wbp2	NA	NA	NA	NA	NA	NA	-5.152322111	0.003797799	NA	NA	NA	NA	NA	NA	NA	NA	NA	NA	NA	NA	NA	NA	NA	NA	NA	NA	NA	NA	NA	NA	TRUE	FALSE
ENSMUSG00000034621	Gpatch8	NA	NA	NA	NA	NA	NA	NA	NA	-6.113280233	0.001777784	NA	NA	NA	NA	NA	NA	NA	NA	NA	NA	NA	NA	NA	NA	NA	NA	NA	NA	NA	NA	FALSE	FALSE
ENSMUSG00000034681	Rnps1	NA	NA	NA	NA	NA	NA	NA	NA	-4.838318644	0.001707405	NA	NA	NA	NA	NA	NA	NA	NA	NA	NA	NA	NA	NA	NA	NA	NA	NA	NA	NA	NA	FALSE	FALSE
ENSMUSG00000034868	Myl12b	NA	NA	NA	NA	NA	NA	NA	NA	-3.774230422	0.007218833	NA	NA	NA	NA	NA	NA	NA	NA	NA	NA	NA	NA	NA	NA	NA	NA	NA	NA	NA	NA	FALSE	FALSE
ENSMUSG00000034994	Eef2	NA	NA	NA	NA	NA	NA	NA	NA	-4.711043453	0.008314313	NA	NA	NA	NA	NA	NA	NA	NA	NA	NA	NA	NA	NA	NA	NA	NA	NA	NA	NA	NA	FALSE	FALSE
ENSMUSG00000035242	Oaz1	NA	NA	NA	NA	NA	NA	NA	NA	-3.844929196	0.008314313	NA	NA	NA	NA	NA	NA	NA	NA	NA	NA	NA	NA	NA	NA	NA	NA	NA	NA	NA	NA	FALSE	FALSE
ENSMUSG00000035413	Tmem98	NA	NA	NA	NA	NA	NA	NA	NA	-8.013102337	0.000341033	NA	NA	NA	NA	NA	NA	NA	NA	NA	NA	NA	NA	NA	NA	NA	NA	NA	NA	NA	NA	FALSE	FALSE
ENSMUSG00000035443	Thyn1	NA	NA	NA	NA	NA	NA	NA	NA	-5.516445373	0.005876639	NA	NA	NA	NA	NA	NA	NA	NA	NA	NA	NA	NA	NA	NA	NA	NA	NA	NA	NA	NA	FALSE	FALSE
ENSMUSG00000035726	Supt16	NA	NA	NA	NA	NA	NA	NA	NA	-7.751075067	0.001777784	NA	NA	NA	NA	NA	NA	NA	NA	NA	NA	NA	NA	NA	NA	NA	NA	NA	NA	NA	NA	FALSE	FALSE
ENSMUSG00000035835	Lppr3	NA	NA	NA	NA	NA	NA	NA	NA	-4.6851605	0.009232556	NA	NA	NA	NA	NA	NA	NA	NA	NA	NA	NA	NA	NA	NA	NA	NA	NA	NA	NA	NA	FALSE	FALSE
ENSMUSG00000036112	Metap2	NA	NA	NA	NA	NA	NA	-5.095928974	0.003797799	NA	NA	NA	NA	NA	NA	NA	NA	NA	NA	NA	NA	NA	NA	NA	NA	NA	NA	NA	NA	NA	NA	FALSE	FALSE
ENSMUSG00000036427	Gpi1	NA	NA	NA	NA	NA	NA	NA	NA	-3.82639669	0.006722518	NA	NA	NA	NA	NA	NA	NA	NA	NA	NA	NA	NA	NA	NA	NA	NA	NA	NA	NA	NA	FALSE	FALSE
ENSMUSG00000036499	Eea1	NA	NA	NA	NA	NA	NA	NA	NA	-3.383920451	0.006730904	NA	NA	NA	NA	NA	NA	NA	NA	NA	NA	NA	NA	NA	NA	NA	NA	NA	NA	NA	NA	FALSE	FALSE
ENSMUSG00000036504	Phpt1	NA	NA	NA	NA	NA	NA	NA	NA	-5.236631253	0.006903085	NA	NA	NA	NA	NA	NA	NA	NA	NA	NA	NA	NA	NA	NA	NA	NA	NA	NA	NA	NA	FALSE	FALSE
ENSMUSG00000036693	Nop14	NA	NA	NA	NA	NA	NA	NA	NA	-4.744781732	0.000936702	NA	NA	NA	NA	NA	NA	NA	NA	NA	NA	NA	NA	-4.617639248	0.007913068	NA	NA	NA	NA	NA	NA	FALSE	FALSE
ENSMUSG00000036898	Zfp157	NA	NA	NA	NA	NA	NA	NA	NA	-4.323826578	0.004612656	NA	NA	NA	NA	NA	NA	NA	NA	NA	NA	NA	NA	NA	NA	NA	NA	NA	NA	NA	NA	FALSE	FALSE
ENSMUSG00000036980	Taf6	NA	NA	NA	NA	NA	NA	NA	NA	-6.143552392	0.005077885	NA	NA	NA	NA	NA	NA	NA	NA	NA	NA	NA	NA	NA	NA	NA	NA	NA	NA	NA	NA	TRUE	FALSE
ENSMUSG00000037029	Zfp146	NA	NA	NA	NA	NA	NA	NA	NA	-5.101663484	0.005512231	NA	NA	NA	NA	NA	NA	NA	NA	NA	NA	NA	NA	NA	NA	NA	NA	NA	NA	NA	NA	TRUE	FALSE
ENSMUSG00000037236	Matr3	NA	NA	NA	NA	NA	NA	NA	NA	-4.478321732	0.003192396	NA	NA	NA	NA	NA	NA	NA	NA	NA	NA	NA	NA	NA	NA	NA	NA	NA	NA	NA	NA	FALSE	FALSE
ENSMUSG00000037349	Nudt22	NA	NA	NA	NA	NA	NA	NA	NA	-4.752507714	0.009350048	NA	NA	NA	NA	NA	NA	NA	NA	NA	NA	NA	NA	NA	NA	NA	NA	NA	NA	NA	NA	FALSE	FALSE
ENSMUSG00000037364	Srrt	NA	NA	NA	NA	NA	NA	NA	NA	-7.443027672	0.001640366	NA	NA	NA	NA	NA	NA	NA	NA	NA	NA	NA	NA	NA	NA	NA	NA	NA	NA	NA	NA	FALSE	FALSE
ENSMUSG00000037503	Fam168b	NA	NA	NA	NA	NA	NA	NA	NA	-6.436317609	0.002973888	NA	NA	NA	NA	NA	NA	NA	NA	NA	NA	NA	NA	NA	NA	NA	NA	NA	NA	NA	NA	FALSE	FALSE
ENSMUSG00000037706	Cd81	NA	NA	NA	NA	NA	NA	NA	NA	-7.058338861	0.002973888	NA	NA	NA	NA	NA	NA	NA	NA	NA	NA	NA	NA	NA	NA	NA	NA	NA	NA	NA	NA	FALSE	FALSE
ENSMUSG00000037712	Fermt2	NA	NA	NA	NA	NA	NA	NA	NA	-6.014877922	0.002963366	NA	NA	NA	NA	NA	NA	NA	NA	NA	NA	NA	NA	NA	NA	NA	NA	NA	NA	NA	NA	FALSE	FALSE
ENSMUSG00000037730	Mynn	NA	NA	NA	NA	NA	NA	-6.553007611	1.35E-05	NA	NA	NA	NA	NA	NA	NA	NA	NA	NA	NA	NA	NA	NA	NA	NA	NA	NA	NA	NA	NA	NA	FALSE	FALSE
ENSMUSG00000037742	Eef1a1	NA	NA	NA	NA	NA	NA	NA	NA	-3.443767907	0.002973888	NA	NA	NA	NA	NA	NA	NA	NA	NA	NA	NA	NA	NA	NA	NA	NA	NA	NA	NA	NA	FALSE	FALSE
ENSMUSG00000037808	Fam76b	NA	NA	NA	NA	NA	NA	NA	NA	-3.802945717	0.008314313	NA	NA	NA	NA	NA	NA	NA	NA	NA	NA	NA	NA	NA	NA	NA	NA	NA	NA	NA	NA	FALSE	FALSE
ENSMUSG00000037935	Smarce1	NA	NA	NA	NA	NA	NA	NA	NA	-6.525067882	0.00077458	NA	NA	NA	NA	NA	NA	NA	NA	NA	NA	NA	NA	NA	NA	NA	NA	NA	NA	NA	NA	FALSE	FALSE
ENSMUSG00000038143	Stox2	NA	NA	NA	NA	NA	NA	-4.368538487	0.00191328	NA	NA	NA	NA	NA	NA	NA	NA	NA	NA	NA	NA	NA	NA	NA	NA	NA	NA	NA	NA	NA	NA	FALSE	FALSE
ENSMUSG00000038256	Bcl9	NA	NA	NA	NA	NA	NA	NA	NA	-5.961752689	0.001751778	NA	NA	NA	NA	NA	NA	NA	NA	NA	NA	NA	NA	-6.83009596	2.58E-05	NA	NA	NA	NA	NA	NA	FALSE	FALSE
ENSMUSG00000038372	Gmds	NA	NA	NA	NA	NA	NA	-3.810743928	0.008550755	NA	NA	NA	NA	NA	NA	NA	NA	NA	NA	NA	NA	NA	NA	NA	NA	NA	NA	NA	NA	NA	NA	FALSE	FALSE
ENSMUSG00000038481	Cdk19	NA	NA	NA	NA	NA	NA	NA	NA	-4.845942636	0.002129763	NA	NA	NA	NA	NA	NA	NA	NA	NA	NA	NA	NA	-5.862441897	0.000125007	NA	NA	NA	NA	NA	NA	FALSE	FALSE
ENSMUSG00000038544	Inip	NA	NA	NA	NA	NA	NA	-5.838289186	0.000290575	NA	NA	NA	NA	NA	NA	NA	NA	NA	NA	NA	NA	NA	NA	NA	NA	NA	NA	NA	NA	NA	NA	FALSE	FALSE
ENSMUSG00000038619	Ensa	NA	NA	NA	NA	NA	NA	NA	NA	-6.084947882	0.001777784	NA	NA	NA	NA	NA	NA	NA	NA	NA	NA	NA	NA	NA	NA	NA	NA	NA	NA	NA	NA	FALSE	FALSE
ENSMUSG00000038762	Abcf1	NA	NA	NA	NA	NA	NA	NA	NA	-5.896285678	0.004306735	NA	NA	NA	NA	NA	NA	NA	NA	NA	NA	NA	NA	NA	NA	NA	NA	NA	NA	NA	NA	FALSE	FALSE
ENSMUSG00000038812	Trmt112	NA	NA	NA	NA	NA	NA	NA	NA	-2.828426804	0.009591317	NA	NA	NA	NA	NA	NA	NA	NA	NA	NA	NA	NA	NA	NA	NA	NA	NA	NA	NA	NA	FALSE	FALSE
ENSMUSG00000038957	Edc3	NA	NA	NA	NA	NA	NA	NA	NA	-4.25372048	0.000456023	NA	NA	NA	NA	NA	NA	NA	NA	NA	NA	NA	NA	NA	NA	NA	NA	NA	NA	NA	NA	FALSE	FALSE
ENSMUSG00000038991	Txndc5	NA	NA	NA	NA	NA	NA	NA	NA	-5.065277898	0.006730904	NA	NA	NA	NA	NA	NA	NA	NA	NA	NA	NA	NA	NA	NA	NA	NA	NA	NA	NA	NA	FALSE	FALSE
ENSMUSG00000039067	Psmd7	NA	NA	NA	NA	NA	NA	NA	NA	-7.740128402	0.003005097	NA	NA	NA	NA	NA	NA	NA	NA	NA	NA	NA	NA	NA	NA	NA	NA	NA	NA	NA	NA	FALSE	FALSE
ENSMUSG00000039105	Atp6v1g1	NA	NA	NA	NA	NA	NA	NA	NA	-4.154861732	0.002458093	NA	NA	NA	NA	NA	NA	NA	NA	NA	NA	NA	NA	NA	NA	NA	NA	NA	NA	NA	NA	FALSE	FALSE
ENSMUSG00000039219	Arid4b	NA	NA	NA	NA	NA	NA	NA	NA	-4.273456242	0.005679501	NA	NA	NA	NA	NA	NA	NA	NA	NA	NA	NA	NA	NA	NA	NA	NA	NA	NA	NA	NA	FALSE	FALSE
ENSMUSG00000039737	Prkrip1	NA	NA	NA	NA	NA	NA	NA	NA	-4.26592636	0.009497626	NA	NA	NA	NA	NA	NA	NA	NA	NA	NA	NA	NA	NA	NA	NA	NA	NA	NA	NA	NA	FALSE	FALSE
ENSMUSG00000039826	Trub2	NA	NA	NA	NA	NA	NA	NA	NA	-3.715188723	0.005202059	NA	NA	NA	NA	NA	NA	NA	NA	NA	NA	NA	NA	NA	NA	NA	NA	NA	NA	NA	NA	FALSE	FALSE
ENSMUSG00000039953	Clstn1	NA	NA	NA	NA	NA	NA	NA	NA	-6.45624825	0.003418094	NA	NA	NA	NA	NA	NA	NA	NA	NA	NA	NA	NA	NA	NA	NA	NA	NA	NA	NA	NA	FALSE	FALSE
ENSMUSG00000040025	Ythdf2	NA	NA	NA	NA	NA	NA	NA	NA	-5.006063889	0.004944769	NA	NA	NA	NA	NA	NA	NA	NA	NA	NA	NA	NA	NA	NA	NA	NA	NA	NA	NA	NA	FALSE	FALSE
ENSMUSG00000040048	Ndufb10	NA	NA	NA	NA	NA	NA	NA	NA	-7.262731467	0.000456023	NA	NA	NA	NA	NA	NA	NA	NA	NA	NA	NA	NA	NA	NA	NA	NA	NA	NA	NA	NA	FALSE	FALSE
ENSMUSG00000040097	Flywch1	NA	NA	NA	NA	NA	NA	-5.413046675	0.003110457	NA	NA	NA	NA	NA	NA	NA	NA	NA	NA	NA	NA	-5.78036276	0.005534843	NA	NA	NA	NA	NA	NA	NA	NA	FALSE	FALSE
ENSMUSG00000040383	Aqr	NA	NA	NA	NA	NA	NA	NA	NA	-5.45865881	0.003192396	NA	NA	NA	NA	NA	NA	NA	NA	NA	NA	NA	NA	NA	NA	NA	NA	NA	NA	NA	NA	FALSE	FALSE
ENSMUSG00000040385	Ppp1ca	NA	NA	NA	NA	NA	NA	NA	NA	-9.157437248	0.002054868	NA	NA	NA	NA	NA	NA	NA	NA	NA	NA	NA	NA	NA	NA	NA	NA	NA	NA	NA	NA	FALSE	FALSE
ENSMUSG00000040824	Snrpd2	NA	NA	NA	NA	NA	NA	NA	NA	NA	NA	NA	NA	NA	NA	NA	NA	-7.326065059	0.000540696	NA	NA	NA	NA	-5.950928991	0.009169067	NA	NA	NA	NA	NA	NA	FALSE	FALSE
ENSMUSG00000041229	Phf8	NA	NA	NA	NA	NA	NA	NA	NA	-3.84433242	0.007365043	NA	NA	NA	NA	NA	NA	NA	NA	NA	NA	NA	NA	NA	NA	NA	NA	NA	NA	NA	NA	FALSE	FALSE
ENSMUSG00000041278	Ttc1	NA	NA	NA	NA	NA	NA	NA	NA	-5.976406127	0.003049074	NA	NA	NA	NA	NA	NA	NA	NA	NA	NA	NA	NA	NA	NA	NA	NA	NA	NA	NA	NA	FALSE	FALSE
ENSMUSG00000041645	Ddx24	NA	NA	NA	NA	NA	NA	-5.037888281	0.007661018	NA	NA	NA	NA	NA	NA	NA	NA	NA	NA	NA	NA	NA	NA	NA	NA	NA	NA	NA	NA	NA	NA	FALSE	FALSE
ENSMUSG00000041740	Rnf10	NA	NA	NA	NA	NA	NA	NA	NA	-5.820306755	0.003543142	NA	NA	NA	NA	NA	NA	NA	NA	NA	NA	NA	NA	NA	NA	NA	NA	NA	NA	NA	NA	FALSE	FALSE
ENSMUSG00000042133	Ppig	NA	NA	NA	NA	NA	NA	NA	NA	-5.170236595	0.003653356	NA	NA	NA	NA	NA	NA	NA	NA	NA	NA	NA	NA	-4.826037106	0.007913068	NA	NA	NA	NA	NA	NA	FALSE	FALSE
ENSMUSG00000042436	Mfap4	NA	NA	NA	NA	NA	NA	NA	NA	-8.667152457	0.002138558	NA	NA	NA	NA	NA	NA	NA	NA	NA	NA	NA	NA	NA	NA	NA	NA	NA	NA	NA	NA	FALSE	FALSE
ENSMUSG00000042472	Zfp410	NA	NA	NA	NA	NA	NA	NA	NA	-5.880409018	0.003755043	NA	NA	NA	NA	NA	NA	NA	NA	NA	NA	NA	NA	NA	NA	NA	NA	NA	NA	NA	NA	FALSE	FALSE
ENSMUSG00000042499	Hoxd11	NA	NA	-4.680862833	0.004277431	NA	NA	NA	NA	-6.317916679	0.000108248	NA	NA	NA	NA	NA	NA	NA	NA	NA	NA	NA	NA	NA	NA	NA	NA	NA	NA	NA	NA	FALSE	FALSE
ENSMUSG00000042660	Wdr55	NA	NA	NA	NA	NA	NA	NA	NA	-5.424891261	0.004148249	NA	NA	NA	NA	NA	NA	NA	NA	NA	NA	NA	NA	NA	NA	NA	NA	NA	NA	NA	NA	FALSE	FALSE
ENSMUSG00000043618	Eif5al3-ps	NA	NA	NA	NA	NA	NA	NA	NA	-2.72977658	0.007727727	NA	NA	NA	NA	NA	NA	NA	NA	NA	NA	NA	NA	NA	NA	NA	NA	NA	NA	NA	NA	FALSE	FALSE
ENSMUSG00000043801	Oaz1-ps	NA	NA	NA	NA	NA	NA	NA	NA	-3.578474187	0.008386436	NA	NA	NA	NA	NA	NA	NA	NA	NA	NA	NA	NA	NA	NA	NA	NA	NA	NA	NA	NA	FALSE	FALSE
ENSMUSG00000043940	Wdfy3	NA	NA	NA	NA	NA	NA	NA	NA	-5.207546662	0.001715481	NA	NA	NA	NA	NA	NA	NA	NA	NA	NA	NA	NA	NA	NA	NA	NA	NA	NA	NA	NA	FALSE	FALSE
ENSMUSG00000044627	Swi5	NA	NA	NA	NA	NA	NA	NA	NA	-5.631083698	0.002458093	NA	NA	NA	NA	NA	NA	NA	NA	NA	NA	NA	NA	NA	NA	NA	NA	NA	NA	NA	NA	FALSE	FALSE
ENSMUSG00000045411	2410002F23Rik	NA	NA	NA	NA	NA	NA	-2.643728796	0.00919624	NA	NA	NA	NA	NA	NA	NA	NA	NA	NA	NA	NA	NA	NA	NA	NA	NA	NA	NA	NA	NA	NA	FALSE	FALSE
ENSMUSG00000046519	Golph3l	NA	NA	NA	NA	NA	NA	NA	NA	-5.663070997	0.006676376	NA	NA	NA	NA	NA	NA	NA	NA	NA	NA	NA	NA	NA	NA	NA	NA	NA	NA	NA	NA	FALSE	FALSE
ENSMUSG00000046721	Rpl14-ps1	NA	NA	NA	NA	NA	NA	NA	NA	-4.16767109	0.002943665	NA	NA	NA	NA	NA	NA	NA	NA	NA	NA	NA	NA	NA	NA	NA	NA	NA	NA	NA	NA	FALSE	FALSE
ENSMUSG00000047409	Ctdspl	NA	NA	NA	NA	NA	NA	-5.540044067	0.003185589	NA	NA	NA	NA	NA	NA	NA	NA	NA	NA	NA	NA	NA	NA	NA	NA	NA	NA	NA	NA	NA	NA	FALSE	FALSE
ENSMUSG00000047613	A430005L14Rik	NA	NA	NA	NA	NA	NA	NA	NA	-5.64969285	0.000133964	NA	NA	NA	NA	NA	NA	NA	NA	NA	NA	NA	NA	NA	NA	NA	NA	NA	NA	NA	NA	FALSE	FALSE
ENSMUSG00000049550	Clip1	NA	NA	NA	NA	NA	NA	NA	NA	-2.853846799	0.006707833	NA	NA	NA	NA	NA	NA	NA	NA	NA	NA	NA	NA	NA	NA	NA	NA	NA	NA	NA	NA	FALSE	FALSE
ENSMUSG00000050002	Idnk	NA	NA	NA	NA	NA	NA	NA	NA	-5.476474242	0.008682212	NA	NA	NA	NA	NA	NA	NA	NA	NA	NA	NA	NA	NA	NA	NA	NA	NA	NA	NA	NA	FALSE	FALSE
ENSMUSG00000050368	Hoxd10	-7.937740218	1.39E-05	NA	NA	NA	NA	NA	NA	-7.55805015	1.19E-05	7.285495362	0.000143784	NA	NA	NA	NA	NA	NA	NA	NA	NA	NA	-6.905805294	0.000125007	NA	NA	NA	NA	NA	NA	TRUE	FALSE
ENSMUSG00000051154	Commd3	NA	NA	NA	NA	NA	NA	NA	NA	NA	NA	NA	NA	NA	NA	NA	NA	NA	NA	NA	NA	NA	NA	NA	NA	NA	NA	-8.854774929	0.004665997	NA	NA	FALSE	FALSE
ENSMUSG00000051483	Cbr1	NA	NA	NA	NA	NA	NA	NA	NA	-4.916927979	0.004088138	NA	NA	NA	NA	NA	NA	NA	NA	NA	NA	NA	NA	NA	NA	NA	NA	NA	NA	NA	NA	FALSE	FALSE
ENSMUSG00000052040	Klf13	NA	NA	NA	NA	NA	NA	-5.830823773	0.009903297	NA	NA	NA	NA	NA	NA	NA	NA	NA	NA	NA	NA	NA	NA	NA	NA	NA	NA	NA	NA	NA	NA	TRUE	FALSE
ENSMUSG00000052146	Rps10	NA	NA	NA	NA	NA	NA	NA	NA	-2.853199004	0.00062299	NA	NA	NA	NA	NA	NA	NA	NA	NA	NA	NA	NA	NA	NA	NA	NA	NA	NA	NA	NA	FALSE	FALSE
ENSMUSG00000052727	Map1b	NA	NA	NA	NA	NA	NA	NA	NA	-6.536778541	0.0032458	NA	NA	NA	NA	NA	NA	NA	NA	NA	NA	NA	NA	NA	NA	NA	NA	NA	NA	NA	NA	FALSE	FALSE
ENSMUSG00000052833	Sae1	NA	NA	NA	NA	NA	NA	NA	NA	-6.831802943	0.00076054	NA	NA	NA	NA	NA	NA	NA	NA	NA	NA	NA	NA	NA	NA	NA	NA	NA	NA	NA	NA	FALSE	FALSE
ENSMUSG00000054405	Dnajc8	NA	NA	NA	NA	NA	NA	NA	NA	-3.949479616	0.003737263	NA	NA	NA	NA	NA	NA	NA	NA	NA	NA	NA	NA	NA	NA	NA	NA	NA	NA	NA	NA	FALSE	FALSE
ENSMUSG00000055319	Sec23ip	NA	NA	NA	NA	NA	NA	NA	NA	-6.710929053	0.001566476	NA	NA	NA	NA	NA	NA	NA	NA	NA	NA	NA	NA	-7.007527769	0.005409066	NA	NA	NA	NA	NA	NA	FALSE	FALSE
ENSMUSG00000055762	Eef1d	NA	NA	NA	NA	NA	NA	NA	NA	-4.423951999	0.008314313	NA	NA	NA	NA	NA	NA	NA	NA	NA	NA	NA	NA	NA	NA	NA	NA	NA	NA	NA	NA	FALSE	FALSE
ENSMUSG00000056962	Jmjd6	NA	NA	NA	NA	NA	NA	NA	NA	-5.364457625	0.008314313	NA	NA	NA	NA	NA	NA	NA	NA	NA	NA	NA	NA	NA	NA	NA	NA	NA	NA	NA	NA	FALSE	FALSE
ENSMUSG00000057113	Npm1	NA	NA	NA	NA	NA	NA	NA	NA	-3.237708718	0.00062299	NA	NA	NA	NA	NA	NA	NA	NA	NA	NA	NA	NA	NA	NA	NA	NA	NA	NA	NA	NA	TRUE	FALSE
ENSMUSG00000057388	Mrpl18	NA	NA	NA	NA	NA	NA	NA	NA	-6.118907508	0.000595841	NA	NA	NA	NA	NA	NA	NA	NA	NA	NA	NA	NA	NA	NA	NA	NA	NA	NA	NA	NA	FALSE	FALSE
ENSMUSG00000057738	Sptan1	NA	NA	NA	NA	NA	NA	NA	NA	-4.640880534	0.006891153	NA	NA	NA	NA	NA	NA	NA	NA	NA	NA	NA	NA	NA	NA	NA	NA	NA	NA	NA	NA	FALSE	FALSE
ENSMUSG00000058569	Tmed9	NA	NA	NA	NA	NA	NA	NA	NA	-6.009185317	0.00062299	NA	NA	NA	NA	NA	NA	NA	NA	NA	NA	NA	NA	NA	NA	NA	NA	NA	NA	NA	NA	FALSE	FALSE
ENSMUSG00000059142	Zfp945	NA	NA	NA	NA	NA	NA	NA	NA	NA	NA	NA	NA	NA	NA	NA	NA	NA	NA	NA	NA	-5.046892415	0.005534843	NA	NA	NA	NA	NA	NA	NA	NA	FALSE	FALSE
ENSMUSG00000059409	Ppp2r5d	NA	NA	NA	NA	NA	NA	NA	NA	-7.302638612	0.00062299	NA	NA	NA	NA	NA	NA	NA	NA	NA	NA	NA	NA	-7.969550359	0.000161749	NA	NA	NA	NA	NA	NA	FALSE	FALSE
ENSMUSG00000060036	Rpl3	NA	NA	NA	NA	NA	NA	NA	NA	-5.374145866	0.002446764	NA	NA	NA	NA	NA	NA	NA	NA	NA	NA	NA	NA	NA	NA	NA	NA	NA	NA	NA	NA	FALSE	FALSE
ENSMUSG00000060373	Hnrnpc	NA	NA	NA	NA	NA	NA	NA	NA	-5.314827659	0.006313609	NA	NA	NA	NA	NA	NA	NA	NA	NA	NA	NA	NA	NA	NA	NA	NA	NA	NA	NA	NA	FALSE	FALSE
ENSMUSG00000061032	Rrp1	NA	NA	NA	NA	NA	NA	NA	NA	-5.65584943	0.005905517	NA	NA	NA	NA	NA	NA	NA	NA	NA	NA	NA	NA	NA	NA	NA	NA	NA	NA	NA	NA	FALSE	FALSE
ENSMUSG00000061887	Ssbp3	NA	NA	NA	NA	NA	NA	NA	NA	-6.306179882	0.002803097	NA	NA	NA	NA	NA	NA	NA	NA	NA	NA	NA	NA	-6.356914203	0.007913068	NA	NA	NA	NA	NA	NA	TRUE	FALSE
ENSMUSG00000063358	Mapk1	NA	NA	NA	NA	NA	NA	NA	NA	-5.163302844	0.006002593	NA	NA	NA	NA	NA	NA	NA	NA	NA	NA	NA	NA	NA	NA	NA	NA	NA	NA	NA	NA	FALSE	FALSE
ENSMUSG00000066037	Hnrnpr	NA	NA	NA	NA	NA	NA	-4.322009046	6.62E-05	-4.487152073	0.000233649	NA	NA	NA	NA	NA	NA	NA	NA	NA	NA	NA	NA	NA	NA	NA	NA	NA	NA	NA	NA	FALSE	FALSE
ENSMUSG00000067995	Gtf2f2	NA	NA	NA	NA	NA	NA	NA	NA	-4.898591944	0.005202059	NA	NA	NA	NA	NA	NA	NA	NA	NA	NA	NA	NA	NA	NA	NA	NA	NA	NA	NA	NA	TRUE	FALSE
ENSMUSG00000068328	Aup1	NA	NA	NA	NA	NA	NA	NA	NA	-6.836974941	0.000645469	NA	NA	NA	NA	NA	NA	NA	NA	NA	NA	NA	NA	NA	NA	NA	NA	NA	NA	NA	NA	FALSE	FALSE
ENSMUSG00000068457	Uty	NA	NA	NA	NA	NA	NA	-4.665344064	0.002770211	NA	NA	NA	NA	NA	NA	NA	NA	NA	NA	NA	NA	NA	NA	NA	NA	NA	NA	NA	NA	NA	NA	FALSE	FALSE
ENSMUSG00000070544	Top1	NA	NA	NA	NA	NA	NA	NA	NA	-4.857583543	0.005512231	NA	NA	NA	NA	NA	NA	NA	NA	NA	NA	NA	NA	NA	NA	NA	NA	NA	NA	NA	NA	FALSE	FALSE
ENSMUSG00000071644	Eef1g	NA	NA	NA	NA	NA	NA	NA	NA	-3.987360522	0.002862755	NA	NA	NA	NA	NA	NA	NA	NA	NA	NA	NA	NA	NA	NA	NA	NA	NA	NA	NA	NA	FALSE	FALSE
ENSMUSG00000073676	Hspe1	NA	NA	NA	NA	NA	NA	NA	NA	-5.370099017	0.000117482	NA	NA	NA	NA	NA	NA	NA	NA	NA	NA	NA	NA	NA	NA	NA	NA	NA	NA	NA	NA	FALSE	FALSE
ENSMUSG00000077450	Rab11b	NA	NA	NA	NA	NA	NA	NA	NA	-4.993748668	0.000132387	NA	NA	NA	NA	NA	NA	NA	NA	NA	NA	NA	NA	NA	NA	NA	NA	NA	NA	NA	NA	FALSE	FALSE
ENSMUSG00000078190	Dnm3os	NA	NA	NA	NA	NA	NA	NA	NA	NA	NA	NA	NA	NA	NA	-5.932809862	0.002466223	NA	NA	NA	NA	NA	NA	NA	NA	NA	NA	NA	NA	NA	NA	FALSE	FALSE
ENSMUSG00000079478	Sssca1	NA	NA	NA	NA	NA	NA	NA	NA	-4.625902711	0.006180331	NA	NA	NA	NA	NA	NA	NA	NA	NA	NA	NA	NA	NA	NA	NA	NA	NA	NA	NA	NA	FALSE	FALSE
ENSMUSG00000081729	Hspa9-ps1	NA	NA	NA	NA	NA	NA	NA	NA	-2.909402232	0.006552789	NA	NA	NA	NA	NA	NA	NA	NA	NA	NA	NA	NA	NA	NA	NA	NA	NA	NA	NA	NA	FALSE	FALSE
ENSMUSG00000081731	Calr-ps	NA	NA	NA	NA	NA	NA	NA	NA	-4.451327991	0.000338643	NA	NA	NA	NA	NA	NA	NA	NA	NA	NA	NA	NA	NA	NA	NA	NA	NA	NA	NA	NA	FALSE	FALSE
ENSMUSG00000082431	Tdpx-ps1	NA	NA	NA	NA	NA	NA	NA	NA	-6.167304458	0.000166359	NA	NA	NA	NA	NA	NA	NA	NA	NA	NA	NA	NA	NA	NA	NA	NA	NA	NA	NA	NA	FALSE	FALSE
ENSMUSG00000083327	Vcp-rs	NA	NA	NA	NA	NA	NA	NA	NA	-3.717771683	0.007869633	NA	NA	NA	NA	NA	NA	NA	NA	NA	NA	NA	NA	NA	NA	NA	NA	NA	NA	NA	NA	FALSE	FALSE
ENSMUSG00000083998	Prdx2-rs3	NA	NA	NA	NA	NA	NA	NA	NA	-3.435354822	0.001611119	NA	NA	NA	NA	NA	NA	NA	NA	NA	NA	NA	NA	NA	NA	NA	NA	NA	NA	NA	NA	FALSE	FALSE
ENSMUSG00000084349	Rpl3-ps1	NA	NA	NA	NA	NA	NA	NA	NA	-2.546278571	0.001201347	NA	NA	NA	NA	NA	NA	NA	NA	NA	NA	NA	NA	NA	NA	NA	NA	NA	NA	NA	NA	FALSE	FALSE
ENSMUSG00000085939	Cd63-ps	NA	NA	NA	NA	NA	NA	NA	NA	-4.371013763	0.002166386	NA	NA	NA	NA	NA	NA	NA	NA	NA	NA	NA	NA	NA	NA	NA	NA	NA	NA	NA	NA	FALSE	FALSE
ENSMUSG00000086427	Hoxa11os	NA	NA	NA	NA	NA	NA	NA	NA	-7.855077683	0.000373164	NA	NA	NA	NA	NA	NA	NA	NA	NA	NA	NA	NA	NA	NA	NA	NA	NA	NA	NA	NA	FALSE	FALSE
ENSMUSG00000089748	Matr3-ps2	NA	NA	NA	NA	NA	NA	-2.745018545	3.79E-05	NA	NA	NA	NA	NA	NA	NA	NA	NA	NA	NA	NA	NA	NA	NA	NA	NA	NA	NA	NA	NA	NA	FALSE	FALSE
ENSMUSG00000090000	Ier3ip1	NA	NA	NA	NA	NA	NA	NA	NA	-5.533886854	0.005168735	NA	NA	NA	NA	NA	NA	NA	NA	NA	NA	NA	NA	NA	NA	NA	NA	NA	NA	NA	NA	FALSE	FALSE
ENSMUSG00000093930	Hmgcs1	NA	NA	NA	NA	NA	NA	NA	NA	-5.762822324	0.003345268	NA	NA	NA	NA	NA	NA	NA	NA	NA	NA	NA	NA	NA	NA	NA	NA	NA	NA	NA	NA	FALSE	FALSE
ENSMUSG00000097392	D930016D06Rik	NA	NA	NA	NA	NA	NA	NA	NA	-4.81495062	0.002266052	NA	NA	NA	NA	NA	NA	NA	NA	NA	NA	NA	NA	NA	NA	NA	NA	NA	NA	NA	NA	FALSE	FALSE
ENSMUSG00000097412	1810014B01Rik	NA	NA	NA	NA	NA	NA	NA	NA	-3.415595945	0.001090417	NA	NA	NA	NA	NA	NA	NA	NA	NA	NA	NA	NA	NA	NA	NA	NA	NA	NA	NA	NA	FALSE	FALSE
ENSMUSG00000097810	G730046D07Rik	NA	NA	NA	NA	NA	NA	NA	NA	-4.790530748	9.14E-06	NA	NA	NA	NA	NA	NA	NA	NA	NA	NA	NA	NA	NA	NA	NA	NA	NA	NA	NA	NA	FALSE	FALSE
ENSMUSG00000101970	1810026B05Rik	NA	NA	NA	NA	NA	NA	-6.420912862	0.003110457	NA	NA	NA	NA	NA	NA	NA	NA	NA	NA	NA	NA	NA	NA	NA	NA	NA	NA	NA	NA	NA	NA	FALSE	FALSE
ENSMUSG00000104318	Pcdha7	NA	NA	NA	NA	NA	NA	NA	NA	-2.601334382	0.005214848	NA	NA	NA	NA	NA	NA	NA	NA	NA	NA	NA	NA	NA	NA	NA	NA	NA	NA	NA	NA	FALSE	FALSE
ENSMUSG00000104596	RP23-201A9.1	NA	NA	NA	NA	NA	NA	NA	NA	-4.135377369	0.007727727	NA	NA	NA	NA	NA	NA	NA	NA	NA	NA	NA	NA	NA	NA	NA	NA	NA	NA	NA	NA	FALSE	FALSE
ENSMUSG00000105009	RP23-152K14.2	NA	NA	NA	NA	NA	NA	NA	NA	-2.691115868	0.001201347	NA	NA	NA	NA	NA	NA	NA	NA	NA	NA	NA	NA	NA	NA	NA	NA	NA	NA	NA	NA	FALSE	FALSE
ENSMUSG00000105195	RP24-503L4.2	NA	NA	NA	NA	NA	NA	NA	NA	-5.667078868	0.001777784	NA	NA	NA	NA	NA	NA	NA	NA	NA	NA	NA	NA	NA	NA	NA	NA	NA	NA	NA	NA	FALSE	FALSE
ENSMUSG00000106190	CAAA01154573.1	NA	NA	NA	NA	NA	NA	NA	NA	-3.449082757	0.005374916	NA	NA	NA	NA	NA	NA	NA	NA	NA	NA	NA	NA	NA	NA	NA	NA	NA	NA	NA	NA	FALSE	FALSE
ENSMUSG00000106570	RP24-95O4.6	NA	NA	NA	NA	NA	NA	NA	NA	NA	NA	NA	NA	NA	NA	NA	NA	NA	NA	NA	NA	-8.242315357	0.005534843	NA	NA	NA	NA	NA	NA	NA	NA	FALSE	FALSE
ENSMUSG00000106669	RP23-424O22.2	NA	NA	NA	NA	NA	NA	NA	NA	-2.876254454	0.001201347	NA	NA	NA	NA	NA	NA	NA	NA	NA	NA	NA	NA	NA	NA	NA	NA	NA	NA	NA	NA	FALSE	FALSE
ENSMUSG00000106988	RP23-55P19.1	NA	NA	NA	NA	NA	NA	NA	NA	-3.768637363	0.00030631	NA	NA	NA	NA	NA	NA	NA	NA	NA	NA	NA	NA	-3.761268226	0.003000624	NA	NA	NA	NA	NA	NA	FALSE	FALSE
