# Supplementary material for: Heterogeneous combinatorial expression of Hoxd genes in single cells during limb development
Source: BMC Biol. 2018 Sep 18;16:101. doi: 10.1186/s12915-018-0570-z (PMC6142630; doi:10.1186/s12915-018-0570-z)
Supplement: Supplementary file 10 — Table S3. Table of the raw counts of the 225 single cells sequenced in this study. Tab-delimited file. The first three columns indicate the coordinates of the genomic segments; all other columns represent values of individual cells. NA, no data available. (TXT 11824 kb) [file 12915_2018_570_MOESM10_ESM.txt]

ensemblGeneID	geneName	Z_1	Z_2	Z_3	Z_4	Z_5	Z_6	Z_7	Z_8	Z_9	Z_10	Z_11	Z_12	Z_13	Z_14	Z_15	Z_16	Z_17	Z_18	Z_19	Z_20	Z_21	Z_22	Z_23	Z_24	Z_25	Z_26	Z_27	Z_28	Z_29	Z_30	Z_31	Z_32	Z_33	Z_34	Z_35	Z_36	Z_37	Z_38	Z_39	Z_40	Z_41	Z_42	Z_43	Z_44	Z_45	Z_46	Z_47	Z_48	Z_49	Z_50	Z_51	Z_52	Z_53	Z_54	Z_55	Z_56	Z_57	Z_58	Z_59	Z_60	Z_61	Z_62	Z_63	Z_64	Z_65	Z_66	Z_67	Z_68	Z_69	Z_70	Z_71	Z_72	Z_73	Z_74	Z_75	Z_76	Z_77	Z_78	Z_79	Z_80	Z_81	Z_82	Z_83	Z_84	Z_85	Z_86	Z_87	Z_88	Z_89	Z_90	Z_91	Z_92	Z_93	Z_94	Z_95	Z_96	Z_97	Z_98	Z_99	Z_100	Z_101	Z_102	Z_103	Z_104	Z_105	Z_106	Z_107	Z_108	Z_109	Z_110	Z_111	Z_112	Z_113	Z_114	Z_115	Z_116	Z_117	Z_118	Z_119	Z_120	Z_121	Z_122	Z_123	Z_124	Z_125	Z_126	Z_127	Z_128	Z_129	A_1	A_2	A_3	A_4	A_5	A_6	A_7	A_8	A_9	A_10	A_11	A_12	A_13	A_14	A_15	A_16	A_17	A_18	A_19	A_20	A_21	A_22	A_23	A_24	A_25	A_26	A_27	A_28	A_29	A_30	A_31	A_32	A_33	A_34	A_35	A_36	A_37	A_38	A_39	A_40	A_41	A_42	A_43	A_44	A_45	A_46	A_47	A_48	A_49	A_50	A_51	A_52	A_53	A_54	A_55	A_56	A_57	A_58	A_59	A_60	A_61	A_62	A_63	A_64	A_65	A_66	A_67	A_68	A_69	A_70	A_71	A_72	A_73	A_74	A_75	A_76	A_77	A_78	A_79	A_80	A_81	A_82	A_83	A_84	A_85	A_86	A_87	A_88	A_89	A_90	A_91	A_92	A_93	A_94	A_95	A_96
ENSMUSG00000102693	4933401J01Rik	0	0	0	0	0	0	0	0	0	0	0	0	0	0	0	0	0	0	0	0	0	0	0	0	0	0	0	0	0	0	0	0	0	0	0	0	0	0	0	0	0	0	0	0	0	0	0	0	0	0	0	0	0	0	0	0	0	0	0	0	0	0	0	0	0	0	0	0	0	0	0	0	0	0	0	0	0	0	0	0	0	0	0	0	0	0	0	0	0	0	0	0	0	0	0	0	0	0	0	0	0	0	0	0	0	0	0	0	0	0	0	0	0	0	0	0	0	0	0	0	0	0	0	0	0	0	0	0	0	0	0	0	0	0	0	0	0	0	0	0	0	0	0	0	0	0	0	0	0	0	0	0	0	0	0	0	0	0	0	0	0	0	0	0	0	1	0	0	0	0	0	0	0	0	0	0	0	0	0	0	0	0	0	0	0	0	0	0	0	0	0	0	0	0	0	0	0	0	0	0	0	0	0	0	0	0	0	0	0	0	0	0	0	0	0	0	0	0	0	0	0	0	0	0	0
ENSMUSG00000051951	Xkr4	0	0	0	0	0	0	0	0	0	0	0	0	0	0	0	0	0	0	0	0	0	0	0	0	0	0	0	0	0	0	0	0	0	0	0	0	0	0	0	0	0	0	0	0	0	0	0	0	0	0	0	0	0	0	1	0	0	0	0	0	0	0	1	0	0	0	0	0	0	0	0	0	0	0	0	0	0	0	0	0	0	0	0	0	0	0	0	0	0	0	0	0	0	0	0	1	0	0	0	0	0	0	0	0	0	0	0	0	0	2	0	0	0	0	0	0	0	0	0	0	0	0	0	0	0	0	0	0	0	0	0	0	0	0	0	0	0	0	0	0	0	0	0	0	0	0	0	0	0	0	0	0	0	0	0	0	0	0	0	0	0	0	0	0	0	0	0	0	0	0	0	0	0	0	0	0	0	0	0	0	0	0	0	0	0	0	0	0	0	0	0	0	0	0	0	0	0	0	0	0	0	0	0	0	0	0	0	0	0	0	0	0	0	0	0	0	1	0	0	0	0	0	0	0	0
ENSMUSG00000025900	Rp1	0	0	0	0	0	0	0	0	0	0	0	0	0	0	0	0	0	0	0	0	7	0	0	0	0	0	0	0	0	0	0	0	0	0	0	0	0	0	0	0	0	8	0	0	7	0	0	0	0	0	0	0	0	0	0	0	0	0	0	0	0	0	0	0	0	0	0	0	0	0	0	0	0	0	0	0	0	0	0	0	17	0	0	0	41	0	0	0	0	0	0	0	0	0	0	7	0	0	0	0	0	0	0	0	0	0	0	0	0	0	0	0	0	0	0	0	0	0	0	0	0	0	0	0	0	0	0	0	0	0	0	0	0	0	0	0	0	0	0	0	0	0	0	0	0	0	0	0	0	0	17	0	0	0	0	0	0	0	0	0	0	0	0	0	0	0	0	0	0	0	0	0	0	0	0	0	0	0	0	0	0	0	3	0	0	0	0	0	0	0	0	0	0	0	0	0	0	0	0	0	0	0	0	0	0	0	0	0	0	0	0	0	0	0	0	0	0	0	0	0	0	0	0	0	0
ENSMUSG00000025902	Sox17	0	2	0	0	0	0	0	0	0	0	0	0	0	0	0	0	5	0	0	0	0	0	0	0	0	0	0	0	0	0	0	0	0	0	0	0	0	0	10	0	0	0	0	0	0	0	0	0	0	0	0	0	0	3	0	0	0	0	0	0	0	0	0	0	0	0	1	0	0	4	0	0	0	0	0	0	0	0	0	0	4	0	0	0	0	0	0	0	0	0	0	0	0	0	0	0	0	0	0	0	0	0	0	0	0	0	0	0	0	0	0	0	0	0	0	0	0	0	0	0	0	0	0	0	0	0	0	0	0	0	0	0	0	0	0	0	0	0	0	6	0	0	0	0	0	0	0	0	0	0	0	0	0	0	0	0	0	0	0	0	0	0	0	0	0	0	0	0	0	0	0	0	0	0	0	0	0	0	0	0	0	0	0	0	0	0	0	0	0	0	0	0	0	0	0	0	0	0	0	0	0	0	0	0	0	0	0	0	0	0	0	0	0	0	0	0	0	0	0	0	0	0	0	0	0
ENSMUSG00000033845	Mrpl15	1274	2252	545	41	0	5972	0	0	678	36	422	0	602	268	0	0	0	0	29	0	0	0	144	0	112	0	0	0	0	0	0	1102	0	1033	1800	189	0	69	0	11	3	746	0	4	0	0	53	0	0	207	1859	7	0	0	197	0	0	0	1	155	594	0	0	0	0	2086	858	0	0	241	488	0	0	607	3851	0	0	0	0	106	252	0	10	0	1	0	0	28	0	0	48	0	513	358	0	0	0	0	216	2	207	0	1608	2049	781	0	536	0	0	1	0	0	0	2102	0	9	119	1038	0	0	0	2086	22	342	92	2955	64	27	433	0	0	0	1	0	0	0	1	0	0	0	0	0	0	0	0	0	0	1164	137	0	0	0	0	0	0	0	587	0	3255	0	77	0	0	0	3276	0	0	0	0	1	225	0	6	0	2	1	0	0	0	3	192	0	0	1040	0	0	0	0	0	0	0	81	2	0	9	3	731	120	0	0	1	0	0	0	161	2	0	2897	0	0	3489	0	0	4179	1	91	1576	2420	0	0	67	0	137	0	525
ENSMUSG00000025903	Lypla1	225	0	10	293	310	0	0	0	0	23	0	0	0	0	385	0	0	0	365	0	0	1	0	0	0	0	0	4	8	0	0	0	0	0	0	0	9	0	0	1	230	220	111	0	0	5	0	0	0	0	29	0	0	0	284	0	0	0	0	80	0	0	0	0	0	0	0	0	0	0	582	0	0	0	0	0	0	683	330	29	0	0	0	0	0	0	0	1	0	0	0	0	8	710	0	1160	0	0	8	0	0	0	0	0	284	0	0	381	290	21	0	0	0	0	34	0	0	13	129	8	0	0	9	0	0	0	0	14	0	0	0	0	52	0	0	0	271	0	0	0	0	0	512	18	0	362	0	0	0	0	0	0	0	0	0	0	3	313	0	116	1111	0	0	0	620	1	0	0	5	0	1	0	0	0	986	0	0	154	0	0	0	203	395	492	0	0	0	245	447	0	98	0	0	0	0	283	263	0	0	0	0	2	0	0	0	8	0	0	5	0	857	0	12	0	401	6	0	0	270	161	0	0	0	3	14
ENSMUSG00000033813	Tcea1	9	8	22	13	2	51	12	0	0	17	0	0	7	7	26	34	10	3	2	38	0	12	20	0	21	3	9	13	14	0	1	0	16	46	4	50	2	0	0	6	13	60	0	112	0	0	0	0	0	3	4	1	23	0	4	0	25	6	2	18	10	10	6	29	1	0	2	6	3	5	88	0	18	1	32	37	8	20	18	9	30	0	0	57	10	0	0	43	0	0	0	1	0	0	7	9	1	0	23	6	0	28	0	0	0	1	10	10	18	27	22	13	0	9	9	14	63	20	3	33	0	17	10	0	63	11	27	31	5	12	0	0	14	0	0	3	0	14	0	0	0	0	0	18	0	1	0	0	5	14	8	0	0	1	0	33	12	9	111	0	9	0	0	87	0	83	0	0	0	132	1	0	0	0	10	57	2	1	0	19	0	2	43	54	0	1	0	1	24	1	0	2	1	1	0	15	15	13	0	0	0	5	0	0	2	0	1	5	39	0	5	0	0	8	78	0	37	2	4	3	0	0	92	0	12
ENSMUSG00000002459	Rgs20	0	0	0	0	0	0	0	0	0	0	0	0	0	0	0	0	0	0	0	1	0	0	0	0	0	0	0	0	5	0	0	0	0	0	0	0	0	0	0	0	0	0	0	0	0	0	0	0	0	0	0	0	0	0	0	0	0	0	0	0	0	1	0	0	0	0	0	0	0	0	0	0	0	0	0	0	0	0	0	0	0	0	0	0	0	0	0	0	0	0	0	0	0	0	0	0	0	0	0	0	0	0	0	0	0	0	0	0	0	0	0	0	0	0	0	0	0	1	1	0	0	0	0	0	1	0	0	0	0	0	0	0	0	0	0	0	0	0	0	0	0	0	0	0	2	0	0	0	0	0	0	0	0	0	0	0	0	0	0	0	0	0	0	0	0	0	0	0	0	0	0	0	0	0	0	0	0	0	0	0	0	0	0	0	0	0	0	0	0	0	0	0	0	0	0	0	0	0	0	0	0	0	0	0	0	0	0	0	0	0	0	0	0	0	0	0	0	0	0	0	0	0	0	0	0
ENSMUSG00000033793	Atp6v1h	0	1041	0	166	0	0	1566	0	0	0	0	0	1237	0	1573	0	411	0	0	0	476	527	1728	0	0	0	0	3	2	41	1	0	0	0	0	0	241	1	0	0	0	0	0	0	8968	0	0	0	0	672	0	0	0	2	0	0	1	1520	200	0	0	0	26	0	0	0	267	37	0	0	0	0	0	2097	0	1	0	0	639	0	0	1703	12	837	0	6035	0	0	1	0	1921	1	0	79	197	0	14	0	2	0	168	472	0	1	1590	0	3	2713	238	0	0	11	0	0	3	0	0	0	6244	0	0	2010	709	84	0	2	0	3589	0	0	0	0	3	0	0	0	0	206	0	18	0	0	8	379	1004	0	0	115	0	23	0	0	0	0	0	490	0	0	0	0	2921	0	1	0	9580	67	310	0	0	0	0	14695	0	0	0	0	0	0	0	9	0	0	0	2790	0	0	1	1072	0	1	0	0	0	0	0	0	0	4	0	0	0	0	0	0	0	0	0	1	2	0	1790	0	0	2737	0	0	1	0	3350	0	0	0	0	0	5497
ENSMUSG00000025905	Oprk1	0	0	0	0	0	0	0	0	0	0	0	0	0	1	0	0	0	0	0	0	0	0	0	0	0	0	0	0	0	0	0	0	0	0	0	0	0	0	0	0	0	0	0	0	1	0	0	0	0	0	0	0	0	0	0	0	0	0	0	0	0	0	0	0	0	0	0	0	0	0	0	0	0	0	0	0	0	0	0	1	0	1	0	0	0	0	0	0	0	0	0	1	0	0	0	0	0	0	0	0	0	0	0	0	0	0	0	0	0	0	0	0	0	0	0	0	0	0	0	0	0	0	0	0	0	0	0	0	0	0	0	0	0	0	0	0	0	0	0	0	0	0	0	0	0	0	0	0	0	0	0	0	0	1	0	0	0	0	0	4	0	0	0	0	0	0	0	0	0	1	0	0	0	0	0	0	0	0	0	0	0	0	0	0	0	0	0	0	0	0	0	0	0	0	0	0	0	0	0	0	0	0	0	0	0	0	0	0	0	0	0	0	0	0	0	0	0	0	0	0	0	0	3	0	0
ENSMUSG00000033774	Npbwr1	0	0	0	0	0	0	0	0	0	0	0	0	0	0	0	0	0	0	0	0	0	0	0	0	0	0	0	0	0	0	0	0	0	0	0	0	0	0	0	0	0	0	0	0	0	0	0	0	0	0	0	0	0	0	0	0	0	0	0	0	0	0	0	0	0	0	0	0	0	0	0	0	0	0	0	0	0	0	0	0	0	0	0	0	0	0	0	0	0	0	0	0	0	0	1	0	0	0	0	0	0	0	0	0	0	0	0	0	0	0	0	0	0	0	0	0	0	0	0	0	0	0	0	0	0	0	0	0	0	0	0	0	0	0	0	0	0	0	0	0	0	0	0	0	0	0	0	0	0	0	0	0	0	0	0	0	0	0	0	0	0	0	0	0	0	0	0	0	0	0	0	0	0	0	0	0	0	0	0	0	0	0	0	0	0	0	0	0	0	0	0	0	0	0	0	0	0	0	0	0	0	0	0	0	0	0	0	0	0	0	0	0	0	0	0	0	0	0	0	0	0	0	0	0	0
ENSMUSG00000025907	Rb1cc1	0	0	0	0	0	1	0	0	0	168	0	4	32	0	0	0	149	0	0	0	97	0	0	0	10	0	35	0	0	0	194	341	0	1	0	0	0	1246	0	156	52	206	0	2	0	0	33	0	0	0	27	44	59	0	0	0	7	10	0	0	84	3	1	0	0	6	0	6	2	109	0	6	0	0	8	1	0	80	10	1	112	0	6	0	0	1100	192	0	0	1774	1	0	765	1404	158	84	0	0	504	0	0	1388	0	0	1	0	80	0	0	3	47	2	0	0	0	0	59	0	57	0	35	163	0	0	0	0	277	288	2	10	0	0	17	0	0	10	0	2688	0	2	0	0	17	12	13	0	0	0	0	57	71	0	0	1	0	15	0	0	0	168	0	0	0	4	138	0	0	0	315	0	24	16	0	1704	0	0	2975	0	0	1	1984	0	5	0	0	0	0	0	0	43	0	0	0	0	0	1	0	11	0	0	2781	47	0	0	0	0	186	0	0	0	0	0	0	3	81	0	0	0	9	0	0	0	0	0	767
ENSMUSG00000090031	4732440D04Rik	0	0	0	0	0	0	0	0	0	0	0	0	0	0	0	0	0	0	0	0	0	1437	0	0	0	0	0	0	0	0	0	0	0	0	0	0	0	0	0	0	0	0	0	0	0	0	0	0	0	0	0	0	0	0	0	0	0	0	0	0	0	82	0	0	0	0	0	0	0	0	0	0	0	0	0	2595	0	0	7	0	0	0	0	454	0	0	0	0	0	0	0	0	0	0	0	1	0	0	0	1	0	0	0	0	0	0	0	0	0	0	0	0	0	0	0	0	1	0	0	0	0	0	0	0	0	0	0	0	0	0	0	0	0	0	0	0	0	10	0	0	0	0	0	0	0	0	0	0	0	0	0	0	0	0	0	0	0	0	0	0	0	0	0	0	0	0	0	0	271	0	0	0	0	0	0	0	0	0	0	0	0	0	0	1372	0	0	0	0	0	0	0	0	0	0	0	0	0	0	0	0	0	0	0	0	0	0	0	0	0	0	0	0	0	0	0	0	0	0	0	0	0	0	0	0	0
ENSMUSG00000087247	Fam150a	0	0	0	0	0	0	0	0	0	0	0	0	0	0	0	0	0	0	0	0	0	0	0	0	0	0	0	0	0	0	0	0	0	0	0	1	1	0	0	0	0	0	0	0	0	0	0	0	0	0	0	0	0	0	0	0	0	0	0	0	0	0	0	0	0	0	0	0	0	0	0	0	0	0	0	0	0	0	0	0	0	0	0	0	0	0	0	0	0	0	0	0	0	0	0	0	0	0	0	0	0	0	0	0	0	0	0	0	0	1	0	0	0	0	0	0	0	0	0	0	0	0	0	0	0	0	0	0	0	0	0	0	0	0	0	0	2	0	0	0	0	0	0	0	0	0	0	0	0	0	0	0	0	0	0	0	0	0	0	0	0	0	0	0	0	0	0	0	0	0	0	0	0	0	0	0	0	0	0	0	0	0	0	0	0	0	0	0	0	0	0	0	0	0	0	0	0	0	0	0	0	0	0	0	0	0	0	0	0	0	0	0	0	0	0	0	0	0	0	0	0	0	0	0	0
ENSMUSG00000033740	St18	0	0	0	0	0	0	0	0	0	0	0	0	0	0	0	0	0	0	0	0	0	0	0	0	0	0	0	0	0	0	0	0	0	0	0	0	0	0	0	0	0	0	0	0	0	0	0	0	0	1	0	0	0	0	0	0	0	0	0	0	0	0	0	0	0	0	0	0	0	0	0	0	0	0	0	0	0	0	0	0	0	0	0	0	0	0	0	0	0	0	0	0	0	0	0	0	0	0	0	0	0	0	0	0	0	0	0	0	0	0	0	0	0	0	0	3	0	0	0	0	0	0	0	0	0	0	0	0	1	0	0	0	0	0	0	0	0	0	0	0	0	0	0	0	0	0	0	0	0	0	0	0	0	0	0	0	0	0	0	0	0	0	0	0	0	0	0	0	0	0	0	0	0	0	0	0	0	0	0	0	0	0	0	0	0	0	2	0	0	0	0	0	0	0	0	0	0	0	0	0	0	0	0	0	0	0	0	0	0	0	0	0	0	0	0	0	0	0	0	0	0	0	0	0	0
ENSMUSG00000051285	Pcmtd1	0	775	0	0	0	0	0	0	0	0	0	2	0	0	0	0	0	0	0	49	0	1	107	0	0	13	0	321	1	21	93	0	0	0	2	0	0	0	26	0	0	4	0	0	0	0	0	0	0	0	3	6	59	0	0	0	112	1	0	0	0	1	0	1	0	0	10	0	0	0	0	0	0	15	0	0	0	15	0	40	1	0	24	0	0	0	0	0	0	0	0	0	59	2	0	0	0	0	794	81	0	0	0	0	227	0	10	311	1	2	0	1	0	8	0	0	0	0	43	0	0	2	5	0	1	0	0	0	0	0	0	0	960	0	0	0	0	755	0	0	0	0	0	227	457	32	0	0	0	60	240	0	0	0	0	0	309	0	0	0	0	0	56	0	467	0	1612	0	0	0	0	21	4	0	5	0	38	0	2	0	0	0	6	0	0	0	0	0	0	0	0	0	4	0	0	0	7	0	0	0	0	17	0	0	122	0	0	0	0	0	1276	0	0	0	35	136	11	0	0	0	0	0	1	0	1
ENSMUSG00000103709	Nras-ps2	0	0	0	0	0	0	0	0	0	0	0	0	0	0	0	0	0	0	0	0	0	0	0	0	0	0	0	0	0	0	0	0	0	0	0	0	0	0	0	0	0	0	0	0	0	0	0	0	0	0	0	0	0	0	0	0	0	0	0	0	0	0	1	0	0	0	0	0	0	0	0	0	0	0	0	0	0	0	0	0	0	0	0	0	0	0	0	0	0	0	0	0	0	0	0	0	0	0	0	0	0	0	0	0	0	0	1	0	0	0	1	0	0	0	0	0	1	0	0	0	0	0	0	0	0	0	0	0	0	0	0	0	0	0	0	0	0	0	0	0	0	0	0	0	0	0	0	0	0	0	0	1	0	0	0	0	0	0	0	0	0	0	0	0	0	0	0	0	0	0	0	0	0	0	0	0	0	0	0	0	0	0	0	0	0	0	0	0	0	0	0	0	0	0	0	2	2	0	0	0	0	0	0	0	0	0	0	0	0	0	0	0	0	0	0	0	0	0	0	0	0	0	0	0	0
ENSMUSG00000103903	Rps2-ps2	0	0	0	0	0	0	0	0	0	0	0	0	0	0	0	0	0	0	0	0	0	0	0	0	0	0	0	0	0	0	0	0	0	0	0	0	0	0	0	0	0	0	0	0	0	0	0	0	0	0	0	0	0	0	0	0	0	0	0	0	0	0	0	0	1	0	0	0	0	0	0	0	1	0	0	0	0	0	0	0	0	0	0	0	0	0	0	0	0	0	0	0	0	0	0	0	0	0	0	0	0	0	0	0	0	0	0	0	0	0	0	0	0	0	0	0	0	0	0	0	0	0	0	0	0	0	0	0	0	0	0	0	0	0	0	0	0	0	0	0	0	0	0	0	0	0	0	0	0	0	0	0	0	0	0	0	0	0	0	0	0	0	0	0	0	0	0	0	0	0	1	0	0	0	0	0	0	0	0	0	0	0	0	1	0	0	0	0	0	0	0	0	0	0	0	0	0	0	0	0	0	0	0	0	0	0	0	0	0	0	0	0	0	0	0	0	0	0	0	0	0	0	0	0	0
ENSMUSG00000025909	Sntg1	0	0	0	0	0	0	0	0	0	0	0	0	0	0	5	0	0	0	0	0	0	0	0	0	0	0	0	0	0	0	0	0	0	0	0	0	0	0	0	0	0	3	0	0	0	0	0	0	0	0	0	0	0	0	0	0	0	0	0	0	0	0	0	0	0	0	0	0	0	0	0	0	0	0	0	0	0	0	0	0	18	0	0	1	3	0	0	0	0	0	0	0	0	0	0	0	0	0	0	0	0	0	0	0	0	0	0	0	0	0	0	1	0	0	0	0	0	0	0	0	0	0	0	0	0	0	0	0	0	0	0	0	0	0	0	0	0	0	0	0	0	0	0	0	0	0	0	0	0	0	0	0	0	0	0	0	0	0	0	0	0	0	0	0	0	0	0	0	0	0	0	0	0	0	0	0	0	0	0	0	0	0	0	0	0	0	0	0	0	0	0	0	0	0	0	0	0	0	0	0	0	0	0	0	0	0	0	0	0	0	1	0	0	0	0	0	0	0	0	0	0	0	0	0	0
ENSMUSG00000061024	Rrs1	0	0	0	0	0	0	0	0	0	7	0	0	0	0	0	0	0	0	15	0	0	0	0	0	0	0	0	0	0	0	0	0	0	0	0	0	0	0	0	0	0	0	0	0	0	0	0	0	31	0	0	0	0	0	0	0	0	4	0	0	30	0	0	101	0	0	0	0	0	7	0	0	0	5	1	0	0	3	0	0	0	0	0	0	0	23	0	0	1	0	0	0	0	0	0	0	0	0	4	4	0	0	0	0	0	0	0	0	1	0	0	0	0	0	17	0	0	0	11	0	0	0	0	0	0	59	0	0	0	5	0	0	0	0	0	0	0	0	0	0	0	0	0	0	0	7	0	0	0	0	0	0	0	0	0	0	0	45	0	0	0	0	0	0	1	0	0	0	0	0	0	0	0	0	0	0	0	0	0	0	0	0	0	0	0	0	0	0	15	0	0	22	0	0	6	0	1	5	0	0	0	0	0	0	0	0	0	15	0	0	31	0	0	0	0	0	0	0	0	0	0	0	13	0	0
ENSMUSG00000025911	Adhfe1	0	0	0	0	0	0	0	0	0	0	0	0	0	0	0	0	0	0	0	0	0	0	0	0	0	0	0	0	0	0	0	0	0	0	0	0	0	0	0	0	0	0	0	0	0	0	0	0	0	0	0	0	0	0	0	0	0	0	0	0	0	0	0	0	0	0	0	0	0	0	0	0	0	0	0	0	0	0	0	0	0	776	0	0	0	0	0	0	0	0	0	0	0	0	0	0	0	0	0	0	0	0	0	0	0	0	0	12	0	0	0	0	0	0	0	0	0	0	0	0	0	0	0	0	0	0	0	0	0	0	0	0	0	0	0	0	0	0	0	0	0	0	0	0	0	0	0	0	0	0	0	0	0	0	0	0	0	3	0	0	0	0	0	0	0	0	0	0	0	0	0	0	0	0	0	0	0	0	0	0	0	0	0	0	0	0	0	0	0	0	0	0	0	0	0	0	0	0	0	0	0	0	0	0	0	0	0	0	0	0	0	0	0	0	0	0	0	0	0	0	0	0	0	0	0
ENSMUSG00000079671	2610203C22Rik	0	0	0	0	0	0	0	0	0	0	0	0	0	0	0	0	0	0	0	0	0	0	0	0	0	0	0	0	0	0	0	0	0	0	0	0	0	0	0	0	0	0	0	0	0	0	0	0	0	0	0	0	0	0	0	0	0	0	0	0	0	0	0	0	0	0	0	0	0	0	0	0	0	0	0	0	0	0	0	0	0	0	0	0	0	0	0	0	0	0	0	0	0	0	0	0	0	0	0	0	0	0	0	0	0	0	0	0	0	0	0	0	0	0	0	0	0	0	0	0	0	0	0	0	0	0	0	0	0	0	0	0	0	0	0	0	0	0	0	0	0	0	0	0	0	0	0	0	0	0	0	0	0	0	0	0	0	0	0	0	0	0	0	0	0	0	0	0	0	0	0	0	0	0	0	0	0	0	0	0	0	0	0	0	0	0	0	0	0	0	0	0	0	0	0	0	0	0	0	2	0	0	0	0	0	0	0	0	0	0	0	0	0	0	0	0	0	0	0	0	0	0	0	0	0
ENSMUSG00000067879	3110035E14Rik	0	0	0	0	0	0	0	0	0	0	0	0	0	0	0	0	0	0	0	0	0	0	0	0	0	0	0	0	0	0	0	0	0	0	0	0	0	0	0	0	0	0	0	0	0	0	0	0	0	0	0	0	0	0	0	0	0	0	0	0	0	0	0	0	0	0	0	0	0	0	0	0	0	0	0	0	0	0	0	0	0	0	0	0	0	0	0	0	0	0	0	0	0	0	0	0	0	0	0	0	0	0	0	0	0	0	0	1	0	0	0	2	0	0	0	0	0	0	0	0	0	0	0	0	0	0	0	0	0	0	0	0	0	0	0	0	0	0	0	0	0	0	0	0	0	0	0	0	0	0	0	0	0	0	0	0	0	0	0	0	0	0	0	0	0	0	0	0	0	0	0	0	0	0	0	0	0	0	0	0	0	0	0	0	0	0	0	0	0	0	0	0	0	0	0	0	0	0	0	0	0	0	0	0	0	0	0	0	0	0	0	0	0	0	2	0	0	0	0	0	0	0	0	0	0
ENSMUSG00000025912	Mybl1	111	0	0	0	0	34	0	0	0	0	5	0	0	0	0	0	0	0	0	0	0	0	0	0	0	0	0	0	0	0	45	0	0	0	33	0	0	0	0	0	0	0	0	0	0	0	0	0	0	0	0	0	43	0	0	0	0	0	0	0	0	0	0	1	0	0	45	0	0	0	0	0	0	137	0	0	0	126	0	93	0	0	0	0	0	0	0	0	0	0	0	0	182	0	137	0	0	0	44	0	20	0	0	0	2	88	17	0	19	0	0	341	0	0	0	0	0	0	0	0	0	0	0	0	0	0	0	0	0	0	0	0	37	0	0	3	0	0	0	0	0	0	0	0	0	0	0	0	0	0	0	0	0	0	0	0	0	0	0	0	0	2	13978	0	0	12	0	0	0	0	0	0	0	0	0	10	0	0	0	40	0	0	3	0	0	0	0	0	0	0	0	48	0	0	0	0	0	0	0	0	0	0	0	0	0	0	0	0	0	0	2	0	0	0	0	0	0	0	0	0	0	0	0	0	0
ENSMUSG00000045210	Vcpip1	0	0	2	0	17	0	0	0	0	0	0	2560	0	0	0	2	0	54	238	0	0	0	0	0	0	0	98	1	0	0	18	0	0	0	0	0	2	0	0	0	0	1	0	0	2409	0	0	0	0	0	0	194	0	0	0	0	0	0	0	0	399	0	0	0	0	0	1	3	2	867	0	81	0	0	0	0	0	0	0	0	0	0	0	112	47	37	0	4	0	0	0	0	1003	0	90	0	0	0	0	0	0	0	1	0	0	0	1	0	0	0	0	0	0	0	1	0	0	3050	309	0	481	0	0	0	16	0	0	0	0	0	0	0	7	0	0	0	0	667	20	0	0	0	0	1497	0	0	0	0	0	0	0	0	0	1	0	0	1	0	0	0	0	0	0	0	0	0	0	0	0	1	6	199	0	0	0	0	0	0	0	0	0	0	0	0	0	0	1	0	0	0	0	0	1	0	3	0	54	239	0	0	0	1	0	0	5356	0	0	0	1	0	1147	0	0	0	2226	1	4144	516	17	18	2	0	0	47	0
ENSMUSG00000097893	1700034P13Rik	0	0	0	0	0	0	0	0	0	0	0	0	0	0	0	0	0	2	1	0	0	0	0	0	6	0	0	0	0	0	0	0	0	0	0	0	0	0	0	0	7	0	0	0	0	0	0	0	0	0	0	0	0	0	0	0	0	0	0	0	0	0	0	0	0	0	0	0	0	0	0	0	0	0	0	0	0	0	0	0	6	0	1	0	0	0	0	0	0	0	0	0	0	0	0	0	0	0	0	0	0	10	0	0	0	0	0	0	0	0	0	0	0	0	0	0	0	0	0	0	0	0	0	0	0	0	0	0	174	0	0	0	0	0	0	0	0	0	0	0	0	0	0	0	0	0	0	0	0	0	0	0	0	0	0	0	0	0	0	0	0	0	0	0	0	0	0	0	0	0	0	0	0	0	0	0	0	0	0	0	0	0	0	0	0	0	0	0	0	0	0	0	0	0	0	0	0	0	0	0	0	0	0	0	0	0	0	0	0	0	0	0	0	0	0	0	0	0	0	0	0	0	0	0	0
ENSMUSG00000025915	Sgk3	0	0	0	0	0	0	0	0	0	0	0	0	0	0	0	0	0	0	0	0	17	0	0	0	0	0	0	11	0	0	1	0	0	0	17	0	0	0	0	0	0	0	0	0	0	0	0	0	0	42	0	0	0	0	0	0	0	0	0	0	0	0	0	0	0	0	270	0	0	0	0	0	0	260	0	0	1	0	0	0	0	0	0	0	0	1	0	2809	0	0	0	0	0	0	7	0	0	0	0	20	0	101	0	0	0	1070	0	0	3	0	0	0	622	0	1	0	0	1	0	3	0	0	0	0	0	83	0	0	0	0	0	0	0	0	0	7	0	215	0	0	0	0	2028	0	0	0	0	0	0	0	0	0	0	0	0	0	0	0	0	230	5	0	0	3166	0	0	215	0	0	0	0	0	0	0	0	0	0	0	0	0	0	0	13	0	0	1	0	0	0	0	1	0	0	1	0	136	0	0	0	0	0	3	0	0	211	0	0	0	0	0	0	0	0	0	321	1	0	0	0	0	0	0	53	3	0
ENSMUSG00000046101	Mcmdc2	0	0	0	0	0	0	0	0	0	0	0	0	0	0	0	0	0	0	0	0	0	0	0	0	0	0	0	4	0	0	0	0	0	0	0	0	0	0	0	0	0	0	0	0	0	0	0	0	0	1	0	0	0	0	0	0	0	0	0	0	0	0	0	0	0	0	0	0	0	0	0	0	0	0	0	31	0	0	0	0	0	0	0	0	0	0	0	0	0	0	0	0	0	0	0	0	0	0	0	0	0	0	0	0	0	0	0	0	1	0	0	0	0	0	0	0	0	0	0	0	0	352	0	0	0	0	0	0	4	0	0	0	0	0	0	0	0	0	0	0	0	0	0	0	0	0	0	0	0	0	0	0	0	0	0	0	0	0	0	0	0	0	0	0	0	0	0	0	0	0	0	6	0	0	0	0	0	0	0	0	0	0	0	0	0	0	0	0	0	0	0	0	0	0	0	0	0	0	0	0	0	0	0	0	0	0	0	0	0	0	0	0	0	0	0	0	0	0	0	0	0	0	0	0	0
ENSMUSG00000098234	Snhg6	853	0	252	0	0	0	0	0	20	0	0	0	601	0	1663	158	0	3940	446	0	0	0	0	0	9	590	0	0	15	0	2	1	0	579	0	0	349	0	0	0	0	0	1	21	0	0	0	0	0	24	87	5	0	1	0	0	290	0	9	0	0	27	0	23	87	0	268	175	2	0	67	0	0	1401	75	0	16	0	61	0	13	1081	0	38	0	5272	1010	3028	0	0	0	0	0	5553	313	17	0	0	463	0	0	2	0	0	0	178	145	62	0	0	47	0	0	1	0	0	0	790	129	1	0	1077	3260	0	34	0	5	1410	0	0	0	0	0	0	0	0	10	0	0	44	0	0	0	0	0	0	0	360	5	66	0	0	0	2	0	0	0	106	159	0	0	0	0	650	3	22	0	0	0	393	109	140	260	0	0	0	0	34	0	74	2	32	5	208	0	0	26	293	12	43	42	308	65	4307	0	0	460	96	0	0	1809	65	0	0	70	0	0	41	20	0	6	0	0	0	0	2	42	521	166	373	819	0	0	98	124
ENSMUSG00000093178	Snord87	0	0	0	0	0	0	0	0	0	0	0	0	42	0	0	0	0	0	0	0	0	0	0	0	0	0	0	0	0	0	0	0	0	0	0	0	0	0	0	0	0	0	0	0	0	0	0	0	0	0	0	0	0	0	0	0	0	0	0	0	0	0	0	0	0	0	0	0	0	0	0	0	0	0	0	0	0	0	0	0	0	0	0	0	0	0	0	0	0	0	0	0	0	0	0	0	0	0	0	0	0	0	0	0	0	12	0	0	0	0	0	0	0	0	0	0	0	0	0	0	0	97	324	0	0	0	0	151	0	0	0	0	0	0	0	0	0	0	1	0	0	0	0	0	0	0	0	0	0	0	0	0	0	0	0	0	0	0	0	0	0	0	0	0	0	0	0	0	0	0	0	0	0	0	0	0	0	0	0	0	0	0	0	0	0	0	0	0	0	0	0	0	0	0	0	0	0	0	0	0	0	0	0	0	0	0	0	0	0	0	0	0	0	0	0	0	0	0	0	17	0	0	0	0	0
ENSMUSG00000099032	Tcf24	0	0	0	0	0	0	0	0	0	0	0	0	0	0	0	0	0	0	0	0	0	0	0	0	0	0	0	0	0	0	0	0	0	0	0	0	0	0	0	0	0	0	0	0	0	0	0	0	0	0	0	0	0	0	0	0	0	0	0	0	0	0	0	0	0	0	0	0	0	0	0	0	0	0	0	0	0	0	0	0	0	0	0	0	0	0	0	0	0	0	0	0	0	0	0	0	0	0	0	0	0	0	0	0	0	0	0	0	0	0	0	0	0	0	0	0	0	0	0	0	0	0	0	0	0	0	0	0	0	0	0	0	0	0	0	0	0	0	0	0	0	0	0	0	0	0	0	0	0	0	0	0	0	0	0	0	0	0	0	0	0	0	0	0	0	0	0	0	0	0	0	0	0	0	0	0	0	0	0	0	0	0	0	0	0	0	0	0	0	0	0	0	0	0	0	0	0	0	0	0	0	0	0	0	0	0	0	0	0	0	0	0	0	0	0	0	0	0	0	0	0	0	0	0	0
ENSMUSG00000025916	Ppp1r42	0	0	0	0	0	0	0	0	0	0	0	0	0	0	0	0	0	0	0	0	0	0	0	0	0	0	0	0	0	0	0	0	0	0	0	0	0	0	0	0	0	0	0	0	0	0	0	0	0	0	0	0	0	0	0	0	0	0	0	0	0	0	0	0	0	0	0	0	0	0	0	0	0	0	0	0	0	0	0	0	0	0	0	0	0	0	0	0	0	0	0	0	0	0	0	0	0	0	0	0	0	0	0	0	0	0	0	0	0	0	0	0	0	0	0	0	0	0	0	0	0	0	0	0	0	0	0	0	0	0	0	0	0	0	0	0	0	0	0	0	0	0	0	0	0	0	0	0	0	0	0	0	0	0	0	0	0	0	0	0	0	0	0	0	0	0	0	0	0	0	0	0	0	0	0	0	0	0	0	0	0	0	0	0	0	0	0	0	0	0	0	0	0	0	0	0	0	0	0	0	0	0	0	0	0	0	0	0	0	0	0	0	0	0	0	0	0	0	0	0	0	0	0	0	0
ENSMUSG00000025917	Cops5	0	418	0	0	0	8	0	0	0	2356	0	2140	2807	0	270	0	417	0	0	0	0	0	0	0	0	0	0	0	30	0	2	108	0	0	0	4243	0	0	2323	50	0	0	0	0	0	0	1	0	0	0	0	56	10	439	2390	0	1409	1818	0	0	1937	0	28	0	0	0	802	560	1833	2	8	4	881	97	3282	0	424	9095	2212	917	2188	12	0	5669	0	4014	0	0	0	0	7	0	598	42	1	443	32	0	0	22	1212	0	0	1	3227	207	585	0	276	1729	0	12	0	0	0	94	3215	0	298	253	0	440	0	0	0	21	4865	0	156	1	0	0	76	0	0	0	0	4011	0	0	0	0	1697	0	17	1	0	1846	0	3635	0	0	0	0	0	1451	2126	132	2	12954	46	0	0	0	0	2269	0	0	0	0	0	0	6	5	0	0	0	83	1	59	0	57	4129	313	0	26548	0	0	10	0	0	324	94	122	14544	0	8120	575	280	0	128	0	0	0	0	262	2	6	0	0	2	0	0	4885	6300	121	314	0	188	0	33	0	75	0	0
ENSMUSG00000056763	Cspp1	0	1274	0	60	2	4676	22	0	3	0	0	458	229	10	231	1204	309	65	0	0	1674	0	0	0	1	968	1308	0	1571	0	2162	2316	0	1	0	0	0	4	1	18	9	892	5192	127	0	0	14	0	1	146	645	5	0	0	3974	1	0	116	0	0	437	395	0	0	114	0	1	411	29	298	2	2719	0	0	606	120	0	1	2862	4	0	1878	0	1237	603	8023	251	36	0	3668	2	31	0	382	1175	1376	3	0	780	0	6	3018	1720	1	0	0	18	2	0	2216	9	6759	12	512	675	0	0	6498	58	862	0	1	0	1	2188	2419	187	0	58	1936	0	0	146	0	0	0	0	1	0	478	0	8	3	250	0	0	0	3418	1875	5	1356	0	54	104	0	991	0	324	0	0	0	0	1	0	0	0	5	0	0	671	0	7	0	1	0	19	0	3937	0	0	651	0	113	0	0	6	0	698	0	1111	72	45	14	0	0	0	3920	526	0	0	4	9	0	0	0	147	4091	0	0	0	192	0	74	80	225	0	5	0	1	5148	21	0	0	117	1378
ENSMUSG00000102356	1700047N06Rik	0	0	0	0	0	0	0	0	0	0	0	0	0	0	0	0	0	0	0	0	0	0	0	0	0	0	0	0	0	0	0	0	0	0	0	0	0	0	0	0	0	0	0	0	0	0	0	0	0	0	0	0	0	0	0	0	0	0	0	0	0	0	0	0	0	0	0	0	0	0	0	0	0	0	0	0	0	0	0	0	0	0	0	0	0	0	0	0	0	0	0	0	0	0	0	0	0	0	0	0	0	0	0	0	0	0	0	0	0	0	0	0	0	0	0	0	0	0	0	0	0	0	0	0	0	0	0	0	0	0	0	0	0	0	0	0	0	0	0	0	0	0	0	1	0	0	0	0	0	0	511	0	0	0	0	0	0	0	0	0	0	0	13	0	0	0	0	0	0	0	0	0	0	0	0	0	0	0	0	0	0	0	0	0	0	0	0	0	0	0	0	0	0	0	0	0	0	0	0	0	0	0	0	0	0	0	0	0	0	0	0	0	0	0	0	0	0	0	0	0	0	0	0	0	0
ENSMUSG00000067851	Arfgef1	0	1	0	0	485	0	10	0	0	0	0	0	160	2	0	0	0	1	1	259	0	112	0	0	0	0	4	0	0	0	170	0	14	0	0	48	0	0	0	230	0	263	0	0	0	0	0	0	0	1	129	10	0	23	1	0	1	0	1	0	0	6	0	0	0	0	0	0	0	1311	0	702	3882	29	36	558	674	0	0	0	686	186	18	1	0	1	0	0	0	30	0	288	2	1	226	0	0	0	16	610	47	0	231	3	0	0	4	0	2	0	102	0	14	0	1468	14	7	5	0	49	5	426	153	0	0	159	8	1	0	111	0	0	0	0	0	73	0	7	4	0	0	0	0	100	118	0	0	9	0	6	319	0	0	0	0	0	85	1368	0	0	2	0	0	0	13938	391	13	0	133	0	56	10096	0	1	1	18	0	0	1	1	54	16	1	0	0	0	0	0	0	0	0	59	4384	0	0	0	0	2462	0	0	0	0	0	0	1	0	0	0	0	0	2	0	0	2269	0	0	0	0	0	0	0	0	0	0	415
ENSMUSG00000042501	Cpa6	0	0	0	0	0	0	0	0	0	0	0	0	0	0	0	0	0	0	0	0	0	0	0	0	0	0	0	0	0	0	0	0	0	0	0	0	0	0	0	0	0	0	0	0	0	0	0	0	0	0	0	0	0	0	0	41	0	0	0	0	0	0	0	0	0	0	0	0	0	0	0	0	0	0	0	816	0	0	0	0	0	0	0	0	0	0	0	0	0	0	0	0	0	0	0	0	0	0	0	0	0	0	0	0	0	0	0	0	0	0	0	0	0	0	0	0	0	0	0	0	0	0	0	0	0	0	0	0	0	0	0	0	0	0	0	0	0	0	3	0	0	0	0	0	0	0	0	0	0	0	0	0	0	0	0	0	0	0	0	0	0	0	0	0	0	0	0	0	0	0	0	0	0	0	0	0	0	0	0	0	0	0	0	0	0	0	0	0	0	0	0	0	0	0	0	0	0	0	0	0	0	0	0	0	0	0	0	0	0	0	0	0	0	0	0	0	0	0	0	0	0	0	0	0	0
ENSMUSG00000048960	Prex2	50	0	0	0	0	0	0	0	0	0	0	2	0	6	0	13	0	0	0	0	0	0	0	0	0	1	0	0	6	0	5	0	0	0	0	0	0	1	0	0	0	0	0	2232	0	0	985	0	0	0	3	0	0	0	0	0	0	1	0	0	15	0	0	0	0	0	0	0	0	0	0	0	0	1	0	0	1	0	0	0	2	0	0	44	0	0	0	0	0	0	0	0	0	0	0	0	0	0	17	0	0	0	0	0	0	0	0	0	0	0	0	0	0	25	0	0	1	0	536	0	0	0	0	0	0	16	0	0	0	0	0	0	7	0	0	0	6	1	0	0	0	0	0	1	0	0	0	1067	0	0	0	0	0	0	0	0	2749	0	0	0	0	0	0	0	0	0	0	0	0	0	418	0	0	0	1	0	0	0	0	0	0	0	0	0	0	0	122	124	45	0	0	99	0	0	816	0	0	13	0	0	0	0	0	0	0	0	0	24	0	0	12	0	0	0	2	0	448	0	0	0	10	0	0	0	0
ENSMUSG00000057715	A830018L16Rik	0	0	0	0	0	0	0	0	0	0	0	0	0	0	0	0	0	0	0	0	0	0	0	0	0	0	0	0	0	0	0	0	0	13	0	0	0	0	0	0	0	0	0	0	0	0	0	0	0	0	0	0	0	0	0	0	0	1	0	0	0	0	0	0	0	0	0	0	0	0	0	0	0	0	0	0	0	0	0	0	0	0	0	0	0	0	0	0	0	0	0	0	0	0	0	0	0	0	0	0	0	0	0	0	0	334	0	0	0	0	0	0	0	0	0	0	0	0	0	0	0	0	0	0	0	0	0	0	0	0	0	0	0	0	0	0	0	0	0	0	0	0	0	0	0	0	0	0	0	0	0	0	0	0	0	0	0	0	0	0	0	0	0	0	0	0	0	0	0	0	0	0	0	0	0	0	0	0	0	2	0	0	0	0	0	0	0	0	0	0	0	0	0	1	0	0	0	0	0	0	0	0	0	0	0	0	0	0	0	0	0	0	0	0	1	0	0	0	0	0	0	0	0	0	0
ENSMUSG00000016918	Sulf1	0	0	0	0	3	0	0	0	1847	0	741	1445	1	0	0	1	0	0	0	1	585	0	735	27	2488	0	0	0	1	1	0	0	7	0	1484	0	0	0	0	0	1	1343	8697	3	0	0	0	0	0	0	0	0	28	2	0	0	0	1548	0	0	0	0	0	0	17	194	0	0	0	3509	0	0	0	1199	0	0	0	0	4	0	0	0	0	2	0	0	0	6575	1	174	2	25435	1	0	3435	2101	0	0	565	0	4	4191	0	1	0	10	167	977	740	1513	4155	2265	2	16871	16	1	0	1	0	10828	0	0	0	0	1	482	2	1	721	3086	0	0	0	0	0	260	542	6229	41	3	0	0	1	547	3423	0	2	611	2921	7435	14463	0	0	1	0	889	126	26	460	1	8	0	441	184	0	10336	0	0	9	0	0	251	11220	6861	7686	2	10779	2	4	7428	0	335	567	0	0	0	0	0	0	9099	292	3	3018	2442	2234	52	2	0	5	3170	263	0	0	0	178	27	0	0	1469	0	198	0	9	9250	6553	3	4617	977	0	0	1	0	18130	0	0
ENSMUSG00000025938	Slco5a1	0	0	0	0	0	0	0	0	0	0	0	1	0	0	0	0	0	0	0	0	0	0	0	0	0	0	0	0	0	0	0	1123	0	0	0	0	0	0	0	0	0	0	0	0	0	0	0	0	0	0	0	0	0	0	0	0	0	0	0	0	0	0	0	0	0	0	0	0	0	0	0	0	0	0	0	0	0	0	0	0	0	0	7	0	0	0	0	0	0	0	0	0	0	0	0	0	0	0	0	0	0	0	0	0	0	0	0	0	0	0	0	0	0	0	0	0	0	0	0	0	0	1	0	0	0	0	0	0	0	0	0	0	0	0	0	0	0	0	0	0	0	0	0	0	346	0	0	0	0	0	0	0	0	0	0	0	0	0	1342	0	0	0	1	0	0	0	0	0	0	0	0	0	0	0	0	0	0	0	0	0	0	0	0	0	0	0	0	0	0	0	0	0	0	0	0	0	0	0	0	0	0	0	0	0	0	0	0	0	0	0	0	0	0	0	0	0	0	0	0	0	0	0	0	0	0
ENSMUSG00000042414	Prdm14	0	0	0	0	0	0	0	0	0	0	0	0	0	0	2	0	0	0	2	0	0	0	0	0	0	0	0	0	0	0	0	0	0	4	0	0	1	0	0	0	5	0	1	0	0	0	0	0	0	0	0	0	0	0	0	0	0	0	0	0	0	0	0	0	0	0	0	0	0	0	0	0	2	0	0	0	0	0	0	0	0	0	0	0	0	0	0	0	0	0	0	0	0	0	0	0	0	0	0	0	0	0	0	0	0	0	0	0	0	0	0	0	0	0	0	0	0	0	0	0	0	0	0	0	0	0	1	0	0	0	0	0	0	0	0	0	0	0	0	0	0	0	0	0	0	0	0	4	0	0	0	0	0	0	0	0	0	0	0	0	0	0	0	0	0	0	0	0	0	0	0	0	0	0	0	0	0	0	0	0	0	0	0	5	0	0	0	0	0	14	0	0	0	0	0	0	0	0	0	0	0	0	0	0	0	0	0	0	2	0	0	0	0	0	0	0	0	0	0	0	0	0	0	0	0
ENSMUSG00000005886	Ncoa2	0	1	0	0	1	0	887	0	0	0	0	35	0	6	2	1	0	1	0	0	0	0	1	0	1	0	0	12	0	0	238	0	0	0	298	0	0	0	1	1	36	0	9	1	0	0	0	0	0	1	1267	0	0	1	0	4	1	0	1708	151	6	2	1	2067	1	0	0	0	0	241	0	1	0	0	6	0	1	451	244	0	4	0	0	2	6	0	0	1	0	1	0	0	21	1476	521	0	0	0	1	0	1	0	1	0	0	1	0	0	128	764	0	2376	4	0	1	0	0	9	159	0	0	8	0	0	0	5	2	86	1	2	0	0	0	0	0	0	0	15	1	1010	0	0	0	0	0	0	0	0	0	350	95	0	0	0	0	1	761	0	16	0	0	0	0	0	0	0	237	0	0	0	0	20	0	0	0	5	0	0	0	0	36	12	952	0	0	0	0	0	9	2	0	0	854	185	0	0	212	0	77	0	0	8	0	0	0	0	0	0	0	0	17	0	0	9	53	1	0	0	0	0	0	0	0	0	2
ENSMUSG00000025935	Tram1	1586	769	0	194	65	2958	5350	0	0	455	0	2	0	0	122	50	0	1	1	0	0	0	0	0	0	595	0	1608	0	0	30	1565	1953	1356	0	541	0	0	0	0	1027	0	2	119	0	0	2	0	0	0	2	59	1542	0	24	0	584	357	0	0	5	1	9	1	0	1	0	768	31	91	1589	0	2501	3925	534	0	11179	2711	1194	79	0	12	5	1185	10	0	4951	4993	0	0	1457	0	917	448	156	1	248	0	2438	1384	4	0	0	0	3614	3	1563	0	144	52	0	2427	0	3474	0	0	912	1431	0	0	0	0	0	72	0	109	0	0	7	0	0	0	0	0	0	0	0	1	0	19	0	0	0	1049	0	709	0	5	1220	1945	363	0	0	17	0	0	1452	897	16	1025	0	0	0	17778	0	0	1	0	28	2615	143	337	0	1358	3	0	5129	0	2	0	0	0	110	6	0	0	1	0	0	0	5	0	0	28	0	0	0	0	0	45	0	2	0	0	0	0	0	0	1381	0	0	0	95	0	0	69	413	1398	23	0	0	0	1	0	0
ENSMUSG00000025937	Lactb2	0	0	0	0	0	0	0	0	0	0	117	0	0	0	0	0	0	0	0	0	0	0	0	0	0	0	0	0	0	0	0	0	0	0	1	0	535	0	4	0	0	0	0	0	0	0	0	0	0	0	0	0	0	0	0	0	0	0	0	0	1	0	0	0	0	0	0	0	1	0	0	0	0	0	0	0	0	0	0	0	0	0	0	0	1	0	0	0	0	0	0	0	0	0	0	0	0	0	0	0	0	0	0	0	0	8	0	0	661	0	0	0	0	0	0	0	0	0	0	0	0	51	0	0	0	0	0	78	0	0	0	0	0	0	0	0	2	0	0	0	0	0	0	0	0	0	0	0	0	0	0	0	0	0	0	387	0	0	0	0	0	0	0	0	0	0	0	0	0	0	0	0	0	0	0	0	0	0	0	0	0	0	0	0	0	0	0	0	0	0	0	0	0	0	0	0	0	0	0	0	0	0	0	0	0	0	0	0	0	0	0	0	0	0	0	0	1666	0	0	0	0	0	1762	0	0
ENSMUSG00000067813	Xkr9	0	0	0	0	0	0	0	0	0	0	0	0	0	0	0	0	0	0	0	0	0	0	0	0	0	0	0	0	0	0	0	0	0	0	0	0	0	0	0	0	0	0	0	0	0	0	0	0	0	0	0	0	0	0	0	0	0	0	0	0	0	0	0	0	0	0	0	0	0	0	0	0	0	0	0	0	0	0	0	0	0	0	0	0	0	0	0	0	0	0	0	0	0	0	0	0	0	0	0	0	0	0	0	0	0	0	0	0	0	0	0	0	0	0	0	0	0	0	0	0	0	0	0	0	0	0	0	0	0	0	0	0	0	0	0	0	0	0	0	0	0	0	0	0	0	0	0	0	0	0	0	0	0	0	0	0	0	0	0	0	0	0	0	0	0	0	0	0	0	0	0	0	0	0	0	0	0	0	0	0	0	0	0	0	0	0	0	0	0	0	0	0	0	0	0	0	0	0	0	0	0	0	0	0	0	0	0	0	0	0	0	0	0	0	0	0	0	0	0	0	0	0	0	0	0
ENSMUSG00000025932	Eya1	0	0	0	0	0	0	0	0	0	12	0	0	0	0	0	0	0	0	0	0	0	0	0	0	0	0	0	0	0	0	0	0	0	0	0	0	0	0	0	0	0	0	1	0	0	0	1	0	0	0	17	0	0	0	0	0	0	0	0	0	0	0	0	0	0	0	0	0	0	0	0	0	0	0	0	1	0	0	0	0	0	0	0	0	0	0	0	19	0	0	0	0	0	0	0	0	0	0	0	0	0	0	0	0	0	0	0	0	0	0	1	0	0	0	0	0	0	0	0	0	0	0	0	0	0	0	0	0	0	0	0	0	0	0	0	0	0	0	0	0	0	0	0	0	0	0	0	0	0	3	0	0	0	0	0	0	0	0	0	0	0	0	0	0	0	0	0	0	0	0	0	117	0	0	0	0	0	0	0	0	0	0	0	0	0	0	0	0	0	8	0	0	0	0	0	0	0	0	0	0	0	2	0	0	0	0	0	0	0	0	0	0	0	0	0	0	0	0	0	0	0	0	0	0	0
ENSMUSG00000025930	Msc	0	0	0	0	0	0	0	0	0	0	0	0	0	0	0	0	0	0	0	0	0	0	0	0	0	0	0	0	0	0	0	0	0	0	0	0	0	0	0	0	0	0	0	0	0	0	0	0	0	0	0	0	0	0	0	0	0	0	0	0	0	0	0	0	0	0	0	0	0	0	0	0	0	0	0	0	0	0	0	0	0	0	0	0	0	0	0	0	0	0	0	0	0	0	0	4829	0	0	1	0	0	0	0	0	0	0	0	0	0	1	0	0	0	0	0	0	0	0	0	0	0	0	0	0	0	0	0	0	0	0	0	0	0	0	0	0	0	0	0	0	0	0	0	0	0	0	0	0	0	0	0	0	0	0	0	0	0	0	0	0	0	0	0	0	0	0	0	0	0	0	0	0	0	0	0	0	0	0	0	0	0	0	0	0	0	0	0	0	0	0	0	0	0	0	0	0	0	0	0	0	0	0	0	0	0	0	0	0	0	0	0	0	0	0	0	0	0	0	0	0	0	0	0	0	0
ENSMUSG00000082193	Rpl5-ps1	0	0	0	0	0	0	0	0	0	0	0	0	0	0	0	0	0	0	0	0	0	0	1	0	0	0	0	0	0	0	0	0	0	0	0	1	0	0	0	0	0	0	0	12	0	0	0	0	0	0	6	0	0	0	0	0	0	0	0	0	0	0	0	0	0	0	0	0	4	1	0	0	0	0	0	0	0	1	0	0	0	1	0	0	0	1	0	0	0	0	0	0	0	0	0	0	0	0	0	0	0	0	0	1	0	0	4	0	0	0	0	0	0	0	0	0	0	0	0	0	0	1	22	0	1	0	0	0	0	0	0	0	0	0	0	0	0	0	0	0	0	0	1	0	0	0	0	0	1	0	0	0	0	0	0	0	0	0	0	0	0	0	0	0	0	0	0	0	0	0	0	0	0	0	0	0	0	0	0	0	0	0	0	0	0	0	0	0	0	0	0	0	0	0	0	0	0	0	0	0	0	0	0	0	0	0	0	0	0	0	0	0	0	0	0	0	0	0	0	0	0	0	0	0	0
ENSMUSG00000032769	Trpa1	0	0	0	0	0	0	0	0	0	0	0	0	0	0	0	0	0	0	0	0	0	0	0	0	0	0	0	0	0	0	0	0	0	0	0	0	0	0	0	0	0	0	0	0	0	3	0	0	0	0	0	0	0	0	0	0	0	0	0	0	0	0	0	0	0	0	0	0	0	0	0	0	0	0	0	0	0	0	0	0	0	0	0	0	0	0	0	0	0	0	0	0	105	0	0	0	0	0	0	0	0	0	0	0	9	0	0	0	0	0	0	0	0	0	0	0	0	0	0	0	0	0	0	0	0	0	0	0	6	0	0	0	0	0	0	0	0	0	0	0	0	0	0	0	0	0	0	0	0	0	0	0	0	0	0	0	0	0	0	0	0	0	0	0	0	0	0	0	0	0	0	0	0	0	0	0	0	0	0	0	0	0	0	0	0	0	0	0	0	0	0	0	0	0	0	0	0	1095	0	0	0	0	0	0	0	0	0	0	0	0	0	0	0	0	0	0	0	0	0	0	0	0	0	0	0
ENSMUSG00000092083	Kcnb2	0	0	0	0	0	2	0	0	0	0	2	0	0	0	0	0	0	0	0	0	0	2	0	0	0	0	0	0	0	0	1	5	0	0	1	0	5	0	0	0	0	0	0	0	0	0	0	0	0	0	0	0	0	0	0	0	0	0	0	1	0	0	0	0	0	0	0	0	0	0	1	1	0	0	0	0	0	0	0	0	0	0	0	0	0	0	0	0	0	0	0	2	0	0	0	0	0	0	0	0	0	0	0	0	0	0	1	4	0	7	0	0	0	4	0	0	122	0	0	3	3	0	0	0	0	0	0	0	0	0	0	0	1	0	0	0	0	0	0	0	0	0	1	0	0	0	0	0	0	0	0	0	0	4	0	0	0	0	0	0	0	0	0	0	0	0	0	0	0	0	0	0	0	0	0	0	0	0	0	0	0	0	0	0	0	0	0	0	0	0	0	0	0	0	0	0	0	0	0	0	0	0	0	0	0	0	0	0	1	0	0	0	0	0	0	0	0	0	0	0	0	0	0	0	1
ENSMUSG00000025925	Terf1	235	0	1742	232	169	0	299	0	23	0	0	41	8	0	0	0	94	0	0	0	0	0	0	0	0	0	0	0	1	0	1	83	0	0	2	0	0	0	0	52	0	0	58	0	0	0	0	0	0	0	0	60	0	0	0	0	0	42	0	1	0	0	0	218	0	0	198	0	406	339	0	0	43	2454	0	19	0	0	1813	2583	0	0	0	0	0	0	0	0	0	0	0	0	1	0	0	36	0	0	0	0	0	3314	124	6	765	0	31	9	52	0	0	1	0	0	0	0	0	0	423	0	0	9	0	0	13	6	0	2821	123	9	0	0	33	0	0	639	0	185	0	5	0	0	0	0	0	9	0	1	0	0	96	0	0	0	0	38	2	14	1	1	55	0	0	0	0	139	0	0	0	0	284	0	0	0	0	0	0	0	0	0	0	2	500	0	0	0	0	8	114	668	0	0	0	1	0	5	346	7	0	0	0	71	0	0	0	0	0	29	0	0	728	0	5	0	0	46	45	0	0	0	233	0	0	0	2
ENSMUSG00000032719	Sbspon	0	0	0	0	0	0	0	0	0	0	0	0	0	0	0	0	0	0	0	0	0	0	0	0	0	0	0	0	0	0	0	0	0	0	0	0	0	0	0	0	0	0	0	0	0	0	0	0	0	0	0	0	0	0	0	0	0	0	0	0	0	0	0	0	0	0	0	0	0	0	0	0	0	0	0	0	0	0	0	0	0	0	0	0	0	0	0	0	0	0	0	0	0	0	0	0	0	0	0	0	0	0	0	0	0	0	0	0	0	0	0	0	0	0	0	0	0	0	0	0	0	0	0	0	0	0	0	0	0	0	0	0	0	0	0	0	0	0	0	0	0	0	0	0	0	0	0	0	0	0	0	0	0	0	0	0	0	0	0	0	0	0	0	0	0	4	0	0	0	0	0	0	0	0	0	0	0	0	0	0	0	0	0	0	0	0	0	0	0	0	0	0	0	0	0	0	0	0	0	0	0	0	0	0	0	0	0	0	0	0	0	0	0	0	0	0	0	0	0	0	0	0	0	0	0
ENSMUSG00000067795	4930444P10Rik	0	0	0	0	0	0	0	0	0	0	0	0	0	0	0	0	0	0	0	0	0	0	0	0	0	0	0	0	0	0	0	0	0	0	0	0	0	0	0	0	0	0	0	0	0	0	0	0	0	0	0	0	0	0	0	0	0	0	0	0	0	0	0	0	1	0	0	0	0	0	0	0	0	0	0	0	0	0	0	0	0	0	0	0	0	0	0	0	0	0	0	0	0	0	0	0	0	0	0	0	0	0	0	0	0	0	0	0	0	0	0	0	0	0	0	0	0	0	0	0	0	0	0	0	0	0	0	28	0	0	0	0	0	0	0	0	0	0	0	0	0	0	0	0	0	0	0	0	0	0	0	0	0	0	0	0	0	0	0	0	0	0	0	0	0	0	0	0	0	0	0	0	0	0	0	0	0	0	0	0	0	0	0	0	0	0	0	0	0	0	0	0	0	0	0	0	0	0	0	0	0	0	0	0	0	0	0	0	0	0	0	0	0	0	0	0	2017	0	0	0	0	0	0	0	0
ENSMUSG00000043716	Rpl7	9	3	7	538	3	3	2	0	0	4	2	4	66	3	1	19	9	1	0	0	2	1	4	0	7	4	2	2	4	0	388	3	0	0	0	12	3	1	121	2	0	10	2	6	3	1	0	0	0	1	3	0	2	28	4	0	2	3	1	3	0	2	2	2	4	3	1	0	1	4	326	2	3	12	4	0	2	6	0	2	2	2	0	26	1	14	0	5	2	8	1	4	1	1	2	62	0	0	0	119	0	2	4	2	5	2	9	0	1	2	1	0	0	3	1	0	5	1	12	2	3	3	3	2	45	3	3	5	3	2	0	0	0	0	0	0	2	4	0	2	0	0	2	1	4	834	0	2	3	4	49	0	0	0	7	1	5	5	3	15	0	0	9	7	3	3	7	0	3	4	4	10	9	3	3	2	3	4	0	3	4	0	3	4	0	10	4	5	2	9	3	4	2	0	10	5	6	1	0	0	1	1	0	0	2	1	3	12	9	0	255	0	2	4	9	12	4	0	5	1	637	0	6	10	10
ENSMUSG00000025921	Rdh10	0	0	0	0	0	0	0	0	0	0	0	0	133	0	0	0	0	0	0	0	0	0	0	0	0	0	0	0	1	0	0	0	1892	0	484	0	0	0	0	0	0	0	0	0	0	0	0	0	0	0	0	0	0	0	0	0	0	0	0	0	0	0	0	0	0	106	0	0	0	0	0	0	0	2428	0	0	0	0	0	0	33	0	0	1	0	3486	0	666	0	0	0	0	0	0	160	0	0	0	0	0	0	0	0	0	0	0	0	0	0	0	0	0	0	0	1	0	0	0	0	0	0	0	0	1	0	0	0	0	0	0	0	0	0	0	0	0	0	164	103	0	0	0	0	0	0	1058	0	0	0	870	5	0	0	0	0	858	0	10281	0	0	0	0	0	0	0	0	0	0	0	0	104	0	0	0	0	0	0	0	0	0	0	6	0	423	0	0	0	1	0	0	0	0	0	0	0	0	0	0	0	0	0	0	0	0	1	0	0	0	0	0	0	0	0	0	0	0	0	0	0	0	0	0	0	0	0
ENSMUSG00000025920	Stau2	979	0	0	25	0	0	0	0	0	2254	0	0	2	372	0	0	0	756	0	0	0	0	0	0	0	0	19	0	0	0	0	1	0	0	1	0	0	0	0	0	1	0	83	0	0	0	42	0	0	0	1853	0	0	32	187	606	0	1	0	0	0	480	0	0	0	1784	0	0	2	0	885	0	0	0	0	961	482	9117	0	0	0	0	0	1	1733	112	0	1400	0	4881	0	4000	0	0	0	23	1	0	1742	1065	3980	4122	24	0	1	0	0	121	0	0	0	0	18	0	0	0	0	0	0	0	0	0	0	1	0	0	501	4337	17	1	0	0	0	0	0	0	310	0	0	0	0	0	0	0	0	0	0	0	0	0	0	0	0	0	0	0	7	35	6858	6	0	0	761	0	0	0	71	0	0	0	5456	1	0	0	0	0	0	0	1	2	0	870	0	532	0	0	3	0	40	311	0	0	0	1	0	0	6	0	0	0	0	0	0	0	0	0	0	0	0	0	2390	0	0	1	0	0	0	0	0	982	300	0	0	0	1037
ENSMUSG00000025939	Ube2w	0	0	0	0	0	28	0	0	0	0	0	459	881	0	0	5	336	0	0	0	413	0	148	0	0	0	0	90	0	15	319	294	1	454	177	0	9	174	0	0	0	682	0	62	0	0	916	0	0	351	0	33	0	0	0	0	21	220	27	236	0	0	0	2	0	241	22	0	175	0	0	0	575	26	0	92	0	1158	88	1136	0	105	0	1082	71	0	0	0	0	0	0	0	0	0	14	0	0	0	644	743	20	0	0	0	0	0	0	0	130	0	0	1	0	0	0	1626	269	0	33	47	1282	0	0	19	68	0	1	0	0	0	0	0	0	0	0	103	0	0	0	0	0	0	0	794	55	65	0	0	0	2	0	0	0	0	18	0	154	0	291	0	0	0	1253	0	2140	0	0	0	1189	0	0	2793	0	0	2	2	0	0	0	0	3	105	6	4	0	0	0	11	0	38	0	0	0	0	0	0	0	65	0	0	0	0	0	0	0	0	0	3486	0	0	0	0	0	0	21	0	0	0	0	4	0	0	0	952	417
ENSMUSG00000079658	Tceb1	12	1	45	0	1094	0	72	0	33	65	634	33	10	42	70	109	97	97	57	0	0	39	84	0	14	0	0	0	52	14	0	0	24	68	48	617	1	1	42	16	11	1343	0	6	2384	0	0	0	0	15	30	3	16	112	0	2	0	268	0	50	0	3	0	158	0	21	15	0	40	14	1	59	0	148	120	41	78	1026	30	892	0	15	2	484	2983	115	1	160	0	106	78	1012	70	204	1506	4352	7	0	3048	4	12	5	0	0	21	198	124	0	23	0	6	0	0	78	1	0	147	0	27	24	20	3	11	4	154	138	4423	59	0	2	0	0	16	0	0	66	76	0	0	348	0	0	20	0	47	63	0	391	0	5	4	0	0	36	0	0	303	22	100	368	182	0	0	0	389	2790	581	0	8	156	90	37	0	0	627	95	14	18	0	108	4	0	60	267	0	172	0	0	218	0	23	100	10	152	150	76	10	45	0	0	0	4	0	0	49	25	1	1	29	0	36	0	0	0	7826	298	162	19	15	122	3	0	667	0	27
ENSMUSG00000097744	D030040B21Rik	0	0	0	0	0	0	0	0	0	0	0	0	0	0	0	0	0	0	0	0	0	0	0	0	0	0	0	0	0	0	0	0	0	0	0	0	0	0	0	0	0	0	0	0	0	0	0	0	0	0	0	0	0	0	0	0	0	0	0	0	0	0	0	0	0	0	0	0	0	1	0	0	0	0	0	0	0	0	0	0	0	0	0	0	0	0	0	0	0	0	0	0	0	0	0	0	0	0	0	0	0	0	0	0	0	0	0	0	0	0	0	0	0	0	0	0	0	0	0	0	0	0	0	0	0	0	0	0	0	0	0	0	0	0	0	0	0	0	0	0	0	0	0	0	0	0	0	0	0	0	0	0	0	0	0	0	0	0	0	0	0	0	0	0	0	0	0	0	0	0	0	0	0	0	0	0	0	0	0	0	0	0	0	0	0	0	0	0	0	0	1	0	0	0	0	0	0	1	0	0	0	0	0	0	0	0	0	0	0	0	0	0	0	0	0	0	0	0	0	0	0	0	0	0	0
ENSMUSG00000025940	Tmem70	0	88	0	0	0	0	0	0	1	18	0	0	0	0	1884	304	183	0	0	0	0	0	0	0	0	0	0	0	0	0	0	0	0	0	0	0	0	0	11	0	0	0	0	0	1156	0	0	0	0	0	774	0	0	0	0	0	0	0	0	0	0	0	0	1033	0	0	0	0	4	0	0	0	0	0	0	0	0	0	268	24	0	0	0	0	0	2706	0	22	0	0	78	0	225	0	13	0	0	0	0	0	0	0	0	0	0	0	44	26	0	0	0	0	0	0	0	0	0	0	0	0	0	0	0	7	2	0	0	0	0	0	0	0	15	0	0	0	0	313	0	0	0	0	0	661	0	0	0	0	0	0	102	0	0	1	0	0	1	1	0	6	1	0	0	0	0	0	1	0	0	0	1	1	0	0	0	0	0	27	0	0	0	4	0	253	0	0	0	0	0	0	0	0	0	0	2	0	215	0	0	0	0	0	0	0	0	0	0	10	11	0	0	0	0	0	0	0	1	0	0	0	0	0	0	0	0
ENSMUSG00000025779	Ly96	0	0	0	0	0	0	0	0	0	0	0	0	0	0	0	0	0	0	0	0	0	0	19	0	0	0	0	0	0	0	0	0	0	0	0	0	0	0	0	0	0	0	0	0	0	0	0	0	0	0	0	0	0	0	0	0	0	0	0	0	0	211	0	0	0	0	0	0	0	0	0	0	0	0	0	0	0	0	0	0	0	0	0	0	0	0	0	1821	0	0	0	0	0	0	0	0	187	0	0	0	0	0	0	0	0	0	0	1591	0	0	0	0	0	0	0	0	0	0	0	0	0	0	0	0	0	0	1	0	0	0	0	0	0	0	0	0	0	0	0	0	0	0	0	0	0	0	0	0	0	0	0	0	0	0	0	0	0	1580	0	0	0	0	0	0	0	0	0	0	0	0	0	0	0	0	0	0	0	0	0	2	0	0	0	0	0	0	0	0	0	0	0	0	0	0	0	0	0	0	0	0	0	0	0	0	0	0	0	0	0	0	0	0	0	0	0	0	0	0	0	0	0	0	0	0	0
ENSMUSG00000104133	4921511E07Rik	0	0	0	0	0	0	0	0	0	0	0	0	0	0	0	0	0	0	0	0	0	0	0	0	0	0	0	0	0	0	0	0	0	0	0	0	0	0	0	0	0	0	0	0	0	0	0	0	0	0	0	0	0	0	0	0	0	0	0	0	0	0	0	0	0	0	0	0	0	0	0	0	0	0	0	0	0	0	0	0	0	0	0	0	0	0	0	0	0	0	0	0	0	0	0	0	0	0	0	0	0	0	0	0	0	0	0	0	0	0	0	0	0	0	0	0	0	0	0	0	0	0	0	0	0	0	0	0	0	0	0	0	0	0	0	0	0	0	0	0	0	0	0	0	0	0	0	0	0	0	0	0	0	0	0	0	0	0	0	0	0	0	0	0	0	0	0	0	0	0	0	0	0	0	0	0	0	0	0	0	0	0	0	0	0	0	0	0	0	0	0	0	0	0	0	0	0	0	0	0	0	0	0	0	0	0	0	0	0	0	0	0	0	0	0	0	0	0	0	0	1	0	0	0	0
ENSMUSG00000042686	Jph1	131	0	0	0	0	0	0	0	0	0	0	0	0	0	0	0	0	0	0	0	0	0	2	2	0	0	0	0	0	0	0	0	0	0	0	0	0	0	0	0	0	0	0	18	0	0	0	0	0	0	0	0	0	0	0	0	92	0	0	0	0	0	47	24	0	0	5	0	1	277	0	0	0	0	0	0	0	0	0	0	0	0	0	0	0	0	0	0	0	0	0	0	0	0	0	0	0	0	0	0	0	0	0	0	0	0	0	0	0	0	0	0	0	0	2	0	0	0	0	512	0	0	0	0	0	0	0	0	958	0	0	0	0	0	0	0	0	0	0	0	0	0	0	0	0	0	0	0	0	0	0	0	0	0	0	0	0	0	0	3	0	0	0	2	0	0	0	0	0	0	0	0	0	1	0	0	0	0	0	0	0	0	0	0	0	0	0	0	0	0	0	0	0	0	0	0	4	73	0	0	0	0	0	0	0	0	0	0	0	0	0	0	0	0	0	0	0	0	0	0	2	0	0	0	0
ENSMUSG00000025777	Gdap1	0	0	0	0	0	0	0	0	0	0	0	0	0	0	0	0	0	0	0	0	0	0	0	0	0	0	0	0	0	0	0	0	0	0	0	0	0	0	0	0	1	0	0	1	0	0	0	0	0	0	0	0	0	0	0	0	0	0	0	0	0	0	0	0	0	0	0	0	0	0	1	0	0	0	0	9404	0	0	0	0	0	0	0	0	0	0	0	0	0	0	0	0	0	0	0	0	0	0	0	0	0	0	0	0	0	0	0	0	0	0	0	0	0	0	0	0	0	0	0	0	0	0	0	0	0	0	0	0	1	1	0	0	0	0	0	0	0	0	0	0	0	0	0	0	3	0	0	0	0	0	0	0	0	1	0	0	0	0	0	0	0	0	0	0	0	0	0	0	0	0	0	0	0	0	0	0	2	0	0	0	0	0	0	0	0	0	0	0	0	0	0	0	0	0	0	0	0	0	0	0	0	0	0	0	0	0	0	0	0	0	0	0	0	0	0	0	0	0	0	0	0	0	0	0	1
ENSMUSG00000101589	Rbm6-ps1	0	0	0	10	24	0	10	0	1	0	0	0	0	0	0	1	66	0	0	0	0	4	107	0	0	0	0	0	32	0	0	10	7	41	0	5	4	0	0	0	0	43	0	4	0	1	1	0	0	0	12	0	0	0	0	58	2	0	0	1	1	0	0	48	4	0	0	0	7	0	1	0	1	12	2	0	1	0	36	43	42	15	0	0	47	0	0	105	0	45	33	0	24	1	23	0	0	0	0	0	33	0	1	36	0	25	0	0	0	0	5	0	0	0	0	5	0	0	4	23	0	1	3	6	1	78	3	36	0	15	0	0	0	0	0	1	0	1	2	0	6	0	0	0	12	0	0	0	0	0	29	0	0	0	0	13	0	27	0	0	3	0	0	0	0	1	0	0	0	0	0	0	0	0	0	0	2	0	1	0	317	0	5	0	0	0	0	0	0	12	0	1	0	0	1	0	9	0	0	0	0	5	0	0	0	0	0	14	0	0	371	0	0	0	0	0	0	0	0	0	0	0	0	0	0
ENSMUSG00000067780	Pi15	0	0	0	0	0	0	0	0	0	0	0	0	0	0	0	0	0	0	0	0	0	1	0	0	0	0	0	0	0	0	4	0	0	0	0	0	0	0	0	0	0	0	0	0	0	0	0	0	0	0	0	0	0	0	0	0	0	0	0	0	0	0	0	0	0	1	0	0	0	0	0	0	0	0	0	0	0	0	0	0	0	0	0	0	0	0	0	0	0	0	0	0	0	1	0	0	0	0	0	0	0	0	0	0	0	0	0	0	0	0	0	0	0	0	0	0	1	0	0	0	0	0	0	0	0	0	0	0	0	0	0	0	0	0	0	0	0	0	0	0	0	0	0	0	0	0	0	0	6	0	0	0	0	0	0	0	0	0	0	1070	0	0	1	0	0	0	0	0	0	0	0	0	0	0	0	0	0	0	0	0	0	0	0	0	0	1	0	1	0	0	0	0	0	0	0	0	0	0	0	0	1	0	0	0	0	0	0	0	0	0	0	0	0	0	0	0	0	0	0	0	0	0	0	1	0
ENSMUSG00000025776	Crispld1	0	0	36	0	0	0	0	0	0	0	0	0	0	0	95	7	1	0	27	0	0	0	0	0	0	0	0	0	0	0	0	0	0	1248	0	2561	15	0	0	0	0	0	0	0	0	0	0	0	0	0	0	0	0	0	0	0	0	0	0	0	1325	0	171	0	0	242	796	240	0	0	0	0	2	0	0	0	0	4311	0	0	0	0	0	0	0	0	0	1	0	220	0	0	35	0	8	0	0	0	0	0	53	0	1	0	0	0	0	0	235	16	0	0	0	0	3211	0	1	0	0	0	0	0	0	0	0	0	0	0	0	0	0	0	3097	0	0	916	0	0	0	0	0	0	0	0	0	0	0	3751	0	0	0	0	0	0	0	0	0	0	0	0	547	0	0	0	0	1204	26	0	0	0	0	397	0	0	0	0	0	5648	0	52	152	15	73	0	0	0	0	0	0	10533	0	53	595	0	0	0	0	262	0	109	0	0	0	0	0	1	0	0	0	0	529	0	0	0	649	0	0	0	18	0	0	0	23	0	0
ENSMUSG00000025774	Crisp4	0	0	0	0	0	0	0	0	0	0	0	0	0	0	0	0	0	0	0	0	0	0	0	0	0	0	0	0	0	0	0	0	0	0	0	0	0	0	0	0	0	0	0	0	0	0	0	0	0	0	0	0	0	0	0	0	0	0	0	0	0	0	0	0	0	0	0	0	0	0	0	0	0	0	0	0	0	0	0	0	0	0	0	0	0	0	0	0	0	0	0	0	0	0	0	0	0	0	0	0	0	0	0	0	0	0	0	0	0	0	0	0	0	0	0	0	0	0	0	0	0	0	0	0	0	0	0	0	0	0	0	0	0	0	0	0	0	0	0	0	0	0	0	0	0	0	0	0	0	0	0	0	0	0	0	0	0	0	0	0	0	0	0	0	0	0	0	0	0	0	0	0	0	0	0	0	0	0	0	0	0	0	0	0	0	0	0	0	0	0	0	0	0	0	0	0	0	0	0	0	0	0	0	0	0	0	0	0	0	0	0	0	0	0	0	0	0	0	0	0	0	0	0	0	0
ENSMUSG00000070977	Defb44-ps	1	0	0	0	0	0	0	0	0	0	0	0	1	0	0	0	0	0	0	0	0	0	0	0	0	0	0	0	0	0	2	0	0	0	0	0	0	0	0	0	0	0	0	0	0	0	0	0	0	0	0	0	0	0	0	0	0	0	0	0	0	0	0	0	0	0	0	0	0	0	0	0	0	0	0	0	0	0	0	0	0	0	0	0	0	0	0	0	0	0	0	0	0	0	0	0	0	0	0	0	0	0	0	0	0	0	0	0	0	0	0	0	0	0	0	0	0	0	0	0	0	0	5	0	0	0	0	0	0	0	0	0	0	0	0	0	0	0	0	0	0	0	0	0	0	0	0	0	0	0	0	0	0	0	0	0	0	0	0	0	0	0	0	0	0	0	0	0	0	0	0	0	0	0	0	0	0	0	0	0	0	0	0	0	0	0	0	0	0	0	0	0	0	0	0	0	0	0	0	0	0	0	0	0	0	0	0	0	0	0	0	0	0	0	0	0	0	0	0	0	0	0	0	0	0
ENSMUSG00000042596	Tfap2d	0	0	0	0	0	0	0	0	0	0	0	0	0	0	0	0	0	0	0	0	0	0	0	0	0	0	0	0	0	0	0	0	0	0	0	0	0	0	0	0	0	0	0	0	0	0	0	0	0	0	0	0	0	0	0	0	0	0	0	0	0	0	0	0	0	0	0	0	0	0	0	0	0	0	0	0	0	0	0	0	0	0	0	0	0	0	0	0	0	0	0	0	0	0	0	0	0	0	0	0	0	0	0	0	0	0	0	0	0	0	0	0	0	0	0	0	0	0	0	0	0	0	0	0	0	0	0	0	0	0	0	0	0	0	0	0	0	0	0	0	0	0	0	0	0	0	0	0	0	0	0	0	0	0	0	0	0	0	0	0	0	0	0	0	0	0	0	0	0	0	0	0	0	0	0	0	0	0	0	0	0	0	0	0	0	0	0	0	0	0	0	0	0	0	0	0	0	0	0	0	0	0	0	0	0	0	0	0	0	0	0	0	0	0	0	0	0	0	0	0	0	0	0	0	0
ENSMUSG00000025927	Tfap2b	0	0	0	0	0	0	0	0	0	0	0	0	0	0	0	0	0	0	0	0	0	0	0	0	0	0	0	0	0	0	0	0	0	0	0	0	0	0	0	0	0	0	0	0	0	0	0	0	0	0	0	0	0	0	0	0	0	0	0	0	0	0	0	0	0	0	0	0	1	0	0	0	0	0	0	0	0	0	0	2	0	0	0	0	0	0	0	0	0	0	0	0	0	0	0	0	0	0	0	0	0	0	0	0	0	0	0	0	0	0	0	0	0	0	0	0	0	0	0	0	0	0	0	0	0	0	0	0	0	0	0	0	0	0	0	0	0	0	0	0	0	0	0	464	0	52	0	0	28	33	0	0	0	0	0	838	6069	0	4	208	0	0	0	0	30	0	1	0	0	127	105	0	0	0	13	0	1	0	0	0	0	0	0	2497	0	0	7	242	21	421	0	0	0	1	0	1	0	80	0	0	0	0	0	0	0	0	0	16	0	0	0	0	0	454	79	0	0	0	66	171	0	0	0	0	2504
ENSMUSG00000043760	Pkhd1	0	0	0	0	0	0	0	0	0	0	0	0	0	0	0	0	0	0	0	0	0	0	0	0	0	0	0	0	0	1	0	0	0	0	0	0	0	0	0	0	0	0	0	0	0	0	0	0	0	0	0	0	0	0	0	0	0	0	0	0	0	0	0	0	0	0	0	0	0	0	0	0	0	0	0	0	0	0	0	0	0	1	0	0	0	0	0	0	0	0	0	0	0	0	0	0	0	0	0	0	0	0	0	0	0	0	0	1	0	0	0	0	0	0	0	0	0	0	0	0	0	0	0	0	0	0	0	0	0	0	0	0	0	0	0	0	0	0	0	0	0	0	0	1	0	0	0	0	0	0	0	0	0	0	0	0	0	0	0	0	0	0	0	0	0	0	0	0	0	0	0	0	0	0	0	0	0	0	0	0	0	0	0	0	0	0	0	0	0	0	0	0	0	0	0	0	0	0	0	0	0	0	0	0	0	0	0	0	0	0	0	0	0	0	0	0	0	0	0	0	0	0	0	0	0
ENSMUSG00000025929	Il17a	0	0	0	0	0	0	0	0	0	0	0	0	0	0	0	0	0	0	0	0	0	0	0	0	0	0	0	0	0	0	0	1	0	0	0	0	0	0	0	0	0	0	0	0	0	0	0	0	0	0	0	0	0	0	0	0	0	0	0	0	0	0	0	0	0	0	0	0	0	0	0	0	0	0	0	0	0	0	0	0	0	0	0	0	0	0	0	0	0	0	0	0	0	0	0	0	0	0	0	0	0	0	0	0	0	0	0	0	0	5	0	0	0	0	0	0	0	0	0	0	0	0	0	0	0	0	0	0	0	0	0	0	0	0	0	0	0	0	0	0	0	0	0	0	0	0	0	0	0	0	0	0	0	0	0	0	0	0	0	0	0	0	0	0	0	0	0	0	0	0	0	0	0	0	0	0	0	0	0	0	1	0	0	0	0	0	0	0	0	0	0	0	0	0	0	0	1	0	0	1	1	0	0	0	0	0	0	0	0	0	0	0	0	0	0	0	0	0	0	0	0	0	0	0	0
ENSMUSG00000041872	Il17f	0	0	0	0	0	0	0	0	0	0	0	0	0	0	0	0	0	0	0	0	0	0	0	0	0	0	0	0	0	0	0	0	0	0	0	0	0	0	0	0	0	0	0	0	0	0	0	0	0	0	0	0	0	0	0	0	0	0	0	0	0	0	0	0	0	0	0	0	0	0	0	0	0	0	0	0	0	0	0	0	0	0	0	0	0	0	0	0	0	0	0	0	0	0	0	0	0	0	0	0	0	0	0	0	0	0	0	0	0	0	0	0	0	0	0	0	0	0	0	0	0	0	0	0	0	0	0	0	0	0	0	0	0	0	0	0	0	0	0	0	0	0	0	0	0	0	0	0	0	0	0	0	0	0	0	0	0	0	0	0	0	0	0	0	0	0	0	0	0	0	0	0	0	0	0	0	0	0	0	0	0	0	0	0	0	0	0	0	0	0	0	0	0	0	0	0	0	0	0	0	0	0	0	0	0	0	0	0	0	0	0	0	0	0	0	0	0	0	0	0	0	0	0	0	0
ENSMUSG00000041859	Mcm3	581	0	1	46	0	0	0	0	0	12883	0	8	0	2162	1813	5413	0	347	0	0	0	3817	0	0	1	0	5112	483	0	0	702	0	0	483	0	0	244	0	0	2605	680	0	1	0	1	11	0	0	1	12516	3236	0	419	0	1933	913	4032	2324	0	0	3184	3373	0	6543	260	0	4178	5569	0	0	1249	0	0	6161	1093	0	2202	1	10682	0	0	0	0	321	0	940	0	47	0	1085	10225	91	0	1808	3370	1	0	0	270	3878	0	5	0	213	2644	1772	1509	0	9430	18	155	0	0	4935	0	9996	15	38	1	8206	1	627	45	2252	55	94	1	1452	0	630	1	0	69	0	1	0	0	21	19	3314	1	1	2	3290	1	1	0	2701	0	9	0	0	9	0	0	2220	18181	6248	3316	0	6313	0	113	0	159	0	1	0	38	0	0	249	0	0	2	105	3	0	0	53	64	11124	0	1300	0	0	1	0	10	1	73	0	694	0	287	479	11639	55	0	0	0	1	0	0	1	0	1	22	744	0	0	0	0	0	4545	5	169	0	109	18	3704	0	1	0	14157
ENSMUSG00000097934	6720483E21Rik	0	0	0	0	0	0	0	0	0	0	0	0	0	0	0	0	0	0	0	0	0	0	0	0	0	0	0	0	0	0	0	0	0	0	0	0	0	0	0	0	0	0	0	0	0	0	0	0	0	0	0	0	0	0	0	0	0	0	0	0	0	0	0	0	0	0	0	0	0	2	0	0	0	0	0	0	0	0	0	0	0	0	0	0	0	0	0	1	0	0	0	0	0	0	0	1	0	0	0	0	0	2	0	0	0	0	0	0	1	0	0	0	0	0	0	0	0	0	0	0	0	1	0	0	0	0	0	0	0	0	0	0	0	0	0	0	0	0	0	0	0	0	0	0	0	0	0	0	0	0	0	0	0	0	0	0	0	0	0	0	0	0	0	0	0	0	0	0	0	0	1	0	1	0	0	0	0	0	0	0	0	0	0	0	0	0	0	0	0	0	0	0	0	0	0	2	0	0	0	0	0	0	0	0	0	0	2	0	0	0	1	0	0	0	0	0	0	0	0	0	0	0	0	0	0
ENSMUSG00000025931	Paqr8	0	0	0	0	0	0	0	0	0	0	0	0	0	0	0	0	0	0	0	0	0	0	0	0	0	0	0	0	0	0	0	0	0	0	0	0	2	0	0	0	0	0	0	0	0	0	0	0	0	0	257	0	0	0	0	0	0	0	0	0	129	0	0	0	0	0	11	0	0	10	0	0	0	0	1	0	0	0	0	0	0	0	0	0	0	0	0	0	0	0	0	0	0	0	0	0	0	0	0	0	0	0	0	0	0	0	0	0	0	0	0	0	0	0	0	0	5	0	0	0	0	11	0	0	0	0	0	1	0	0	0	0	0	0	0	0	0	0	0	0	0	0	0	0	0	0	0	0	0	0	0	0	0	0	0	0	0	0	0	0	0	0	0	0	12	0	0	0	0	0	0	351	398	0	0	0	0	0	0	3	0	0	0	0	0	0	0	0	0	0	0	0	0	0	0	0	0	0	0	0	754	0	0	0	0	0	0	0	0	0	0	0	0	1	0	0	0	0	0	0	1193	0	0	0	0
ENSMUSG00000041809	Efhc1	0	0	0	0	0	0	0	0	0	0	0	0	0	0	0	0	0	0	0	0	0	0	0	0	0	0	0	0	0	0	0	15	0	0	0	0	0	0	0	0	0	0	0	0	0	2	0	0	0	0	0	0	0	0	0	0	0	0	5	0	0	0	0	0	0	0	35	0	0	0	0	0	0	0	0	0	0	0	0	0	1	0	0	0	0	0	0	0	0	0	0	0	0	0	0	0	0	0	0	0	1	0	0	0	1	0	0	0	0	0	0	2	0	0	0	0	0	0	0	0	0	0	0	0	0	0	0	0	0	0	0	0	0	0	0	0	0	0	0	0	0	0	0	0	0	0	0	0	0	0	0	0	0	1	0	0	0	0	0	0	0	0	0	0	0	0	0	0	0	0	0	0	0	0	0	0	0	0	0	0	0	0	0	0	0	0	0	0	0	0	0	0	0	0	0	0	0	0	0	0	0	0	0	0	0	0	0	0	0	0	0	0	0	0	0	0	0	0	0	0	0	0	0	0	0
ENSMUSG00000041779	Tram2	2768	0	21	0	0	0	1	0	0	702	9	0	18	4355	0	0	0	1541	3	0	0	0	0	0	0	0	0	0	0	414	0	1	2	0	2	0	1	468	0	3	730	28	549	4206	0	6	0	0	0	3107	0	0	0	4806	0	0	0	1755	0	0	0	0	0	0	0	53	0	0	0	0	0	0	0	1	2471	0	1	849	1	2198	0	3380	0	16	0	324	0	1895	0	0	0	3272	0	0	2	0	1	0	0	14	0	35	0	0	1	0	1	0	0	0	176	1	0	0	0	1	0	1	3179	0	0	898	0	0	3289	3683	0	0	0	0	0	0	0	0	0	0	616	1414	1	0	0	0	5	0	0	0	0	0	0	0	3361	0	0	0	0	0	1	67	0	0	681	0	0	0	0	0	79	0	0	0	0	0	0	0	0	0	29	0	0	0	39	0	0	0	0	0	0	0	0	0	0	0	2700	0	0	0	0	0	0	1	0	0	0	0	0	0	0	0	1	0	382	0	0	0	0	0	0	0	3	0	0	0	443	0	25
ENSMUSG00000025933	Tmem14a	0	0	0	0	0	0	0	0	850	0	0	0	0	0	0	0	0	0	0	0	0	0	0	0	0	0	0	0	0	0	10	0	0	0	0	0	0	49	0	0	0	0	0	0	0	0	0	0	0	0	0	0	0	0	0	0	0	0	0	0	4	0	0	0	0	0	0	0	0	0	0	0	0	0	0	0	0	0	0	0	0	0	0	0	0	0	0	0	0	0	0	0	0	0	0	0	0	0	0	0	0	0	0	0	0	0	0	38	0	0	0	0	0	0	0	0	0	0	0	0	520	0	0	0	0	0	0	0	0	0	0	0	0	0	0	0	0	0	0	0	0	0	0	0	0	0	0	0	300	0	0	0	0	0	0	0	0	0	0	0	0	0	0	0	0	0	0	0	0	0	0	0	0	0	0	0	0	0	0	0	0	0	0	0	0	0	0	0	0	0	0	0	0	0	0	0	0	0	0	0	0	0	0	0	0	0	0	0	0	0	0	0	0	0	0	0	0	0	0	0	0	0	0	0	0
ENSMUSG00000025934	Gsta3	0	0	0	0	0	0	0	0	0	0	0	0	0	0	0	0	0	0	0	0	0	0	0	0	0	0	0	0	0	0	0	0	0	0	0	0	0	0	0	0	0	0	0	0	0	0	0	0	0	0	0	0	0	0	0	0	0	0	0	0	0	0	0	0	0	0	0	0	0	0	0	0	0	0	0	0	0	0	0	0	0	0	0	0	0	0	0	0	0	0	0	0	0	0	0	0	0	0	0	0	0	0	0	0	0	0	0	0	0	0	0	0	0	0	0	0	0	0	0	0	0	0	0	0	0	0	0	0	0	0	0	0	0	0	0	0	0	0	0	0	0	0	0	0	0	0	0	0	0	0	0	0	0	0	0	0	0	0	0	0	0	0	0	0	0	0	0	0	0	0	0	0	0	0	0	0	0	0	0	0	0	0	0	0	0	0	0	0	0	0	0	0	0	0	0	0	0	0	0	0	0	0	0	0	0	0	0	0	0	0	0	0	0	0	0	0	0	0	0	0	0	0	0	0	0
ENSMUSG00000085079	Khdc1b	0	0	0	0	0	0	0	0	0	0	0	0	0	0	0	0	0	0	0	0	0	0	0	0	0	0	0	0	0	0	0	0	0	0	0	0	0	0	0	0	3	0	0	0	0	0	0	0	0	0	0	0	0	0	0	0	0	0	0	0	0	0	0	0	0	0	0	0	0	0	0	0	0	0	0	0	0	0	0	0	0	0	0	0	0	0	0	0	0	0	0	0	0	0	0	0	0	0	0	0	0	0	0	0	0	0	0	0	0	0	0	0	0	0	0	0	0	0	0	0	0	0	0	0	0	0	0	0	0	0	0	0	0	0	0	0	0	0	0	0	0	0	0	0	0	0	0	0	0	0	0	0	0	0	0	0	0	0	0	0	0	0	0	0	0	0	0	0	0	0	0	35	0	0	10	0	0	0	0	0	0	0	0	0	0	0	0	0	0	0	0	0	0	0	0	0	0	0	0	0	0	0	0	0	0	0	0	0	0	0	0	0	0	0	0	0	0	0	0	0	0	0	0	0	0
ENSMUSG00000028033	Kcnq5	0	0	0	0	0	0	0	0	0	0	0	0	0	0	0	23	0	0	0	0	0	0	0	0	0	0	0	0	0	0	0	0	0	0	0	0	0	0	0	260	0	0	0	0	0	0	0	0	0	0	0	0	0	1	0	0	0	0	0	0	0	0	0	21	0	0	0	0	0	0	0	0	0	0	0	0	0	0	0	0	0	0	0	0	0	0	0	1	0	0	0	0	0	0	2	0	0	0	0	0	0	0	0	0	0	0	0	0	0	0	0	0	0	0	0	0	0	0	0	0	0	0	0	0	0	0	0	0	0	0	0	0	0	0	0	0	0	0	0	0	0	0	0	0	0	0	0	123	0	0	0	0	0	0	0	0	0	4	0	0	0	0	0	0	0	0	0	0	0	0	0	0	0	0	0	0	0	0	0	0	0	0	0	0	0	0	0	0	0	0	0	0	0	4	0	0	0	0	0	0	0	0	0	0	0	0	0	0	0	0	0	0	0	0	0	0	223	0	0	0	0	0	3	0	0
ENSMUSG00000041670	Rims1	0	0	0	0	0	0	0	0	0	0	0	0	0	0	0	0	0	0	0	0	0	0	0	0	0	0	19	0	0	0	1	0	0	0	0	0	1	0	0	0	0	0	0	0	0	0	0	0	0	0	0	0	0	0	0	0	0	0	0	0	0	0	0	0	0	0	0	0	0	0	0	0	0	0	0	0	0	0	0	0	0	0	0	0	0	0	0	0	0	0	0	0	0	0	0	0	0	4	0	0	0	0	0	0	0	0	0	0	0	0	0	0	0	0	0	1	0	0	3	0	0	0	0	0	0	0	0	0	0	0	0	0	0	0	0	0	0	0	0	0	0	0	0	0	0	0	0	0	0	0	0	0	0	0	0	0	0	0	0	0	0	0	0	0	0	0	0	0	0	0	0	0	0	0	0	0	0	0	0	0	0	0	0	0	0	0	0	0	0	0	0	0	0	0	0	0	0	0	0	0	0	0	0	0	0	0	0	0	0	0	0	0	0	0	0	0	0	0	0	0	0	0	0	0	0
ENSMUSG00000073730	4933415F23Rik	0	0	0	0	0	0	0	0	0	0	0	0	0	0	0	0	0	0	0	0	0	0	0	0	0	0	0	0	0	0	0	0	0	0	0	0	0	0	0	0	0	0	0	0	0	0	0	0	0	0	0	0	0	0	0	0	0	0	0	0	0	0	0	0	0	0	0	0	0	0	0	0	0	0	0	0	0	0	0	0	0	0	0	0	0	0	0	0	0	0	0	0	0	0	0	0	0	0	0	0	0	0	0	0	0	0	0	0	0	0	0	0	0	0	0	0	0	0	0	0	0	0	0	0	0	0	0	0	0	0	0	0	0	0	0	0	0	0	0	0	0	0	0	0	0	0	0	0	0	0	0	0	0	0	0	0	0	0	0	0	0	0	0	0	0	0	0	0	0	0	0	0	0	0	0	0	0	0	0	0	0	0	0	0	0	0	0	0	0	0	0	0	0	0	0	0	0	0	0	0	0	0	0	0	0	0	0	0	0	0	0	0	0	0	0	0	0	0	0	0	0	0	0	0	0
ENSMUSG00000065405	Mir30a	0	0	0	0	0	0	0	0	0	0	0	0	0	0	0	0	0	0	0	0	0	0	0	0	0	0	0	0	0	0	0	0	0	0	0	0	0	0	0	0	0	0	0	0	0	0	0	0	0	0	0	0	0	0	0	0	0	0	0	0	0	0	0	0	0	0	0	0	0	0	0	0	0	0	0	0	0	0	0	0	0	0	0	0	0	0	0	0	0	0	0	0	0	0	0	0	0	0	0	0	0	0	0	0	0	0	0	0	0	0	0	0	0	0	0	0	0	0	0	0	0	0	0	0	0	0	0	0	0	0	0	0	0	0	0	0	0	0	0	0	0	0	0	0	0	0	0	0	0	0	0	0	0	0	0	0	0	0	0	0	0	0	0	0	0	0	0	0	0	0	0	0	0	0	0	0	0	0	0	0	0	0	0	0	0	0	0	0	0	0	0	0	0	0	0	0	0	0	0	0	0	0	0	0	0	0	0	0	0	0	0	0	0	0	0	0	0	0	0	0	0	0	0	0	0
ENSMUSG00000026158	Ogfrl1	0	0	0	1770	0	0	0	0	0	2	0	0	0	0	0	0	1	0	0	1	0	0	610	0	0	5	0	0	0	0	0	0	4	0	0	0	13	45	0	0	0	0	0	0	0	0	0	0	0	0	478	0	0	0	0	0	0	0	0	0	0	0	0	0	0	0	1	0	0	0	0	1	654	0	0	0	0	0	479	0	0	0	0	0	0	0	0	0	0	7	15	0	1	1	0	0	63	0	0	0	0	0	0	0	1	0	0	0	0	0	1	0	0	0	1	0	0	0	0	0	0	1169	8	0	1718	9	0	0	0	45	0	0	230	0	0	80	0	0	8	129	0	0	0	0	0	0	0	79	0	0	562	0	0	0	0	0	4	265	0	0	0	0	0	0	0	5	6	0	0	0	4	0	0	4002	0	2802	0	0	0	0	0	0	230	2	0	0	0	0	0	0	0	0	12	0	0	0	24	35	0	0	0	0	0	0	0	0	0	0	0	0	0	0	39	1	0	70	0	0	1547	31	2	0	0	0	1
ENSMUSG00000026156	B3gat2	0	0	4	0	0	0	0	0	0	0	0	0	0	0	0	0	0	0	0	0	0	0	0	0	0	0	0	0	0	0	0	0	1	0	0	0	0	9	0	0	0	750	0	0	0	0	0	0	0	0	0	0	0	0	0	0	0	0	0	0	0	0	0	0	0	0	0	1	0	0	0	0	0	0	0	0	0	0	0	0	0	0	0	0	0	0	0	0	0	0	0	0	0	0	0	0	0	0	0	0	0	0	0	0	0	6	0	0	0	0	0	0	0	0	0	0	0	2	0	0	0	0	0	0	0	0	0	0	0	0	0	0	0	0	0	0	0	14	0	0	0	0	0	0	0	0	0	0	0	0	0	0	0	0	0	0	0	35	0	0	3060	0	0	0	0	0	0	0	0	0	0	0	0	0	0	0	0	0	0	0	0	8	0	0	0	0	0	0	0	0	0	0	0	0	0	0	0	0	0	0	0	0	0	0	0	0	0	0	0	0	0	0	0	0	0	0	0	0	0	0	0	0	0	0	0
ENSMUSG00000026155	Smap1	0	0	6	107	0	2	0	0	67	0	0	2	0	0	0	0	3	0	0	0	2	4	61	0	0	0	0	0	0	0	2	0	39	1	1	1	0	920	0	0	0	61	1	0	0	0	0	0	0	0	0	0	3	2	3	0	0	0	2	0	0	3	0	0	0	0	0	0	99	0	0	0	0	22	0	0	0	0	2	3	0	0	0	0	0	0	0	81	0	0	0	0	73	50	0	3	0	0	0	0	0	0	0	0	0	0	60	1	1	1	0	0	0	0	0	75	0	240	0	0	0	0	1	0	0	0	0	0	0	0	0	0	0	0	0	0	0	1468	1	11	0	0	0	131	0	1	0	0	0	0	0	0	0	0	0	0	33	2786	1	0	0	0	0	0	7	0	0	0	0	0	0	0	0	0	0	0	0	0	0	1	0	833	1	0	0	0	0	0	0	63	0	0	1	0	0	0	0	0	0	0	0	1	0	0	0	0	0	0	0	0	20	0	0	0	0	0	0	0	0	0	506	0	0	0	0
ENSMUSG00000026154	Sdhaf4	840	104	465	103	0	4	0	0	0	8	0	0	1518	0	0	129	0	0	1013	1	6	39	2247	0	9	254	1	5	741	1	0	0	854	436	0	362	25	349	88	2	0	0	5	0	10	0	0	0	0	107	0	107	0	0	0	0	0	93	834	0	0	604	334	0	8	2231	0	6	1135	0	971	0	8	930	254	17	0	0	1015	620	3086	76	0	0	1473	156	0	0	0	1957	0	0	623	28	7	1	136	0	1	0	49	0	0	0	0	2889	18	0	24	0	0	0	0	0	416	1	712	2354	0	340	0	127	0	4	0	25	404	9	0	1026	0	0	145	0	0	0	0	0	0	0	0	0	0	4	0	2612	0	0	74	0	0	0	0	0	0	0	10	10	0	52	0	0	301	0	137	1	3	0	6196	20	0	0	0	4	2627	2011	3	0	0	3475	11	10	1677	0	0	11322	13	17	2166	1	0	1478	183	0	5758	1	13	845	0	0	0	109	0	0	0	2	0	65	958	0	2455	0	0	0	8	0	0	0	0	3616	679	0	2469	9932	0
ENSMUSG00000026153	Fam135a	0	29	0	1166	0	0	0	0	166	545	0	0	0	4	164	8	23	717	4	0	0	0	525	0	598	0	0	0	973	0	1	0	0	0	9	0	0	475	0	0	0	0	5305	0	2	0	33	0	2	631	138	4	0	0	804	0	0	1260	31	1	515	0	0	0	2742	0	0	1	14	218	1	48	0	2	0	0	101	0	12	0	38	0	113	7	2711	256	0	0	1	0	0	177	0	0	0	0	108	0	1623	7	1	0	8	0	0	0	876	0	0	0	0	0	7649	0	0	0	8	1	1043	484	0	337	0	0	0	176	0	0	0	0	0	0	117	0	0	159	0	99	19	0	0	0	0	138	58	2	0	0	631	179	0	2	0	0	0	76	0	0	39	0	0	0	6	0	0	320	90	0	120	42	0	8	145	0	0	0	13326	0	0	18	0	2144	47	4557	0	0	0	264	0	287	0	0	139	5	0	0	634	0	0	0	4	0	0	0	2	1	0	0	532	0	276	0	0	0	0	0	3268	0	2	2	1370	0	0	0	3
ENSMUSG00000026147	Col9a1	2617	0	0	1	0	0	0	0	0	0	133	0	0	0	0	745	0	2	0	0	34	0	1018	0	198	0	0	0	0	0	0	0	2	1584	1	2	1	0	0	0	3142	0	3242	0	0	0	0	0	0	0	3266	0	1	1	8670	0	28	0	0	0	6754	0	42	567	0	8	3304	3	0	37	0	0	0	0	0	0	0	0	0	0	1525	12984	602	0	0	0	3176	0	0	2	0	1347	0	7	136	0	1	0	256	1145	35	27	0	4	1562	2	94	2080	1	10126	0	16	0	1	2	0	0	0	0	2928	0	0	0	2	0	0	0	0	5449	6	0	0	0	0	0	1	4640	565	0	12	0	0	4	569	1	0	0	8053	520	43	0	0	0	6163	0	1163	2	0	227	0	4	0	26	1299	0	25	954	0	7	0	0	2014	12571	52583	7656	483	1963	187	14	285	104	0	0	6687	0	3082	1230	0	0	224	0	0	2	1191	6294	0	6707	0	0	3488	8	7	0	0	11980	1801	38	0	1659	0	109	0	0	4244	7114	0	3323	1539	141	107	634	0	33	0	0
ENSMUSG00000026141	Col19a1	0	0	0	0	0	0	0	0	0	0	0	0	0	0	0	0	0	0	0	0	0	0	0	0	0	0	0	0	0	2	1	0	0	664	0	0	0	0	0	0	0	0	0	0	0	0	0	0	0	0	0	0	0	0	0	0	0	1	0	0	0	0	0	0	0	0	0	0	0	0	0	0	0	0	0	0	1	0	0	0	0	0	0	0	1	0	0	0	0	0	0	0	0	0	0	0	0	0	0	0	2	0	0	0	0	0	0	0	0	0	0	0	0	0	0	0	0	0	0	0	0	0	0	0	0	0	0	0	0	0	0	0	0	0	0	0	0	0	0	0	0	0	0	0	0	0	0	0	0	0	0	0	0	0	0	0	0	0	0	0	0	0	0	0	0	0	0	0	0	0	0	0	0	0	0	0	0	0	0	0	0	0	0	0	0	0	0	0	0	0	0	0	0	0	0	0	0	0	0	0	0	0	0	0	0	0	0	0	0	0	0	0	0	0	0	0	0	0	0	0	0	0	0	0	0
ENSMUSG00000099997	Tubb4b-ps2	0	0	0	0	0	0	0	0	0	0	0	0	0	0	0	16	2	0	0	0	0	0	0	0	0	0	0	0	0	0	0	0	0	0	0	0	0	0	0	0	0	0	0	0	0	0	0	0	0	0	0	0	0	0	0	0	0	0	0	0	0	0	0	0	0	0	0	0	1	0	0	0	0	0	0	0	0	0	3	2	0	0	0	1	0	0	0	0	0	0	0	0	1	0	0	0	0	0	0	0	0	0	0	0	0	0	1	0	1	0	4	0	0	0	0	0	0	0	0	0	0	0	0	0	0	0	0	0	0	0	0	0	1	0	0	0	0	0	0	1	0	0	0	0	0	0	0	0	0	0	4	0	0	0	0	0	2	0	0	0	0	0	0	0	0	0	0	0	0	1	1	0	0	0	0	0	0	0	0	0	0	1	1	0	0	0	0	0	0	0	0	0	2	0	0	0	0	0	0	0	0	0	0	0	0	0	0	0	0	0	1	0	0	0	0	0	0	0	0	0	0	0	0	0	0
ENSMUSG00000073725	Lmbrd1	0	0	0	0	0	0	0	0	0	2555	1085	0	0	0	0	0	1	0	0	0	0	118	0	0	0	0	3	591	0	0	0	1	0	0	0	0	0	0	93	0	0	3	0	0	0	2137	0	0	0	0	0	0	0	0	0	0	0	7	0	560	0	308	0	1	0	0	12	9	349	0	115	1	0	19	0	86	0	0	0	0	0	0	0	0	0	0	0	0	0	0	65	0	0	0	0	2313	27	0	0	0	0	0	482	0	0	0	0	117	888	0	0	0	0	57	1	0	0	0	0	0	0	0	0	60	0	8	0	0	0	0	0	0	0	0	0	0	0	0	1	0	0	0	0	0	0	0	0	0	0	0	0	0	0	0	0	1	142	0	1	0	1	0	0	0	15	15178	0	0	0	197	926	0	0	0	2	0	0	0	0	0	56	0	0	0	0	0	32	0	0	15308	0	0	0	0	0	0	6	0	0	1	0	1	0	0	249	0	0	0	0	0	0	0	12	0	0	0	5	0	0	2	0	0	0	0	0
ENSMUSG00000033569	Adgrb3	0	0	0	0	0	0	0	0	0	0	0	0	0	0	1	0	0	0	0	0	0	0	0	0	0	0	0	0	0	0	0	0	0	0	0	0	0	0	0	0	0	1	0	1	0	0	0	0	0	0	0	0	0	0	0	0	0	0	0	0	0	0	0	0	0	0	0	0	0	0	1	0	0	0	0	0	0	0	0	0	1	0	0	0	0	1	0	0	0	0	0	0	0	0	0	0	0	0	2034	0	0	0	0	0	0	0	0	0	0	0	0	0	0	0	10	0	10	0	0	0	0	0	0	0	0	0	0	0	0	0	0	0	0	0	0	0	0	0	0	0	0	0	0	0	0	0	0	0	0	0	0	0	0	0	0	0	0	0	0	0	0	0	0	0	0	0	0	0	0	0	0	0	0	1	0	0	0	0	0	0	0	0	0	0	0	0	0	0	0	0	0	0	0	0	0	0	0	0	0	0	0	0	0	0	0	0	0	0	0	0	0	0	0	1	0	0	0	0	0	0	1	0	0	0	0
ENSMUSG00000103563	8030445P17Rik	0	0	0	0	0	0	0	0	0	0	0	0	0	0	0	0	0	0	0	0	0	0	0	0	0	0	0	0	0	0	0	0	0	0	0	0	0	0	0	0	0	0	0	0	0	0	0	0	0	0	0	0	0	0	0	0	0	0	0	0	0	0	0	0	0	0	0	0	0	0	0	0	0	0	0	0	0	0	0	0	0	0	0	0	0	0	0	0	0	0	0	0	0	0	0	0	0	0	0	0	0	0	0	0	0	0	0	0	0	0	0	0	0	0	0	0	0	0	0	0	0	0	0	0	0	0	0	0	0	0	0	0	0	0	0	0	0	0	0	0	0	0	0	0	0	0	0	0	0	0	0	0	0	0	0	0	0	0	0	0	0	0	0	0	0	0	0	0	0	0	0	0	0	0	0	0	0	0	0	0	0	0	0	0	0	0	0	0	0	0	0	0	0	0	0	0	0	0	0	0	0	0	0	0	0	0	0	0	0	0	0	0	0	0	0	0	0	0	0	0	0	0	0	0	0
ENSMUSG00000103004	2900002M20Rik	0	0	0	0	0	0	0	0	0	0	0	0	0	0	0	0	0	0	0	0	0	0	0	0	0	0	0	0	0	0	0	0	0	0	0	0	0	0	0	0	0	0	0	0	0	0	0	0	0	0	0	0	0	0	0	0	0	0	0	0	0	0	0	0	0	0	0	0	0	0	0	0	0	0	0	0	0	0	0	0	0	0	0	0	0	0	0	0	0	0	0	0	0	0	0	0	0	0	0	0	0	0	0	0	0	0	0	0	0	0	0	0	0	0	0	0	0	0	0	0	0	0	0	0	0	0	0	0	0	0	0	0	0	0	0	0	0	0	0	0	0	0	0	0	0	0	0	0	0	0	0	0	0	0	0	0	0	0	0	0	0	0	0	0	0	0	0	0	0	0	0	0	0	0	0	0	0	0	0	0	0	0	0	0	0	0	0	0	0	0	0	0	0	0	0	0	0	0	0	0	0	0	0	0	0	0	0	0	0	0	0	0	0	0	0	0	0	0	0	0	0	0	0	0	0
ENSMUSG00000073722	4931408C20Rik	0	0	0	0	0	0	0	0	0	0	0	0	0	0	0	0	0	0	0	0	0	0	0	0	0	0	0	0	0	0	0	0	0	0	0	0	0	0	0	0	0	0	0	0	0	0	0	0	0	0	0	0	0	0	0	0	0	0	0	0	0	0	0	0	0	0	0	0	0	0	0	0	0	0	0	0	0	0	0	0	0	0	0	0	0	0	0	0	0	0	0	0	0	0	0	0	0	0	0	0	0	0	0	0	0	0	0	0	0	0	0	0	0	0	0	0	0	0	0	0	0	0	0	0	0	0	0	0	0	0	0	0	0	0	0	0	0	0	0	0	0	0	0	0	0	0	0	0	0	0	0	0	0	0	0	0	0	0	0	0	0	0	0	0	0	0	0	0	0	0	0	0	0	0	0	0	0	0	0	0	0	0	0	0	0	0	0	0	0	0	0	0	0	0	0	0	0	0	0	0	0	0	0	0	0	0	0	0	0	0	0	0	0	0	0	0	0	0	0	0	0	0	0	0	0
ENSMUSG00000048874	Phf3	0	0	3	0	0	0	0	0	0	329	1	55	442	879	3	202	0	1	116	0	96	1	0	0	2	5775	0	0	0	0	35	782	1882	512	0	35	0	0	0	0	2	438	0	0	0	0	0	1	0	0	5	288	1	94	0	9	0	1	5	3	254	2290	0	1	0	17	51	0	1927	10	0	0	102	67	0	0	31	133	5	3054	152	0	0	2	16	76	35	1120	94	0	1087	0	2610	2	0	0	1	0	66	24	428	1341	142	1	0	0	2124	0	0	1	0	179	0	0	0	0	0	2	4043	1247	0	52	0	86	6	4	0	0	1	0	0	0	0	0	0	0	0	3	5	169	1	0	4	4400	0	1920	0	257	755	16	0	0	0	0	376	0	7369	1	553	0	12	0	819	0	0	1185	0	0	0	32	17	3940	106	89	50	0	0	0	0	38	65	19	2790	62	0	40	0	0	2	0	0	0	0	0	0	1	1034	0	0	0	3200	0	0	0	0	14	752	520	0	0	10	0	19	0	0	0	80	0	1109	2000	0	0	0	0	18
ENSMUSG00000026064	Ptp4a1	0	0	0	0	0	0	0	0	23	1167	1	0	33	1729	965	0	2	0	0	0	0	0	0	0	0	0	0	0	0	0	0	0	0	0	0	0	483	0	0	36	0	0	3	0	5214	0	0	0	0	0	0	15	0	0	0	0	0	0	0	0	1	0	13	369	1	0	62	0	0	1	0	0	0	311	1	0	0	0	0	5	0	0	0	0	0	0	0	0	0	0	1	597	2	2787	0	15	0	0	0	0	0	92	0	0	0	0	0	0	4	5003	0	0	0	1722	0	0	0	433	0	0	0	1142	31	78	0	26	0	1983	13	1	0	0	2	0	0	1	910	726	0	0	0	0	276	0	515	3	0	1	0	0	29	0	0	1	0	0	0	5	0	2034	2	0	0	0	0	0	0	0	0	0	0	0	0	55	0	0	1	0	0	1	0	0	1770	0	0	4034	0	1070	0	0	0	0	0	2	0	58	0	0	0	78	0	0	0	0	0	0	153	430	0	0	0	0	0	8	0	1	0	1	0	0	0	0	0	2	215
ENSMUSG00000086727	4931428L18Rik	0	0	0	0	0	0	0	0	0	0	0	0	0	0	0	0	0	0	0	0	0	0	0	0	0	0	0	0	0	0	0	0	0	0	0	0	0	0	0	0	0	0	0	0	0	0	0	0	0	0	0	0	0	0	0	0	0	0	0	0	0	0	0	0	0	0	0	0	0	0	0	0	0	0	0	0	0	0	0	0	0	0	0	0	0	0	0	0	0	0	0	0	0	0	0	0	0	0	0	0	0	0	0	0	0	0	0	0	0	0	0	0	0	0	0	0	0	0	0	0	0	0	0	0	0	0	0	0	0	0	0	0	0	0	0	0	0	0	0	0	0	0	0	0	0	0	0	0	0	0	0	0	0	0	0	0	0	0	0	0	0	0	0	0	0	0	0	0	0	0	0	0	0	0	0	0	0	0	0	0	0	0	0	0	0	0	0	0	0	0	0	0	0	0	0	0	0	0	0	0	0	0	0	0	0	0	0	0	0	0	0	0	0	0	0	0	0	0	0	0	0	0	0	0	0
ENSMUSG00000050217	Lgsn	0	0	0	0	0	0	0	0	3	0	0	0	0	0	0	0	0	0	0	0	0	0	0	0	5	0	0	0	0	0	0	0	0	0	0	0	0	0	0	1	0	0	0	0	0	0	0	0	0	0	0	0	0	0	0	0	0	0	0	0	0	0	0	0	0	0	0	0	0	0	0	0	0	0	0	5	0	0	0	0	0	0	0	0	0	0	0	0	0	0	0	0	0	0	5	0	0	0	0	0	5	4	0	0	0	0	0	0	0	0	0	1	0	0	0	0	0	0	0	0	0	0	0	0	0	0	0	0	0	0	0	0	1	0	0	0	0	0	0	0	0	0	4	0	0	0	0	0	0	0	0	0	0	1	0	0	0	0	0	0	0	0	0	0	0	0	0	0	0	0	0	0	0	0	0	0	0	0	0	0	0	0	0	0	0	0	0	0	0	0	0	0	0	0	0	0	0	0	0	0	0	0	0	0	0	0	0	0	0	0	0	0	0	0	0	0	0	0	0	0	0	0	0	0	0
ENSMUSG00000026058	Khdrbs2	0	0	0	0	0	0	0	0	0	0	0	0	0	0	0	0	0	0	0	1	0	0	0	0	0	0	0	1	0	0	0	0	0	0	0	0	0	0	0	0	0	0	0	0	0	0	0	0	0	0	0	0	0	0	0	0	0	0	0	0	0	0	1	0	0	0	0	0	0	5	0	0	0	0	0	0	0	0	0	0	0	0	0	0	0	0	0	0	0	0	29	0	0	0	0	1	0	0	0	0	0	0	0	0	0	0	0	0	0	122	0	0	0	0	0	0	0	0	0	14	0	0	0	0	1	0	0	0	0	0	0	0	0	0	0	0	0	0	0	0	0	0	0	0	0	0	0	0	0	3	0	0	0	0	1	0	0	0	0	0	0	0	0	0	0	0	0	0	0	0	0	1	0	0	0	0	0	0	0	0	0	0	0	0	0	0	0	0	0	0	0	0	0	0	0	0	0	0	0	0	0	0	0	0	1	0	0	0	0	0	0	0	0	0	0	0	0	0	29	0	0	0	0	0	1
ENSMUSG00000026134	Prim2	349	0	157	0	519	0	0	0	212	4264	0	0	153	218	0	1	440	0	0	0	1	0	0	0	0	0	0	0	11	77	13	0	102	0	0	0	0	0	0	0	815	561	0	0	690	823	1	0	0	0	151	1	1770	0	0	0	1093	190	530	475	246	0	0	0	21	0	308	0	0	336	755	0	0	158	155	0	0	0	0	177	54	0	69	0	10	0	0	0	0	1	0	0	5711	621	1768	0	0	0	113	0	385	0	0	1552	1	2657	30	0	891	774	2918	0	0	0	0	1995	67	0	1019	625	0	1123	0	35	500	560	0	3936	0	1467	1	0	596	0	0	0	0	2520	0	506	0	0	0	782	0	0	0	0	0	13	5032	0	0	0	0	0	6402	31	714	0	10	2	0	71	3220	0	2	0	0	0	0	1935	327	0	0	0	1609	0	0	0	1	0	80	10383	0	0	0	0	87	0	269	0	0	0	0	0	8556	0	0	242	0	0	0	0	0	0	0	0	1699	0	2539	0	0	0	0	738	0	0	639	0	2137	0	0	0	0
ENSMUSG00000103746	1700001G17Rik	0	0	0	0	0	0	0	0	0	0	0	0	0	0	952	0	0	0	0	0	0	0	0	0	0	0	0	0	0	0	0	0	0	0	0	0	0	0	0	0	0	0	0	0	0	0	0	0	0	0	0	0	0	0	0	0	0	0	0	0	0	0	0	0	0	0	0	0	0	0	0	0	0	1145	0	0	0	0	0	0	0	0	0	0	0	0	0	0	0	0	0	0	0	0	0	0	0	0	0	0	0	0	0	0	0	0	0	0	0	0	0	0	0	0	0	0	0	0	0	0	0	0	0	0	0	0	0	0	0	0	0	0	0	0	0	0	0	0	0	0	0	0	0	0	0	0	0	0	0	0	0	0	0	0	0	0	0	0	0	0	0	0	0	0	0	0	2	0	0	0	0	0	0	0	0	0	0	0	0	0	0	0	0	0	0	0	0	0	0	0	0	0	0	0	0	0	0	0	0	0	0	0	0	0	0	0	0	0	0	0	0	0	0	0	0	0	0	0	0	0	0	0	0	0	0
ENSMUSG00000004768	Rab23	0	0	1	100	0	9	0	0	0	0	0	0	194	1449	0	0	0	0	0	0	0	3171	0	0	0	0	1	0	0	0	892	0	6	0	1381	0	0	0	0	0	1870	0	30	0	1	0	2	0	0	8953	264	0	0	0	722	1	0	0	2	84	1	31	0	0	0	0	1764	0	2	0	0	1227	0	0	0	0	0	0	0	0	0	11	0	0	0	0	0	0	0	3	2746	0	90	0	0	27	0	0	0	0	0	0	0	0	2	1020	1379	0	0	0	237	0	0	226	0	0	1	0	123	0	0	0	0	0	12	0	0	484	15	0	0	0	24	0	0	156	5	0	0	0	0	0	0	0	0	6	0	0	0	0	0	0	0	0	0	674	0	0	0	0	0	0	0	0	5	0	2	0	0	0	0	0	0	0	0	0	0	0	0	0	0	10121	0	536	0	0	0	0	2	0	0	0	0	0	0	0	7	2	0	0	0	0	0	0	0	0	0	44	0	0	125	0	0	0	8	1299	0	0	0	0	0	0	0	0	0
ENSMUSG00000042215	Bag2	0	0	0	0	0	0	0	0	0	0	0	0	0	0	0	0	2105	0	0	0	0	0	0	0	0	867	0	939	0	0	59	163	0	0	499	0	0	0	1	2554	0	9	0	0	0	0	0	0	0	0	0	0	1	638	437	0	0	0	0	0	0	129	0	0	0	0	68	0	0	0	4847	0	0	0	0	2621	0	0	0	0	0	52	0	0	0	0	15263	0	0	0	0	0	6	0	229	0	0	0	0	0	0	5324	0	0	2	0	43	0	0	8012	0	0	0	68	0	2349	0	0	0	2949	6760	0	0	0	0	0	308	0	0	0	0	0	0	0	0	0	0	0	0	0	0	0	0	0	0	0	0	0	0	0	0	0	0	0	0	32	0	0	0	0	236	0	0	0	0	0	340	0	0	0	0	180	0	0	0	0	0	0	0	0	0	0	0	801	0	0	0	0	0	0	0	0	0	0	0	0	0	0	0	0	0	0	0	0	0	0	0	531	1	0	0	0	0	0	0	0	0	0	0	1	0	0	0	0	0
ENSMUSG00000042197	Zfp451	7	1	2891	1383	0	0	1	0	1	27	0	2029	45	0	1540	173	650	0	0	0	13	170	0	0	0	0	834	0	0	0	715	2020	0	0	0	0	0	5	1349	0	224	1901	0	0	0	140	0	0	0	3350	1799	144	1	0	0	2	0	1237	0	0	75	18	0	2205	0	740	1193	0	48	1	145	29	1	0	10006	0	0	103	1046	19	956	0	1	0	2612	0	0	743	1	1	4930	0	0	0	0	209	0	0	255	0	462	0	0	0	0	0	234	0	45	98	67	0	0	0	0	0	48	867	1467	2575	0	1	0	15	0	3275	0	36	255	2702	0	0	0	0	0	0	4307	5	0	614	0	0	0	0	1361	0	0	1044	0	39	835	0	0	9418	0	0	101	0	67	0	0	0	0	345	0	49	3833	0	101	22	8	103	1	0	21	129	0	0	0	12	121	78	0	767	0	50	722	4	0	3654	3	8	1036	0	1101	1	2026	775	0	0	0	0	0	0	0	0	0	0	0	0	7	0	2	0	2272	0	6206	0	0	0	100	0	45	0	29
ENSMUSG00000042182	Bend6	0	0	0	0	0	0	0	0	0	0	0	0	0	0	0	0	0	0	0	0	0	0	0	0	0	0	0	0	0	0	0	0	0	0	0	0	0	0	0	0	0	0	0	0	0	0	0	0	0	0	0	0	0	0	0	1	0	0	0	0	0	0	0	0	0	0	0	0	0	0	0	0	0	0	0	0	0	0	0	0	0	0	0	0	0	0	0	0	0	0	0	0	0	0	0	0	0	0	0	0	0	0	0	0	0	0	0	0	0	0	0	0	0	0	0	0	0	0	0	0	0	0	1	0	0	0	0	0	0	0	0	0	0	0	0	0	0	0	0	0	0	0	0	0	0	0	0	0	0	0	0	0	0	0	0	0	0	0	0	0	0	0	0	0	0	0	0	0	0	0	0	0	0	0	0	0	0	0	0	0	0	0	0	0	0	0	0	0	0	0	0	0	0	0	0	0	0	0	0	0	0	0	0	0	0	0	0	0	0	0	0	0	0	0	0	0	0	0	0	0	0	0	0	0	0
ENSMUSG00000026131	Dst	0	0	2	0	49	0	0	0	10	26	0	0	0	48	0	43	46	4	0	1472	0	0	0	0	0	270	45	136	0	0	8	0	8	8	42	5	0	0	1	0	0	0	2	3	0	0	0	0	0	19	0	38	23	0	0	78	959	0	0	0	0	0	0	65	139	101	0	1	2	0	15	0	0	57	0	248	58	0	449	0	632	0	1	3	0	38	2	0	0	0	15	0	376	0	45	939	0	0	0	0	0	0	1911	0	1298	321	0	90	2	650	9	0	49	0	131	0	0	0	6	0	0	1	0	0	0	15	4	0	0	0	0	0	0	0	0	34	0	167	0	1	0	0	0	103	0	101	0	58	133	4	255	0	0	0	0	1105	0	104	188	0	86	0	0	0	0	0	0	0	0	0	0	15	17	212	553	0	0	0	0	0	0	0	0	0	0	340	0	0	0	0	80	0	5	0	0	0	0	0	0	8	48	0	0	0	0	0	0	0	0	0	0	0	0	0	396	0	0	0	0	0	1	0	0	51	0
ENSMUSG00000105982	mmu-mir-6896	0	0	0	0	0	0	0	0	0	0	0	0	0	0	0	0	0	0	0	0	0	0	0	0	0	0	0	1	0	0	0	0	0	0	0	0	0	0	0	0	0	0	0	0	0	0	0	0	0	0	0	0	0	0	0	0	0	0	0	0	0	0	0	0	0	0	0	0	0	0	0	0	0	0	0	0	0	0	0	0	0	0	0	0	0	0	0	0	0	0	0	0	0	0	0	0	0	0	0	0	0	0	0	0	0	0	0	0	0	0	0	0	0	0	0	1	0	0	0	0	0	0	0	0	0	0	0	0	0	0	0	0	0	0	0	0	0	0	0	0	0	0	0	0	0	0	0	0	0	1	0	0	0	0	0	0	0	0	0	0	0	0	0	0	0	0	0	0	0	0	0	0	0	0	0	0	0	0	0	0	0	0	0	0	0	0	0	0	0	0	0	0	0	0	0	0	0	0	0	0	0	0	0	0	0	0	0	0	0	0	0	0	0	0	0	0	0	0	0	0	0	0	0	0	1
ENSMUSG00000104475	D630036G22Rik	0	0	0	0	0	0	0	0	0	0	0	0	0	0	0	0	0	0	0	0	0	0	0	0	0	0	0	0	0	0	0	0	0	0	0	0	0	0	0	0	0	0	0	0	0	0	0	0	0	0	0	0	0	0	0	0	0	0	0	0	0	0	0	0	0	0	0	0	0	0	0	0	0	0	0	0	0	0	0	0	0	0	0	0	0	0	0	0	0	0	0	0	0	0	0	0	0	0	0	0	0	0	0	0	0	0	0	0	0	0	0	0	0	0	0	0	0	0	0	0	0	0	0	0	0	0	0	0	0	0	0	0	0	0	0	0	0	0	0	0	0	0	0	2	0	0	0	0	142	0	0	0	0	0	0	0	0	0	0	0	0	0	0	0	0	0	0	0	0	0	0	0	0	0	0	0	0	0	0	0	0	0	0	0	0	0	0	0	0	0	0	0	0	0	0	0	0	0	0	0	0	0	0	0	0	0	0	0	0	0	0	0	0	0	0	0	0	0	0	0	0	0	0	0	0
ENSMUSG00000103001	A930005N03Rik	0	0	0	0	0	0	0	0	0	0	0	0	0	0	0	0	0	0	0	0	3976	0	0	0	0	0	0	0	0	0	0	0	0	0	0	0	0	0	0	0	0	0	0	0	0	0	0	0	0	0	0	0	0	0	0	0	0	0	0	0	0	0	0	0	0	0	0	0	0	0	0	0	0	0	0	0	0	0	0	0	0	0	0	0	0	0	0	0	0	0	0	0	0	0	0	0	0	0	0	0	0	0	0	0	0	0	0	0	0	0	0	0	0	0	0	0	0	0	0	0	0	0	0	0	1	0	0	0	0	0	0	0	0	0	0	0	0	0	0	0	0	0	0	0	0	0	0	0	0	0	0	0	0	0	0	0	0	0	0	0	0	0	0	0	0	0	0	0	0	0	0	0	0	0	0	0	0	0	0	0	0	0	0	0	0	0	0	0	0	0	0	0	0	0	0	0	0	0	0	0	0	0	0	0	0	0	0	0	0	0	0	0	0	0	0	0	0	0	0	0	0	0	0	0	0
ENSMUSG00000042111	Ccdc115	0	0	0	0	0	0	4	0	174	0	0	0	0	0	0	0	0	0	0	0	0	0	0	0	0	0	1	0	0	0	0	92	0	0	0	0	21	0	17	0	40	0	0	0	0	0	0	0	0	0	8	0	0	0	0	0	0	0	0	0	0	0	0	0	0	0	0	0	0	0	0	0	0	0	43	0	81	34	332	0	0	0	0	0	0	0	0	0	0	5	0	0	0	0	3	0	0	0	0	0	211	388	0	0	394	0	0	0	26	0	0	0	0	0	0	0	0	0	0	111	0	0	0	0	10	0	0	0	14	0	0	0	0	0	0	12	0	0	0	0	0	0	0	0	12	0	0	0	0	0	0	0	0	0	0	176	0	169	0	0	0	0	0	0	0	0	0	0	0	0	0	0	0	0	130	0	0	1	0	0	0	3	0	45	0	0	0	0	0	0	0	0	0	0	0	0	562	84	0	0	0	1	0	0	0	58	0	0	0	0	4	0	0	0	0	0	0	0	0	0	58	0	0	0	0
ENSMUSG00000026127	Imp4	0	0	15	0	7	0	292	0	0	0	0	0	0	0	0	0	20	1087	0	4652	0	0	2503	0	0	1	0	0	214	0	71	2134	4947	0	1867	4	2	0	0	1130	0	0	0	0	0	0	0	0	0	2906	1063	0	0	40	0	0	0	1911	0	0	0	0	0	0	0	0	78	521	5586	0	4649	0	0	0	0	0	0	0	0	90	0	0	0	8477	91	0	0	376	0	431	2170	0	0	3	0	604	0	0	4685	0	114	0	0	0	9897	1029	867	0	18	3752	0	1	0	4621	1	0	1	0	33	0	0	0	0	0	0	180	1812	0	0	0	0	0	3557	0	0	0	0	0	3	0	0	0	0	0	990	1811	0	0	0	0	427	0	0	1	1	0	628	1522	0	0	0	0	1	446	0	0	0	1	0	0	0	1	0	0	87	0	0	0	32	7	0	0	18	0	0	1	0	0	0	16515	0	0	0	0	0	0	5249	1	0	60	42	0	0	0	0	70	0	97	13177	0	23	0	0	0	0	0	10	1	0	3	0	0	0	0	266
ENSMUSG00000026126	Ptpn18	0	1	0	0	0	0	0	0	0	0	0	0	0	0	0	0	0	0	0	0	0	0	0	0	0	0	0	0	2	0	0	0	0	0	0	0	0	0	0	0	0	0	0	0	0	283	0	0	0	0	0	0	0	3	0	0	0	0	0	0	0	0	0	0	1	0	0	0	0	0	0	0	0	0	0	0	0	0	0	0	0	0	0	0	0	0	0	0	0	0	1	503	0	0	0	0	0	0	0	0	0	0	0	0	0	0	203	0	0	0	0	0	0	0	0	0	0	0	0	0	0	0	0	0	0	0	0	0	0	0	0	0	0	0	0	0	0	0	0	0	0	0	0	0	0	0	0	0	0	0	0	0	0	0	0	0	0	0	0	0	0	0	0	0	0	0	0	0	0	0	0	0	0	0	0	0	0	0	0	0	0	0	0	0	0	0	0	0	0	0	0	0	42	0	0	0	0	0	0	0	0	0	0	0	0	0	0	0	0	0	0	0	0	0	0	0	0	0	0	0	0	0	0	0	0
ENSMUSG00000101223	4930568A12Rik	0	0	0	0	0	0	0	0	0	0	0	0	0	0	0	0	0	0	0	0	0	0	0	0	0	0	0	0	0	0	0	0	0	0	0	0	0	0	0	0	0	0	0	0	0	0	0	0	0	0	0	0	0	0	0	0	0	0	0	0	0	0	0	0	0	0	0	0	0	0	0	0	0	0	0	0	0	0	0	0	0	0	0	0	0	0	0	0	0	0	0	0	0	0	0	0	0	0	0	0	0	0	0	0	0	0	0	0	0	0	0	0	0	0	0	0	0	0	0	0	0	0	0	0	0	0	0	0	0	0	0	0	0	0	0	0	0	0	0	0	0	0	0	0	0	0	0	0	0	0	0	0	0	0	0	0	0	0	0	0	0	0	0	0	0	0	0	0	0	0	0	0	0	0	0	0	0	0	0	0	0	0	0	0	0	0	0	0	0	0	0	0	0	0	0	0	0	0	0	0	0	0	0	0	0	0	0	0	0	0	0	0	0	0	0	0	0	0	0	0	0	0	0	0	0
ENSMUSG00000026125	Prss39	0	0	0	0	0	0	0	0	0	0	0	0	0	0	0	0	0	0	0	0	0	0	0	0	0	0	0	0	0	0	0	0	0	0	0	0	0	0	0	0	0	0	0	0	0	0	0	0	0	0	0	0	0	0	0	0	0	0	0	0	0	0	0	0	0	0	0	0	0	0	0	0	0	0	0	0	0	0	0	0	0	0	0	0	0	0	0	0	0	0	0	0	0	0	0	0	0	0	0	0	0	0	0	0	0	0	0	0	0	0	0	0	0	0	0	0	0	0	0	0	0	0	0	0	0	0	0	0	0	0	0	0	0	0	0	0	0	0	0	0	0	0	0	0	0	0	0	0	0	0	0	0	0	0	0	0	0	0	0	0	0	0	0	0	0	0	0	0	0	0	0	0	0	0	0	0	0	0	0	0	0	0	0	0	0	0	0	0	0	0	0	0	0	0	0	0	0	0	0	0	0	0	0	0	0	0	0	0	0	0	0	0	0	0	0	0	0	0	0	0	0	0	0	0	0
ENSMUSG00000045174	Amer3	0	0	0	0	0	0	0	0	0	0	0	0	0	0	0	0	0	0	0	0	0	0	0	0	0	0	0	0	0	0	0	0	0	0	0	0	0	0	0	0	0	0	0	0	0	0	0	0	0	0	0	0	0	0	0	0	0	0	0	0	0	0	0	0	0	0	0	0	0	0	0	0	0	0	0	0	0	0	0	0	0	0	0	0	0	0	0	0	0	0	0	0	1	0	0	0	0	0	0	0	0	0	0	0	0	0	0	0	0	0	0	0	0	0	0	0	0	0	0	0	0	0	0	0	0	0	0	0	0	0	0	0	0	0	0	0	0	0	0	0	0	0	0	0	0	0	0	0	0	0	0	0	0	0	0	0	0	0	0	0	0	0	0	0	0	0	0	0	0	1	0	0	0	0	0	0	0	0	0	0	0	0	0	0	0	0	0	0	0	0	0	0	0	0	0	0	0	0	0	0	0	0	0	0	0	0	0	0	0	0	0	0	0	0	0	0	0	0	0	0	0	0	0	0	0
ENSMUSG00000037509	Arhgef4	0	0	0	0	0	0	0	0	0	0	0	0	0	0	0	0	0	0	0	0	0	0	0	0	0	0	0	0	0	0	0	0	0	0	0	0	0	1	0	0	0	0	0	0	0	0	0	0	0	0	0	0	0	0	0	0	0	0	0	0	0	0	0	0	0	0	0	0	1	0	0	8639	0	0	0	0	878	0	40	0	0	0	0	0	0	0	0	0	0	456	0	0	0	0	0	37	0	0	0	0	0	0	0	0	0	0	0	0	0	0	0	0	0	41	0	0	0	0	0	0	0	0	0	0	0	0	127	0	0	0	0	0	0	0	0	0	0	0	0	0	0	0	0	0	0	0	0	0	0	0	0	0	0	0	0	0	0	0	0	0	0	0	0	0	0	0	0	0	0	0	0	0	0	0	0	0	0	0	0	0	0	0	0	0	0	0	0	0	0	0	0	0	0	0	0	0	0	0	0	0	0	0	0	0	0	0	0	0	0	0	0	0	0	0	0	0	0	0	0	0	0	0	0	0	0
ENSMUSG00000037503	Fam168b	0	6	0	147	21	2	93	0	11	2	1455	9	1	1	0	63	0	0	0	0	26	370	4949	0	0	0	118	0	8	0	0	0	0	2	31	99	5	0	2888	3	0	5	2745	0	0	1	1	0	0	6782	2749	1	109	2	149	0	0	2	0	2127	0	0	0	0	0	18	2	0	37	6	20	1	0	2636	0	13	4	9	0	18	0	473	0	6	15	127	14	450	0	0	7	6	0	82	0	10	0	0	85	1318	3469	17	8	27	9	41	3849	0	16	11	4895	0	0	361	0	24	1	15	5	0	0	25	3	593	7	5	0	0	0	0	0	0	0	0	0	0	1	1	28	175	0	0	5	1	2747	6394	0	2	2	2071	4	0	0	0	0	2934	6489	7446	44	19	3	0	175	47	23	14	4434	0	10	22	23	1	0	0	43	0	0	1	0	9	287	3	643	3827	0	1092	948	19	0	9361	0	5014	186	0	20	0	117	1130	0	0	0	12	0	0	4	0	35	4	0	0	2991	0	0	10	23125	4	2	0	6810	0	214	0	16	0	4
ENSMUSG00000026123	Plekhb2	0	0	0	0	0	0	0	0	0	0	0	545	0	0	0	0	0	0	0	0	0	0	0	0	0	0	0	0	0	0	0	0	204	0	0	0	0	0	0	0	0	0	0	0	0	0	0	0	0	0	0	0	0	0	0	0	0	0	0	0	0	0	0	0	0	0	0	0	4104	0	0	0	0	0	0	24	0	1	0	0	0	0	0	0	0	10740	0	0	0	0	0	0	0	0	0	0	0	0	0	0	0	0	0	0	0	0	0	0	0	0	0	0	0	0	0	0	0	0	0	0	0	0	0	0	0	0	18	0	0	0	0	0	0	0	0	0	0	0	0	0	0	0	0	0	0	0	0	0	0	0	0	0	0	0	0	0	0	0	0	0	0	0	0	0	0	0	0	0	0	0	0	0	0	0	0	0	0	0	0	0	0	0	0	0	0	15	0	0	0	0	7	0	0	0	0	0	0	0	0	0	0	0	0	0	0	0	0	0	0	0	0	0	0	1	0	0	0	1	0	0	0	0	0	0	0
ENSMUSG00000102531	1110002O04Rik	0	0	0	0	0	0	0	0	0	0	0	0	0	0	0	0	0	0	0	0	0	0	0	0	0	0	0	0	0	0	0	0	0	0	0	0	0	0	0	0	0	0	0	0	0	0	0	0	0	0	0	0	0	0	0	0	0	0	0	0	0	0	0	0	0	0	0	0	0	0	0	0	0	0	0	0	0	0	0	0	0	0	0	0	0	0	0	0	0	0	0	0	0	0	0	0	0	0	0	0	0	0	0	0	0	0	0	0	0	0	0	0	0	0	0	0	0	0	0	0	0	0	0	0	0	0	0	0	0	0	0	0	0	0	0	0	0	0	0	0	0	0	0	0	0	0	0	0	0	0	0	0	0	0	0	0	0	0	0	0	0	0	0	0	0	0	0	0	0	0	0	0	0	0	0	0	0	0	0	0	0	0	0	0	0	0	0	0	0	0	0	0	0	0	0	0	0	0	0	0	0	0	0	0	0	0	0	0	0	0	0	0	0	0	0	0	0	0	0	0	0	0	0	0	0
ENSMUSG00000104201	4930535G08Rik	0	0	0	0	0	0	0	0	0	0	0	0	0	0	0	0	0	0	0	0	0	0	0	0	0	0	0	0	0	0	0	0	0	0	0	0	0	0	0	0	0	0	0	0	0	0	0	0	0	0	0	0	0	0	0	0	0	0	0	0	0	0	0	0	0	0	0	0	0	0	0	0	0	0	0	0	0	0	0	0	0	0	0	0	0	0	0	0	0	0	0	0	0	0	0	0	0	0	0	0	0	0	0	0	0	0	0	0	0	0	0	0	0	0	0	0	0	0	0	0	0	0	0	0	0	0	0	0	0	0	0	0	0	0	0	0	0	0	0	0	0	0	0	0	0	0	0	0	0	0	0	0	0	0	0	0	0	0	0	0	0	0	0	0	0	0	0	0	0	0	0	0	0	0	0	0	0	0	0	0	0	0	0	0	0	0	0	0	0	0	0	0	0	0	0	0	0	0	0	0	0	0	0	0	0	0	0	0	0	0	0	0	0	0	0	0	0	0	0	0	0	0	0	0	0
ENSMUSG00000045216	Hs6st1	0	0	0	0	0	0	0	0	0	0	0	0	0	0	0	0	33	0	0	0	0	0	0	0	0	0	2	0	0	0	0	0	0	0	0	0	0	0	0	0	0	0	0	0	0	0	0	0	0	0	0	0	0	0	1438	0	0	0	0	0	0	0	0	0	0	0	0	0	0	0	0	0	0	0	0	0	0	0	0	0	0	0	0	0	0	0	0	0	0	0	0	0	0	0	0	0	0	0	0	0	0	0	254	0	0	0	0	0	0	0	0	0	0	0	2	0	277	0	1	0	0	69	0	0	0	0	0	0	0	0	0	0	0	0	0	0	0	0	0	0	0	0	0	16	0	718	0	0	0	0	0	0	0	0	0	2	0	4175	0	0	0	0	0	0	0	0	0	0	0	0	0	0	0	0	0	0	0	0	0	0	0	0	0	0	0	0	0	0	0	0	0	0	0	0	0	0	0	0	0	0	0	0	0	0	0	0	0	0	0	0	310	0	0	0	0	0	0	0	0	0	0	0	0	0	0
ENSMUSG00000037470	Uggt1	0	0	544	1281	1411	0	0	0	0	2	0	1209	9	0	10	0	0	7	0	0	0	14	0	0	1	0	5	0	0	0	0	0	0	0	0	3356	129	0	0	166	1328	3	2682	12	0	0	82	0	0	0	2171	9	0	8	0	9	0	1584	0	6	0	0	0	0	0	0	0	0	0	0	0	0	0	0	4002	1	2	1816	0	844	0	0	0	0	517	0	0	1	0	1	781	0	0	353	0	0	0	0	0	25	873	0	0	0	0	0	116	0	0	0	1120	0	0	0	0	0	0	0	0	0	0	0	6683	80	22	79	656	0	0	1	0	0	0	0	0	0	0	0	0	0	0	0	0	0	778	2	0	27	0	1583	0	0	0	1	0	0	14	0	0	0	47	0	0	0	1	1385	23	0	0	0	1344	0	0	0	0	0	0	0	2	0	3	5	0	1	0	2	0	11	0	1	0	0	3667	0	0	0	3024	4	0	0	8750	38	0	0	0	0	0	7	433	0	0	0	0	0	0	0	0	146	8160	293	0	0	0	0	6358
ENSMUSG00000098752	Mir6897	0	0	0	0	3	0	0	0	0	0	0	1	0	0	0	0	0	0	0	0	0	0	0	0	0	0	0	0	0	0	0	0	0	0	0	0	0	0	0	0	0	0	5	0	0	0	0	0	0	0	2	0	0	0	0	0	0	0	0	0	0	0	0	0	0	0	0	0	0	0	0	0	0	0	3	0	0	0	0	0	0	0	0	0	0	0	0	0	0	0	0	0	0	0	0	0	0	0	0	0	0	0	0	0	0	0	0	0	0	0	0	0	0	0	0	0	0	0	0	0	0	0	5	0	0	0	0	0	0	0	0	0	0	0	0	0	0	0	0	0	0	0	0	0	0	0	0	0	0	0	0	0	0	0	0	0	0	0	0	0	0	0	0	0	0	0	0	0	0	0	0	0	0	0	0	0	0	0	0	0	0	0	0	0	0	0	0	0	0	0	0	0	4	0	0	0	4	0	0	0	0	0	0	0	0	0	0	0	0	0	0	0	0	0	0	0	0	0	11	0	0	0	0	0	8
ENSMUSG00000047180	Neurl3	0	0	0	0	0	0	0	0	0	0	0	0	0	0	0	0	0	0	0	0	0	0	0	0	0	0	0	0	0	0	0	0	0	0	0	0	0	0	0	0	0	0	0	0	0	0	0	0	0	0	0	0	0	0	0	0	0	0	0	0	0	0	0	0	0	0	0	0	0	0	0	0	0	0	0	0	0	0	0	0	0	0	0	0	0	0	0	316	0	0	0	0	0	0	0	0	0	0	0	0	0	0	1	0	0	0	0	0	0	0	0	0	0	0	0	0	0	0	0	0	0	0	0	0	0	0	0	0	0	0	0	0	0	0	0	0	0	0	0	0	0	0	0	0	0	0	0	0	0	0	0	0	0	0	0	0	0	0	0	0	0	0	0	0	0	0	0	0	0	0	0	0	0	0	0	0	0	0	0	0	0	0	0	0	0	0	0	0	0	0	0	0	0	0	0	0	0	0	0	0	0	0	0	0	0	0	0	0	0	0	0	0	0	0	0	0	0	0	0	0	0	0	0	0	0
ENSMUSG00000037447	Arid5a	2	0	4	0	2	2	4	0	0	0	0	1	1	0	0	0	1	0	1	0	2	0	1	0	1	0	4	4	0	0	1	1	486	0	0	0	0	2	0	12	0	0	0	1	0	0	0	0	0	0	0	0	3	0	0	0	1	3	1	0	2	2	17	0	0	0	1	0	0	0	13	4	2	0	0	9	1	0	4	4	16	1	0	0	6	0	0	0	0	4	2	0	2	0	14	0	1	0	0	3	2	4	20	9	0	0	1	32	8	1	6	0	0	1	5	1	0	0	5	3	0	4	4	0	3	4	8	2	5	2	0	0	1	0	0	0	2	2	0	1	0	0	16	7	13	2	0	0	0	0	3	0	0	2	0	5	0	0	0	0	15	0	0	0	0	0	0	0	0	0	0	0	2	0	5	0	1	0	0	0	0	0	0	0	0	0	0	0	0	0	0	0	0	0	0	0	2	0	0	729	0	0	0	0	0	0	0	0	4	0	0	0	0	0	0	0	0	0	0	0	0	0	0	0	0
ENSMUSG00000102762	4930403P22Rik	0	0	0	0	0	0	0	0	0	0	0	0	0	0	0	0	0	0	0	0	0	0	0	0	0	0	0	0	0	0	0	0	0	0	0	0	0	0	0	0	0	0	0	0	965	0	0	0	0	0	0	0	0	0	0	0	0	0	0	0	0	0	0	0	0	0	0	0	0	0	0	0	0	0	0	0	0	0	0	0	0	0	0	0	0	0	0	0	0	0	0	0	0	0	0	0	0	0	0	0	0	0	0	0	0	2944	0	0	0	0	0	0	0	0	0	0	0	0	0	0	0	0	0	0	0	0	0	0	0	0	0	0	0	0	0	0	0	0	0	0	0	0	0	0	0	0	0	0	0	0	0	0	0	0	0	0	0	0	0	0	0	0	0	0	0	0	0	0	0	0	0	0	0	0	0	0	0	0	0	0	0	0	0	0	0	0	0	0	0	0	0	0	0	0	0	0	0	0	0	0	0	0	0	0	0	0	0	0	0	0	0	0	0	0	0	0	0	0	0	0	0	0	0	0	0
ENSMUSG00000010453	Kansl3	0	0	1666	0	0	9	0	0	0	0	0	48	0	0	2342	0	38	0	5008	0	1	2714	0	0	0	0	0	0	1493	0	594	3	0	23	0	0	61	0	0	0	1	0	0	1	0	0	0	0	0	0	0	0	433	0	439	50	0	9	0	11	0	0	0	0	0	1869	13	0	100	147	1	2	0	1	0	1	2430	0	0	1	0	0	0	0	0	0	0	2378	0	2636	0	7	0	0	0	0	4	0	0	0	188	0	1	0	0	0	370	1	0	0	244	0	0	0	0	1926	0	0	723	0	0	3523	906	0	32	0	0	2	0	0	0	0	14	0	0	0	0	0	4	0	0	1	0	1	0	21	0	25	0	417	0	0	0	0	0	85	0	1	0	0	540	0	0	0	0	0	0	0	0	2	0	1	1	0	3	0	0	0	65	0	0	2	0	316	0	0	16	1	1	0	0	10	0	6	0	0	1171	0	0	0	0	5	0	0	102	0	18	1119	1	0	8	0	1	0	2	0	8	0	6	0	0	0	6	0	0
ENSMUSG00000098680	Mir6898	0	0	0	0	0	0	0	0	0	0	0	0	0	0	1	0	0	0	0	0	0	0	0	0	0	0	0	0	0	0	0	0	0	0	0	0	0	0	0	0	0	0	0	0	0	0	0	0	0	0	0	0	0	0	0	0	0	0	0	0	0	0	0	0	0	0	0	0	0	0	0	0	0	0	0	0	0	0	0	0	0	0	0	0	0	0	0	0	0	0	0	0	0	0	0	0	0	0	0	0	0	0	0	0	0	0	0	0	0	0	0	0	0	0	0	0	0	0	0	0	0	0	0	0	0	0	0	0	0	0	0	0	0	0	0	0	0	0	0	0	0	0	0	0	0	0	0	0	0	0	0	0	0	0	0	0	0	0	0	0	0	0	0	0	0	0	0	0	0	0	0	0	0	0	0	0	0	0	0	0	0	0	0	0	0	0	0	0	0	0	0	0	0	0	0	0	0	0	0	0	0	0	0	0	0	0	0	0	0	0	0	0	0	0	0	0	0	0	0	0	0	0	0	0	0
ENSMUSG00000037432	Fer1l5	0	0	0	0	0	0	0	0	0	0	0	0	0	0	0	0	0	0	0	0	0	0	0	0	0	0	0	0	0	0	0	0	0	0	0	0	0	0	0	0	0	0	0	0	0	0	0	0	0	0	0	0	0	0	0	0	0	0	0	0	0	0	0	0	1	0	0	0	0	0	0	0	0	0	0	0	0	0	0	0	0	0	0	0	0	0	0	0	0	0	0	0	0	0	0	0	0	0	0	0	0	0	0	0	0	0	0	0	0	0	0	0	0	0	0	0	0	0	0	0	0	0	0	0	0	0	0	0	0	0	0	0	0	0	0	0	0	0	0	0	0	0	0	0	0	0	0	0	0	0	0	0	0	0	0	0	0	0	0	0	0	0	0	0	0	0	0	0	0	0	0	0	0	0	0	0	0	0	0	0	0	0	0	0	0	0	0	0	0	0	0	0	0	0	0	0	0	0	0	0	0	0	0	0	0	0	0	0	0	0	0	0	0	0	0	0	0	0	0	0	0	0	0	0	0
ENSMUSG00000001143	Lman2l	41	0	0	0	0	0	0	0	0	0	0	0	5	0	0	0	0	0	0	0	0	0	0	0	0	0	0	0	0	0	0	26	0	0	0	0	0	0	0	0	0	155	9	0	0	0	0	0	0	0	0	2	0	0	0	0	1019	0	0	0	0	0	0	0	11	0	0	0	0	0	0	402	0	1	0	0	1	0	0	0	1	0	0	0	0	0	0	6	0	0	0	14	0	0	0	0	0	3	0	0	0	0	0	0	0	0	757	0	49	0	0	0	0	0	0	0	0	0	0	0	0	0	0	0	0	0	0	0	0	0	0	0	0	0	0	0	0	0	0	0	0	0	0	0	0	0	0	0	0	0	0	0	0	0	0	28	0	0	0	43	0	0	0	0	0	0	0	0	0	0	4	0	0	0	0	0	0	0	0	0	0	118	1	0	0	0	3	3	0	0	0	0	214	1	0	0	0	1	0	1	0	0	0	0	0	0	0	0	0	0	19	0	0	0	1	0	0	0	0	0	0	0	0	0	0
ENSMUSG00000037408	Cnnm4	99	0	1293	3886	0	0	0	0	6047	2411	0	0	0	1	0	0	4509	0	0	0	0	0	7102	2	0	0	0	0	0	1	0	0	0	8092	379	0	0	0	1	0	0	0	2	0	0	2647	0	1	0	0	751	67	0	0	0	0	0	39	0	2745	1	0	0	0	0	1	2905	0	1875	5184	1	11554	7	2	0	7289	35	429	1	0	1	0	0	6782	1923	0	20	0	1	1	0	0	0	0	4162	2	0	3	0	0	4029	9672	5107	0	1	6048	6285	0	0	0	0	0	1	6336	0	1	0	0	0	0	6	0	1	0	4653	2704	8	0	0	1	1	0	0	0	0	1	60	0	0	4322	0	0	0	0	5096	1	0	2043	0	4624	0	0	0	0	0	0	0	0	2	0	0	0	1	2	1	0	0	0	419	0	0	0	0	1	0	7	0	0	0	0	0	0	0	5	0	0	0	0	1	0	0	1	1	1	0	0	10	1	0	0	0	0	0	0	20	0	0	0	0	0	1	0	0	0	5	0	0	0	0	0	1	0	1	0	0
ENSMUSG00000001138	Cnnm3	0	0	0	0	0	2	0	0	291	0	2276	0	0	0	4	462	0	0	0	0	0	0	0	0	0	1	15	0	0	0	941	0	0	0	8	0	0	0	0	0	502	0	0	0	0	0	0	0	0	0	0	0	392	0	9	0	897	0	0	0	0	0	0	0	43	0	113	0	0	0	0	0	11	0	0	0	0	0	0	0	0	0	0	0	0	0	0	0	0	1519	0	0	0	0	0	0	0	0	0	0	0	0	0	0	0	0	0	0	153	1	0	0	0	9	0	0	310	0	2	0	0	0	4	141	0	2155	0	0	0	0	0	0	0	0	0	0	0	0	0	70	0	0	0	1945	0	53	0	0	0	1628	178	0	0	0	0	0	26	0	0	0	0	0	0	0	0	0	1	0	0	0	0	1	0	0	0	0	1	0	0	0	0	0	0	3943	0	0	0	0	0	0	0	0	0	0	0	0	0	0	0	0	0	0	0	0	0	0	11	0	7832	0	0	0	0	0	0	0	0	52	7	32	241	0	0	0	355
ENSMUSG00000067653	Ankrd23	0	0	0	0	0	0	0	0	0	0	0	0	0	0	0	0	0	0	0	0	0	0	0	0	0	6	23	0	0	0	0	0	0	1	0	0	0	0	0	0	0	0	0	1177	0	3	0	0	0	0	0	0	742	0	0	0	0	22	0	0	0	0	0	629	0	0	188	0	0	0	0	2	0	0	1413	0	0	0	0	0	0	0	0	0	0	0	0	0	0	0	0	0	0	0	0	0	0	0	0	0	0	474	0	68	0	0	0	172	0	0	0	0	0	0	0	0	0	0	0	116	0	0	67	0	676	0	0	0	0	0	0	0	0	0	0	0	0	0	0	0	0	0	0	0	0	0	0	56	0	0	0	0	0	0	0	0	0	0	0	0	0	0	0	1	0	0	0	0	0	0	0	0	0	0	0	0	0	0	0	0	0	0	0	0	0	0	0	0	0	0	0	0	0	0	0	0	0	0	0	0	0	0	0	0	0	0	0	0	0	0	0	0	0	0	0	0	0	0	0	0	0	0	0	0	0
ENSMUSG00000079610	Ankrd39	0	0	0	0	0	0	0	0	0	0	0	0	0	0	0	0	0	0	0	0	0	0	0	0	0	2967	0	0	96	0	0	0	0	0	0	0	0	0	0	0	0	1392	0	0	0	4890	125	0	0	0	0	0	0	0	0	0	0	0	0	0	0	0	0	0	0	0	0	0	0	0	0	0	0	0	0	0	0	0	0	0	0	0	0	0	0	0	0	0	0	0	0	0	0	0	0	0	0	0	0	0	0	0	0	0	0	0	0	0	0	0	0	0	0	0	0	0	0	0	72	0	1	0	110	0	0	0	0	0	0	0	0	0	0	0	0	0	0	0	0	0	0	0	0	8	0	0	0	0	0	0	24	0	0	0	0	0	0	0	810	0	0	0	0	0	0	0	0	0	0	54	0	9	0	0	0	0	0	0	0	0	0	0	0	0	0	0	0	0	0	0	0	0	0	0	0	0	0	0	0	0	0	0	0	0	0	0	0	0	0	0	0	0	0	0	274	0	0	0	0	0	8	0	0	0	0
ENSMUSG00000026121	Sema4c	0	0	0	1	0	0	0	0	6	1	0	0	0	0	0	0	0	0	0	0	0	0	0	0	0	1	20	39	0	0	7	0	0	0	0	0	0	1	0	0	0	1	0	0	0	0	1	0	0	0	7	0	0	14	0	0	0	0	0	0	0	0	0	0	0	1	0	0	0	0	1	0	0	0	0	1	0	4	1	0	0	0	0	0	0	1	3	0	0	0	0	1	0	0	0	0	0	0	0	0	1	0	1	4	0	0	0	0	0	0	1	0	0	0	0	0	1	0	1	0	0	0	1	0	1	1	50	0	0	0	0	0	0	0	0	1	0	2	10	7	0	0	0	0	3	0	0	24	0	0	0	1	0	0	0	0	3	0	0	0	0	0	0	0	0	0	0	0	0	0	0	0	1	118	1	0	0	0	0	0	0	0	0	0	0	0	0	3	0	0	0	7	12	0	0	0	3	2	0	0	0	0	0	0	0	18	13	0	0	0	0	0	0	0	0	0	0	0	13	0	0	0	0	1	2
ENSMUSG00000087589	D430040D24Rik	0	0	0	0	0	0	0	0	0	0	0	0	0	0	0	0	0	0	0	0	0	0	0	0	0	0	0	0	0	0	0	0	0	0	0	0	0	0	0	0	0	0	0	0	0	0	0	0	0	0	0	0	0	0	0	0	0	0	0	0	0	0	0	0	0	0	0	0	0	0	0	0	0	0	0	0	0	0	0	0	0	0	0	0	0	0	0	0	0	0	0	0	0	0	0	0	0	0	0	0	0	0	0	0	0	0	0	0	0	0	0	0	0	0	1	0	0	0	0	0	0	0	0	0	0	0	0	0	0	0	0	0	0	0	0	0	0	0	0	0	0	0	0	0	0	0	0	0	0	0	0	0	0	0	0	0	0	0	0	0	0	0	0	0	0	0	0	0	0	0	0	0	0	0	0	0	0	0	1	0	0	0	0	0	0	0	0	0	0	0	0	0	0	0	0	0	0	0	0	0	0	0	0	0	0	0	0	0	0	0	6	0	0	0	0	0	0	0	0	0	0	0	0	0	0
ENSMUSG00000046337	Fam178b	0	0	0	0	0	0	0	0	0	0	0	0	0	0	0	5	0	0	0	0	0	0	0	0	0	0	0	0	0	0	0	0	0	0	0	0	0	0	0	0	0	0	0	2	0	0	0	0	0	0	0	0	32	2	3	0	0	0	0	0	0	0	0	0	0	0	0	0	0	0	0	0	0	0	0	0	0	0	0	0	1	0	0	0	30	0	0	0	0	0	0	0	0	0	0	0	0	0	0	0	0	0	0	0	0	0	0	0	0	0	0	0	0	0	0	0	0	0	0	0	0	0	0	0	0	0	0	0	0	0	0	0	0	0	0	0	0	0	0	0	0	0	0	0	0	0	0	0	0	0	0	0	0	0	0	0	0	0	0	4	0	0	0	0	0	0	0	0	0	0	0	0	0	0	0	0	0	0	0	0	0	0	0	0	0	0	0	0	0	0	0	0	0	0	0	0	0	0	0	0	0	0	0	0	0	0	0	0	0	0	0	0	0	0	12	0	0	0	0	0	0	0	0	0	0
ENSMUSG00000061518	Cox5b	0	0	0	1	0	0	0	0	3	0	0	1	1	0	46	383	10	0	17	34	0	0	0	0	30	0	0	0	4	3	4	21	0	1	0	0	2	6	1	3	2	1	0	0	0	0	0	0	0	210	1	5	0	0	1	0	1	2	3	2	0	0	1	0	0	0	5	0	0	0	23	0	0	0	1	0	2	4	1	3	0	0	0	2	1	2	0	0	0	0	0	4	10	0	0	1	0	0	1	0	84	0	2	13	4	0	0	1	33	0	1	0	0	1	2	33	7	2	163	27	0	0	11	0	10	4	4	2	1	0	0	0	3	0	0	0	1	0	0	0	0	0	0	5	1	1	0	0	7	0	0	0	0	2	0	0	0	1	2	3	2	0	9	0	0	0	0	0	1	38	0	32	0	0	0	0	0	0	0	1	0	20	0	25	0	118	0	0	2	0	0	21	0	0	0	1	2	0	0	0	0	0	0	0	22	0	0	2	0	0	0	0	0	0	0	34	3	2	0	0	17	0	0	0	24
ENSMUSG00000037351	Actr1b	0	0	0	0	0	714	0	0	0	4	104	386	78	0	6390	56	822	4139	3	0	1	0	10	0	0	1	4	0	0	0	60	1230	5	0	0	1	1	0	0	0	0	1	0	0	132	1	0	0	0	0	0	12	0	0	0	0	0	2461	442	21	0	0	0	1	0	0	0	0	4178	26	2107	0	14	642	6	0	0	0	0	3563	0	407	0	0	1793	0	29	0	0	1	0	0	14	0	4139	826	323	0	0	0	0	0	3	47	0	0	2885	0	3552	58	0	0	0	0	0	0	1301	0	4	0	1	0	449	850	1	902	4224	0	0	1	1	0	1450	0	0	0	3	0	0	0	0	0	6	24	1	3	0	0	23	0	1	0	0	0	28827	0	1068	555	0	0	469	0	0	0	0	0	0	0	0	0	0	7402	0	0	0	0	0	21449	0	0	0	4	0	8882	0	0	0	0	32	2	0	0	3	0	3442	0	0	0	0	0	0	0	0	0	0	0	1	1	0	0	2	0	0	0	0	0	278	0	0	0	0	0	0	0	0
ENSMUSG00000102416	4933424G06Rik	0	0	0	0	0	0	0	0	0	0	0	0	0	0	0	0	0	0	0	0	0	0	0	0	0	0	0	0	0	0	0	0	0	0	0	0	0	0	0	15	0	0	0	0	0	0	0	0	0	0	0	0	0	0	0	0	0	0	0	0	0	0	0	0	0	0	0	0	0	0	0	0	0	0	0	0	0	0	0	0	0	0	0	0	0	0	0	0	0	0	0	0	0	0	0	0	0	0	0	0	0	0	0	0	0	0	0	0	0	0	0	0	0	0	0	0	0	0	0	0	0	0	0	0	0	0	0	0	0	0	0	0	0	0	0	0	0	0	0	0	0	0	0	0	0	0	0	0	0	0	0	0	0	0	0	0	0	0	0	0	0	0	0	0	0	0	0	0	0	0	0	0	0	0	0	0	0	0	0	0	0	0	0	0	0	0	0	0	0	0	0	0	0	0	0	0	0	12	0	0	0	0	0	0	0	0	0	0	0	0	0	0	0	0	0	0	0	0	0	0	0	0	0	0	0
ENSMUSG00000106804	RP23-247A1.6	0	0	0	0	0	0	0	0	0	0	0	0	0	0	0	0	0	0	0	0	0	0	0	0	0	0	0	0	0	0	0	0	0	0	0	0	0	0	0	0	0	0	0	0	0	0	0	0	0	0	0	0	0	0	0	0	0	0	0	0	0	0	0	0	0	0	0	0	0	0	0	0	0	0	0	0	0	0	0	0	0	0	0	0	0	0	0	0	0	0	0	0	0	0	0	0	0	0	0	0	0	0	0	0	0	0	0	0	0	0	0	0	0	0	0	0	0	0	0	0	0	0	0	0	0	0	0	0	0	0	0	0	0	0	0	0	0	0	0	0	0	0	0	0	0	0	0	0	0	0	0	0	0	0	0	0	0	0	0	0	0	0	0	0	0	0	0	0	0	0	0	0	0	0	0	0	0	0	0	0	0	0	0	0	0	0	0	0	0	0	0	0	0	0	0	0	0	0	0	0	0	0	0	0	0	0	0	0	0	0	0	0	0	0	0	0	0	0	0	0	0	0	0	0	0
ENSMUSG00000026117	Zap70	0	0	0	0	0	0	0	0	0	0	0	0	0	0	0	0	0	0	0	0	0	0	0	0	0	0	0	0	0	0	0	0	0	0	0	0	0	0	0	0	0	0	0	0	0	0	0	0	0	0	0	0	0	0	0	0	0	0	0	0	0	0	0	0	0	0	0	0	0	0	0	0	0	0	0	0	0	0	0	0	0	0	0	0	0	0	0	0	0	0	0	0	0	0	0	0	0	0	0	0	0	0	0	0	0	0	0	0	0	0	0	0	0	0	0	0	0	1	0	0	0	0	0	0	0	0	0	0	0	0	0	0	0	0	0	0	0	0	0	0	0	0	0	0	0	0	0	0	0	0	0	0	0	0	0	0	0	0	0	0	0	0	0	0	0	0	0	0	0	0	0	0	0	0	0	0	0	0	0	0	0	0	0	0	0	0	0	0	0	0	0	0	0	0	0	0	0	0	0	0	0	0	0	0	0	0	0	0	0	0	0	0	0	0	0	0	0	0	0	0	0	0	0	0	0
ENSMUSG00000026116	Tmem131	0	0	53	0	0	0	0	0	0	0	0	17	0	0	0	1	0	0	0	0	0	0	0	0	0	0	0	0	4	0	151	0	0	0	52	1	0	8	0	0	0	397	0	0	0	0	0	0	0	0	1	0	0	1	13	0	2	1	0	0	0	0	0	0	0	0	0	0	0	140	320	0	1	1	51	1	64	0	0	0	0	0	0	1	0	0	6381	0	0	0	119	0	211	0	1	0	0	0	0	0	0	0	0	0	0	13	0	0	0	0	0	0	0	0	2	0	3707	0	0	316	0	94	0	0	0	0	0	0	0	1991	0	0	0	0	0	0	0	0	0	0	0	0	236	0	9	556	0	0	0	0	0	0	0	2996	0	0	0	1496	0	0	2997	0	0	0	0	0	0	0	0	0	5	7434	8	0	2783	1	1	0	1	0	1	119	39	0	0	251	0	0	0	0	0	24	1221	0	2	0	0	22	0	0	0	46	0	0	0	1	0	2	0	0	2	0	0	0	0	31	1	0	178	0	0	0	434	0	0
ENSMUSG00000103159	F830112A20Rik	0	0	0	0	0	0	0	0	0	0	0	0	0	0	0	0	0	0	0	0	0	0	0	0	0	0	0	0	0	0	0	0	0	0	0	0	0	0	0	0	0	0	0	0	0	0	2	0	0	0	0	0	0	0	0	0	0	0	0	0	0	0	0	0	0	0	0	0	0	0	0	0	0	1	0	0	0	0	0	0	0	0	0	0	0	0	0	0	0	0	0	0	0	0	0	0	0	0	0	0	0	0	0	0	0	0	0	0	0	0	0	0	0	0	0	0	0	0	0	0	0	0	0	0	0	0	0	0	0	0	0	0	0	0	0	0	0	0	0	0	0	0	1	0	0	0	0	0	0	0	0	0	0	0	0	0	0	0	0	0	0	0	0	0	0	0	0	0	0	0	0	0	0	0	0	0	0	0	0	0	0	0	0	0	0	0	0	0	0	0	0	0	0	0	0	0	0	0	0	0	0	0	0	0	0	0	0	0	0	0	0	0	0	0	0	0	0	0	0	0	0	0	0	0	0
ENSMUSG00000080054	Rpl12-ps1	0	0	0	0	0	0	0	0	0	0	0	0	0	0	0	0	0	0	0	1	0	0	0	0	0	0	0	0	0	0	0	0	0	0	0	0	0	0	0	0	0	0	0	0	0	0	0	0	0	0	0	0	0	0	0	0	0	0	0	0	0	0	0	0	0	0	0	0	0	0	0	0	0	0	0	0	0	0	0	0	0	0	0	0	0	1	0	0	0	0	0	0	1	0	0	0	0	0	0	0	0	0	0	0	0	1	1	0	0	0	0	0	0	0	0	0	0	0	0	0	0	0	0	0	0	0	0	0	0	0	0	0	0	0	0	0	0	0	0	0	0	0	0	0	0	0	0	0	0	0	0	0	0	0	0	0	0	0	0	0	0	0	0	1	0	0	0	0	0	0	0	0	0	0	0	0	1	0	0	0	0	0	0	0	0	0	0	0	0	0	0	1	0	0	0	0	0	0	0	0	0	0	0	0	0	0	0	0	0	0	0	0	0	0	0	0	0	0	0	0	0	0	0	0	0
ENSMUSG00000095944	n-R5s210	0	0	0	0	0	0	0	0	0	0	0	0	0	0	0	0	0	0	0	0	0	0	0	0	0	0	0	0	0	0	0	0	0	0	0	0	0	0	0	0	0	0	0	0	0	0	0	0	0	0	0	0	0	0	0	0	0	0	0	0	0	0	0	0	0	0	0	0	0	0	0	0	0	0	0	0	0	0	0	0	0	0	0	0	0	0	0	0	0	0	0	0	0	0	0	0	0	0	0	0	0	0	0	0	0	0	0	0	0	0	0	0	0	0	0	0	0	0	0	0	0	0	0	0	0	0	0	0	0	0	0	0	0	0	0	0	0	0	0	0	0	0	0	0	0	0	0	0	0	0	0	0	0	0	0	0	0	0	0	0	0	0	0	0	0	0	0	0	0	0	0	0	0	0	0	0	0	0	0	0	0	0	0	0	0	0	0	0	0	0	0	0	0	0	0	0	0	0	0	0	0	0	0	0	0	0	0	0	0	0	0	0	0	0	0	0	0	0	0	0	0	0	0	0	0
ENSMUSG00000050122	Vwa3b	0	0	0	0	1	0	0	0	0	0	0	0	0	0	0	0	0	0	0	0	0	4	0	0	0	0	0	0	0	0	0	0	0	0	0	0	1	0	3	0	0	0	0	0	0	0	0	0	0	0	2	0	0	0	0	0	0	1	0	1	0	1	0	0	0	0	0	2	0	0	1	0	0	0	0	0	0	0	0	0	0	0	0	1	0	0	0	0	0	5	0	0	0	0	0	0	0	0	0	0	0	0	0	1	0	0	0	0	0	0	0	0	4	0	0	0	0	0	0	0	0	0	0	0	0	0	0	0	0	0	0	0	3	0	0	0	0	2	0	0	0	0	0	0	0	0	0	0	0	0	0	0	0	4	0	0	0	0	0	0	0	0	0	0	0	0	0	0	0	0	0	0	0	0	0	0	0	0	0	0	0	0	0	0	0	0	0	0	0	0	0	0	0	0	0	0	0	0	0	0	0	0	0	0	0	0	0	0	0	0	0	0	0	0	0	0	0	0	0	0	0	0	0	0	0
ENSMUSG00000026114	Cnga3	0	0	0	0	0	0	0	0	0	0	0	0	0	0	0	0	0	0	0	0	0	0	0	0	0	0	0	0	0	0	0	0	0	0	0	0	0	0	1	0	0	0	0	0	0	0	0	0	0	0	0	0	0	0	0	0	0	0	1	0	0	0	0	0	0	0	0	0	0	0	0	0	0	0	0	0	0	0	0	0	0	0	0	0	0	0	0	0	0	0	0	0	0	0	0	0	0	0	1	0	0	0	0	1	1	0	0	0	0	0	0	0	0	0	0	0	0	0	0	0	0	0	0	0	0	0	2	0	0	0	0	0	0	0	0	0	0	0	0	0	0	0	0	0	0	0	0	0	0	0	0	0	0	0	0	0	0	0	0	0	0	0	0	0	0	0	0	0	0	0	0	0	0	0	0	0	0	0	0	0	0	0	0	0	0	0	0	0	0	0	0	0	0	0	0	0	0	0	0	0	0	0	0	0	0	0	0	0	4	0	0	0	0	0	0	0	0	0	0	0	0	0	0	0	0
ENSMUSG00000026113	Inpp4a	2333	0	800	4642	0	2552	0	0	0	884	11	1611	11	1967	1550	1072	314	0	4773	0	85	4360	1	0	1988	2732	565	1253	190	1510	1230	1667	363	3622	8	0	1162	498	11	4702	1	0	1	5943	3373	2923	0	0	0	4099	2975	373	2338	0	3	2111	0	7	551	21	0	1658	2503	1450	0	25	1242	636	3306	3122	3453	6112	3932	980	4162	4491	8407	4	3524	2822	1003	36	1	499	1987	0	5103	13	2	0	0	2670	2824	53	2293	5773	0	0	1700	1885	0	4498	0	1076	1298	14	725	11929	0	1917	0	0	0	0	10157	3572	1638	75	0	5962	2287	3714	1523	241	1103	4009	4852	2201	1476	0	0	0	0	0	0	665	0	3337	0	866	0	4	1118	2341	1	0	0	1327	740	5468	7	0	0	1443	0	803	1	4716	2499	8	2	0	0	0	0	0	0	0	0	6945	44	1	0	0	0	118	8175	0	0	0	0	1570	1016	2317	0	16	0	0	0	0	0	0	0	0	0	0	0	0	0	0	0	0	0	0	4973	0	0	0	0	0	0	0	0	0	0	0	0	0	2042	0	12460	0	1068	0	1151
ENSMUSG00000086064	4930439A04Rik	0	0	0	0	0	0	0	0	0	0	0	0	0	0	0	0	0	0	0	0	0	0	0	0	0	0	0	0	0	0	0	0	0	0	0	0	0	0	0	0	0	0	0	0	0	0	0	0	0	0	0	0	0	0	0	0	0	0	0	0	0	0	0	0	0	0	0	0	0	0	0	0	0	0	0	0	0	0	0	0	0	0	0	0	0	0	0	0	0	0	0	0	0	0	0	0	0	0	0	0	0	0	0	0	0	0	0	0	0	0	0	0	0	0	0	0	0	0	0	0	0	0	0	0	0	0	0	0	0	0	0	0	0	0	0	0	0	0	0	0	0	0	0	0	0	0	0	0	0	0	0	0	0	0	0	0	0	0	0	0	0	0	0	0	0	0	0	0	0	0	0	0	0	0	0	0	0	0	0	0	0	0	0	0	0	0	0	0	0	0	0	0	0	0	0	0	0	0	0	0	0	0	0	0	0	0	0	0	0	0	0	0	0	0	0	0	0	0	0	0	0	0	0	0	0
ENSMUSG00000026112	Coa5	1	0	0	0	0	444	0	0	0	1579	0	0	0	0	0	0	0	0	4319	0	16	40	291	0	0	0	124	2253	0	0	102	0	0	0	0	0	0	0	0	0	0	0	0	95	0	0	0	0	0	0	0	0	0	0	0	0	0	0	0	0	0	0	0	0	0	0	0	0	10	675	0	1	0	0	33	0	452	0	0	0	0	0	0	0	0	1	1	11333	0	0	0	0	0	0	0	0	0	0	0	0	211	0	0	1	0	0	58	18	0	0	0	0	1	21	0	0	7499	0	0	0	0	0	0	0	0	27	2	0	0	0	0	0	547	0	0	0	0	0	0	197	0	0	0	0	0	251	0	0	0	0	0	0	0	0	0	12	1	0	0	14772	0	0	0	0	0	0	0	0	0	3	50	1	0	0	0	0	0	0	0	0	0	2	1	39	0	2557	0	0	377	1	0	0	0	0	0	0	167	1	0	0	0	2	0	0	0	0	0	0	1	0	324	0	0	1287	0	0	5	0	0	33	0	0	0	0	39
ENSMUSG00000026111	Unc50	34	2657	0	0	0	0	1301	0	1399	0	0	0	0	0	0	0	497	0	0	0	0	0	1	0	0	0	0	1533	0	0	0	724	0	0	0	0	0	0	0	708	0	1926	0	0	0	0	0	0	0	0	0	639	0	41	2214	0	1165	0	0	0	0	0	0	0	2823	0	0	4	843	0	241	0	0	0	0	0	0	0	0	55	0	0	0	464	3323	0	0	367	1	4542	0	44	0	0	0	2053	62	0	0	0	0	0	177	0	0	0	1484	0	0	0	0	0	0	3	0	0	1	561	0	0	0	0	0	45	0	0	0	0	135	0	0	0	0	0	0	0	0	141	0	0	0	0	0	0	0	182	0	0	0	71	0	0	0	0	0	0	61	5	0	0	1	0	1	0	0	0	512	0	1	0	922	0	0	0	0	21	0	0	0	0	0	0	0	1	0	2	0	0	0	0	0	0	0	0	1	266	14	71	0	0	0	0	0	0	0	4	0	5358	0	0	0	0	0	0	4	0	0	0	1581	0	0	0	0	0	0
ENSMUSG00000026110	Mgat4a	0	0	0	149	0	0	0	0	0	0	0	0	0	0	0	0	0	0	0	0	0	0	0	0	0	0	292	34	0	0	233	0	0	61	0	0	2278	0	0	0	0	0	0	0	0	0	0	0	0	8	0	0	12	748	0	0	0	1	446	0	16	0	0	0	0	0	0	1518	0	1240	207	233	0	2	0	0	1	0	191	0	0	12146	3	115	2	0	0	0	0	0	393	0	0	0	270	0	0	0	1	0	0	0	161	0	0	0	5	0	190	0	0	0	0	0	0	0	0	0	0	0	0	180	0	0	1099	118	0	0	0	0	2	0	0	0	0	1408	0	0	0	0	0	0	0	689	0	0	0	124	0	19	0	0	0	0	0	0	0	0	1	0	0	0	0	0	0	0	0	0	0	0	0	190	0	0	0	0	93	0	0	0	0	0	0	0	0	0	0	0	0	0	0	0	0	0	0	0	1	30	0	0	0	0	0	0	0	0	0	0	0	0	0	0	0	0	0	0	0	0	0	0	0	0	0	0	36
ENSMUSG00000103948	4930594C11Rik	0	0	0	0	0	0	0	0	0	0	0	0	0	0	0	0	0	0	0	0	0	0	0	0	0	0	0	0	0	0	0	0	0	0	0	0	0	0	0	0	0	0	1	0	0	0	0	0	0	0	0	0	0	0	0	0	0	1	0	0	0	0	0	0	0	0	0	0	0	0	0	0	0	0	0	0	0	0	0	0	0	0	0	0	0	0	0	0	0	0	0	0	0	0	0	0	0	0	0	0	0	0	0	0	0	0	0	0	1	0	0	0	0	0	0	0	0	0	0	0	0	0	0	0	0	0	0	0	0	0	0	0	0	0	0	0	0	0	0	0	0	0	1	0	3	0	0	0	0	0	0	0	0	0	0	0	0	0	0	0	0	0	0	0	26	0	0	0	0	0	3	0	2	0	0	0	0	0	0	0	0	0	0	0	0	0	0	9	1	0	0	0	0	0	1	0	17	0	0	0	0	0	0	0	0	0	0	0	0	0	0	0	0	0	1	0	0	0	0	1	0	0	0	0	0
ENSMUSG00000087233	4930594C11Rik	0	0	0	0	0	0	0	0	0	0	0	0	0	0	0	0	0	0	0	0	0	0	0	0	0	0	0	0	0	0	0	0	0	0	0	0	0	0	0	0	0	0	0	0	0	0	0	0	0	0	0	0	0	0	0	1	0	4	0	0	0	0	0	0	0	2	0	0	0	0	0	0	0	0	0	0	0	0	0	0	0	0	0	0	0	0	0	0	0	0	0	0	0	0	0	0	0	0	0	0	0	0	0	0	0	0	0	0	0	0	0	0	0	26	0	0	0	0	0	0	0	0	0	0	0	0	0	0	0	0	0	0	0	0	0	0	0	0	0	0	0	0	0	0	2	0	0	0	0	0	0	0	0	0	0	1	0	0	0	0	0	0	0	0	0	0	0	0	0	0	0	2	0	0	0	0	0	0	0	0	0	0	0	0	0	0	0	0	0	0	0	0	1	0	0	0	0	0	0	0	0	0	0	0	0	0	0	0	0	0	0	0	0	0	0	0	0	0	0	0	0	0	0	0	1
ENSMUSG00000026090	2010300C02Rik	0	0	0	0	0	0	0	0	0	0	0	0	0	0	0	0	0	0	0	0	0	0	0	0	0	0	0	0	0	0	0	0	0	0	0	0	0	0	0	0	0	0	0	0	0	0	0	0	0	0	0	0	0	0	0	0	0	0	0	0	88	0	0	0	0	0	0	0	0	0	0	0	0	0	0	0	0	0	0	0	0	0	0	0	0	0	0	0	0	0	0	0	0	0	0	0	0	0	0	0	0	0	0	0	0	0	0	0	0	0	0	0	0	0	0	0	0	0	0	0	0	0	0	0	0	0	0	0	0	0	0	0	0	0	0	0	0	0	0	0	0	0	0	0	0	0	0	0	0	0	0	0	0	0	0	0	0	0	0	0	0	0	0	0	0	0	0	0	0	0	0	0	0	0	0	0	0	0	0	0	0	0	0	0	0	0	0	0	0	0	0	0	0	0	0	0	0	0	0	0	0	0	0	0	0	0	0	0	0	0	0	0	0	0	0	0	0	0	0	0	0	0	0	0	0
ENSMUSG00000089767	4930556I23Rik	0	0	0	0	0	0	0	0	0	0	0	0	0	0	0	0	0	0	0	0	0	0	0	0	0	0	0	0	0	0	0	0	0	0	0	0	0	0	0	0	0	0	0	0	0	0	0	0	0	0	0	0	0	0	0	0	0	0	0	0	0	0	0	0	0	0	0	0	0	0	0	0	0	0	0	0	0	0	0	0	0	0	0	0	0	0	0	0	0	0	0	0	0	0	0	0	0	0	0	0	0	0	0	0	0	0	0	0	0	0	0	1	0	0	0	0	0	0	0	0	0	0	0	0	0	0	0	0	0	0	0	0	0	0	0	0	0	0	0	0	0	0	0	0	0	0	0	0	0	0	0	0	0	0	0	0	0	0	0	0	0	0	0	0	0	0	0	0	0	0	0	0	0	0	0	0	0	0	0	0	0	0	0	0	0	0	0	0	0	0	0	0	0	0	0	0	0	0	0	0	0	0	0	0	0	0	0	0	0	0	0	0	0	0	0	0	0	0	0	0	0	0	0	0	0
ENSMUSG00000104365	4930470B04Rik	0	0	0	0	0	0	0	0	0	0	0	0	0	0	0	0	0	0	0	0	0	0	0	0	0	0	0	0	0	0	0	0	0	0	0	0	0	0	0	0	0	0	0	0	0	0	0	0	0	0	0	0	0	0	0	0	1	0	0	0	0	0	0	0	0	0	0	0	0	0	0	0	4	0	0	0	0	0	0	0	0	0	0	0	0	0	0	0	0	0	0	0	0	0	0	0	0	0	0	0	0	0	0	0	0	0	0	0	0	0	0	0	0	0	0	0	0	0	0	0	0	0	0	0	0	0	0	0	0	0	0	0	0	0	0	0	0	0	0	0	0	0	0	0	0	0	0	0	0	0	0	0	0	0	0	0	0	0	0	0	0	0	0	0	0	0	0	0	0	0	0	0	0	0	0	0	0	0	0	0	0	0	1	0	0	0	0	0	0	0	0	0	0	0	0	0	0	0	0	0	0	0	0	0	0	0	0	0	0	0	0	0	0	0	0	0	0	0	0	0	0	0	0	0	0
ENSMUSG00000060771	Tsga10	0	0	0	0	0	5	0	0	0	0	0	0	1	0	0	0	0	0	0	0	0	0	0	0	0	0	0	0	0	0	0	0	0	0	0	0	0	0	0	0	0	0	0	0	0	0	0	0	0	1	0	0	0	0	0	1	0	0	0	0	0	0	0	0	0	0	0	0	0	0	0	0	0	256	0	9	0	1	0	0	0	0	0	0	0	1	0	0	0	0	0	1	0	0	0	0	1	0	0	0	0	3	0	1	0	0	0	0	0	0	0	0	1083	0	0	0	0	0	0	0	0	0	325	0	0	0	0	0	0	2133	0	0	0	0	0	0	0	0	28	0	0	1	0	0	0	0	0	0	0	0	0	0	0	0	0	0	0	0	0	0	0	0	0	24	0	0	15	0	0	0	0	0	0	0	0	0	0	0	0	0	0	0	305	0	0	0	0	0	2	0	0	4	0	0	0	0	5	0	0	0	11	38	0	0	0	0	0	0	0	0	0	0	0	0	0	0	0	0	0	0	0	0	0	0	1
ENSMUSG00000037216	Lipt1	0	0	0	0	0	0	1	0	0	0	0	0	0	0	0	0	0	0	0	0	0	0	0	0	0	0	0	0	0	0	0	0	0	0	0	0	0	0	0	0	0	0	0	0	0	0	0	0	0	0	0	0	0	0	0	0	19	0	109	0	0	0	0	0	0	0	0	0	0	0	0	0	0	0	0	0	0	0	0	0	0	0	0	0	0	0	0	0	0	0	0	0	0	0	0	0	0	0	0	0	0	0	0	0	0	0	0	0	0	0	0	0	0	0	0	0	0	0	1	0	0	0	0	0	0	0	0	0	0	0	0	0	0	0	0	0	0	0	0	0	0	0	0	0	0	0	0	0	0	1092	0	0	0	0	0	0	0	0	0	0	0	0	0	0	0	312	0	0	0	0	0	0	0	0	0	0	0	0	0	0	0	0	0	0	0	0	0	0	0	0	0	0	0	0	0	1	0	1	0	0	0	0	0	0	0	0	0	0	0	0	0	0	0	0	0	0	0	0	0	0	0	0	0	0	0
ENSMUSG00000026088	Mitd1	0	0	1	0	0	0	0	0	0	1	0	0	0	0	0	0	1279	0	0	0	0	0	0	0	504	2101	569	0	0	0	158	0	0	0	0	0	0	0	533	0	0	0	0	0	0	0	0	0	0	1	0	0	0	2021	0	0	0	0	0	55	0	0	0	0	0	0	394	0	0	0	0	0	1	0	595	0	0	578	1	0	0	0	0	0	145	0	0	2953	0	0	0	0	0	0	0	0	0	1	0	0	0	0	2826	0	0	822	0	0	132	0	0	0	0	0	0	626	438	463	0	1	303	0	0	0	141	1539	1	19	0	0	0	0	0	0	0	0	0	0	0	0	0	0	0	0	0	0	0	0	0	2	0	0	0	0	0	0	0	0	0	0	0	0	0	285	0	1610	0	0	0	24	0	12	0	0	249	0	0	0	1	0	0	0	0	0	0	965	0	0	0	0	0	3	4157	0	0	0	0	78	0	0	0	0	0	0	0	0	0	96	1	0	334	0	0	0	0	0	17	0	0	0	0	0	9	0	0
ENSMUSG00000026087	Mrpl30	16	31	0	155	0	67	0	0	0	37	0	8	614	0	61	26	15	0	781	0	0	0	4	0	188	12	70	15	0	0	0	0	245	0	62	0	8	59	94	12	15	0	0	273	0	0	0	0	0	93	43	1	5	0	0	0	0	8	3	34	0	0	0	2	0	44	15	0	647	0	0	32	0	2088	10	0	6	0	58	0	0	0	0	194	77	0	0	183	0	0	0	0	30	3	5	1	4	0	0	99	0	24	0	11	0	0	0	0	13	7	11	0	0	4	93	0	32	0	0	50	3	17	66	0	1	0	19	0	1	0	0	0	1	0	0	0	0	0	0	0	0	0	0	0	0	48	0	32	0	2	0	0	0	16	0	0	1	4	4	1	0	0	195	281	0	0	20	0	0	0	97	0	0	2	0	0	0	0	0	36	0	39	0	33	0	0	0	0	0	8	15	195	0	0	371	0	336	4	0	37	0	0	0	0	21	0	0	0	25	0	0	0	0	125	0	0	0	0	0	0	0	0	0	0	24
ENSMUSG00000061584	Lyg2	0	0	0	0	0	0	0	0	0	0	0	0	0	0	0	0	0	0	0	0	0	0	0	0	0	0	0	0	0	0	0	0	0	0	0	0	0	0	0	0	0	0	0	0	0	0	0	0	0	0	0	0	0	0	0	0	0	0	0	0	0	0	0	0	0	0	0	0	0	0	0	0	0	0	0	0	0	0	0	0	0	0	0	0	0	0	0	0	0	0	0	0	0	0	0	0	0	0	0	0	0	0	0	0	0	0	0	0	0	0	0	0	0	0	0	0	0	0	0	0	0	0	0	0	0	0	0	0	0	0	0	0	0	0	0	0	0	0	0	0	0	0	0	0	0	0	0	0	0	0	0	0	0	0	0	0	0	0	0	0	0	0	0	0	0	0	0	0	0	0	0	0	0	0	0	0	0	0	0	0	0	0	0	0	0	0	0	0	0	0	0	0	0	0	0	0	0	0	0	0	0	0	0	0	0	0	0	0	0	0	0	0	0	0	0	0	0	0	0	0	0	0	0	0	0
ENSMUSG00000026085	Lyg1	0	0	0	0	0	0	0	0	0	0	0	0	0	0	0	0	0	0	0	0	0	0	0	0	0	0	0	0	0	0	0	0	0	0	0	0	0	0	0	0	0	0	0	0	0	0	0	0	0	0	0	0	0	0	0	0	0	0	0	0	0	0	0	0	0	0	0	0	0	0	0	0	0	0	0	0	0	0	0	0	0	0	0	0	0	0	0	0	0	0	0	0	0	0	0	0	0	0	0	0	0	0	0	0	0	0	0	0	0	0	0	0	0	0	0	0	0	0	0	0	0	0	0	0	0	0	0	0	0	0	0	0	0	0	0	0	0	0	0	0	0	0	0	0	0	0	0	0	0	0	0	0	0	0	0	0	0	0	0	0	0	0	0	0	0	0	0	0	0	0	0	0	0	0	0	0	0	0	0	0	0	0	0	0	0	0	0	0	0	0	0	0	0	0	0	0	0	0	0	0	0	0	0	0	0	0	0	0	0	0	0	0	0	0	0	0	0	0	0	0	0	0	0	0	0
ENSMUSG00000058407	Txndc9	0	0	0	45	6	6	427	0	0	16	0	152	4	0	28	4	5	0	1	46	0	0	53	0	0	0	36	167	0	0	27	0	0	0	0	109	22	3	55	4	449	0	0	0	0	0	0	0	0	0	1	0	27	10	0	0	0	11	15	4	4	0	164	1	0	0	0	22	1992	0	49	94	3	62	0	0	0	18	78	5	60	24	0	0	0	0	0	24	0	1	14	0	2496	0	0	0	0	0	0	1911	0	0	14	0	0	0	2	22	35	150	0	42	0	0	0	0	61	2	353	1	737	0	0	7	9	0	0	0	30	0	0	0	0	0	0	0	0	3	0	15	0	0	0	0	3	7	0	0	0	23	0	0	0	0	0	5	63	0	109	5	0	0	153	0	0	0	1	0	0	758	1	15	0	0	0	12	0	0	0	0	55	1	138	0	0	0	0	0	2	0	0	67	0	0	0	0	484	1	0	0	21	18	0	0	0	13	1	8	0	0	207	0	0	0	26	0	0	0	4	0	2	0	0	0	0
ENSMUSG00000026083	Eif5b	1061	1351	328	908	9	76	35	0	1988	50	13	300	125	1	1064	191	1072	1926	0	2027	2231	31	1099	5697	2656	2	41	97	238	1422	13	903	16	1	0	1181	101	378	2359	155	78	1043	0	1431	255	0	771	0	1	370	59	177	1381	1841	4	29	298	176	1720	738	81	207	409	165	2	2004	27	402	912	80	906	2741	601	382	390	1708	10	406	1264	992	1303	1163	18	6	4	153	2	1385	92	20	230	11	77	15	1216	2276	0	169	33	2005	948	367	0	171	2	0	144	528	278	74	3636	261	16	5	963	657	1356	24	778	0	493	1825	547	51	344	244	786	286	0	0	536	0	197	0	16	0	515	98	29	1463	0	0	0	79	440	317	0	167	0	294	0	0	0	0	0	144	206	1896	1	12	37	11	0	0	0	0	4	0	482	2	1	0	4	0	3383	0	4530	0	12	92	634	7	17	20	0	590	166	0	6497	69	38	343	7	201	1	0	840	69	0	528	0	84	0	0	6177	1390	0	11	994	0	3259	0	0	0	191	80	1	8	558	0	2176	0	493	1	1043
ENSMUSG00000026082	Rev1	1	0	0	0	0	0	0	0	0	0	0	0	0	2546	0	0	91	0	0	0	0	0	0	0	0	0	0	0	0	0	0	0	0	3278	76	0	0	0	0	0	3906	0	67	0	0	0	0	0	0	5	0	21	0	165	0	2	0	0	0	0	0	0	160	0	0	0	0	0	0	501	0	0	0	0	2177	0	0	0	0	6456	0	0	0	12347	242	0	0	0	0	0	0	0	4	0	0	0	0	0	0	0	1	2874	0	0	0	0	2125	0	59	0	245	1	0	0	0	0	10	0	21	0	0	2671	166	0	0	0	3536	0	0	0	0	0	0	0	0	0	0	0	1	0	0	0	0	11	8	0	0	0	18	0	1154	0	0	0	0	4	46	0	0	0	72	12	0	0	0	0	0	0	0	45	0	18	1	0	0	0	0	0	0	0	0	156	0	21	0	2	1	0	0	30	0	0	0	0	0	0	0	0	0	0	0	0	0	0	0	0	0	0	134	0	0	0	0	0	0	0	0	4	34	0	0	0	331	0	0
ENSMUSG00000037138	Aff3	303	3	607	777	658	11	1063	1	537	0	274	63	6	4	16	5	513	628	0	6	56	15	3	0	16	49	201	49	1005	8	49	243	4390	5288	10	0	2	0	4341	730	9	2521	605	7	7	192	8	0	0	4	54	123	4	73	1228	5	7	2	0	364	1662	0	7	13	109	577	0	6	1	258	2737	211	14	325	10	2386	190	4	251	12	18	134	2	6077	16	460	15	20	0	135	1	340	12	15	26	34	4	0	24	2	10	3058	34	38	1171	338	3	21	2056	126	16	0	0	3935	585	89	235	20	772	116	41	1725	161	29	2012	1	35	3	39	95	0	0	1	0	0	3	0	0	0	401	0	0	1605	3	2566	0	0	4	3	5	13	0	0	435	0	804	8	0	4	0	0	0	0	0	0	0	20	0	0	0	0	0	543	0	1	289	9	0	0	0	488	0	0	1	0	0	0	0	0	15	0	305	1	0	8	0	1	7	0	0	0	0	0	0	1	0	0	0	6594	0	0	0	0	3	1671	16	24	1	0	13	2	0	2	101	0
ENSMUSG00000103531	2610300A13Rik	0	0	0	0	0	0	0	0	0	0	0	0	0	0	0	0	0	0	0	0	0	0	0	0	0	0	0	0	0	0	0	0	0	0	0	0	0	0	0	0	0	0	0	0	0	0	0	0	0	0	0	0	0	0	0	0	0	0	0	0	0	0	0	0	0	0	0	0	0	0	0	0	0	0	0	0	0	0	0	0	0	0	0	0	0	0	0	0	0	0	0	0	0	0	0	0	0	0	0	0	0	0	0	0	0	0	0	110	0	0	0	0	0	0	0	0	0	0	0	0	0	0	0	0	0	0	0	0	0	0	0	0	0	0	0	0	0	0	0	0	0	0	0	0	0	0	0	0	0	0	0	0	0	0	0	0	0	0	0	0	0	0	0	0	0	0	0	0	0	0	0	0	0	0	0	0	0	0	0	0	0	0	0	0	0	0	0	0	0	0	0	0	0	0	0	0	0	0	0	0	0	0	0	0	0	0	0	0	0	0	0	0	0	0	0	0	0	0	0	0	0	0	0	0	0
ENSMUSG00000048814	Lonrf2	0	2700	0	0	0	0	0	0	0	0	0	0	0	3323	0	0	0	0	0	0	0	0	0	0	0	0	0	0	0	0	2	0	4129	0	0	0	0	0	0	8345	12	2019	0	0	0	0	0	0	0	0	0	0	0	0	0	0	1	508	0	0	0	0	0	0	0	0	0	0	0	0	2544	0	0	0	0	0	0	0	0	0	0	0	0	0	0	3019	0	1	0	0	0	0	0	0	0	0	0	0	0	0	0	0	0	0	0	0	0	0	0	0	0	0	0	0	0	0	0	0	0	0	0	0	0	0	0	0	0	0	0	0	0	0	1694	0	0	0	0	0	0	0	0	0	0	0	0	0	0	0	0	0	0	0	0	0	0	0	0	0	0	0	0	0	0	0	0	0	0	0	0	0	0	0	0	0	0	0	0	0	0	0	0	0	0	0	0	0	0	0	0	0	0	0	0	0	0	0	0	0	0	0	0	0	0	0	0	0	0	0	0	0	0	0	0	0	13	0	0	0	0	0	0	0	0	0	0
ENSMUSG00000026080	Chst10	0	0	0	0	0	0	0	0	0	0	0	228	0	0	0	0	0	0	0	0	0	0	27	0	0	0	0	0	0	1252	0	0	0	0	0	0	0	0	0	0	0	0	0	1	0	0	0	0	0	2	0	0	0	0	0	0	0	39	0	0	0	0	0	0	0	0	0	0	0	0	0	0	0	0	0	0	0	0	0	0	0	0	0	0	0	0	0	0	0	0	0	0	1	0	0	0	0	0	0	0	0	0	0	0	0	0	0	0	0	0	0	0	0	0	0	0	0	0	0	0	0	0	0	0	0	0	1	0	0	0	0	0	0	0	0	0	0	0	0	0	0	0	0	0	0	0	0	0	0	0	0	0	0	0	0	0	0	2	0	0	0	0	0	0	0	0	0	0	0	0	0	0	0	0	0	0	0	0	0	0	0	0	0	0	0	0	0	0	0	0	0	0	0	0	0	0	0	0	0	0	2	0	0	0	0	0	0	0	0	0	1753	0	0	0	0	0	0	0	0	0	0	0	0	1	0
ENSMUSG00000067604	Nms	0	0	0	0	0	0	0	0	0	0	0	0	0	0	0	0	0	0	0	0	0	0	0	0	0	0	0	0	0	0	0	0	0	0	0	0	0	0	0	0	0	0	0	0	0	0	0	0	0	0	0	0	0	0	0	0	0	0	0	0	0	0	0	0	0	0	0	0	0	0	0	0	0	0	0	0	0	0	0	0	0	0	0	0	0	0	0	0	0	0	0	0	0	0	0	0	0	0	0	0	0	0	0	0	0	0	0	0	0	0	0	0	0	0	0	0	0	0	0	0	0	0	0	0	0	0	0	0	0	2	0	0	0	0	0	0	0	0	0	0	0	0	0	0	0	0	0	0	0	0	0	0	0	0	0	0	0	0	0	0	0	0	0	0	0	0	0	0	0	0	0	0	0	0	0	0	0	0	0	0	0	0	0	0	0	0	0	0	0	0	0	0	0	0	0	0	0	0	0	0	0	0	0	0	0	0	0	0	0	0	0	0	0	0	0	0	0	0	0	0	0	0	0	0	0
ENSMUSG00000026078	Pdcl3	413	0	249	0	924	322	1272	0	0	67	0	80	7	0	38	0	0	1779	58	0	0	0	1189	0	0	1	53	473	24	0	7	0	593	0	0	0	0	0	0	52	0	0	0	0	0	0	0	0	0	0	30	0	89	104	1612	0	0	495	0	0	0	705	0	1	0	0	7	0	1275	1	15	0	0	216	75	0	66	165	92	0	0	0	0	0	0	0	0	0	0	0	477	0	0	0	0	0	0	0	0	220	0	426	48	0	0	1587	6	0	0	1115	0	0	0	395	0	0	1	1218	678	0	0	79	270	52	0	0	586	571	0	0	0	0	49	0	0	0	1656	0	0	174	0	0	135	0	1	32	0	0	0	25	77	0	0	1780	0	422	0	0	1	0	11	0	0	0	1	0	0	0	0	0	54	824	0	0	54	4138	0	0	1	0	0	2283	740	1250	0	21	34	0	0	0	18	54	0	0	0	0	122	10	0	0	0	23	0	0	0	0	0	107	0	0	0	0	0	0	861	4	0	0	3	69	6685	0	0	0	512
ENSMUSG00000026077	Npas2	0	0	0	0	0	0	0	0	1	0	0	0	0	0	0	0	0	0	0	0	0	0	0	0	0	0	0	4	0	0	0	0	0	2	0	0	0	0	0	0	0	0	0	0	0	0	0	0	0	0	0	0	0	0	0	0	0	0	0	0	0	0	0	0	0	0	0	0	0	0	0	0	0	0	0	0	0	0	0	0	0	0	0	0	0	0	0	0	0	1	0	0	0	0	0	0	0	0	0	0	0	0	64	0	0	0	0	0	0	0	0	0	0	0	0	0	0	0	0	0	0	0	0	0	0	0	0	0	0	0	0	0	0	0	0	0	0	0	0	0	0	0	0	0	0	0	0	0	0	0	0	0	0	0	0	0	0	0	0	0	0	0	0	0	0	0	0	0	0	0	0	0	0	0	0	0	0	0	0	0	0	0	0	0	0	0	0	0	0	0	0	0	0	0	0	1	0	0	0	0	0	0	0	0	0	0	0	0	0	0	0	0	0	0	0	0	0	0	0	0	0	0	0	0	0
ENSMUSG00000073702	Rpl31	27	1	1	42	0	0	0	0	71	0	1	0	1	0	0	225	1	0	1	532	0	0	0	0	0	1	1	1	0	0	1	0	1	0	8	12	0	5	2	0	0	0	0	0	0	0	0	0	0	0	96	19	1	1	50	0	0	1	1	2	0	1	37	68	331	494	0	0	30	91	0	0	4	0	272	1	1	4	6	0	0	0	0	1	0	0	0	228	0	74	0	0	0	0	6	0	0	0	1	21	2	0	1	0	0	0	51	2	0	3	0	0	4	0	0	0	54	1	56	31	0	207	88	0	0	5	57	0	1	0	0	0	0	0	0	0	1	0	0	0	0	0	0	692	0	0	0	0	0	0	0	0	0	0	0	6	0	0	5	1	11	0	0	0	2	0	114	0	0	1	1	56	0	0	0	0	0	0	0	1	158	701	1	0	0	0	0	0	0	1	0	375	0	0	0	14	44	0	0	2	0	1	0	0	0	3	1	0	0	0	0	0	0	0	138	0	2	2	1	1	12	0	0	0	1
ENSMUSG00000003134	Tbc1d8	0	0	0	0	0	0	0	0	1212	0	0	0	0	0	0	0	0	0	0	0	0	0	0	0	0	0	0	0	0	0	0	0	0	0	0	0	0	0	0	0	0	0	0	0	0	0	0	0	0	0	0	0	0	0	0	0	0	0	0	0	0	0	0	0	0	0	0	0	0	0	0	0	0	0	0	0	18	826	0	80	0	0	0	0	0	0	0	0	0	0	0	0	0	0	0	0	0	0	0	0	0	0	0	0	0	0	0	0	151	0	0	0	0	0	0	0	0	0	0	0	0	0	0	0	0	0	0	0	0	0	0	0	0	0	0	0	0	0	0	0	0	0	0	0	0	0	0	0	0	0	0	0	0	0	0	0	0	0	0	0	0	0	0	0	0	0	0	0	0	0	0	0	0	0	0	0	0	0	0	0	0	0	2	4	0	0	0	0	0	0	0	0	0	0	0	0	0	0	0	0	0	0	0	0	0	0	0	0	0	0	0	0	0	0	0	0	0	0	307	0	0	0	0	0	0
ENSMUSG00000003135	Cnot11	0	0	0	0	0	0	0	0	0	0	0	8	0	2	1	0	0	0	0	0	0	0	0	0	765	0	0	0	398	67	0	0	0	0	0	0	0	0	0	0	0	0	0	0	0	0	0	0	0	0	231	0	0	0	0	0	0	0	0	51	0	0	0	0	0	0	0	0	0	0	0	0	0	0	77	0	0	0	0	0	0	0	0	0	24	0	0	0	0	0	0	519	1	0	0	0	0	0	0	0	0	0	0	0	0	0	0	0	14	0	0	0	0	0	283	26	0	0	0	0	0	0	0	1	0	0	0	0	0	0	0	0	0	0	0	0	0	0	0	0	0	0	0	0	63	0	0	0	0	9	0	0	0	0	0	1	0	0	24	1394	0	0	86	0	0	0	0	0	0	0	0	0	0	306	0	0	0	0	0	0	0	0	21	0	0	25	0	0	0	0	0	0	1	0	0	0	0	23	0	0	0	9	0	0	0	0	0	0	0	0	16	0	0	0	0	0	0	0	3	0	6	0	614	0	0
ENSMUSG00000077704	Snord89	0	0	0	0	0	0	0	0	0	0	0	1	0	0	0	0	0	0	0	0	0	0	0	0	0	0	0	0	0	0	0	0	0	0	0	0	0	0	0	0	0	0	0	0	0	0	0	0	0	0	0	0	0	0	0	0	0	0	0	0	0	0	0	0	0	0	0	0	0	0	0	0	0	0	0	0	0	0	0	0	0	0	0	0	0	0	0	0	0	0	0	0	0	0	0	0	0	0	0	67	0	0	0	0	0	0	0	0	0	0	0	0	0	0	0	0	0	0	0	0	0	0	0	0	0	0	0	0	0	0	0	0	0	0	0	0	0	0	0	0	0	0	0	0	0	0	0	0	0	0	0	0	0	0	0	0	0	0	0	0	0	0	0	0	0	0	0	0	0	0	0	0	0	0	815	0	0	0	0	0	0	0	0	0	0	0	0	0	0	0	0	33	0	0	0	0	0	0	0	0	0	0	0	0	0	0	0	0	0	0	0	0	0	0	0	0	0	0	0	0	0	0	0	0	0
ENSMUSG00000048234	Rnf149	0	0	0	0	0	0	0	0	0	0	1348	0	0	0	0	0	0	2	0	0	0	0	0	0	0	0	0	0	0	0	1	0	0	0	0	0	582	0	0	0	0	0	0	0	0	0	0	0	0	0	0	0	0	0	0	0	0	0	0	0	0	0	0	0	0	0	71	0	55	853	0	0	0	0	0	6140	0	0	0	0	0	0	0	0	0	2	0	0	0	0	0	0	0	0	0	0	0	0	0	0	122	0	0	0	0	0	951	0	0	0	1	0	0	0	4	0	2687	0	0	0	0	0	280	0	0	0	0	0	0	0	0	0	0	0	0	0	0	0	0	0	0	0	0	0	0	0	0	0	0	0	0	0	0	0	0	0	1921	0	0	0	0	0	0	0	0	0	21	0	0	0	0	4	0	0	0	0	0	0	0	0	112	2	1050	0	0	0	0	0	0	0	0	818	0	0	0	0	0	0	0	0	0	0	0	0	0	0	0	0	0	0	0	0	0	0	356	75	1	0	0	0	0	0	0	1	0
ENSMUSG00000050967	Creg2	0	0	0	0	0	0	0	0	0	0	0	0	0	0	0	0	0	0	0	0	0	0	0	0	0	0	0	0	0	0	0	0	0	0	0	0	0	0	0	0	0	0	0	0	0	0	0	0	0	0	0	0	0	0	0	0	0	0	0	0	0	0	0	0	0	0	0	0	0	0	0	0	0	0	0	0	0	0	0	0	0	0	0	0	0	0	0	0	0	0	0	0	0	0	0	0	0	0	0	0	0	0	0	0	0	0	0	0	0	0	0	0	0	0	0	0	0	0	0	0	0	0	0	0	0	0	0	0	0	0	0	0	0	0	0	0	0	0	0	0	0	0	0	0	0	0	0	0	0	0	0	0	0	0	0	0	0	0	0	0	0	0	0	0	0	0	0	0	0	0	0	0	0	0	0	0	0	0	0	0	0	0	0	0	0	0	0	0	0	0	0	0	0	0	0	1	0	0	0	0	0	0	0	0	0	0	0	0	0	0	0	0	0	0	0	0	0	0	0	0	0	0	0	0	0
ENSMUSG00000097083	D930019O06Rik	0	0	0	0	0	0	0	0	0	0	0	0	0	0	0	0	0	0	0	0	0	0	0	0	0	0	0	0	0	0	0	0	0	0	0	0	0	0	0	0	0	0	0	0	0	0	0	0	0	0	0	0	0	0	0	0	0	0	0	0	0	0	0	0	0	0	0	0	0	0	0	0	0	0	0	0	0	0	0	0	0	0	0	0	0	21	0	0	0	0	0	0	0	0	0	0	0	0	0	0	0	0	0	0	0	0	0	0	0	0	0	0	0	0	0	0	0	0	0	0	0	0	0	0	0	0	0	0	0	0	0	0	0	0	0	0	0	0	0	0	0	0	0	0	0	0	0	0	0	0	0	0	0	0	0	0	0	0	0	0	0	0	0	0	0	0	0	0	0	0	0	0	0	0	0	0	0	0	0	0	0	0	0	0	0	0	0	0	0	0	0	0	0	0	0	0	0	0	0	0	0	0	0	0	0	0	0	0	0	0	0	0	0	0	0	0	0	0	0	0	0	0	0	0	0
ENSMUSG00000057173	Rfx8	0	0	0	0	0	0	0	0	0	0	0	0	0	0	0	0	0	0	0	0	0	0	0	0	0	0	0	0	0	0	0	0	0	0	0	0	0	0	0	0	0	0	0	0	0	0	0	0	0	0	0	0	0	0	0	0	0	0	0	0	0	0	0	0	0	0	0	0	0	0	0	0	0	0	0	0	0	0	0	0	0	0	0	0	0	0	0	0	0	0	0	0	0	0	0	0	0	0	0	0	0	0	0	0	0	0	0	0	0	0	0	0	0	0	0	0	0	0	0	0	0	0	0	0	0	0	0	0	0	0	0	0	0	0	0	0	0	0	0	0	0	0	0	0	0	0	0	0	0	0	0	0	0	0	0	0	0	0	0	0	0	0	0	0	0	0	0	0	0	0	0	0	0	0	0	0	0	0	0	0	0	0	0	0	0	0	0	0	0	0	0	0	0	0	0	0	0	0	0	0	1	0	0	0	0	0	0	0	0	0	0	0	0	0	0	0	0	0	0	0	0	0	0	0	0
ENSMUSG00000026074	Map4k4	47	73	1199	98	0	0	1864	0	1381	13	81	2978	472	0	17	634	1703	0	8	0	390	1286	0	2	0	3552	1886	269	2351	542	10	957	1	898	0	2	32	17	814	1742	2531	0	51	0	0	6	38	0	0	41	4	243	1	1595	34	182	2031	29	0	1692	1204	3	1381	1	2	0	9	0	0	7064	0	0	1	985	80	2653	1842	294	1	1533	32	7	0	310	16	39	17	2055	106	914	1	46	1967	1408	3734	0	3	0	869	0	0	17	11314	708	0	3489	1	1	2320	1459	158	1347	568	0	47	1393	2032	0	1346	1514	10	1207	188	0	4507	1690	1	1267	1512	1544	470	0	2072	0	0	286	1	280	53	2828	0	0	1459	94	3	3118	2	3187	4	49	1149	13	0	224	0	5	65	2241	4628	329	251	0	2595	0	0	0	0	0	581	1	68	102	17	1	1534	0	0	18	1	1568	2632	360	107	669	0	5914	0	126	2446	1	731	1556	2391	2301	97	6	1110	1155	0	0	0	194	0	0	159	295	92	113	15	1	809	0	10	6935	5171	431	52	1	1072	0	33	0	1042	13	2
ENSMUSG00000102985	4930456G14Rik	0	0	0	0	0	0	0	0	0	0	0	0	0	0	0	0	0	0	0	0	0	0	0	0	0	0	0	0	0	0	0	0	0	0	0	0	0	0	0	0	0	0	0	0	0	0	0	0	0	0	0	0	0	0	0	0	0	0	0	0	0	0	0	0	0	0	0	0	0	0	0	0	0	0	0	0	0	0	0	0	0	0	0	0	0	0	0	0	0	0	0	0	0	0	0	0	0	0	0	0	0	0	0	0	0	0	0	0	0	0	0	0	0	0	0	0	0	0	0	0	0	0	0	0	0	0	0	0	0	0	0	0	0	0	0	0	0	0	0	0	0	0	0	0	0	0	0	0	0	0	0	0	0	0	0	0	0	0	0	0	0	0	0	0	0	0	0	0	0	0	0	0	0	0	0	0	0	0	0	0	0	0	0	0	0	0	0	0	0	0	0	0	0	0	0	0	0	0	0	0	0	0	0	0	0	0	0	0	0	0	0	0	0	0	0	0	0	0	0	0	0	0	0	0	0
ENSMUSG00000026073	Il1r2	0	0	0	0	0	0	0	0	0	0	0	0	0	0	0	0	0	0	0	0	0	0	0	0	0	0	2895	0	0	0	0	0	0	0	0	0	0	0	0	0	0	0	0	0	0	0	0	0	0	0	0	0	0	0	0	0	0	0	0	0	0	0	0	0	0	0	0	0	0	0	0	0	0	0	0	0	0	0	0	0	0	0	0	0	0	0	0	0	0	0	0	0	0	0	0	0	0	0	0	0	0	0	0	0	0	0	0	0	0	0	0	0	0	0	0	0	0	0	0	0	0	0	0	0	0	0	0	0	0	0	0	0	0	0	0	0	0	0	0	0	0	0	0	0	0	0	0	0	0	0	0	0	0	0	0	0	0	0	0	0	0	0	0	0	0	0	0	0	0	0	0	0	0	0	0	0	0	0	0	0	0	0	0	0	0	0	0	0	0	0	0	0	0	0	0	0	0	0	0	0	0	0	0	0	0	0	0	0	0	0	0	0	0	0	0	0	0	0	0	0	0	0	0	0	0
ENSMUSG00000026072	Il1r1	0	1	1840	2	0	2	0	0	0	0	0	9	0	0	0	0	0	0	0	0	0	0	4	0	0	1	1	0	0	0	0	1	1	0	0	0	0	1	0	1179	0	671	0	0	0	0	0	0	0	1	898	0	0	1	0	0	0	0	0	0	0	1	5	0	0	1	821	0	689	0	2	1	9	3	3	0	3	3	0	0	0	1	0	4295	0	5	7	0	0	10	2229	0	2	1	0	1	0	0	0	0	1	0	3	0	4	0	1	9	1	0	3	0	0	0	8	0	1	2	0	0	2	3	1	0	0	1	2	0	0	0	0	0	3	0	0	0	0	2	0	0	0	0	1	0	18	0	0	1	0	1	0	6	0	1	0	0	1	0	2	10	0	0	0	2	1	0	0	0	5	1	0	1	3	0	7	0	0	2	0	0	0	1	2	1	0	0	2	0	1	1	0	3	5	4	10	5	1	0	0	4	0	0	0	0	0	4	0	0	4	0	2	0	1	3	1	0	0	2	1	2	2	0	4	0	5
ENSMUSG00000070942	Il1rl2	0	0	0	0	0	0	0	0	0	0	0	0	0	8	0	0	0	0	0	4	0	0	7	0	0	0	0	0	2	0	0	0	0	0	0	0	0	0	0	0	16	4	0	0	0	0	0	0	0	0	0	0	0	0	0	0	0	0	0	0	0	0	0	0	0	0	0	0	0	0	0	0	4475	0	0	0	0	0	5	0	0	0	0	0	0	0	0	0	0	0	0	0	0	0	0	0	0	0	0	201	0	4	0	0	0	0	0	0	0	0	0	0	0	0	1	0	0	0	0	0	0	0	0	0	1	0	0	0	0	0	0	0	0	0	0	0	0	0	0	0	0	0	0	0	0	1	0	0	7	0	0	0	0	0	0	0	4	0	0	0	1	0	0	0	0	0	129	0	0	0	0	0	0	0	0	0	0	0	0	0	0	0	0	0	0	1	0	0	0	0	0	0	0	0	0	0	0	0	0	0	0	0	0	0	0	0	0	20	0	0	0	0	0	0	0	0	0	0	0	0	0	0	1	0	0
ENSMUSG00000026069	Il1rl1	0	0	0	0	0	0	0	0	0	0	0	0	0	0	0	0	0	0	0	0	0	0	0	0	0	0	0	0	0	0	0	0	0	0	0	0	0	0	0	0	0	0	0	0	0	0	0	0	0	0	0	0	0	0	0	0	0	0	0	0	0	0	0	0	0	0	0	0	0	0	0	0	0	0	0	0	0	0	0	0	0	0	0	0	0	0	0	0	0	0	0	0	0	0	0	0	0	0	0	0	0	0	0	0	0	0	1	0	0	0	1	0	0	0	0	0	0	0	0	0	0	0	0	0	0	0	0	0	0	0	0	0	0	0	0	0	0	0	0	0	0	0	0	0	0	0	0	0	0	0	0	0	0	2	0	0	0	0	0	0	0	0	0	0	0	0	0	0	0	0	0	0	0	0	0	0	0	0	0	0	0	0	0	0	0	0	0	0	0	0	0	0	0	0	0	0	0	0	0	0	0	0	0	0	0	0	0	0	0	0	0	0	0	0	0	0	0	0	0	0	0	0	0	0	0
ENSMUSG00000026070	Il18r1	0	0	0	0	0	0	0	0	0	0	0	0	0	0	0	0	0	0	0	0	1	0	0	0	0	0	0	0	0	0	0	0	0	0	0	0	0	0	0	0	0	0	0	0	0	0	0	0	0	0	0	0	0	0	0	0	0	0	0	0	0	0	0	0	0	0	0	0	0	0	0	0	0	0	0	0	0	0	0	0	0	0	0	0	0	0	0	0	0	0	0	0	0	0	0	0	0	0	0	0	0	0	0	0	0	0	0	0	0	0	0	0	0	0	0	0	0	0	0	0	0	0	0	0	0	0	0	0	0	0	0	0	0	0	0	0	0	0	0	0	0	0	0	0	0	0	0	0	0	0	0	0	0	0	0	0	0	0	0	0	0	0	0	0	0	0	0	0	0	0	0	0	0	0	0	0	0	0	0	0	0	0	0	0	0	0	0	0	0	0	0	0	0	0	0	0	0	0	0	0	0	0	0	0	0	0	0	0	0	0	0	0	0	0	0	0	0	0	0	0	0	0	0	0	0
ENSMUSG00000026068	Il18rap	0	0	0	0	0	0	5	0	0	0	0	0	0	0	1	0	0	0	0	0	0	0	3	0	0	0	0	0	0	0	1	1	0	0	0	0	0	0	0	0	0	0	0	0	0	0	0	0	0	0	0	0	0	0	0	0	0	0	1	5	0	0	7	0	0	0	0	0	3	0	2	4	0	0	0	0	0	8	0	0	0	0	0	0	0	0	0	0	0	0	0	0	0	0	0	0	0	0	0	0	0	0	0	0	0	0	0	0	1	0	0	0	0	0	5	0	0	0	0	0	0	0	0	0	0	2	0	0	0	0	0	0	0	0	0	0	0	2	0	0	0	0	0	0	0	0	0	0	0	2	0	0	0	0	0	0	0	0	0	0	0	0	0	0	0	0	0	0	0	0	0	0	0	0	0	0	0	0	0	0	0	0	0	0	0	0	0	0	0	0	0	0	0	0	0	0	0	0	0	0	0	0	0	0	0	0	0	0	0	0	0	0	0	0	0	0	0	0	0	0	0	0	0	0	0
ENSMUSG00000026065	Slc9a4	0	0	0	0	0	0	0	0	0	0	0	0	0	0	0	0	0	0	0	0	0	0	0	0	0	0	0	0	0	0	0	0	0	0	0	0	0	0	0	0	0	0	0	0	0	0	0	0	0	0	0	0	0	0	0	0	0	0	0	0	0	0	0	0	0	0	0	0	0	0	0	0	0	0	0	0	0	0	0	0	0	0	0	0	0	0	0	0	0	0	0	0	0	0	0	0	0	0	0	0	0	0	0	0	0	0	0	0	0	0	0	0	0	0	0	0	0	0	0	0	0	0	0	0	0	0	0	0	0	0	0	0	0	0	0	0	0	0	0	0	0	0	0	0	0	0	0	0	0	0	0	0	0	0	0	0	0	0	0	0	0	0	0	0	0	0	0	0	0	0	0	0	0	0	0	0	0	0	0	0	0	0	0	0	0	0	0	0	0	0	0	0	0	0	0	0	0	0	0	0	0	0	0	0	0	0	0	0	0	0	0	0	0	0	0	0	0	0	0	0	0	0	0	0	0
ENSMUSG00000026062	Slc9a2	0	0	0	0	0	0	0	0	0	0	0	0	0	0	0	0	0	0	0	0	0	0	0	0	0	0	0	0	0	0	0	0	0	0	0	0	0	0	0	0	0	0	0	0	0	0	0	0	0	0	0	0	0	0	0	0	0	0	0	0	0	0	0	0	0	0	0	0	0	0	0	0	0	0	0	0	0	0	1	0	0	0	0	0	0	0	0	0	0	0	0	0	0	0	0	0	0	0	0	0	0	0	0	0	0	0	0	0	0	0	0	0	0	0	0	0	0	0	0	0	0	0	0	0	0	0	0	0	0	0	0	0	0	0	0	0	0	0	0	0	0	0	0	0	0	0	0	0	0	0	0	0	0	0	0	2	0	0	0	0	0	0	0	0	0	0	0	0	0	0	0	0	0	0	0	0	0	0	0	0	0	0	0	0	0	0	0	0	0	0	0	0	0	0	0	0	0	0	0	0	0	0	0	0	0	0	0	0	0	0	0	0	0	0	0	0	0	0	0	0	0	0	0	0	0
ENSMUSG00000041945	Mfsd9	0	0	0	0	0	0	0	0	0	0	0	0	0	0	0	0	0	0	0	0	0	0	0	0	0	0	0	0	0	0	0	0	0	0	0	0	0	0	0	0	0	0	0	0	0	0	0	0	0	0	0	0	0	0	0	0	0	0	0	0	0	0	0	0	0	0	0	0	0	0	0	0	0	0	0	0	0	0	0	0	0	0	0	0	0	0	0	0	0	0	0	0	0	0	0	0	0	0	0	0	0	0	0	0	0	0	0	0	0	0	0	0	0	0	0	0	0	0	0	0	0	0	0	0	0	0	0	0	0	0	0	0	0	0	0	0	0	0	0	0	0	0	0	0	0	0	0	0	0	0	127	0	0	0	0	0	0	0	0	0	0	0	0	0	0	0	0	0	0	0	0	0	0	0	0	0	0	0	0	0	0	0	0	0	0	0	0	0	0	0	0	0	0	0	0	0	0	0	0	0	0	0	0	0	0	0	0	0	0	0	0	0	0	0	0	0	0	0	0	0	0	0	0	0	0
ENSMUSG00000079588	Tmem182	0	0	0	0	0	0	0	0	0	0	0	0	0	0	0	0	0	0	0	0	0	0	0	0	0	0	0	0	0	0	0	0	0	0	0	0	0	0	0	0	0	1	0	0	0	0	0	0	0	0	0	0	0	0	0	0	0	0	0	0	0	0	0	0	0	4	0	0	0	0	0	0	0	0	0	0	0	0	0	0	0	0	0	0	0	0	0	0	0	0	0	0	0	0	0	0	0	0	0	0	0	0	0	0	0	0	0	0	0	0	0	0	0	0	0	0	0	0	0	0	0	0	0	0	2	0	0	0	0	0	0	0	0	0	0	0	0	0	0	0	0	0	0	0	0	1	0	2	0	1	0	0	0	0	0	0	0	0	0	0	0	0	0	0	0	0	0	0	0	0	0	0	6	0	0	0	0	0	0	0	0	0	0	0	0	0	0	0	0	0	0	0	0	0	0	0	0	0	0	0	0	0	0	0	0	0	0	0	0	0	0	0	0	0	0	0	0	0	0	0	6	0	0	0	0
ENSMUSG00000104072	4930448I06Rik	0	0	0	0	0	0	0	0	0	0	0	0	0	0	0	0	0	0	0	0	0	0	0	0	0	0	0	0	0	0	0	0	0	0	0	0	0	0	0	0	0	0	0	0	0	0	0	0	0	0	0	0	0	0	0	0	0	0	0	0	0	0	0	0	0	0	0	0	0	0	0	0	0	0	0	0	0	0	0	0	0	0	0	0	0	0	0	0	0	0	0	0	0	0	0	0	0	0	0	0	0	0	0	0	0	0	0	0	0	0	0	0	0	0	0	0	0	0	0	0	0	0	0	0	0	0	0	0	0	0	0	0	0	0	0	0	0	0	0	0	0	0	0	0	0	0	0	0	0	0	0	0	0	0	0	0	0	0	0	0	0	0	0	0	0	0	0	0	0	0	0	0	0	0	0	0	0	0	0	0	0	0	0	0	0	0	0	0	0	0	0	0	0	0	0	0	0	0	0	0	0	0	0	0	0	0	0	0	0	0	0	0	0	0	0	0	0	0	0	0	0	0	0	0	0
ENSMUSG00000060424	Pantr1	0	0	0	0	0	0	0	0	0	0	0	0	0	0	0	0	0	0	0	0	0	0	0	0	0	0	0	0	0	0	0	0	0	0	0	0	0	0	0	0	0	0	0	0	0	0	0	0	0	0	0	0	0	0	0	0	0	0	0	464	0	0	0	0	0	0	0	0	0	0	0	0	0	0	0	0	0	0	0	1	0	0	0	0	0	0	0	0	0	0	0	0	0	0	0	0	0	0	0	0	0	0	0	0	0	0	0	0	0	0	0	0	0	0	0	0	0	0	0	0	0	0	0	0	571	0	0	0	0	0	0	0	0	0	0	0	0	0	0	0	0	0	0	0	0	0	0	0	0	0	0	0	0	0	0	0	0	0	0	0	0	0	0	0	0	0	0	0	0	0	0	0	0	0	0	0	0	0	0	0	0	0	0	0	0	0	0	0	0	0	0	0	0	0	0	0	0	0	0	0	0	0	0	0	0	0	0	0	0	0	0	0	0	0	0	0	0	0	0	0	0	0	0	0	0
ENSMUSG00000045515	Pou3f3	0	0	0	0	0	0	0	0	0	0	0	0	0	0	0	0	0	0	1	0	0	0	0	0	0	0	0	0	0	0	0	0	0	1	0	0	0	0	0	0	0	0	0	0	0	0	0	0	0	0	0	0	21	0	0	0	0	0	0	3292	0	1	0	0	0	0	0	0	0	0	0	0	0	4	0	0	0	0	0	0	0	0	0	0	0	0	0	0	0	0	0	0	0	0	0	0	0	0	1	0	0	0	0	1	0	0	0	0	0	0	0	0	0	0	0	1	0	0	0	0	0	0	0	0	2052	0	0	0	1	0	0	0	0	0	0	0	0	0	0	0	0	0	0	0	0	0	0	0	0	0	0	0	0	1	0	2	0	0	1	0	1	0	0	0	0	1	0	0	0	0	0	0	0	0	0	0	0	0	0	0	0	0	0	0	0	0	0	0	0	0	0	11	0	0	0	1	0	0	0	55	0	0	0	0	0	0	0	0	0	0	0	0	0	0	1	0	0	0	0	0	0	0	0	0	0
ENSMUSG00000097063	Pantr2	0	0	0	0	0	0	0	0	0	0	0	0	0	0	0	0	0	0	0	0	0	0	0	0	0	0	0	0	0	0	0	0	0	0	0	0	0	0	0	0	0	0	0	0	0	0	0	0	0	0	0	0	0	0	0	0	0	0	0	0	0	0	0	0	0	0	0	0	0	0	0	0	0	0	0	0	0	0	0	0	0	0	0	0	0	0	0	0	0	0	0	0	0	0	0	0	0	0	0	0	0	0	0	0	0	0	0	0	0	0	0	0	0	0	0	0	0	0	0	0	0	0	0	0	0	0	0	0	0	0	0	0	0	0	0	0	0	6	0	0	0	0	0	0	0	0	0	0	0	0	0	0	0	0	0	0	0	0	0	0	0	0	0	0	0	0	0	0	0	0	0	0	0	0	0	0	0	0	0	0	0	0	0	0	0	0	0	0	0	0	0	0	0	0	0	0	0	0	0	0	0	0	0	0	0	0	0	0	0	0	0	0	0	0	0	0	0	0	0	0	0	0	0	0	0
ENSMUSG00000099784	Dalir	0	0	0	0	0	0	0	0	0	0	0	0	0	0	0	0	0	0	0	0	0	0	0	0	0	0	0	0	0	0	0	0	0	0	0	0	0	0	0	0	0	0	0	0	0	0	0	0	0	0	0	0	0	0	0	0	0	0	0	0	0	0	0	0	0	0	0	0	0	0	0	0	0	0	0	0	0	0	0	0	0	0	0	0	0	0	0	0	0	0	0	0	0	0	0	0	0	0	0	0	0	0	0	0	0	0	0	0	0	0	0	0	0	0	0	0	0	0	0	0	0	0	0	0	0	3	0	0	0	0	0	0	0	0	0	0	0	0	0	0	0	0	0	0	0	0	0	0	0	0	0	0	0	0	0	0	0	0	0	0	0	0	0	0	0	0	0	0	0	0	0	0	0	0	0	0	0	0	0	0	0	0	0	0	0	0	0	0	0	0	0	0	0	0	0	0	0	0	0	0	0	0	0	0	0	0	0	0	0	0	0	0	0	0	0	0	0	0	0	0	0	0	0	0	0
ENSMUSG00000060679	Mrps9	0	0	2956	0	0	0	0	0	0	0	0	0	118	0	0	28	0	0	0	800	0	2944	0	0	0	0	0	0	0	0	353	0	0	0	8	0	4	0	0	0	0	0	56	1	0	0	0	0	20	0	0	0	0	0	0	0	0	0	125	0	1	1519	1	0	1423	0	41	1162	0	0	0	0	386	0	0	0	0	111	0	0	0	0	0	6564	0	0	0	0	185	0	0	0	0	1012	763	0	0	0	0	1	297	0	1276	8	0	0	0	0	1362	4	201	0	0	0	699	0	84	0	0	0	0	0	0	0	16	0	0	0	3	0	0	0	1928	0	0	0	0	0	2	6	0	0	0	0	0	27	0	0	319	2671	0	0	0	0	0	109	3	0	8164	0	2314	0	0	0	0	0	0	0	1	0	0	9720	0	0	0	0	0	7	0	0	0	129	0	1078	0	0	0	0	0	871	0	0	0	2248	535	34	0	1151	0	0	1	241	0	0	0	0	0	0	0	0	48	0	0	0	0	1159	0	0	2611	0	0	0	0	0	6
ENSMUSG00000041907	Gpr45	0	0	2310	2561	0	0	0	0	0	192	791	546	0	0	0	308	0	0	178	0	3	0	0	0	0	0	869	1494	0	0	0	0	0	0	128	57	0	0	535	0	0	1943	0	0	702	0	0	0	0	2	0	68	0	521	203	0	0	90	854	1085	364	0	0	0	1935	0	105	0	116	0	0	0	0	0	0	0	568	0	553	0	0	0	0	740	0	0	0	0	0	0	0	4160	1699	0	0	0	42	0	0	0	0	0	0	0	0	1247	0	0	336	0	3587	1	0	532	0	0	0	11	0	0	0	0	0	56	724	1564	0	3853	0	0	0	0	0	0	0	0	0	415	0	73	0	0	793	0	0	399	0	213	575	40	0	0	0	0	0	0	0	0	297	0	0	0	0	0	0	2191	0	0	0	0	0	0	0	0	8145	0	1689	0	0	0	0	0	0	0	0	0	219	0	0	272	696	0	0	2124	0	0	0	0	82	0	0	0	0	0	0	531	0	0	0	0	0	0	0	8677	0	0	0	0	0	0	0	0	73	12	8
ENSMUSG00000070939	Tgfbrap1	0	71	0	0	1	0	0	0	0	1	0	0	0	0	0	0	0	0	0	0	0	0	0	0	0	0	0	0	0	0	0	0	0	0	0	1	0	0	0	0	377	0	0	7	0	0	0	0	0	0	0	14	0	0	0	0	0	0	0	0	0	0	0	0	578	0	0	0	0	0	6	0	0	56	0	0	0	0	0	328	0	0	0	0	0	0	0	0	0	0	5	150	0	0	0	0	0	0	0	0	0	2	0	0	0	94	5	0	678	0	0	0	0	0	0	1	0	0	0	0	0	1	0	0	0	1410	0	0	0	0	0	0	0	0	0	0	1	0	0	0	0	0	817	0	0	440	0	0	0	52	0	0	0	0	1	0	0	6232	0	0	0	0	0	0	0	0	0	0	0	0	0	0	0	0	0	0	0	0	0	2	0	0	0	0	0	0	0	350	0	0	0	0	0	0	0	0	0	0	0	8	0	0	0	0	0	3	0	0	0	0	0	4	0	0	0	3428	0	0	2	0	0	1	0	0	0
ENSMUSG00000041878	8430432A02Rik	0	0	0	0	0	0	0	0	0	0	0	0	0	0	0	0	0	0	0	0	0	0	0	0	0	0	0	0	0	0	10	0	0	0	1	0	0	0	0	0	0	0	0	0	0	0	0	0	0	0	0	0	0	0	0	0	0	0	0	0	0	0	0	0	0	0	0	0	0	0	0	0	0	0	0	0	0	0	0	0	0	0	0	0	0	0	0	0	0	0	0	0	0	0	0	0	0	0	0	0	0	0	0	0	0	0	0	0	0	0	0	0	0	0	0	0	0	0	0	0	0	0	0	0	0	0	0	0	0	0	0	0	0	0	0	0	0	0	0	0	0	0	0	0	0	0	0	0	0	0	0	0	0	0	0	0	0	0	0	0	0	0	0	0	0	0	0	0	0	0	0	0	0	0	0	0	0	0	0	0	0	0	0	0	0	0	0	0	0	0	0	0	0	0	0	0	0	0	0	0	0	0	0	0	0	0	0	0	0	0	0	0	0	0	0	0	0	0	0	0	0	0	0	0	0
ENSMUSG00000010290	AI597479	0	0	0	1	7	0	0	0	0	31	0	0	814	0	0	3	0	0	0	0	0	0	6	0	0	23	0	0	0	2907	0	0	0	1774	0	0	0	0	0	0	3	0	0	0	0	0	0	0	0	0	0	0	0	0	0	25	81	0	0	48	0	0	0	0	0	0	0	0	0	0	517	0	0	15	0	0	0	0	0	11	521	0	0	0	454	0	0	0	0	45	0	0	0	2	0	0	6	0	0	0	0	0	0	0	0	0	0	0	0	0	0	0	0	0	0	0	0	0	0	0	0	0	0	0	250	0	0	0	0	0	0	0	0	0	0	0	0	0	0	0	0	0	199	0	0	0	0	0	0	0	0	0	0	0	0	3498	1	181	0	0	0	0	0	0	0	0	0	0	0	5815	721	3	0	0	0	0	0	0	0	0	0	0	0	0	0	0	0	0	5687	0	0	0	51	0	0	0	0	95	0	1	0	0	0	0	0	0	242	0	0	0	34	0	0	0	52	0	10980	0	0	1	0	0	0	0	0
ENSMUSG00000008136	Fhl2	0	0	0	0	0	0	0	0	0	0	0	0	0	0	0	0	0	0	0	0	0	0	0	0	0	0	0	0	0	0	0	0	0	0	0	0	0	0	0	0	0	0	0	0	0	0	0	0	0	0	10	0	0	0	0	0	0	0	0	0	0	0	0	0	0	0	0	0	232	0	0	0	0	0	0	0	0	0	0	0	0	0	0	1	0	0	0	0	0	0	0	0	0	0	0	0	0	0	0	0	0	0	0	0	0	0	0	0	2	0	0	0	0	0	0	0	0	0	0	0	0	0	0	0	0	0	0	0	0	0	0	0	0	0	0	0	0	0	0	15	0	0	0	0	0	0	0	0	0	0	0	0	0	0	0	0	0	0	0	0	0	0	0	0	0	0	0	0	0	0	0	0	0	0	0	0	0	0	0	291	0	0	0	0	0	0	0	0	0	0	0	0	0	0	0	0	0	0	0	0	0	0	0	0	0	0	0	0	0	0	0	0	0	0	0	0	0	0	0	0	0	0	0	0	0
ENSMUSG00000066877	Nck2	17	14	0	13	3	0	0	0	1	3	1	91	5	0	15	12	20	24	0	0	1	19	15	0	11	0	3	4	9	18	0	11	16	0	1	0	1	14	0	10	0	1	0	0	0	0	0	0	0	12	16	0	0	5	6	18	5	11	13	51	6	9	0	0	8	132	0	4	7	15	17	0	0	14	4	25	304	28	19	1	19	32	0	20	0	2	5	4	0	20	28	0	12	6	16	11	0	0	18	18	68	4	27	28	40	6	19	19	7	0	22	0	1	42	0	26	57	19	16	30	52	5	0	10	27	0	9	2	1	1	0	0	7	0	0	0	3	0	0	12	0	0	0	30	2	10	0	3	85	11	16	0	0	0	0	8	0	0	181	10	3	0	32	0	9	0	0	0	5	0	0	0	7	0	9	0	27	0	0	17	0	0	70	3	0	74	0	17	52	0	14	5	0	1	29	0	122	8	0	18	0	0	0	0	37	1	0	10	1	0	0	0	0	0	17	1	90	0	18	0	32	0	1	6	6
ENSMUSG00000026051	1500015O10Rik	0	0	0	0	0	0	0	0	0	0	0	0	0	0	0	0	0	0	0	0	0	0	0	0	0	0	0	0	0	0	0	0	0	0	0	0	0	0	0	0	0	0	0	0	0	0	0	0	0	0	0	0	0	0	0	0	0	0	0	0	0	0	0	0	0	0	0	0	0	0	0	0	0	0	0	0	0	0	0	0	0	0	0	0	0	0	0	0	0	0	0	0	0	0	0	0	0	0	0	0	0	0	0	0	0	0	0	0	0	0	0	0	0	0	0	0	0	0	0	0	0	0	0	0	0	0	0	0	0	0	0	0	0	0	0	0	0	0	0	0	0	0	125	0	0	0	0	0	0	4	0	0	0	0	0	0	0	0	0	0	0	0	0	0	0	0	0	0	0	0	0	0	0	0	0	0	0	0	0	0	0	0	0	0	0	0	0	0	0	0	0	0	0	0	0	0	0	0	0	0	0	0	0	0	0	0	0	0	0	0	0	0	0	0	0	0	0	0	0	0	0	0	0	0	0
ENSMUSG00000057363	Uxs1	895	0	0	0	0	0	0	0	0	0	0	0	1	0	0	0	0	0	0	0	1	2	0	0	0	0	13	0	0	0	0	0	0	0	0	0	0	0	0	0	0	0	1	0	0	0	0	0	0	0	0	0	0	26	0	0	139	0	0	2	14	0	0	0	0	0	7	0	0	0	0	0	0	1	34	0	0	0	0	0	0	20	0	0	0	0	0	0	0	0	0	0	1	0	0	0	0	0	374	0	0	1	0	0	0	0	0	304	0	0	0	0	0	0	0	0	0	0	0	0	0	0	0	0	3	0	4922	0	0	0	0	0	23	0	0	0	0	1259	0	1	0	0	0	0	0	0	0	0	0	3	0	0	0	0	0	1	0	0	13	0	1	50	89	0	0	0	94	0	0	151	0	4054	0	0	0	0	0	0	0	0	0	91	0	0	0	0	0	0	0	76	0	0	0	0	0	0	0	0	0	113	0	0	0	0	16	0	0	0	51	0	0	0	0	0	6	17	0	0	18	0	0	0	0	0	40
ENSMUSG00000041763	Tpp2	41	0	576	109	1	0	14	0	717	662	0	4911	40	0	897	127	227	0	0	61	1	237	1074	0	330	163	32	1808	2	220	129	52	0	151	0	405	42	213	1335	305	0	15	1528	0	66	783	8	0	0	16	5027	2	4871	1	0	203	305	371	11	141	12	0	1	48	54	66	2285	5	0	98	5323	0	98	22	3434	207	11405	879	2504	0	1018	36	38	975	1	1101	7028	157	0	439	36	0	816	2149	51	113	43	0	154	0	0	91	1	0	1348	37	89	0	50	9305	4017	0	820	5	159	9356	5592	979	0	152	0	261	150	366	0	0	0	117	0	54	0	0	1593	0	0	0	1367	26	0	407	0	0	4	3875	1941	8071	0	489	1	0	121	0	0	1	0	1729	810	0	3471	524	1	16	0	2	2	2	0	0	0	0	0	2741	14	1	38	408	274	18	84	0	539	57	132	11678	0	152	0	0	1327	83	0	509	1955	0	51	1	41	1103	0	32	7	60	0	0	0	0	1	5576	3	0	66	2	6477	24	925	4127	663	22	1925	3	119	0	10	973	0
ENSMUSG00000047343	Mettl21c	0	0	0	0	0	0	0	0	0	3	0	0	0	0	7	0	3	0	0	0	0	0	0	0	0	0	0	2	0	0	0	5	0	0	0	1	0	3	0	2	0	0	0	0	0	0	0	0	0	9	2	0	0	0	0	0	0	1	0	0	4	0	0	0	0	0	0	0	0	0	0	0	0	1	0	0	0	16	0	0	0	0	0	0	0	0	0	0	0	0	0	0	6	0	0	0	0	0	0	0	0	0	0	12	0	0	4	0	0	1	0	0	0	0	0	0	0	0	0	6	0	0	0	0	0	0	37	0	0	0	0	0	0	0	2	0	6	0	0	0	0	0	0	0	0	0	0	0	0	0	0	0	0	0	0	1	0	0	26	0	0	0	0	0	0	0	0	0	0	0	0	0	4	0	0	0	0	0	0	0	0	0	0	0	0	0	0	7	10	0	0	0	0	0	0	0	43	3	0	0	0	0	0	0	0	0	0	0	39	0	0	0	0	0	0	0	0	0	0	0	0	0	856	0	0
ENSMUSG00000026049	Tex30	0	0	0	0	2	0	0	0	0	1684	0	1431	56	0	0	0	256	257	1907	0	0	0	0	0	0	193	0	88	0	101	0	10	0	0	2053	0	0	0	0	0	0	0	1	1533	0	0	0	0	0	0	1139	0	0	1427	0	0	443	1043	1925	0	0	0	0	0	2718	1382	0	0	341	3338	2615	0	149	2870	1611	1849	191	1533	0	1691	6	0	1	181	343	1	0	0	0	3277	31	0	335	3294	0	7379	0	0	2998	285	0	0	1	0	1	128	0	0	4172	3239	0	0	0	0	0	0	0	0	250	195	0	1005	1117	0	0	0	0	0	1	0	0	0	0	0	0	0	254	460	5	0	0	0	84	226	92	629	0	91	0	0	274	0	0	325	0	49	0	1	1574	1636	0	4	0	0	0	0	0	0	0	36	119	0	0	0	0	0	0	0	0	0	0	0	1	2429	0	0	0	60	195	3	0	1482	0	0	2920	0	0	42	0	0	0	5	0	0	0	0	0	739	0	0	19	0	0	0	3750	0	0	0	48	0	0	0	1	0	2150
ENSMUSG00000026047	Kdelc1	0	8	152	0	0	0	0	0	0	8	0	44	0	0	490	0	0	0	0	0	0	0	0	0	1	0	1	458	144	0	0	0	54	5654	0	658	1	0	0	0	0	0	0	0	0	0	342	0	0	974	103	0	0	733	3	0	439	0	0	1	3	31	60	0	0	77	322	0	0	0	617	0	0	0	173	1731	0	0	0	6	0	0	0	1	316	0	12075	769	0	0	0	0	52	643	0	0	0	0	0	4051	0	0	14	0	0	0	0	0	0	0	0	19	0	0	0	0	0	677	0	1494	0	0	11	0	3216	0	0	0	0	0	0	0	0	0	0	0	0	0	0	1	0	0	2	0	0	0	0	340	422	0	0	0	0	0	0	4	0	16605	5130	589	0	0	0	0	0	1	0	0	0	0	29	0	0	0	29	0	0	0	0	638	0	6	0	919	0	80	0	0	0	0	13	0	0	0	793	0	0	0	0	0	2	0	0	0	0	0	0	23	1	0	0	0	0	0	0	0	9545	0	0	0	0	0	0	0	0
ENSMUSG00000041684	Bivm	1	0	0	0	0	0	0	0	0	0	0	0	0	0	0	0	0	0	0	0	0	0	0	0	0	0	0	0	0	0	0	0	0	0	0	0	0	0	0	0	0	0	0	0	0	0	0	0	0	0	484	0	0	0	0	0	0	257	0	0	0	0	0	0	0	0	1	0	0	0	0	0	0	2	0	0	0	0	0	0	0	0	0	0	0	68	0	644	0	1	0	0	0	0	0	0	0	0	0	0	0	0	0	0	0	0	0	0	0	0	0	3721	0	5865	0	0	526	0	0	1	0	0	0	0	13	0	0	0	0	3204	0	0	0	0	0	0	0	52	0	0	0	0	0	1	1	0	0	0	0	0	0	0	0	0	0	0	0	0	0	4	0	0	2068	0	0	0	0	0	5	0	0	0	0	1	0	0	0	0	0	0	0	0	1267	106	0	0	0	0	1	0	0	0	0	426	0	0	107	0	0	0	0	9	0	0	0	0	0	0	0	0	0	0	0	0	0	0	0	0	0	0	80	0	191	0	0
ENSMUSG00000026048	Ercc5	0	0	1	0	0	0	1045	0	0	0	0	1	61	0	0	476	0	0	0	0	0	0	0	0	1869	0	0	0	0	3331	56	0	0	0	0	0	8821	262	0	0	2	0	0	2	0	0	0	0	0	1	275	0	0	0	0	4	0	0	0	0	0	0	1	0	0	0	32	0	0	0	0	0	32	28	0	0	434	0	0	0	0	0	10	0	0	1	1	0	0	0	0	0	0	0	0	0	166	0	0	0	13	2262	0	0	0	0	0	0	1496	0	0	0	0	3414	0	0	0	0	1	1076	0	1276	4	0	0	15	1688	0	0	3	0	0	838	0	0	0	0	2071	0	0	0	1	2	0	1438	426	0	0	0	156	0	0	0	1448	0	0	209	0	0	0	0	0	104	13649	576	0	0	0	1	0	0	57	0	0	0	0	3	5945	0	177	0	0	2339	0	0	0	0	2	0	0	1	0	15	0	0	4231	273	1505	0	0	0	224	0	0	0	0	0	0	8	0	0	0	0	0	28	0	0	0	19	0	31	0	12	0	0
ENSMUSG00000046828	Mettl21e	0	0	0	0	0	0	0	0	0	0	0	0	0	0	0	0	0	0	0	0	0	0	0	0	0	0	0	0	0	0	0	0	0	0	0	0	0	0	0	0	0	0	0	0	0	0	0	0	0	0	0	0	0	0	0	0	0	0	0	0	0	0	0	0	0	0	0	0	0	0	0	0	0	0	0	0	0	0	0	0	0	0	0	0	0	0	0	0	0	0	0	0	0	0	0	0	0	0	0	0	0	1	0	0	0	0	0	0	0	0	0	1	0	0	0	0	0	0	0	0	1	0	0	0	0	0	0	0	0	0	0	0	0	0	0	0	0	0	0	0	0	0	0	0	0	0	0	0	0	0	0	0	0	0	0	0	0	0	0	0	0	0	0	0	0	0	0	0	0	0	0	0	0	0	0	0	0	0	0	0	0	0	0	0	0	0	0	0	0	0	0	0	0	0	0	0	1	0	0	0	0	0	0	0	0	0	0	0	0	0	0	0	0	0	0	0	0	0	0	0	0	0	0	0	0
ENSMUSG00000101567	Txn-ps1	2	2	2	3	4	1	3	0	0	2	4	3	1	0	0	4	3	0	1	0	0	4	1	0	2	0	1	0	5	0	4	1	4	0	0	0	0	0	3	4	0	1	2	1	3	0	0	0	0	0	9	0	4	3	2	0	0	3	3	3	0	1	0	0	1	3	2	3	4	3	5	4	27	3	0	0	7	7	0	1	5	6	0	4	4	1	5	0	0	0	4	0	2	2	1	4	0	0	1	1	7	1	6	5	0	5	10	0	3	7	0	1	0	0	0	5	0	0	5	2	0	0	4	0	3	1	0	1	3	18	0	0	2	0	0	0	0	0	0	2	0	0	0	0	4	2	0	0	2	0	0	0	0	0	0	0	11	4	3	89	0	0	0	491	8	43	1	0	0	3	0	21	0	0	0	0	0	0	0	50	5	1	32	7	0	0	0	0	0	27	0	5	6	0	0	0	0	3	0	0	0	0	0	0	5	3	5	80	1	0	23	0	0	0	4	160	1	6	3	21	3	0	4	0	7
ENSMUSG00000056870	Gulp1	0	0	0	3340	499	47	1	0	0	0	2	198	50	218	197	0	0	0	0	0	1	0	92	0	0	0	196	0	0	0	143	367	3	0	0	0	1	1	0	0	0	0	0	0	13	0	0	0	0	1	2	8	4	0	0	0	82	0	2	126	0	0	0	980	0	0	128	237	115	5	333	0	0	16	76	0	0	3	40	405	0	2039	0	302	0	3	0	0	0	0	758	0	0	0	0	0	61	0	0	8	15	0	0	0	0	0	172	0	0	0	0	0	0	2804	0	0	245	514	496	11	0	718	1	1	52	11	0	1020	79	121	41	0	205	0	1	0	1	0	0	0	0	0	1	592	0	0	0	571	0	2660	10	0	0	0	1	36	1602	20	0	4093	0	0	0	3035	179	0	0	0	255	0	76	0	242	0	108	0	2186	1309	0	0	0	296	0	3928	0	0	0	136	10	8686	20	0	0	0	38	2	59	5	0	1732	1987	3	0	0	0	0	0	109	1	0	2	0	0	181	5	0	0	29	3	944	4	0	0	908	0
ENSMUSG00000101701	4930521E06Rik	0	0	0	0	0	0	0	0	0	0	0	0	0	0	0	0	0	0	0	0	0	0	0	0	0	0	0	0	0	0	0	6	0	0	0	0	0	0	0	0	0	0	0	0	0	0	0	0	0	0	0	0	0	0	0	0	0	0	0	0	0	0	0	0	0	0	0	0	0	0	0	0	0	2	0	0	0	0	0	0	0	0	0	0	0	0	0	0	0	0	0	0	0	0	0	0	0	0	0	0	0	0	0	0	0	0	0	0	0	0	0	0	0	0	0	0	0	0	6	0	0	0	0	0	0	0	0	0	0	0	0	0	0	0	0	0	0	0	0	0	0	0	0	0	0	0	0	0	0	0	0	0	0	0	0	0	0	0	0	0	0	0	0	0	0	0	0	0	0	0	0	0	0	0	0	0	0	0	0	0	0	0	0	0	0	0	0	5	0	0	0	7	0	0	0	0	0	0	0	1	0	0	0	0	0	0	0	0	22	0	0	0	0	0	0	0	0	0	0	0	0	0	1	0	0
ENSMUSG00000026043	Col3a1	12	0	858	258	8304	3	13716	29	3	2482	0	7946	2594	0	5204	39	3389	14399	15342	4	121	45	45	0	327	4899	8087	10901	3085	7920	15598	3729	4288	2218	47	168	7348	3057	582	10	0	1934	7	0	212	493	1938	0	0	7338	5	5543	3301	1332	7580	4	855	6563	8738	2728	143	2073	20	10	6816	299	1816	0	5373	3342	1847	38352	0	2293	5828	9025	231	2384	4547	17063	13	436	1	858	3856	20710	0	2151	0	409	6539	5	2268	99	4	1194	425	2	48	9	0	2	2560	0	259	1509	17	11	1598	0	3855	2324	147	16	0	1	5013	6447	1431	6	0	9491	7072	67	5302	10705	1109	31	117	4684	0	0	2	0	0	7	0	0	0	1	0	0	0	0	4	0	0	1	0	519	1	0	0	429	0	0	11	40	0	12	0	16	44	0	3617	0	0	0	0	16	0	0	5	0	0	0	4041	0	0	1782	0	136	560	0	0	0	0	125	0	0	3430	185	0	74	2	1	0	0	0	0	0	78	0	0	1	0	142	33	0	0	2	0	8	2	0	0	0	7	1	4	4	0	140	1386	0
ENSMUSG00000026042	Col5a2	5	0	0	14	1	224	15	0	5	1	0	6865	1512	126	32	48	1162	13	5968	56	476	106	14	1	3	4200	713	632	618	1271	2407	1125	9	0	74	81	14	692	0	0	1	3146	550	0	1286	565	539	0	9	0	4	1139	6	153	40	2678	58	1061	1803	7	29	1513	57	41	0	613	92	783	534	1417	77	272	0	2243	98	2	13	0	0	5781	116	0	3	72	0	1909	77	2119	0	0	0	1	6044	14	1098	542	6	0	92	4	8	38	162	0	416	1375	236	0	3	72	716	2	0	33	0	0	468	17	1064	4	0	3	1160	0	11	92	0	1836	1	141	0	0	236	0	0	2	0	0	14	437	0	4	80	20	1	117	0	1	0	58	0	0	0	27	0	82	90	2871	0	1905	303	0	0	39	0	0	2	0	0	0	692	227	459	3839	833	782	4	0	0	0	7612	64	0	0	0	2587	1	674	1755	2	0	316	27	0	2066	6	0	38	0	0	388	675	0	0	167	0	189	2	81	0	234	0	0	2	2537	3	2061	0	0	0	29	0	0	7	81
ENSMUSG00000025995	Wdr75	0	0	0	0	0	0	0	0	7	0	0	0	265	0	0	0	0	1123	0	0	0	2717	0	0	0	0	0	578	0	496	947	0	0	0	240	1	500	0	0	0	8	0	0	0	0	0	0	0	0	0	744	0	0	170	609	0	73	0	0	0	238	0	1	0	0	0	0	58	0	1518	0	0	0	349	53	0	0	0	0	549	0	28	0	0	0	0	186	47	0	0	0	0	0	0	0	0	0	0	666	0	587	0	152	0	0	0	1340	0	527	0	0	0	0	0	0	0	144	485	0	0	6600	0	0	0	61	321	262	41	0	0	3	0	0	0	0	0	0	0	0	696	0	0	0	559	0	0	0	0	0	10	226	0	0	0	0	473	6	0	0	89	0	0	0	0	1	0	0	0	0	0	1859	33	0	0	0	0	0	407	0	2	0	0	33	2	0	0	6716	0	0	0	0	21	0	0	0	1322	0	3	0	0	0	0	0	0	0	0	0	0	0	0	156	1	0	0	7069	384	0	0	0	0	3	0	0	0	0
ENSMUSG00000025993	Slc40a1	0	0	0	0	0	0	0	0	0	0	0	0	0	0	0	0	0	1	0	0	0	0	0	0	0	0	0	0	0	0	0	0	0	0	0	0	0	0	0	0	0	0	0	0	0	0	0	0	0	0	0	0	0	0	0	0	0	0	0	0	0	0	0	0	0	0	0	0	0	0	276	0	0	0	0	0	0	0	0	0	0	0	0	0	0	0	0	0	0	0	0	0	0	0	0	0	0	0	35	0	0	0	0	0	0	1	0	0	0	0	35	0	2	0	0	0	0	0	0	0	0	0	0	0	0	0	0	0	0	0	0	0	0	0	0	0	0	0	0	0	0	0	0	0	0	0	0	0	0	0	1	0	0	0	0	0	0	0	0	0	0	0	0	0	0	0	0	0	0	0	0	0	0	0	0	0	0	0	0	0	0	0	0	0	0	0	0	0	0	0	0	0	0	0	0	0	0	0	0	0	0	0	0	0	0	0	0	0	0	0	0	0	0	0	0	1	0	0	0	0	0	0	0	0	0
ENSMUSG00000070896	Rpl23a-ps1	0	0	0	0	0	0	0	0	0	0	0	0	0	0	0	0	0	0	0	0	0	0	0	0	0	0	0	0	0	0	0	0	0	0	0	0	0	0	0	0	0	0	0	0	0	0	0	0	0	0	0	0	0	0	0	0	0	0	0	0	0	0	0	1	0	0	0	0	0	0	0	0	0	0	0	0	0	0	0	0	0	0	0	0	0	0	0	0	0	0	0	0	0	0	0	0	0	0	0	0	0	0	0	0	0	0	0	0	0	0	0	0	0	0	0	0	0	0	0	0	0	0	1	0	0	0	0	0	0	0	0	0	0	0	0	0	0	0	0	0	0	0	0	0	0	0	0	0	0	0	0	0	0	0	0	0	0	0	0	0	0	0	0	0	0	0	0	0	0	0	0	0	0	0	0	0	0	0	0	0	0	0	0	0	0	0	0	0	0	0	0	0	0	0	0	0	0	0	0	0	0	0	0	0	0	0	0	0	0	0	0	0	0	0	0	0	0	0	0	0	0	0	0	0	0
ENSMUSG00000044457	Stk-ps2	0	0	0	0	0	0	0	0	0	0	0	0	0	0	0	0	0	0	0	0	0	0	0	0	0	0	0	0	0	0	0	0	0	0	0	0	0	0	0	0	0	0	0	0	0	0	0	0	0	0	0	0	0	0	0	0	0	0	0	0	0	0	0	0	0	0	0	0	0	0	0	0	0	0	0	0	0	0	0	0	0	0	0	0	0	0	0	0	0	0	0	0	0	0	0	0	0	0	0	0	0	0	0	0	0	0	0	0	0	0	0	0	0	0	0	0	0	0	0	0	0	0	0	0	0	0	0	0	0	0	0	0	0	0	0	0	0	0	0	0	0	0	0	0	0	0	0	0	0	0	0	0	0	0	0	0	0	0	0	0	0	0	0	0	0	0	0	0	0	0	0	0	0	0	0	0	0	0	0	0	0	0	0	0	0	0	0	0	0	0	0	0	0	0	0	0	0	0	0	0	0	0	0	0	0	0	0	0	0	0	0	0	0	0	0	0	0	0	0	0	0	0	0	0	0
ENSMUSG00000041144	Dnah7b	0	0	0	0	0	0	0	0	0	0	220	0	0	0	0	0	0	0	0	0	0	0	0	0	0	0	0	0	0	24	26	0	0	0	0	0	0	0	0	0	0	0	0	0	0	0	0	0	0	0	0	0	0	0	0	0	0	0	0	0	0	0	0	0	0	0	0	0	0	0	0	0	0	0	0	0	0	0	0	0	0	0	0	0	0	0	0	0	0	0	6	0	0	0	0	0	0	0	0	0	0	0	0	0	0	0	0	0	0	0	0	0	0	0	0	0	0	0	0	0	0	0	0	0	0	29	0	0	0	0	0	0	0	0	0	0	0	0	0	0	0	0	0	0	0	0	0	0	0	0	0	0	0	0	0	0	0	0	0	0	0	0	0	0	0	0	0	0	0	0	0	0	0	0	0	0	0	0	0	0	0	0	20	0	0	0	0	0	0	0	0	0	0	0	0	0	0	0	0	0	0	0	0	0	0	0	0	0	0	0	0	0	0	0	0	0	0	0	0	0	0	0	0	0	0
ENSMUSG00000096047	n-R5s211	0	0	0	0	0	0	0	0	0	0	0	0	0	0	0	0	0	0	0	0	0	0	0	0	0	0	0	0	0	0	0	0	0	0	0	0	0	0	0	0	0	0	0	0	0	0	0	0	0	0	0	0	0	0	0	0	0	0	0	0	0	0	0	0	0	0	0	0	0	2	0	0	0	0	0	0	0	0	0	0	0	0	0	0	0	0	0	0	0	0	0	0	0	0	0	0	0	0	0	0	0	0	0	0	0	0	0	0	0	0	0	0	0	0	0	0	0	0	0	0	0	0	0	0	0	0	0	0	0	0	0	0	0	0	0	0	0	0	0	0	0	0	0	0	0	0	0	0	0	0	0	0	0	0	0	0	0	0	0	0	0	0	0	0	0	0	0	0	0	0	0	0	0	0	0	0	0	0	0	0	0	0	0	0	0	0	0	0	0	0	0	0	0	0	0	0	0	0	0	0	0	0	0	0	0	0	0	0	0	0	0	0	0	0	0	0	0	0	0	0	0	0	0	0	0
ENSMUSG00000101337	Dnah7c	0	0	0	0	0	0	0	0	0	0	12	0	0	0	0	0	0	0	0	0	0	0	0	0	0	0	0	0	0	3	9	0	0	0	0	0	0	0	0	0	0	0	0	0	0	0	0	0	0	0	0	0	0	0	0	0	0	0	0	0	0	0	0	0	0	0	0	0	0	0	0	0	0	0	0	0	0	0	0	0	0	0	0	0	0	0	0	0	0	0	1	0	0	0	0	0	0	0	0	0	0	0	0	0	0	0	0	0	0	0	0	0	0	0	0	0	0	0	0	0	0	0	0	0	0	7	0	0	0	0	0	0	0	0	0	0	0	0	0	0	0	0	0	0	1	0	0	0	0	0	0	0	0	0	0	0	0	0	0	0	0	0	0	0	0	0	0	0	0	0	0	0	0	0	0	0	0	0	0	0	0	0	12	0	0	0	0	0	0	0	0	0	0	0	0	0	0	0	0	0	0	0	0	0	0	0	0	0	0	0	10	0	0	0	0	0	0	0	0	0	0	0	0	0	0
ENSMUSG00000025986	Slc39a10	0	2899	0	1747	102	0	0	0	360	552	692	28	582	0	2	157	288	0	0	0	0	0	0	0	0	0	0	0	0	1	490	0	0	0	0	0	83	0	0	0	0	0	0	0	0	0	2	0	0	0	5	0	0	0	250	1	0	95	1	1	2	0	16	0	0	0	0	8	0	498	0	0	0	0	180	402	0	1	0	206	1	56	0	1	243	0	0	131	0	8	0	0	2575	0	0	4	0	0	992	887	0	208	0	0	0	0	700	0	3	0	1262	0	0	0	0	0	0	517	30	0	7130	0	0	0	92	574	0	0	0	0	0	0	0	0	0	0	0	0	0	0	0	0	0	0	0	0	0	312	0	2	1125	0	0	0	0	0	0	0	187	0	103	0	132	0	173	0	0	0	149	147	263	2574	0	2	0	265	0	0	0	0	0	0	2	0	0	0	0	5	0	0	89	11	0	0	0	514	0	0	0	0	0	1	0	0	11133	0	0	0	0	0	0	0	13	0	0	0	0	0	8	0	2	0	449	0	424
ENSMUSG00000051616	C230029F24Rik	0	0	0	0	0	0	0	0	0	0	0	0	0	0	0	0	0	0	0	0	0	0	0	0	0	0	0	0	0	0	0	0	0	0	0	0	0	0	0	0	0	0	0	0	0	0	0	0	0	0	0	0	0	0	0	0	0	0	0	0	0	0	0	0	0	0	0	0	0	0	0	0	0	0	0	0	1	0	0	0	0	0	0	0	0	1	0	0	0	0	0	0	0	0	0	0	0	0	0	0	0	0	0	0	0	0	0	0	0	0	0	0	0	0	0	0	0	0	0	0	0	0	0	0	0	0	0	0	0	0	0	0	0	0	0	0	0	0	0	0	0	0	0	0	0	0	0	0	0	0	2	0	0	0	0	0	0	0	0	0	0	0	0	0	0	0	0	0	0	0	0	0	0	0	0	0	0	0	0	0	0	0	0	0	0	0	0	0	0	0	0	0	0	0	0	0	0	0	0	0	0	0	0	0	0	0	0	0	0	0	0	0	0	0	0	0	0	0	0	0	0	0	0	0	0
ENSMUSG00000099608	4933411E06Rik	0	0	0	0	0	0	0	0	0	0	0	0	0	0	0	0	0	0	0	0	0	0	0	0	0	0	0	0	0	0	0	0	0	0	0	0	0	0	0	0	0	0	0	0	0	0	0	0	0	0	0	0	0	0	0	0	0	0	0	0	0	0	0	0	0	0	0	0	0	0	0	0	0	0	0	0	0	0	0	0	0	0	0	0	0	0	0	0	0	0	0	0	0	0	0	0	0	0	0	0	0	0	0	0	0	0	0	0	0	0	0	0	0	0	0	0	0	0	0	0	0	0	0	0	0	0	0	0	0	0	0	0	8	0	0	0	0	0	0	0	0	0	0	0	0	0	0	0	0	0	0	0	0	0	0	0	0	0	31	0	0	0	0	0	0	0	0	0	0	0	0	0	0	0	0	0	0	0	0	0	0	0	0	0	0	0	0	0	0	0	0	0	0	0	0	0	0	0	0	0	0	0	0	0	0	0	0	0	0	0	0	0	0	0	0	0	0	0	0	0	0	0	0	0	0
ENSMUSG00000026109	Tmeff2	0	0	0	0	0	0	0	0	0	0	0	300	0	0	0	0	0	0	133	0	0	0	0	0	0	0	0	0	0	0	1314	4189	0	417	2	0	0	0	0	0	0	0	0	0	0	0	0	0	0	0	0	0	0	0	0	0	0	0	33	0	0	0	0	0	0	0	0	0	0	0	0	5325	0	0	0	0	0	0	0	850	0	0	0	0	0	0	0	0	0	0	0	0	0	0	0	0	0	0	0	0	0	0	0	0	0	0	0	0	0	0	0	0	0	0	0	0	0	0	0	0	0	0	0	0	0	0	0	0	0	0	0	0	1	0	0	0	0	0	0	0	0	0	10	0	0	0	0	0	0	0	0	0	0	0	0	0	0	0	0	0	0	0	0	0	0	0	0	0	0	0	1	0	0	0	0	0	0	0	0	0	0	0	1	0	0	0	0	0	0	0	0	0	0	0	0	0	0	0	0	0	0	0	0	0	0	0	0	0	0	0	1379	0	0	0	0	0	0	0	0	0	0	0	0	0	0
ENSMUSG00000101799	9330175M20Rik	0	0	0	0	187	0	0	0	0	0	0	0	0	0	0	0	0	0	0	0	0	0	0	0	0	0	0	0	0	0	0	0	0	0	0	0	0	0	0	0	0	0	0	0	0	0	0	0	0	0	0	0	0	0	0	0	0	0	0	0	0	0	0	0	0	0	0	0	0	0	0	0	0	0	0	0	0	0	0	0	0	0	0	0	0	0	0	0	0	0	0	0	0	0	0	0	0	0	0	0	0	0	0	0	0	0	0	9	0	0	0	0	0	0	0	0	0	0	0	0	0	0	0	0	0	0	0	0	0	0	0	0	0	0	0	0	0	0	0	0	0	0	0	0	0	0	0	0	0	0	0	0	0	0	0	0	0	0	0	0	0	0	0	0	0	0	0	0	0	0	0	0	0	0	0	0	0	0	0	0	0	0	0	0	0	0	0	0	0	0	0	0	0	0	0	0	0	0	0	0	0	0	0	0	0	0	0	0	0	0	0	0	0	0	0	0	0	0	0	0	0	0	0	0	0
ENSMUSG00000045954	Sdpr	0	20	0	0	0	0	0	0	0	0	0	109	0	0	0	0	0	0	224	0	1	0	0	0	0	0	0	0	0	0	0	0	0	0	0	0	0	54	0	0	0	0	0	0	0	0	0	0	0	0	0	0	0	0	0	0	0	0	0	0	0	0	0	0	0	0	0	0	0	0	0	1	0	0	0	1	0	0	0	0	0	2	0	0	0	7	0	0	0	0	0	0	0	0	0	0	0	0	0	0	0	0	0	0	1	0	0	0	0	2358	0	1	0	0	0	0	0	0	0	0	0	0	0	0	0	0	0	0	0	1	0	0	0	0	0	0	0	0	0	0	0	0	0	0	0	0	0	0	0	0	0	0	0	0	4	0	0	0	0	0	0	0	0	0	0	0	0	0	0	0	0	0	1971	0	0	1	0	0	0	0	0	0	226	0	0	3922	0	1	0	0	0	0	0	0	0	0	0	0	0	0	0	0	0	0	0	0	0	0	0	0	0	0	0	0	0	0	0	0	0	0	0	0	0	0	0
ENSMUSG00000026107	Nabp1	0	0	0	0	0	0	0	0	0	0	0	0	0	0	0	0	0	0	0	0	0	0	0	0	0	0	0	0	0	0	0	0	0	0	0	0	0	0	0	0	0	0	0	0	0	0	0	0	0	0	0	0	0	0	0	0	0	0	0	51	0	0	0	0	0	0	0	0	0	0	0	0	0	95	0	0	0	0	0	0	0	0	0	0	0	0	0	0	0	0	0	0	0	0	0	0	0	0	0	0	0	0	0	0	0	0	0	0	0	0	0	0	0	0	0	0	0	21	20	0	0	0	0	0	0	4	0	0	0	0	0	0	0	0	0	0	0	0	0	0	0	0	0	0	0	0	0	0	0	0	0	0	0	0	0	0	0	1	0	0	0	0	0	0	0	0	0	0	0	0	0	0	0	0	1	0	0	0	0	0	0	0	0	0	0	0	0	0	0	0	0	0	0	0	1254	0	0	0	0	0	0	19	0	0	0	0	0	0	0	0	80	0	0	0	0	0	0	0	0	0	0	0	0	0	0
ENSMUSG00000018417	Myo1b	0	1	357	0	0	7454	2	0	0	105	2262	488	79	0	0	0	119	10	304	0	0	1127	350	0	0	25	0	0	0	1	532	1042	547	0	0	123	103	1	1	27	0	2915	1320	60	10770	1248	30	0	0	0	1224	2	0	5	0	1	1	3	0	1722	0	12	0	80	0	1	0	0	0	7	0	3596	0	2601	0	0	0	150	1567	963	3521	0	0	295	759	15	8	1	0	0	2291	254	0	29	0	0	0	0	0	139	1942	0	0	0	0	0	0	200	64	0	2917	0	154	0	3125	7	84	72	116	909	57	0	0	4	150	99	0	132	1682	239	0	0	417	0	2511	0	0	415	1	25	0	0	0	1674	28	850	0	200	16	483	2	0	0	14	0	1459	18	57	0	7820	2	0	1282	0	49	0	3512	0	0	3	91	608	0	192	5	849	1	94	4	46	6	7064	230	224	0	0	0	0	427	85	1	0	121	0	93	132	598	195	42	1161	5	46	0	0	0	0	29	0	0	0	1806	0	1	21	4721	3	0	6	2835	0	0	0	0	837	3418
ENSMUSG00000062939	Stat4	0	0	0	0	0	13	0	0	0	0	0	0	0	0	0	0	0	0	0	0	0	0	0	0	0	0	0	0	0	0	0	0	0	0	0	0	0	0	0	0	0	0	13	0	0	0	0	0	0	0	0	0	0	0	0	0	0	0	0	0	0	0	0	0	0	0	0	0	39	0	0	0	0	0	0	0	0	0	0	0	0	0	0	0	0	0	0	0	0	0	0	0	0	0	0	0	0	0	0	0	0	0	0	0	0	0	0	0	268	0	0	0	0	0	0	0	0	0	0	0	0	0	0	0	0	0	0	0	0	0	0	0	0	0	0	0	0	0	0	0	0	0	0	0	0	0	0	0	0	0	0	0	0	0	0	0	1487	0	0	0	0	0	0	0	0	0	0	0	0	0	0	0	0	0	0	0	0	0	0	0	3	1	0	0	0	0	0	0	0	0	0	0	0	0	0	0	0	0	0	0	0	0	0	0	0	0	0	0	0	0	0	0	0	0	0	0	0	0	0	0	0	0	0	0	0
ENSMUSG00000026104	Stat1	0	0	0	0	0	0	1658	0	0	0	158	0	0	0	0	0	0	0	915	0	0	0	0	0	0	0	0	0	0	0	0	0	0	0	0	0	0	0	15	0	0	0	0	0	0	0	0	0	0	0	0	0	0	0	0	0	0	0	7	0	0	0	0	0	0	0	0	0	0	0	0	0	0	0	0	0	4250	0	0	13	0	1	0	0	0	0	0	0	0	0	8	0	0	0	0	0	0	0	0	0	0	0	0	0	0	0	0	0	0	0	0	0	0	0	0	7	0	0	0	0	0	0	0	0	0	0	0	74	0	0	0	0	0	0	0	0	0	1	0	0	0	0	123	0	0	0	0	0	0	0	88	0	0	0	0	86	2	0	0	0	0	0	0	0	0	0	0	0	0	0	0	0	0	0	0	0	39	0	0	0	1	1	0	0	0	0	0	0	0	0	0	0	0	0	0	0	0	0	0	0	0	0	0	0	539	0	0	0	0	0	0	0	0	0	0	0	0	0	0	0	0	0	0	0	1558
ENSMUSG00000026103	Gls	59	0	434	3071	48	0	0	0	645	1	0	1	649	325	0	215	4	0	0	0	0	0	15	0	0	0	99	15	0	290	10	1	0	0	0	1351	0	0	21	12	21	0	931	44	0	0	3	0	0	17	423	0	0	25	32	14	0	0	711	94	17	19	79	35	0	31	13	1	0	2	0	1899	194	0	62	62	98	172	0	21	0	1113	0	687	0	29	0	0	0	0	0	0	136	44	108	13	6	0	754	0	38	0	0	102	0	1554	278	2	39	96	10	0	0	0	37	0	0	553	175	1	0	46	0	58	0	394	831	64	6	185	0	0	4	0	0	5	56	17	30	0	0	0	3	684	5	2121	0	1045	1	43	74	0	0	67	0	0	4	37	0	139	942	0	565	0	4230	257	35	0	114	0	0	384	0	692	169	0	139	0	0	97	34	48	247	0	0	0	0	3	254	1	0	2103	57	269	13720	302	28	36	0	454	137	6	0	0	783	157	3	63	0	0	753	2	0	180	172	4782	58	2190	239	2	19	0	203	1	138
ENSMUSG00000002881	Nab1	0	0	0	0	0	0	0	0	0	0	0	0	0	0	0	0	0	0	0	0	0	0	0	0	0	0	0	0	0	0	0	0	0	0	0	0	0	0	0	0	0	0	0	0	0	0	0	0	0	0	0	0	0	0	0	0	0	0	0	0	0	0	0	0	0	0	0	12	0	0	0	0	0	0	0	0	0	0	0	0	0	0	0	0	0	0	0	0	0	0	0	0	0	0	0	0	0	0	0	0	0	0	0	0	0	0	0	0	0	0	0	0	0	0	0	0	0	0	0	0	0	0	0	0	0	20	0	0	0	0	0	0	0	0	0	0	0	0	0	0	0	0	0	0	0	0	0	0	0	0	0	0	0	0	0	0	0	8	0	81	0	0	0	0	0	0	0	0	0	0	0	0	0	0	0	0	0	0	0	0	0	1	0	0	0	1	0	0	0	11	0	0	0	0	0	0	0	0	0	0	0	0	0	0	0	0	7	0	84	0	1	0	2	0	0	0	0	0	0	0	0	0	0	0	0
ENSMUSG00000101501	Rps27a-ps1	0	0	0	0	0	1	1	0	0	0	0	0	0	0	0	0	0	0	0	0	0	0	0	0	0	0	0	0	0	0	0	0	0	0	0	0	0	0	0	0	0	0	0	0	0	0	0	0	0	0	0	0	0	0	0	0	0	0	0	0	0	0	0	0	0	0	0	0	0	0	0	1	0	0	1	1	0	1	0	0	0	0	0	0	0	0	0	0	0	0	0	0	0	0	0	0	0	0	0	0	0	0	0	0	0	0	0	0	0	0	0	0	0	0	0	0	0	1	0	0	0	0	0	0	0	1	0	0	0	0	0	0	0	0	0	0	0	0	0	0	0	0	0	0	0	0	0	0	0	0	0	0	0	0	0	0	0	0	0	0	0	0	0	0	0	0	0	0	0	0	0	0	0	0	0	0	0	1	0	0	0	0	0	0	0	0	0	0	0	0	0	0	0	0	0	0	0	0	0	0	0	0	0	0	0	0	0	0	0	0	0	0	0	0	0	0	0	0	0	0	0	0	0	0	0
ENSMUSG00000043015	Tmem194b	793	0	0	2	0	0	4	0	0	0	0	5	1	0	0	0	0	0	2	0	104	3448	0	0	0	0	0	0	0	0	22	0	0	21	0	0	0	0	0	0	0	0	0	0	0	0	0	0	7	0	0	0	47	0	0	0	443	0	0	0	0	0	0	10	0	0	0	115	53	0	5	0	0	0	0	0	1	0	0	0	0	0	0	0	1	0	0	0	1	0	0	0	0	0	0	0	0	0	1	0	0	0	0	0	0	0	0	0	0	0	0	0	0	4005	0	3	0	0	0	7718	0	0	0	103	0	14	0	0	0	7	0	0	0	0	0	0	0	0	85	95	0	0	0	0	0	0	0	0	0	0	1	0	0	6382	0	0	0	3	70	0	0	0	0	0	0	0	0	0	0	0	0	0	0	0	0	2	0	0	0	0	0	6	1	0	0	0	3466	0	0	0	0	0	0	0	0	0	0	0	0	0	0	0	0	0	0	1	0	0	0	0	0	0	0	0	0	0	0	0	6	0	0	0	0	0	3331
ENSMUSG00000041439	Mfsd6	0	0	0	0	0	0	0	0	1	0	0	0	0	0	0	0	0	0	0	0	0	0	0	0	0	0	0	0	0	0	0	0	0	0	0	0	0	0	0	0	0	0	0	0	0	0	0	0	0	0	0	0	0	0	0	0	0	0	0	0	0	0	0	0	0	0	0	0	0	0	592	0	0	0	0	0	0	0	0	0	0	0	0	0	0	0	0	0	0	0	0	0	0	0	0	0	0	0	0	0	0	0	0	0	0	0	0	0	0	0	0	0	0	0	0	0	1	0	0	0	0	0	0	1	0	1	0	0	0	0	0	0	0	0	0	0	0	0	0	0	0	0	0	0	0	0	0	0	0	0	0	0	0	0	0	0	0	0	0	0	60	0	0	0	0	0	0	0	0	0	0	0	0	0	0	0	0	0	0	0	0	0	0	0	0	2	0	0	0	0	0	0	0	0	0	0	0	0	0	0	0	0	0	0	0	0	0	0	2	0	0	0	0	0	0	0	0	0	0	0	0	0	0	0	0
ENSMUSG00000026102	Inpp1	0	0	0	150	0	0	0	0	215	0	0	0	0	0	0	0	3043	0	0	0	0	4182	1	0	0	0	0	0	0	201	0	0	0	0	0	0	0	0	0	0	0	199	21	0	0	0	0	0	0	0	0	0	0	872	0	0	0	0	0	0	0	0	0	0	0	0	0	0	1	0	0	0	0	0	3	0	183	0	0	1276	0	0	0	0	0	0	0	0	0	0	0	0	29	2	0	0	0	0	0	0	0	0	0	0	0	0	0	0	0	0	657	0	0	0	0	0	0	0	0	0	0	0	0	0	0	0	0	0	0	0	0	0	0	0	0	0	0	0	0	0	0	0	0	0	0	0	0	8	0	0	0	0	0	0	0	0	0	0	0	0	0	0	0	0	0	0	0	0	0	0	0	0	0	0	0	0	0	0	0	0	0	0	0	0	0	0	0	0	0	0	0	0	0	0	0	0	0	0	0	0	0	16	0	0	0	0	54	0	73	0	0	0	0	0	0	0	45	0	0	0	0	0	0	0	0
ENSMUSG00000041426	Hibch	0	720	1	0	1651	0	63	0	0	19	0	192	0	0	0	0	31	0	0	0	1	0	0	0	0	0	0	0	0	0	0	0	0	0	0	0	0	110	0	1570	1670	0	0	0	58	0	1	0	0	260	263	0	0	0	0	0	0	0	0	0	35	14	0	0	1	0	0	0	50	0	0	0	0	59	126	0	67	31	0	236	0	0	0	0	0	0	0	0	0	0	0	0	1	1662	0	0	0	0	29	0	0	68	0	0	0	0	31	0	0	0	0	0	0	0	0	0	0	0	0	0	0	0	0	0	9	0	0	0	0	0	0	0	434	0	0	166	0	0	6	0	0	0	1022	0	0	0	0	668	0	0	0	0	0	0	0	0	0	18	0	0	650	0	0	0	1	0	0	0	0	0	0	0	0	0	70	0	0	1625	44	0	0	7	515	0	0	0	0	0	0	0	0	0	0	0	0	0	0	20	0	464	0	0	0	0	0	0	0	5	0	0	0	0	0	0	0	0	0	0	1	0	0	0	0	0	110
ENSMUSG00000043629	1700019D03Rik	0	0	0	0	0	0	0	0	0	0	0	0	0	0	0	0	0	0	0	0	0	0	0	0	0	0	0	0	0	0	0	0	0	0	0	0	0	0	0	0	0	0	0	0	0	0	0	0	0	177	0	0	0	0	0	0	0	0	0	0	0	0	0	0	0	0	0	0	0	0	0	0	0	0	0	0	0	0	0	0	0	0	0	0	0	0	0	0	0	0	0	0	0	0	0	0	0	0	0	0	0	0	0	0	0	0	0	0	0	0	0	0	0	0	0	0	0	0	0	0	0	0	0	0	0	1	0	0	0	0	0	0	1	0	0	0	0	0	0	0	0	0	0	0	0	0	0	0	0	0	0	0	0	0	0	417	0	0	0	0	0	0	0	0	0	0	0	0	0	0	0	0	0	0	0	0	0	0	0	0	0	0	0	0	0	0	0	0	0	0	0	0	0	0	0	0	0	0	0	0	0	0	0	0	0	0	0	0	0	0	0	0	0	0	0	0	0	0	0	0	0	0	0	0	0
ENSMUSG00000060715	1700019A02Rik	0	0	0	0	0	0	0	0	0	0	0	0	0	0	0	0	0	0	0	0	0	0	0	0	0	0	0	0	0	0	0	0	0	0	0	0	0	0	0	0	0	0	0	0	0	0	0	0	0	0	0	0	0	0	0	0	0	0	0	0	0	0	0	0	0	0	0	0	0	0	0	0	0	0	0	0	0	0	0	0	0	0	0	0	0	0	0	0	0	0	0	0	0	68	0	0	0	0	0	0	0	0	0	0	0	0	0	0	0	0	0	0	0	0	0	0	0	0	0	0	0	0	0	0	0	0	0	0	0	0	0	0	0	0	0	0	0	0	0	0	0	0	0	0	0	0	0	0	0	0	0	0	0	0	0	0	0	0	0	0	0	0	0	0	0	0	0	0	0	0	0	0	0	0	0	0	0	0	0	0	0	0	0	0	0	0	0	0	0	0	0	0	0	0	0	0	0	0	0	0	0	0	0	0	0	0	0	0	0	0	0	0	0	0	0	0	0	0	0	2	0	0	0	0	0
ENSMUSG00000026098	Pms1	0	0	457	0	0	0	0	0	0	0	1816	0	0	0	0	0	0	0	0	0	0	0	0	0	0	0	192	38	0	0	0	0	0	656	43	0	0	743	240	0	0	1889	0	0	0	0	0	0	0	2	322	1	0	0	416	0	0	0	0	212	0	0	0	4806	0	0	1206	0	0	0	1	0	1	1	2072	0	0	3909	0	1856	0	0	0	0	0	0	0	0	0	0	1	0	0	7181	788	0	0	0	0	1	0	127	0	1	0	0	0	0	5	0	0	1	0	0	2	9	0	0	0	0	0	0	0	0	0	0	1619	0	0	3	0	0	0	0	0	0	0	0	0	0	0	0	0	0	0	2	0	0	0	0	0	0	0	593	0	79	1	1	969	0	0	0	22	0	0	0	0	0	0	1	0	0	47	0	0	0	0	0	0	0	0	0	225	39	0	1	0	0	0	0	0	1	0	0	141	0	0	1	0	0	0	49	0	0	0	0	0	0	1	0	0	0	0	0	747	0	37	0	0	0	0	0	0	0	0
ENSMUSG00000026097	Ormdl1	0	0	42	0	232	0	6	0	63	13	0	0	17	17	6	0	39	2	0	0	0	1	0	0	168	0	1	109	1	31	3	21	1	1	0	0	0	17	0	0	0	0	0	0	0	2	0	0	0	0	63	1	1	8	11	0	3	23	26	2	13	9	0	33	26	42	0	2	0	44	64	34	21	0	38	0	56	0	40	93	0	0	0	0	28	170	0	0	0	25	64	0	53	356	0	44	1	0	11	0	9	2	47	30	0	0	1	31	37	158	214	0	0	0	0	4	0	0	8	240	0	218	0	1	0	95	320	58	10	0	0	0	0	0	0	2	2	0	0	12	0	0	6	0	0	0	0	0	0	0	0	0	0	253	0	0	0	0	22	4	0	0	0	0	64	0	1	0	0	0	0	0	0	0	0	0	140	0	0	0	0	2	17	4	0	0	14	0	0	0	5	0	14	0	0	0	1	3	0	0	1	3	0	0	73	0	0	1	0	0	3	0	0	5	1	0	0	0	2	282	0	0	1	0	79
ENSMUSG00000026096	Osgepl1	0	0	0	0	0	0	0	0	0	0	0	0	366	0	0	176	1427	517	0	0	0	1570	472	0	0	0	0	0	0	0	0	0	0	0	0	0	866	0	0	30	0	0	0	0	0	0	0	0	0	0	100	0	0	0	0	0	0	0	0	0	0	0	0	0	1	0	2	0	0	0	0	0	0	29	0	0	0	0	0	12	0	0	0	0	0	0	0	0	0	0	0	0	0	0	0	0	0	0	0	1	1768	0	0	0	0	0	0	0	0	4951	0	0	0	0	98	0	0	0	185	645	0	0	0	0	0	0	1	859	0	0	0	0	0	0	0	0	0	0	0	0	0	0	0	0	0	0	0	0	0	0	0	0	0	1240	0	16	0	0	0	0	0	0	1371	0	0	0	0	0	0	0	0	0	0	0	0	0	0	0	0	0	0	0	0	1	0	0	0	0	0	0	76	2	0	0	0	0	0	32	0	0	0	0	0	0	0	0	0	297	0	0	0	0	0	0	0	0	0	0	0	0	0	0	0	0	40
ENSMUSG00000026095	Asnsd1	0	0	0	80	0	0	0	0	0	0	0	30	0	0	2	57	0	0	6	0	0	0	0	0	0	7	0	6	3	0	0	0	19	0	0	0	0	0	0	0	0	0	0	0	0	0	0	0	0	0	9	0	68	35	0	0	0	0	0	0	0	1	0	0	0	0	0	24	0	0	0	11	0	0	0	0	0	0	0	20	0	0	0	0	25	0	0	0	0	0	0	0	0	0	21	0	0	0	21	0	0	0	0	0	0	0	0	0	8	1	9	0	0	0	17	0	0	0	0	0	0	0	0	1	76	0	0	0	0	0	0	0	0	0	0	0	0	9	0	4	0	0	0	0	0	8	0	6	0	0	0	18	0	0	0	0	1	217	0	0	0	0	3	0	0	0	0	0	0	0	3	0	0	0	186	0	0	0	0	0	0	1	1	0	0	0	0	0	415	0	0	2	0	0	0	222	9	0	0	0	0	0	0	0	0	0	0	15	3	0	4	0	0	0	0	0	1	5	0	0	5	0	0	0	42
ENSMUSG00000096141	Dnah7a	0	0	0	0	0	0	0	0	0	0	18	0	0	0	0	0	0	0	0	0	0	0	0	0	0	0	0	0	0	1	4	0	0	0	0	0	0	0	0	0	0	0	0	0	0	0	0	0	0	0	0	0	0	0	0	0	0	0	0	0	0	0	0	0	0	0	0	0	0	0	0	0	0	0	0	0	0	0	0	0	0	0	0	0	0	0	0	0	0	0	0	0	0	0	0	0	0	0	0	0	0	0	0	0	0	0	0	0	0	0	0	0	0	0	0	0	0	0	0	0	0	0	0	0	0	5	0	0	0	0	0	0	0	0	0	0	0	0	0	0	0	19	0	0	17	0	0	0	0	0	0	0	0	0	0	0	0	0	0	0	0	0	0	0	0	0	0	0	0	0	0	0	0	0	0	0	0	0	0	0	0	0	0	0	0	0	0	0	0	0	0	0	0	0	0	0	0	0	0	0	0	0	0	0	0	0	0	0	0	0	0	0	0	0	0	0	0	0	0	0	0	0	0	0	0
ENSMUSG00000026094	Stk17b	2	0	0	3086	1239	1300	0	0	0	0	0	564	0	0	0	0	0	0	0	0	0	0	0	0	0	0	0	0	0	0	0	0	0	0	0	0	0	0	42	0	0	0	1	515	0	15	0	0	0	0	0	0	0	0	0	4	0	0	0	0	0	0	2	0	0	0	0	0	0	0	0	0	0	0	0	0	0	0	0	1516	0	0	0	0	0	1	0	0	0	0	0	0	0	0	7	0	0	0	0	0	0	0	0	0	0	0	0	0	0	0	0	0	0	0	21	0	0	0	0	1	0	0	0	0	0	0	1	0	0	15	0	0	0	0	0	0	0	1	45	0	0	0	5	0	0	0	0	3	0	0	2	0	0	0	0	0	0	0	0	0	0	0	0	0	0	277	0	0	0	6	4	0	0	0	0	0	0	0	0	0	4991	0	0	0	0	0	0	0	0	0	0	0	0	47	0	0	0	0	0	0	0	0	0	0	0	0	0	0	0	0	1017	0	0	0	0	2	0	0	0	0	2	0	0	0	0
ENSMUSG00000042807	Hecw2	0	0	0	0	0	1	0	0	0	24	0	0	0	0	0	0	0	0	0	0	0	0	0	0	0	0	0	0	0	0	1	0	0	0	0	0	0	0	0	0	0	0	0	0	0	0	0	0	0	0	0	0	0	0	0	0	0	0	0	18	0	0	0	0	0	0	3	0	0	0	0	3	3108	0	0	0	0	0	0	0	3	0	0	0	0	1	0	1	0	0	0	0	0	0	0	0	0	2476	0	0	0	0	0	0	0	0	0	0	0	0	0	0	0	0	0	0	5	0	0	273	0	0	0	0	0	0	0	1	0	1	0	0	0	0	0	0	0	0	5	0	0	0	0	0	0	0	0	0	0	0	0	0	0	1	0	0	0	0	0	0	0	0	0	0	0	0	0	0	0	0	0	0	0	0	0	0	0	0	0	0	0	0	0	0	0	0	0	0	23	0	0	0	0	0	0	0	2	0	0	0	0	3	0	0	0	0	0	0	0	0	0	0	0	0	4	0	0	0	0	0	0	0	0	0	0
ENSMUSG00000098443	Mir7681	0	0	0	0	0	0	0	0	0	0	0	0	0	0	0	0	0	0	0	0	0	0	0	0	0	0	0	0	0	0	0	0	0	0	0	0	0	0	0	0	0	0	0	0	0	0	0	0	0	0	0	0	0	0	0	0	0	0	0	0	0	0	0	0	0	0	0	0	0	0	0	0	0	0	0	0	0	0	0	0	0	0	0	0	0	0	0	0	0	0	0	0	0	0	0	0	0	0	0	0	0	0	0	0	0	0	0	0	0	0	0	0	0	0	0	0	0	0	0	0	0	0	0	0	0	0	0	0	0	0	0	0	0	0	0	0	0	0	0	0	0	0	0	0	0	0	0	0	0	0	0	0	0	0	0	0	0	0	0	0	0	0	0	0	0	0	0	0	0	0	0	0	0	0	0	0	0	0	0	0	0	0	0	0	0	0	0	0	0	0	0	0	0	0	0	0	0	0	0	0	0	0	0	0	0	0	0	0	0	0	0	0	0	0	0	0	0	0	0	0	0	0	0	0	0
ENSMUSG00000025983	Ccdc150	0	0	0	0	0	0	0	0	0	0	0	0	0	0	0	0	0	0	0	0	0	0	0	0	0	0	0	0	0	0	0	0	0	0	0	0	0	0	0	0	0	0	0	0	0	0	0	0	0	0	0	0	0	0	0	0	0	0	0	0	0	0	0	0	0	0	0	0	0	0	0	0	0	0	0	0	0	0	0	0	0	0	0	0	0	0	0	0	0	0	0	0	0	0	0	0	0	0	0	0	0	0	0	0	0	0	0	0	0	0	0	0	0	0	0	0	0	0	0	0	0	0	0	0	0	0	0	0	0	0	0	0	0	0	0	0	0	0	0	0	0	0	1	0	0	0	0	0	0	0	0	0	0	0	0	0	0	0	0	0	0	0	0	0	0	0	0	0	0	0	0	0	0	0	0	0	0	0	0	0	0	0	0	0	0	0	0	0	0	0	0	0	0	0	0	0	0	4	0	0	0	0	0	0	0	0	0	0	0	0	0	0	0	0	0	0	0	0	0	0	0	0	0	0	0
ENSMUSG00000041303	Gtf3c3	0	105	45	14	0	114	0	0	7	0	27	0	71	8	67	77	82	0	78	0	0	181	394	0	211	99	97	5	61	9	52	215	43	113	17	0	0	102	0	3	178	80	195	111	2107	0	0	0	0	94	70	0	72	21	0	0	21	24	0	119	36	22	0	138	0	119	91	39	23	0	0	36	183	23	303	11	0	4	104	144	201	127	0	280	110	48	0	39	0	90	28	0	0	183	136	0	5	0	11	0	173	136	149	0	0	707	130	134	61	0	114	101	0	151	0	0	120	150	116	180	0	115	18	5	0	497	1132	39	44	0	0	0	63	0	0	19	0	0	18	17	0	0	0	0	451	117	0	0	224	106	0	0	0	299	0	79	649	123	15	448	16	0	110	0	0	0	205	0	6	1	99	20	365	2	180	0	16	165	10	72	22	25	9	21	0	30	219	112	364	88	13	1661	0	33	0	13	153	44	0	466	0	36	0	0	125	0	4	1	0	0	6	0	0	14	51	38	110	11	0	0	81	0	36	1	42
ENSMUSG00000073678	Pgap1	0	0	0	0	0	0	0	0	0	0	0	0	413	0	0	1	0	0	1	0	0	0	0	0	0	0	0	0	0	0	45	0	0	0	0	0	0	0	0	0	0	0	0	0	0	1	0	0	0	0	1230	0	0	0	0	0	0	1592	0	47	0	1	0	0	82	0	0	0	0	0	30	0	23	0	0	0	8130	1	0	23	0	185	0	0	0	0	0	0	15	98	275	0	0	97	0	323	1	0	0	0	234	1	1	233	0	0	0	0	0	0	0	0	0	0	0	0	0	1	0	0	1	0	0	0	0	1264	0	0	0	0	0	0	0	0	0	0	418	370	0	0	0	0	0	638	734	0	0	0	0	0	0	0	0	0	0	0	2	0	4	1	571	0	0	0	0	0	0	0	0	0	0	358	0	0	155	0	0	0	0	0	0	0	0	0	0	4	0	0	0	0	0	0	0	0	0	0	0	0	0	0	0	0	0	0	0	0	0	0	0	0	0	0	0	0	1	0	0	0	418	0	0	0	0	0	247
ENSMUSG00000052331	Ankrd44	0	161	0	0	0	0	0	0	0	0	0	1988	2	0	0	0	0	0	0	0	112	0	2	0	0	0	0	0	0	0	17	0	0	0	0	0	0	0	0	0	0	0	1	0	0	0	36	0	0	4597	0	0	0	0	0	1	0	0	0	1	0	0	0	0	0	0	0	0	0	0	1	0	0	1702	612	825	68	1227	0	0	1	0	0	0	0	67	0	11	0	0	31	0	216	216	2224	0	0	0	1	0	3	0	0	0	0	0	0	3905	0	446	0	1	0	0	0	0	0	0	0	0	0	895	4203	0	1417	0	0	0	0	0	0	0	0	0	0	0	0	0	0	19	0	0	2	0	3	19	0	1964	0	11	10	0	0	0	0	0	0	9	0	2635	0	0	0	0	0	0	0	0	0	0	0	0	0	0	0	0	2	0	0	5	1792	2	0	41	0	0	0	0	10	2	0	0	0	1	0	0	0	224	0	0	0	4	0	0	2	0	0	23	0	0	1696	0	0	0	0	0	0	36	537	0	1965	0	0	23	0
ENSMUSG00000101674	4930444A19Rik	0	1	0	0	0	0	0	0	0	0	0	0	0	0	0	0	0	0	0	0	1	0	0	0	0	0	0	0	0	0	0	0	0	0	1	0	0	0	0	0	0	0	0	0	0	0	0	0	0	0	0	0	0	0	0	0	0	0	0	0	0	0	0	0	0	0	0	0	0	0	0	0	0	0	0	0	0	157	1	0	0	0	0	1	0	0	0	0	0	0	0	0	29	0	0	0	0	0	0	0	0	0	0	1	0	3	0	0	0	0	0	0	0	0	0	0	0	0	1	0	0	0	9	0	107	0	0	0	0	0	0	0	0	0	0	0	0	0	0	1	0	0	0	0	0	0	0	0	0	0	0	0	0	0	0	0	0	0	0	1	0	0	0	0	0	0	0	0	0	0	0	0	0	0	0	0	0	0	0	0	0	0	0	0	0	0	0	0	0	0	0	0	0	0	0	0	0	0	0	0	0	0	0	0	0	0	1	0	0	0	0	0	0	0	0	0	0	0	0	0	0	0	0	1	4
ENSMUSG00000102642	A130048G24Rik	0	0	0	0	0	0	0	0	0	0	0	0	0	0	0	0	0	0	0	0	0	0	0	0	0	0	0	0	0	0	0	472	0	0	0	0	0	0	0	0	0	98	1	0	0	530	0	0	0	0	0	0	0	0	0	0	22	0	0	0	0	0	0	0	0	0	0	0	0	0	0	0	0	0	0	272	0	0	1	0	0	0	0	0	0	0	0	0	0	0	0	0	0	0	0	0	0	0	0	0	11	0	0	0	0	0	0	0	0	0	0	0	0	0	0	0	0	0	79	0	0	1	0	0	1	0	0	0	0	0	0	0	0	0	0	0	0	1	1	0	0	0	0	0	0	0	0	0	388	818	0	0	0	0	0	0	0	0	0	0	0	0	0	0	0	0	0	0	0	0	0	0	0	0	0	0	0	0	0	0	0	0	0	0	0	0	0	0	0	0	0	0	0	1	0	0	0	0	0	0	0	0	0	0	0	0	0	0	0	0	0	0	0	2	0	0	0	0	0	0	0	0	0	0	0
ENSMUSG00000025982	Sf3b1	8178	133	701	72	0	12808	1	4	3118	71	1465	1950	1618	88	614	1512	1595	5795	3953	0	1482	5	5724	0	2408	38	784	1428	2821	560	3764	7960	92	0	652	2237	4492	1	2579	1157	256	1	6999	1589	9911	265	0	0	2	4288	2604	0	2483	53	21	0	1	1094	2259	1326	15	3556	1887	1211	7	519	10	229	3316	969	3541	5408	62	139	3	2536	180	3151	227	3	693	2795	0	907	6437	197	356	664	4	1579	24	319	2993	0	1	7	0	1	350	1855	2614	1337	6155	31	31	612	2055	1	3073	4795	4	1399	105	49	12	0	889	1555	3626	7422	4604	1209	1126	83	710	4310	10186	429	28	1099	0	0	6262	0	0	1361	1458	5100	2	809	6	0	7	2	414	5734	1	1450	189	983	4307	0	0	1335	0	105	4060	2	7443	2082	2017	2	41	154	123	1717	385	0	1541	6107	1847	639	674	20026	1140	11431	11683	24	6	0	21165	163	3883	7378	0	39	201	178	15263	6514	1	62	502	0	6	156	0	530	0	81	2467	574	0	0	44	102	1865	7	5526	0	17658	0	212	1	6740	0	1847	107	11660	1480	383	0	1827	0	5110
ENSMUSG00000103030	E330011M16Rik	0	0	0	0	0	0	0	0	0	0	0	0	0	0	0	0	0	0	0	0	0	0	0	0	0	0	620	0	0	0	0	0	0	0	0	0	0	0	0	0	0	0	0	0	0	0	0	0	0	0	0	0	0	0	0	0	0	0	0	0	0	0	0	0	58	0	0	0	0	0	0	0	0	0	0	0	0	0	0	0	0	0	0	0	0	0	0	0	0	0	0	77	751	0	0	0	0	0	0	0	0	0	0	0	0	0	0	0	0	0	0	0	0	0	0	0	0	0	0	0	0	0	0	0	0	0	0	0	0	0	0	0	0	0	0	0	0	0	0	0	0	0	0	0	0	0	0	0	0	0	0	0	0	0	0	0	0	0	0	0	0	0	0	0	0	0	0	0	0	0	0	0	0	0	0	0	0	0	0	0	0	0	0	0	0	0	0	0	0	0	0	0	0	0	0	0	0	0	0	0	0	0	0	0	0	0	0	0	0	0	0	0	0	0	0	0	0	0	0	0	0	0	0	0	0
ENSMUSG00000025981	Coq10b	0	0	41	0	0	0	0	0	0	0	259	0	1	0	0	0	0	0	0	0	71	0	0	0	0	0	0	4	0	0	5	0	0	0	0	0	2	60	0	0	5	0	1	1	0	24	0	0	0	4	0	7	0	0	0	0	0	78	0	0	0	0	0	0	28	0	0	0	0	0	0	0	0	0	0	0	0	537	91	0	0	0	0	0	0	0	0	0	0	119	0	0	0	0	0	0	4	0	0	600	0	1	0	0	0	0	0	0	155	0	0	0	0	0	0	0	0	0	0	1	0	0	0	0	0	0	0	0	78	3	0	0	0	0	0	0	0	101	0	0	0	0	0	0	0	0	0	10	0	0	0	0	0	0	0	23	0	0	424	0	0	0	1	0	0	0	2	0	0	0	0	27	0	0	0	0	0	0	0	0	1	0	420	0	0	0	0	0	3	105	0	0	0	0	0	1	74	0	0	0	0	0	0	0	0	0	0	0	0	0	0	0	0	0	84	4	0	0	0	0	4	0	0	0	0
ENSMUSG00000025980	Hspd1	0	0	45	0	25	0	18	0	0	0	0	51	18	0	81	1	106	0	0	32	69	0	0	0	0	56	0	0	7	0	3	46	0	3	65	1	106	88	0	2	1	0	0	0	0	5	0	0	0	0	103	0	3	32	24	0	8	35	11	12	11	63	37	1	0	0	2	0	5	0	79	0	3	96	59	0	0	230	62	0	0	0	0	244	0	0	0	93	0	0	10	0	48	0	0	44	8	0	0	0	0	0	0	5	0	0	28	31	0	0	0	0	0	5	0	0	0	48	5	0	1	180	50	2	18	18	98	28	0	1	0	0	0	0	0	0	83	0	2	61	0	0	0	2	5	51	0	0	0	1	0	0	0	110	0	31	4	172	70	1	3	0	0	0	0	53	0	0	0	0	0	0	0	0	3	0	0	0	0	0	158	2	80	89	0	10	0	0	15	0	0	3	0	0	0	0	39	2	0	0	0	7	0	0	0	0	0	0	0	0	1	0	0	0	33	0	37	0	30	0	0	0	0	0	2
ENSMUSG00000073676	Hspe1	47	18	7	64	0	206	3	0	101	180	10	26	44	7	137	19	53	41	52	1	0	15	205	0	0	0	112	59	120	47	21	13	8	26	856	168	946	0	208	661	229	80	12	2	0	21	2	0	0	0	58	35	2	483	12	5	0	285	58	20	49	485	0	48	0	165	75	0	60	114	96	0	109	7	85	91	50	160	86	379	0	0	0	1524	12	29	0	55	0	7	6	0	65	10	3	4	0	0	77	0	0	68	0	0	207	66	236	0	18	11	23	0	0	130	13	17	0	180	40	0	13	52	23	26	155	164	128	27	30	34	0	0	121	0	0	0	0	140	0	26	0	0	0	20	16	118	28	7	0	46	118	0	0	200	0	14	63	91	86	2	0	0	0	0	5	0	0	0	2	0	0	16	10	95	21	537	0	0	0	297	1	0	341	56	0	0	25	0	5	377	15	59	11	0	2	1	111	106	0	0	0	0	0	0	0	0	0	32	3	0	218	0	0	0	53	50	9	74	149	0	0	0	1	0	18
ENSMUSG00000025979	Mob4	213	33	0	0	4	2132	0	0	0	1531	38	0	313	0	1594	106	40	176	0	0	2	0	0	0	34	0	209	809	6	0	348	1919	29	0	0	2	0	0	0	0	513	2044	1132	0	0	0	0	1	0	5	0	0	19	0	2239	0	16	0	0	120	64	22	0	0	1	0	0	479	143	417	6	0	206	1047	2718	0	2715	1	574	434	1235	519	0	129	0	0	0	109	0	0	0	0	72	0	44	1956	0	0	1288	28	1732	0	0	0	216	4224	10	87	1	13	1385	0	0	86	0	0	670	0	109	549	900	18	264	97	388	497	6892	1462	0	1	0	0	11	0	0	5	0	125	6	14	0	0	0	0	309	0	0	6	0	0	2690	0	0	0	0	0	0	1	691	1	0	0	3056	0	3435	0	0	0	5903	15	52	2	3	3	35	0	0	8	0	35	4057	12	47	134	0	0	94	24	4140	1	419	0	0	0	0	876	4	12	0	0	0	116	0	0	124	4	0	0	1	0	2880	0	0	0	1	34	3026	0	8	12750	0	0	164	254	0
ENSMUSG00000025978	Rftn2	0	0	1	0	132	1	0	0	1119	0	0	0	0	0	0	0	0	0	0	5322	0	0	0	0	0	0	0	2904	0	0	0	0	0	0	0	0	0	0	0	0	0	142	0	0	0	0	0	0	0	0	12	0	0	0	2684	0	1885	0	0	0	4	0	0	0	0	0	1236	0	37	1	0	0	0	1	0	0	0	1528	1962	75	1099	0	0	1	3891	0	3398	3	1	0	0	0	117	689	23	206	0	0	0	133	647	190	0	0	0	0	0	0	0	0	0	0	0	0	0	2	0	569	1	0	0	0	0	0	0	0	1	0	0	0	0	0	0	0	0	0	0	0	0	544	1	0	0	0	0	0	0	0	0	2351	0	0	0	0	0	0	0	5	0	705	2	0	0	0	0	0	3	0	0	0	0	0	0	0	6524	0	3	361	0	0	847	0	171	0	0	0	0	0	0	2	0	0	0	4452	42	0	1356	0	2	24	0	342	0	0	0	2	0	0	1	0	0	0	0	0	4173	0	71	0	3234	0	0	0	0	0	328
ENSMUSG00000046994	Mars2	0	0	0	17	0	0	0	0	0	0	0	0	7	0	0	23	3360	0	0	17	0	12	0	0	0	0	0	40	0	0	301	0	0	0	0	0	0	0	0	63	0	0	0	25	0	0	0	0	0	0	0	0	1	0	0	0	0	0	0	0	1	0	0	0	1	0	0	2	0	18	0	9	0	1	0	7	1	0	0	0	0	0	0	100	0	0	0	0	0	0	2	0	2	0	0	0	0	0	0	0	1	0	0	0	0	0	0	0	15	0	0	0	0	0	0	1	0	4	13	0	0	0	0	0	0	0	3	0	0	0	0	0	0	0	0	0	0	0	0	5	0	0	0	0	0	0	0	0	0	0	0	0	0	1	0	11	0	3	0	12475	0	0	0	0	0	0	0	0	0	0	0	1	0	0	0	0	0	0	0	0	0	0	0	1	0	0	7354	0	66	0	0	0	0	0	0	0	0	0	0	0	0	0	0	0	0	0	0	0	0	0	2353	0	0	0	0	0	3	0	20	0	0	0	0	0	0
ENSMUSG00000025977	Boll	0	0	0	0	0	0	0	0	0	0	0	0	0	0	0	0	0	0	0	0	1	0	0	0	0	0	0	1	0	0	1	0	0	0	0	0	0	0	0	0	0	0	0	0	0	0	0	0	0	0	0	0	0	0	0	0	0	0	0	0	0	0	0	0	0	0	0	0	0	0	0	0	0	0	0	0	0	0	0	0	0	0	0	0	0	0	0	0	0	0	0	0	0	0	0	0	0	0	0	0	0	0	0	0	0	0	0	0	0	0	0	0	0	0	0	0	0	0	0	0	0	0	0	0	0	0	0	0	0	0	0	0	0	0	0	0	0	0	0	0	0	0	0	0	0	0	0	0	0	0	0	0	0	0	0	0	0	0	0	0	0	0	0	0	0	0	0	0	0	0	0	0	0	0	0	0	0	0	0	0	0	0	0	0	0	0	0	0	0	0	0	0	0	0	0	0	0	0	0	0	0	0	0	0	0	0	0	0	0	0	0	0	0	0	0	0	0	0	0	0	1	0	0	0	0
ENSMUSG00000038349	Plcl1	0	0	0	0	0	0	0	0	0	0	0	0	0	0	0	0	0	0	0	0	0	0	0	0	0	0	0	0	0	0	1258	0	0	0	0	0	0	0	0	0	0	0	0	0	1	0	0	0	0	0	0	0	0	0	0	0	372	0	10	0	0	0	0	0	0	2	0	0	0	0	0	36	0	0	0	0	0	0	0	577	0	0	0	0	0	0	0	0	0	0	0	0	0	0	0	0	0	0	0	0	0	0	16	0	0	0	0	0	0	0	0	0	0	0	0	0	0	0	0	0	0	0	0	0	0	0	0	0	0	0	0	0	0	0	0	0	0	0	0	0	0	0	0	0	0	0	0	0	0	0	0	0	0	0	0	0	0	0	0	0	0	0	0	0	0	0	0	0	0	0	0	0	0	0	0	0	0	0	0	0	0	0	7	0	0	0	0	0	0	0	0	0	0	0	0	0	0	0	0	0	0	0	0	0	0	0	0	0	0	0	0	0	0	0	0	0	0	0	0	0	1	0	0	0	0
ENSMUSG00000099950	9130227L01Rik	0	0	0	0	0	0	0	0	0	0	0	0	0	0	0	0	0	0	0	0	0	0	0	0	0	0	0	0	0	0	0	0	0	0	0	0	0	0	0	0	0	0	0	0	0	0	0	0	0	0	0	0	0	0	0	0	0	0	0	0	0	0	0	0	0	0	0	0	0	0	0	0	0	0	0	0	0	0	0	0	0	0	0	0	0	0	0	0	0	0	0	0	0	0	0	0	0	0	0	0	0	0	0	0	0	0	0	0	0	0	0	0	0	0	0	0	0	0	0	0	0	0	0	0	0	0	0	0	0	0	0	0	0	0	0	0	0	0	0	0	0	0	0	0	0	0	0	0	0	0	0	0	0	0	0	0	0	0	0	0	0	0	0	0	0	0	0	0	0	0	0	0	0	0	0	0	0	0	0	0	0	0	0	0	0	0	0	0	0	0	0	0	0	0	0	0	0	0	0	0	0	0	0	0	0	0	0	0	0	0	0	0	0	0	0	0	0	0	0	0	0	0	0	0	0
ENSMUSG00000038331	Satb2	0	0	0	0	0	2114	0	0	0	0	0	0	0	0	1	0	0	0	0	0	0	0	0	0	0	0	0	53	0	0	0	0	0	0	0	1	0	0	0	0	0	0	0	0	1	0	7	0	0	0	0	0	0	0	0	0	0	0	0	0	0	43	0	0	0	0	0	0	0	0	0	0	0	0	15	7	0	0	0	0	3	0	0	0	743	1	0	0	0	0	0	0	0	0	0	0	1	0	0	0	0	0	5257	0	0	0	0	0	240	0	0	0	0	0	0	0	0	0	1	0	0	0	0	0	0	0	2	0	0	0	0	0	0	0	0	337	0	0	0	0	0	0	0	0	0	0	0	0	0	0	0	0	0	0	0	0	0	1	0	0	0	0	0	0	13	0	0	0	0	0	0	0	0	0	0	0	0	0	0	45	0	0	0	0	0	10	0	0	0	0	0	0	0	0	0	0	2	0	0	0	0	0	0	0	0	0	9	0	12	0	0	0	0	0	2	0	0	2	0	0	0	0	0	0	0
ENSMUSG00000087022	9130024F11Rik	0	3	0	0	4	1306	0	0	0	0	0	0	0	0	0	0	0	0	0	8	0	0	0	0	0	0	0	0	0	0	0	0	0	0	1	0	0	0	0	0	0	0	0	0	0	0	0	0	0	0	0	2	0	0	0	0	0	0	0	0	0	0	0	0	0	0	0	0	0	0	0	0	0	0	0	779	0	0	5	0	0	0	0	0	475	0	0	1	0	1	0	0	0	8	8	0	93	0	0	0	0	0	0	0	0	0	0	0	1	0	0	0	0	0	0	3	157	1	0	0	0	0	0	0	5	0	2437	0	0	107	0	0	1	0	0	0	0	1	0	0	0	0	0	0	0	0	0	0	0	0	0	1	0	0	0	0	0	0	0	0	0	0	0	0	0	0	0	0	0	0	0	0	0	1	20	0	0	0	0	0	0	0	0	0	0	0	28	0	0	0	0	0	0	0	0	0	0	5	0	0	0	0	0	0	0	0	0	0	15	0	1	0	0	0	1	0	1	0	0	0	0	0	0	0	0
ENSMUSG00000101429	BC055402	0	0	0	0	0	0	0	0	0	0	0	0	0	0	0	0	0	0	0	0	0	0	0	0	0	0	0	0	0	0	0	0	0	0	0	0	0	0	0	0	0	0	0	0	0	0	0	0	0	0	0	0	0	0	0	0	0	0	0	0	0	0	0	0	0	0	0	0	0	0	0	0	0	0	0	0	0	0	0	0	0	0	0	0	0	0	0	0	0	0	0	0	0	0	0	0	0	0	0	0	0	0	0	0	0	0	0	0	0	0	0	0	0	0	0	0	0	0	0	0	0	0	0	0	0	0	0	0	0	0	0	0	0	0	0	0	0	0	0	0	0	0	0	0	0	0	0	0	0	0	0	0	0	0	0	0	0	0	0	0	0	0	0	0	0	0	0	0	0	0	0	0	0	0	0	0	0	0	0	0	0	0	0	0	0	0	0	0	0	0	0	0	0	0	0	0	0	0	0	0	0	0	0	0	0	0	0	0	0	0	0	0	0	0	0	0	0	0	0	0	0	0	0	0	0
ENSMUSG00000097519	4930558J18Rik	60	0	0	0	0	0	0	0	0	0	0	0	0	0	0	0	0	0	0	0	0	0	0	0	0	0	0	0	0	0	0	0	0	0	0	0	0	0	0	0	0	0	0	0	0	0	0	0	0	0	0	0	0	0	0	0	0	0	0	0	0	0	0	0	0	0	0	0	0	0	0	0	0	0	0	0	0	0	0	0	0	0	0	0	0	0	0	0	0	0	0	0	0	0	0	0	0	0	0	0	0	0	0	0	0	0	0	0	0	0	0	0	0	0	0	0	0	0	0	0	0	0	0	0	0	0	0	0	0	0	0	0	0	0	0	0	0	0	0	0	0	0	0	0	0	0	0	0	0	0	0	0	0	0	0	0	18	0	0	0	0	0	0	0	0	0	0	0	0	0	0	0	0	0	0	0	0	0	0	0	0	0	0	0	0	0	6	0	0	0	0	0	0	0	0	0	0	0	0	0	0	0	0	0	0	0	0	0	0	0	0	0	0	0	0	0	0	0	0	0	0	0	0	0	0
ENSMUSG00000038323	1700066M21Rik	0	0	0	0	85	0	0	0	0	0	0	0	0	0	0	0	0	1	0	0	0	0	2472	0	0	0	0	2	0	0	0	0	15	0	0	11	0	0	0	0	0	0	0	3	0	0	0	0	0	0	0	0	0	0	0	4	0	0	0	0	0	0	0	0	0	0	0	0	0	0	0	0	0	0	0	0	0	0	0	0	0	0	0	0	0	0	0	0	0	0	0	0	0	0	0	0	0	0	0	0	0	0	0	0	0	0	0	0	0	0	0	0	0	0	0	0	0	0	0	0	0	0	0	0	0	0	6609	0	0	0	0	0	0	0	0	0	0	0	0	0	0	0	0	0	0	0	0	0	0	0	0	0	0	0	0	0	0	0	0	0	0	0	0	0	0	0	0	0	0	2	0	53	0	0	0	0	0	0	0	0	0	0	0	726	0	0	0	0	0	0	0	0	0	0	0	0	0	0	0	0	0	0	0	0	0	0	0	0	0	0	0	0	0	0	0	0	0	0	0	0	0	0	0	0	0
ENSMUSG00000048495	Tyw5	1083	0	0	0	0	4514	0	0	0	0	0	0	0	0	0	86	0	0	0	0	0	0	442	0	0	0	0	0	0	0	858	0	0	0	0	0	0	0	0	0	0	0	0	0	0	0	0	0	0	0	103	0	0	18	0	0	0	0	0	0	169	0	0	0	2350	1	320	7	0	0	0	0	0	0	0	0	0	0	1538	0	0	0	0	0	0	6	2005	0	0	1	0	0	0	0	0	2205	0	0	0	454	0	0	632	29	0	0	0	0	0	1440	0	0	0	250	0	0	0	0	0	0	0	0	0	111	0	0	0	0	0	0	0	0	0	0	0	0	0	0	0	0	0	0	191	0	0	0	0	35	0	0	0	0	0	0	0	0	10	0	102	0	0	0	0	0	0	0	0	0	0	0	0	0	3529	0	10	129	0	0	0	0	0	0	640	0	0	0	0	0	0	0	0	0	0	0	0	0	0	0	0	0	0	3	0	0	0	0	0	0	189	0	29	0	0	0	0	0	0	0	0	0	6163	0	0	0	3
ENSMUSG00000025971	9430016H08Rik	0	0	0	0	0	0	0	0	0	110	0	0	840	27	0	0	6	1	0	0	0	0	0	0	0	0	0	0	0	0	0	0	0	0	267	0	0	0	0	0	0	0	0	0	0	0	0	0	0	0	0	0	0	532	0	0	0	0	0	0	0	0	0	0	0	0	9	0	605	0	51	0	0	88	0	0	0	185	116	0	0	0	0	152	0	0	0	0	0	1	1024	0	0	0	0	0	22	0	0	0	0	0	0	0	0	0	1202	2	64	0	0	0	0	0	0	0	1	0	0	0	1498	395	0	72	16	495	0	15	0	0	0	0	0	0	0	0	0	0	0	0	0	0	853	0	15	0	0	0	0	0	0	0	0	0	0	0	74	0	0	0	0	0	0	0	0	0	0	0	0	0	0	0	0	0	0	0	0	0	0	106	910	981	0	0	0	0	0	0	0	0	0	30	0	0	0	0	2	3	0	0	7	0	0	0	0	0	0	0	0	0	0	0	0	0	0	0	0	0	0	0	0	0	0	0	1532
ENSMUSG00000038305	Spats2l	3	0	0	0	620	0	0	1	0	863	0	2916	204	0	0	0	0	0	2	38	0	4414	238	0	4	0	528	0	126	1513	308	0	0	22	0	0	6	1833	0	0	0	56	0	0	987	0	0	0	0	0	0	197	0	31	29	0	0	0	109	1812	0	123	0	4064	23	0	0	0	0	0	859	0	0	465	20	0	0	1499	165	11	0	0	0	0	0	892	0	0	0	0	124	0	0	0	0	0	0	0	1	0	0	0	0	0	0	0	0	0	12	0	1507	1	0	0	0	0	1	611	192	0	0	29	0	0	1713	2723	0	2501	0	0	0	0	7	0	0	0	0	0	0	0	0	0	0	0	0	245	0	0	0	0	0	0	0	0	0	0	2	0	0	0	0	0	0	0	0	0	0	0	0	0	0	0	0	0	0	0	0	0	0	0	524	0	62	0	0	0	0	0	0	0	0	2	38	0	0	0	0	0	0	0	0	92	0	0	2	0	0	1	0	0	79	0	0	0	0	0	193	0	0	0	0	0	0	0	0
ENSMUSG00000054770	Kctd18	6	0	0	0	0	219	0	0	0	0	1	0	0	0	129	0	0	0	0	0	13	0	0	0	0	0	0	0	0	0	0	0	0	32	3	0	0	0	0	0	0	0	0	0	100	0	0	0	0	0	0	0	0	0	0	0	0	0	0	0	0	0	0	0	0	0	0	0	513	1	0	0	0	1	0	0	5	0	6	0	0	0	0	0	0	0	0	0	0	0	0	0	2	26	0	0	0	0	2	1	87	0	0	0	45	0	0	0	5	0	0	0	0	0	12	0	1	0	0	0	0	0	0	42	0	0	0	0	0	0	0	0	0	0	0	0	12	0	0	0	0	0	1	0	0	28	0	1	5	1	0	0	0	0	0	0	4888	0	0	0	10	0	0	0	0	0	293	0	0	0	0	0	0	0	0	0	0	0	0	0	0	8	7	9	0	0	0	0	0	0	0	0	1	0	0	0	0	0	0	0	0	0	0	0	33	0	0	0	0	0	1	0	0	0	0	0	0	1	0	0	0	0	0	0	28
ENSMUSG00000026039	Sgol2a	514	0	0	0	0	0	0	0	0	0	0	129	0	0	0	0	0	0	0	0	0	0	0	0	0	0	0	0	0	0	0	0	31	0	0	0	0	0	0	0	0	0	0	0	0	0	20	0	0	0	0	0	0	0	0	0	0	41	0	0	0	0	0	0	0	0	0	0	342	298	0	0	0	3	0	0	0	0	1	18	0	0	0	0	0	0	0	5	0	0	0	0	212	0	0	0	0	0	0	0	0	0	0	0	0	0	0	0	0	0	0	0	0	0	0	0	0	135	35	0	0	0	0	0	2	0	0	0	0	0	0	0	0	0	0	0	0	0	0	0	0	0	0	0	0	0	0	0	0	0	0	0	0	0	0	0	0	0	0	1873	0	0	0	0	0	0	0	0	0	0	0	0	0	0	0	803	0	0	0	1	0	0	991	0	0	0	0	0	97	0	0	0	0	0	0	0	0	0	0	0	0	41	0	0	0	0	0	0	0	0	703	0	0	0	0	263	0	1387	0	0	0	0	6	0	413
ENSMUSG00000063558	Aox1	0	0	0	0	0	0	0	0	0	0	0	0	0	0	0	0	0	0	0	0	0	0	0	0	0	0	0	0	0	0	0	0	0	0	0	0	0	0	0	0	0	0	0	0	0	0	0	0	0	0	0	0	0	0	0	0	0	0	0	0	0	0	0	0	0	0	0	0	0	0	0	0	0	0	0	0	0	0	0	0	0	0	0	0	0	0	0	0	0	0	0	0	0	0	0	0	0	0	0	0	0	0	0	0	0	0	0	0	0	0	0	0	0	0	0	0	0	0	0	0	0	0	0	0	0	0	0	0	0	0	0	0	0	0	0	0	0	0	0	0	0	0	0	0	0	0	0	0	0	0	0	0	0	0	0	0	0	0	0	0	0	0	0	0	0	0	0	0	0	0	0	0	0	0	0	0	0	0	0	0	0	0	0	0	0	0	0	0	0	0	0	0	0	0	0	0	0	0	0	0	0	0	0	0	0	0	0	0	0	0	0	0	0	0	0	0	0	0	0	0	0	0	0	0	0
ENSMUSG00000064294	Aox3	0	0	0	0	0	0	0	0	0	2	0	0	1	0	0	1	7	0	0	0	0	1	0	0	0	0	0	0	0	0	0	0	4	0	0	0	0	0	0	0	0	0	0	0	0	0	0	0	0	0	0	0	0	0	0	0	0	0	0	0	0	0	1	1	0	0	0	0	0	1	0	0	0	0	0	0	0	0	0	6	0	0	0	0	2	0	0	0	0	0	0	0	0	0	0	0	0	0	0	0	0	0	0	0	0	0	0	0	0	10	0	0	0	0	0	13	0	1	0	0	0	0	0	0	1	0	0	0	0	0	0	0	0	0	0	0	0	0	0	0	0	0	0	0	1	0	0	0	0	0	0	0	0	0	0	0	0	0	1	0	11	0	0	0	0	0	0	0	0	0	0	0	0	0	0	0	0	0	0	0	0	0	0	0	0	0	0	0	0	0	0	0	0	0	0	0	0	0	0	0	0	0	0	0	0	0	0	0	0	0	0	0	0	0	0	0	0	0	0	2	0	0	0	0	0
ENSMUSG00000038242	Aox4	0	0	0	0	0	0	0	0	0	0	0	1	0	0	0	0	0	1	1	0	0	0	0	0	0	0	0	0	0	0	0	0	0	0	0	0	0	1	0	0	0	0	0	0	0	0	0	0	0	0	0	0	0	0	0	0	1	0	0	1	0	0	0	0	0	0	0	0	0	0	0	0	0	0	0	0	0	0	0	0	0	0	0	0	0	0	0	0	0	0	0	0	0	0	0	0	0	0	0	0	0	0	0	0	0	0	0	0	0	0	0	0	0	0	0	0	1	0	0	0	0	0	0	0	0	0	0	0	0	0	0	0	0	0	0	0	0	0	0	0	0	0	0	0	0	0	0	0	0	0	0	0	0	0	0	0	0	0	0	0	0	0	0	0	0	0	0	0	0	0	0	0	0	0	0	0	0	0	0	0	0	0	0	0	0	0	0	0	0	0	0	0	0	0	0	0	0	0	0	0	0	0	0	0	0	0	0	0	0	0	0	0	0	0	1	0	0	0	0	8	0	0	0	0	0
ENSMUSG00000079554	Aox2	0	0	0	0	0	0	0	0	0	0	0	0	0	0	0	0	0	0	0	0	0	0	0	0	0	0	0	0	0	0	0	0	0	0	0	0	0	0	0	0	0	0	0	0	0	0	0	0	0	0	0	0	0	0	0	0	0	0	0	0	0	0	0	0	0	0	0	0	0	0	0	0	0	0	0	0	0	0	0	0	0	0	0	0	0	0	0	0	0	0	0	0	0	0	0	0	0	0	8	0	0	0	0	0	0	0	0	0	0	0	0	0	0	0	0	0	0	0	0	0	0	0	0	0	0	0	0	0	0	0	0	0	0	0	0	0	0	0	0	0	0	0	0	0	0	0	0	0	0	0	0	0	0	0	0	0	0	0	0	0	0	0	0	0	0	0	0	0	0	0	0	0	0	0	0	0	0	0	0	0	0	0	0	0	0	0	0	0	0	0	0	0	0	0	0	0	0	0	0	0	0	0	0	0	0	0	0	0	0	0	0	0	0	0	0	0	0	0	0	0	0	0	0	0	0
ENSMUSG00000051223	Bzw1	606	0	1	34	107	971	299	0	3	1	565	56	151	32	53	27	71	1	32	0	1	12	966	0	7	0	0	22	120	14	485	12	4	3	0	42	3	26	950	1002	0	155	135	597	0	0	0	0	0	156	1180	49	684	160	39	13	2	141	0	33	82	192	1	407	95	0	77	33	13	73	79	0	51	121	14	9	78	330	1449	258	187	1	0	297	12	138	0	40	0	36	10	34	32	2	108	1203	10	0	168	251	0	37	174	94	3	0	950	0	14	0	105	10	0	43	0	1	445	116	99	3	0	35	8	1	1	117	79	68	7	18	0	0	76	0	0	0	16	762	0	132	0	0	489	4	4	0	0	73	1	35	16	0	0	0	122	108	223	3099	1827	0	680	0	109	603	3	1	2	0	2045	180	92	1690	22	1	82	1478	36	16	0	549	1374	71	192	67	0	2762	0	8	62	150	14	67	4	0	4877	43	22	93	0	4377	0	11	0	0	0	69	27	1416	1388	0	858	0	0	18	466	0	55	0	163	9	1	0	115	1	102
ENSMUSG00000026034	Clk1	1681	3788	1807	257	7983	10377	1319	0	6431	4789	82	5919	3505	3389	4437	5275	4186	1355	5038	1903	2614	3494	15979	1	214	7479	3078	2720	1384	5771	8289	7259	1	9163	1716	3760	1229	10549	2902	3960	1405	3034	2123	1057	3269	16884	698	0	1	1057	3023	197	5343	3057	3765	9	1024	2145	4932	3508	1365	8940	6030	1	742	4783	4080	4246	30	9509	3741	6820	10441	3837	16209	10575	6558	1735	10500	3312	9713	2109	76	14533	5046	60	891	10293	2	8379	1250	11265	3458	8392	4077	20264	620	0	4916	6281	3292	8044	8664	6714	27869	2869	2381	2798	1907	13830	4247	50	5	5703	36140	0	4	6647	4458	11299	3475	8981	5630	364	10482	162	5015	1796	971	6587	0	0	2269	1	0	1801	6326	3472	2	1554	1	0	8472	3556	10047	11293	0	4316	2421	441	3812	0	0	2302	0	10819	58	9800	3058	608	1013	4	17306	161	12889	0	11206	1	18	8230	1092	1119	25696	146	7290	2852	0	3	43	154	805	143	137	16083	0	79	122	7	220	2582	459	135	178	667	873	2	927	426	0	222	1547	945	0	0	6009	531	1	0	12063	0	9315	0	0	10548	7	2	1271	1	187	2	8433	0	96	82	2194
ENSMUSG00000026035	Ppil3	64	1	0	3	2248	0	0	0	386	130	0	8	0	0	0	0	0	0	0	0	0	1	72	0	1	0	0	0	0	0	0	0	0	0	0	0	0	0	0	2	0	2986	1834	0	0	0	0	0	0	0	83	0	0	579	383	0	136	1095	0	735	0	156	0	0	0	0	879	0	908	0	0	0	0	108	3343	0	0	1	3202	0	0	0	0	0	0	0	0	81	0	0	0	0	0	0	0	0	0	0	0	963	0	0	1369	0	0	0	0	0	90	0	0	0	0	0	0	0	0	0	2097	1	0	0	242	0	2149	252	0	0	0	0	0	0	0	0	0	0	0	3352	0	0	0	0	227	0	0	1994	1	0	0	0	0	0	0	0	0	1	3141	0	3782	2175	118	0	72	0	0	0	0	0	1420	0	16	51	0	2	7045	0	0	0	15	1	0	0	471	250	0	0	0	0	0	0	0	0	3553	4831	0	0	795	16	0	0	0	16	0	0	0	3566	0	0	129	0	110	2	0	169	0	5236	5339	0	0	0	0	0	19	0	0
ENSMUSG00000026036	Nif3l1	0	12	935	0	7384	0	0	0	3	0	0	2668	1	0	0	0	3715	0	0	0	218	0	2519	0	0	1	0	0	5	335	196	0	0	855	0	0	0	0	0	0	0	1	0	0	0	0	0	0	0	0	120	0	0	9	2	0	2	0	0	0	0	0	0	0	0	10	21	0	2911	0	0	0	0	0	2	0	524	0	52	0	4061	0	0	2	0	0	0	0	0	1	0	0	754	0	0	0	0	0	0	0	0	121	24	0	0	0	0	0	2	0	0	554	0	0	0	1	0	0	1	0	0	19	3	0	2878	5	0	96	0	4007	0	0	243	0	0	0	0	22	0	1	0	0	0	1	381	1	0	1324	4800	0	0	0	0	166	0	0	10901	5101	1	1	0	0	0	0	1	993	0	0	0	768	17	1	0	0	0	0	0	0	0	577	0	1525	1370	236	0	0	0	0	1116	12004	0	0	0	0	1	0	8	122	0	0	0	438	0	0	0	0	1	0	0	0	0	0	126	0	0	0	0	0	0	0	0	0	0	131	0
ENSMUSG00000026037	Orc2	105	0	0	0	0	0	0	0	5329	176	0	1659	0	0	0	235	2	0	0	0	0	0	1	0	0	1	0	0	1	0	0	0	1	57	1	1047	1	0	939	79	0	0	0	7074	0	122	0	0	0	0	0	0	1	1342	886	2	10	0	0	0	143	0	1	0	27	0	0	0	0	1699	1657	0	0	33	0	0	1	0	0	140	0	0	0	5	0	0	0	0	0	0	0	80	0	0	86	618	70	0	112	2	0	137	0	0	0	1441	0	0	0	0	0	0	0	0	0	0	0	54	91	0	0	0	0	0	0	0	206	0	0	1	0	0	1	0	0	41	0	0	0	968	0	0	55	4568	0	0	0	0	0	0	0	0	0	255	0	182	9	0	0	1	0	0	0	1913	0	3576	12	0	0	0	0	0	0	40	5711	0	14478	0	107	0	0	0	0	0	0	0	0	0	3352	0	0	4137	0	0	629	55	0	0	0	0	2	0	0	0	0	2	0	0	0	0	0	0	0	7353	0	0	0	0	0	4574	34	0	2	0	1859
ENSMUSG00000038174	Fam126b	2	0	0	0	0	1	0	0	99	0	0	0	0	0	0	4	9	2857	0	0	0	0	0	0	0	0	0	0	0	0	0	0	1617	0	0	0	0	0	0	0	0	909	0	0	0	0	0	1	0	0	0	0	0	0	0	0	503	0	0	15	0	0	0	0	0	0	0	0	325	0	269	0	0	0	0	155	0	1	3	0	0	0	0	0	0	814	0	0	0	1	0	0	173	137	1	1	0	0	0	0	0	0	0	0	0	0	0	0	0	1	0	1	1	1	11	0	5	362	0	0	0	0	0	0	0	0	0	0	0	0	0	0	1	0	0	0	100	0	0	0	0	0	0	0	0	0	0	0	0	12	0	0	0	7	0	0	1	0	0	212	39	0	0	1	0	0	116	0	0	0	0	0	0	0	1	0	0	0	0	0	1	0	0	0	0	0	0	1	0	1	0	0	0	143	0	0	0	0	0	0	43	0	0	0	0	0	0	0	105	0	102	0	0	0	278	0	0	0	0	0	0	0	0	0	0
ENSMUSG00000026032	Ndufb3	0	0	0	33	21	2	0	0	28	0	0	0	0	0	5	5	223	7	0	28	3	0	17	0	22	0	0	1	0	5	0	6	0	0	0	0	2	0	11	0	0	1	0	0	0	0	4	0	0	28	24	0	0	0	6	0	4	1	3	14	0	10	16	0	0	36	4	0	13	0	3	0	70	17	6	0	11	0	7	3	0	0	3	818	2	137	0	2	0	60	3	8	0	4	34	8	0	0	1	4	30	0	0	0	0	0	1	3	19	5	85	0	0	6	0	0	0	0	20	0	0	0	0	0	0	2	1	1	0	0	0	0	1	0	0	0	0	51	0	0	0	0	0	3	0	6	0	2	1	0	0	0	0	0	0	0	23	75	6	1	0	0	1	0	29	0	0	0	0	0	0	0	0	0	0	0	0	0	5	0	2	0	0	5	0	0	0	0	1	0	0	0	0	0	0	0	0	0	0	0	0	0	0	0	0	30	0	0	55	0	0	0	0	0	2	35	20	0	49	0	0	0	0	0	5
ENSMUSG00000047528	Als2cr12	0	0	0	0	0	0	0	0	0	0	0	0	0	0	0	0	0	0	0	0	0	0	0	0	0	0	0	0	0	0	0	0	0	0	0	0	0	0	0	0	0	0	0	0	0	0	0	0	0	0	0	0	0	0	0	0	0	0	0	0	0	0	0	0	0	0	0	0	0	0	0	0	0	0	0	0	0	0	0	0	0	0	0	0	0	0	0	0	0	0	0	0	0	0	0	0	0	0	0	0	0	0	0	0	0	0	0	0	0	0	0	0	0	0	0	0	0	0	0	0	0	0	0	0	0	0	0	0	0	0	0	0	0	0	0	0	0	0	0	0	0	0	0	0	0	0	0	0	0	0	0	0	0	0	0	0	0	0	0	0	0	0	0	0	0	0	0	0	0	0	0	0	0	0	0	0	0	0	0	0	0	0	0	0	0	0	0	0	0	0	0	0	0	0	0	0	0	0	0	0	0	0	0	0	0	0	0	0	0	0	0	0	0	0	0	0	0	0	0	0	0	0	0	0	0
ENSMUSG00000026031	Cflar	0	0	2	3	0	209	0	0	0	0	0	1	233	100	0	2	2	75	0	0	0	0	0	0	0	0	11	261	4	106	324	0	62	0	6	0	0	4	0	3	0	0	0	0	0	0	0	0	0	0	0	0	0	0	0	0	0	157	1	2	0	0	0	0	0	0	0	0	0	236	0	1775	37	198	0	3	32	0	0	0	17	0	0	0	0	1	0	0	0	0	0	0	16	1137	0	0	0	0	10	333	0	0	222	4252	0	1	1	0	4	61	0	0	0	0	0	0	0	0	8	0	0	185	0	0	158	1	0	0	0	0	0	0	0	0	0	0	1	274	0	0	0	0	3	0	0	0	0	6	11	1	0	0	0	5	0	0	62	0	37	0	0	0	3	0	0	0	0	0	0	0	0	227	0	0	0	0	35	0	1	0	672	5	1	0	0	0	3	0	0	0	0	0	0	0	0	0	0	12	0	0	0	19	0	0	0	106	0	0	57	0	2556	0	0	0	0	0	0	0	0	0	1	0	0	0	217
ENSMUSG00000026029	Casp8	0	0	0	0	0	0	0	0	0	0	0	0	0	0	0	0	1	0	0	0	3	0	0	0	0	0	0	0	7	0	0	0	0	0	0	1483	0	0	0	0	0	0	0	0	0	0	0	0	0	0	271	0	5091	0	0	0	0	0	0	100	0	27	0	1649	0	0	0	0	2828	0	0	0	0	0	0	0	0	0	0	0	0	0	0	0	0	0	0	0	0	11	0	14	293	0	5	24	0	0	0	0	335	0	0	0	4	0	0	7	0	0	0	0	1	0	0	0	0	0	0	0	0	0	0	0	0	1	0	0	0	0	0	0	1	0	0	12	0	0	0	310	0	0	1	0	0	5	0	0	0	0	22	0	0	3	0	0	0	0	28	0	0	0	0	0	0	0	512	0	0	0	7	1	0	0	0	0	0	0	0	0	0	0	0	0	0	0	0	0	0	7	0	0	0	0	0	0	104	0	0	0	0	0	0	0	90	0	0	0	0	0	0	0	0	0	247	0	0	0	0	0	0	0	15	0	0
ENSMUSG00000026028	Trak2	0	0	0	1	0	0	0	3	0	9	0	0	0	0	0	0	0	0	0	0	0	1	24	0	0	0	0	0	0	0	617	0	1	0	0	0	0	0	0	0	0	2	0	0	0	0	0	0	0	0	0	0	0	0	6	0	0	106	0	0	0	0	0	0	0	2483	1	0	0	0	0	0	0	529	0	0	1016	2480	2146	0	0	0	0	0	0	0	0	0	0	0	0	0	0	0	0	0	0	0	0	0	0	0	0	0	0	277	0	0	0	0	0	0	0	0	2813	0	1	0	0	0	0	0	0	0	0	0	0	22	0	0	0	0	0	0	0	0	0	0	84	0	0	0	0	18	0	0	0	0	0	0	0	0	0	0	0	0	0	231	0	0	0	0	0	0	0	0	0	0	2	0	0	0	0	0	0	3	0	0	3	0	1	0	0	0	0	0	0	0	0	0	0	0	277	0	0	0	0	0	0	0	0	0	0	0	0	0	0	0	30	0	2690	0	0	0	0	0	1679	0	0	1	0	0	0	0	0
ENSMUSG00000026027	Stradb	0	0	0	0	0	0	0	0	0	0	0	0	13	0	0	0	0	0	0	0	0	0	0	0	0	0	0	0	0	0	0	0	0	0	0	0	0	0	0	935	0	0	0	0	0	0	0	0	0	0	0	469	0	0	0	0	0	863	0	0	0	0	0	0	1	52	0	0	8	0	0	0	0	0	0	0	0	0	283	0	0	0	0	0	238	0	0	0	0	0	0	1	0	0	0	0	0	0	0	0	0	2	897	0	0	0	0	0	0	0	0	0	0	0	0	0	0	9	0	0	0	0	0	0	0	0	0	0	0	0	0	0	0	0	0	0	0	0	0	0	0	0	0	0	0	0	0	0	0	1	0	0	0	0	0	0	1	0	0	0	0	0	0	0	0	0	0	0	0	0	0	0	0	0	0	0	0	0	0	0	0	0	0	0	0	0	0	0	0	1	0	0	0	0	0	0	0	0	0	0	0	0	0	0	0	0	0	0	0	0	25	0	0	0	0	0	0	0	0	0	0	0	0	0	7837
ENSMUSG00000072295	Als2cr11	0	0	0	0	0	0	0	0	0	0	0	0	0	0	0	0	0	0	0	0	0	0	0	0	0	0	0	0	0	0	0	0	0	0	0	0	0	0	0	0	0	0	0	0	0	0	0	0	0	0	0	0	0	0	0	0	0	0	0	0	0	0	0	0	0	0	0	0	0	0	0	0	0	0	0	0	0	0	0	0	0	0	0	0	0	0	0	0	0	0	0	0	0	0	0	0	0	2	0	0	0	0	0	0	0	0	0	0	0	0	0	0	0	0	0	0	0	0	0	0	0	0	0	0	0	0	0	0	0	0	0	0	0	0	0	0	0	0	0	0	0	0	0	0	0	0	0	0	0	0	0	0	0	0	0	0	0	0	0	0	0	0	0	0	0	0	0	0	0	0	0	0	0	0	0	0	0	0	0	0	0	0	0	0	0	0	0	0	0	0	0	0	0	0	0	0	0	0	0	0	0	0	0	0	0	0	0	0	0	0	0	0	0	0	0	0	0	0	0	0	0	0	0	0	0
ENSMUSG00000038079	Tmem237	543	0	0	0	316	0	0	0	0	3059	0	741	1604	0	0	0	24	0	0	0	0	0	0	0	0	0	50	0	0	0	19	0	0	0	3	0	0	0	0	0	0	914	0	0	0	0	0	0	0	0	0	442	0	56	0	0	606	0	0	0	0	29	0	0	0	0	0	0	764	0	0	0	0	1470	0	2	0	0	482	143	0	0	0	0	0	0	0	5	0	2750	0	0	0	0	0	0	0	0	0	0	310	0	0	0	0	0	917	0	0	0	0	0	0	0	0	0	0	37	19	0	0	0	0	0	0	0	0	153	2	0	0	0	0	0	0	14	0	738	0	74	0	0	0	5448	3	0	0	3	0	0	0	0	0	0	0	0	0	0	0	0	0	0	1	42	5569	0	1	0	1	0	0	3708	0	0	0	0	0	0	0	0	0	1	43	3857	0	0	0	0	16	6580	0	299	20	0	799	0	2835	0	0	0	0	0	0	0	0	0	64	0	3	0	0	0	0	0	0	13	0	0	118	34	0	0	0	7	18
ENSMUSG00000097573	G730003C15Rik	0	0	0	0	0	0	0	0	0	0	0	0	0	0	0	0	0	0	0	0	0	0	0	0	0	0	0	0	1	0	0	0	0	0	0	0	0	0	0	0	0	0	0	0	0	0	0	0	0	0	0	0	0	0	0	0	0	0	0	0	0	3	0	0	0	0	82	0	0	0	0	0	0	0	0	0	0	0	0	167	0	0	0	0	0	0	0	0	0	0	0	0	0	0	0	0	0	0	0	0	0	0	0	0	0	0	0	0	0	0	0	0	0	0	0	0	0	0	0	0	0	0	0	0	0	0	1	0	0	0	0	0	0	0	0	0	0	0	0	0	0	0	0	0	0	0	0	0	0	0	0	0	0	0	0	0	0	0	0	0	0	0	0	0	0	0	0	0	0	0	0	0	0	0	0	0	0	0	0	0	0	0	0	0	0	0	0	0	0	0	0	0	0	0	0	0	1	0	0	0	0	2	0	0	0	0	0	0	0	0	0	0	0	0	0	0	0	0	0	0	0	0	0	0	0
ENSMUSG00000079550	Mpp4	1	0	0	0	0	0	1	0	0	1	0	0	0	0	1	0	0	1	0	0	0	0	0	0	1	0	0	0	0	0	0	0	0	0	2	0	0	0	0	0	0	0	0	0	0	0	0	0	0	0	0	0	0	0	0	0	0	0	1	0	0	0	0	0	0	0	0	0	1	0	0	0	0	1	0	0	0	0	0	0	0	1	0	0	0	0	0	0	0	0	0	0	0	0	0	0	0	0	0	0	0	0	3	0	0	0	0	0	1	0	0	0	0	0	0	0	0	0	0	0	0	0	0	0	0	0	0	0	1	0	0	0	1	0	0	0	0	0	0	0	0	0	0	0	0	0	0	0	0	0	0	0	0	0	0	0	0	0	0	0	0	0	0	0	0	0	0	0	0	0	0	0	0	0	0	0	0	0	0	0	1	0	0	0	0	0	0	0	0	0	0	0	0	0	0	0	0	1	0	0	0	0	0	0	0	0	0	0	0	0	0	0	0	0	0	0	0	0	0	0	0	0	0	0	0
ENSMUSG00000026024	Als2	0	0	0	0	0	0	0	0	0	0	0	0	0	0	0	0	0	0	0	0	0	0	0	0	0	0	0	0	0	0	0	0	0	0	0	0	0	0	0	0	0	0	0	0	0	0	0	0	0	0	0	0	0	0	0	0	0	0	0	2	0	0	0	0	0	0	868	0	0	0	0	0	0	0	0	0	0	0	117	2668	16	0	0	0	0	0	4	0	0	0	0	0	0	0	0	0	0	0	0	0	0	0	0	0	0	0	0	0	0	257	734	0	0	0	0	0	0	0	0	0	0	0	492	38	0	0	0	0	0	0	0	0	0	0	0	1992	0	0	0	0	0	0	0	0	0	0	0	0	0	1	0	0	0	0	0	0	0	0	0	0	0	0	78	0	0	0	0	0	0	0	0	0	0	0	0	0	0	0	0	0	0	0	0	0	0	0	0	0	0	0	1	0	0	0	0	0	21	0	0	0	0	0	0	0	17	0	0	6331	0	0	0	0	0	0	0	0	0	0	0	0	0	0	0	0	0
ENSMUSG00000026023	Cdk15	0	0	0	0	0	0	0	0	0	0	0	0	0	0	0	0	0	0	0	0	0	0	0	0	0	0	0	0	0	0	0	0	0	0	0	0	0	0	0	0	0	0	0	0	0	0	0	0	0	0	0	0	0	0	0	0	0	0	0	0	0	0	0	0	0	0	0	0	0	0	0	0	0	0	0	0	0	0	0	0	0	0	0	0	0	0	0	0	0	0	0	0	0	0	0	0	0	0	0	0	0	0	0	0	0	0	0	0	0	0	0	0	0	0	0	0	0	0	0	0	0	0	0	0	0	0	0	0	0	0	0	0	0	0	0	0	0	0	0	0	0	0	0	0	0	0	0	0	0	0	0	0	0	0	0	0	0	0	0	0	0	0	0	0	0	0	0	0	0	0	0	0	0	0	0	0	0	0	0	0	0	0	0	0	0	0	0	0	0	0	0	0	0	0	0	0	0	0	0	0	0	0	0	0	0	0	0	0	0	0	0	0	0	0	0	0	0	0	0	0	0	0	0	0	0
ENSMUSG00000041075	Fzd7	373	0	0	0	497	14	7	0	1	0	0	8	0	6	115	437	7	0	2	2	0	2	1	0	3	54	6	0	6	553	4	0	234	1	0	0	0	0	1	5	3	2	0	2	0	1	0	0	0	6	0	3	39	18	1597	0	1	0	1	1	0	0	7	1	32	0	1	798	0	1	20	0	238	0	7	0	1	1	2405	1	2	1	0	3	1	872	5	4	0	0	0	314	1	1	10	0	0	0	0	1	0	0	0	4	28	11	12	14	0	0	38	0	1	18	0	875	13	1	0	326	2	259	1	0	0	902	0	3	27	0	0	1	0	0	0	0	1	0	0	0	0	0	0	0	5	1	0	0	1	1	0	0	0	0	0	0	27	0	1	1	0	0	49	0	4	0	0	0	0	582	0	0	0	0	0	94	5	0	0	0	0	1	0	2	0	0	0	1286	125	13	10	0	545	0	0	0	1	0	0	93	0	3	0	0	0	0	0	0	0	0	1017	0	0	1	0	0	1	175	2	0	0	0	0	0	2
ENSMUSG00000026021	Sumo1	93	17	19	14	111	160	62	0	97	11	2	213	36	5	11	1	43	409	33	19	6	91	173	0	39	0	0	0	37	128	26	32	87	42	15	10	26	11	115	0	3	28	0	96	8	2	0	0	0	18	4	4	104	51	127	0	7	129	308	1	21	93	21	33	54	125	15	12	61	2	124	3	1	71	17	93	77	21	46	25	49	4	0	40	19	113	0	28	0	5	44	240	9	209	1	246	0	0	90	134	38	2	213	62	0	32	129	25	0	24	191	0	0	0	0	152	85	53	1	50	11	25	131	1	15	54	154	5	65	33	0	0	24	0	0	0	0	12	0	9	0	0	0	7	65	189	0	37	15	73	4	0	0	17	0	23	239	26	61	234	13	0	0	1	6	1	80	0	107	15	2	6	42	0	7	0	1	156	9	2	94	62	86	115	0	39	173	1	139	3	0	7	4	378	2	1	1	59	0	0	0	11	0	0	0	6	1	6	105	0	32	0	0	164	64	2	228	130	60	0	570	0	198	0	116
ENSMUSG00000103821	D430013B06Rik	0	0	0	0	0	0	0	0	0	0	0	0	0	0	0	0	0	0	0	0	0	0	0	0	0	0	0	0	0	0	0	0	0	0	0	0	0	0	0	0	0	0	0	0	0	0	0	0	0	0	0	0	0	0	0	0	0	0	0	0	104	0	0	0	0	0	0	0	0	0	0	0	0	0	0	0	0	0	0	0	0	0	0	0	0	0	0	0	0	0	0	101	0	0	0	0	0	0	0	0	0	0	0	0	0	0	0	0	0	0	0	0	26	0	0	0	0	0	0	0	0	0	0	0	0	0	0	0	0	0	0	0	0	0	0	0	0	0	0	1	0	0	0	0	0	0	0	0	0	0	0	0	0	0	0	0	0	0	0	0	0	0	0	0	0	0	0	0	0	0	0	0	0	0	0	0	0	0	0	0	0	0	0	0	0	0	0	0	0	0	0	0	0	0	0	0	0	0	0	0	0	0	0	0	0	0	0	0	0	0	0	0	0	0	0	0	0	0	0	0	0	0	0	0	0
ENSMUSG00000026020	Nop58	447	411	0	503	807	0	2248	0	0	248	1136	134	61	38	86	976	3549	1449	2966	1	478	1924	53	0	6004	0	0	0	0	0	5	188	1180	730	0	746	0	12	2721	494	390	53	0	803	0	3781	0	0	0	0	1879	5	1072	2469	124	25	721	720	3	3	4281	0	0	252	4	2281	427	42	44	3919	53	0	253	29	138	18	102	7	795	3695	0	99	0	1184	0	41	267	131	0	0	0	0	700	65	0	11558	0	0	3950	749	0	695	0	0	0	20	1635	67	400	0	145	0	0	1847	2	1725	1	108	0	88	98	373	8	0	412	12	113	3083	0	1	0	0	76	0	0	0	201	0	1801	14	0	0	0	0	332	1	0	0	1	84	19	0	0	2	0	20	3734	18113	49	150	20	0	40	0	91	400	0	0	0	14	575	0	0	0	108	32	170	0	0	86	955	4862	96	4456	0	207	0	0	70	6651	4	24	146	0	37	1	643	1623	0	1	14	0	0	0	0	34	0	17	344	0	235	0	4	1282	147	578	126	0	3653	0	132	0	540	0	5566
ENSMUSG00000077345	Snord70	0	0	0	0	0	0	0	0	0	0	0	0	0	0	0	0	0	0	0	0	0	0	0	0	0	0	0	0	0	0	0	0	0	0	0	0	0	0	0	0	0	0	0	0	1	0	0	0	0	0	0	0	0	0	0	0	0	0	0	0	0	0	0	0	0	0	0	0	0	15	0	0	0	0	0	0	0	0	0	0	0	0	0	0	0	0	0	0	0	0	0	0	0	0	0	2	0	0	0	0	0	0	0	0	0	0	0	0	0	0	0	0	0	0	0	0	0	0	0	0	0	0	0	0	0	0	0	0	0	0	0	0	1	0	0	0	0	0	0	0	0	0	0	0	0	0	0	0	0	0	0	0	0	0	0	0	0	0	0	1	0	0	0	0	0	0	0	0	0	0	0	0	0	0	0	0	0	0	0	0	0	0	0	0	0	0	0	0	0	0	0	0	0	0	0	0	0	0	0	0	0	0	0	0	0	0	0	0	0	0	0	0	0	0	0	0	0	0	0	0	0	0	0	0	0
ENSMUSG00000067336	Bmpr2	0	318	0	4	1	1451	0	0	0	0	0	2259	46	27	51	0	9	0	1	2	0	0	890	0	2270	5	7	0	0	0	409	0	0	2249	103	1461	354	0	8	0	0	169	4614	0	2	0	17	0	0	0	31	0	1548	0	1	1	0	1012	0	1	3	2612	0	0	0	43	1970	577	29	24	0	7	0	36	0	2990	2276	0	0	550	1400	0	0	3227	1249	0	0	215	0	1	0	2077	7	53	0	0	0	0	1	1	2	0	1	29	3700	2917	117	0	0	26	12	4964	1	1	0	4932	28	0	0	2	436	249	0	1	0	0	0	7	31	0	58	0	768	0	0	22	0	0	0	730	0	0	0	0	190	1	0	18	935	94	648	0	0	0	0	577	537	1461	367	3007	0	0	0	245	1	590	13	0	0	733	5	5853	29	0	0	0	2	0	0	0	148	2309	210	733	0	172	3316	0	9	548	56	0	2	0	0	7	18	135	0	4848	0	15	0	0	273	69	0	2840	5715	0	4	0	0	3208	1186	71	25	2740	291	0	0	0	1	0	3280
ENSMUSG00000041040	Fam117b	0	0	0	1	0	0	0	0	0	0	0	0	0	0	0	0	924	0	0	0	0	0	2	0	8	0	0	0	2826	0	9	1460	0	0	0	0	0	2	0	0	1	0	0	0	0	0	0	0	0	0	0	0	0	0	0	147	108	0	0	630	482	0	0	0	0	0	24	0	12	774	303	1	0	0	1	0	0	0	1101	1	0	0	0	0	0	0	0	18	0	40	0	0	5	57	24	25	0	0	2	0	2	0	0	0	0	0	0	3057	2	0	0	0	0	0	2	0	2	0	32	25	41	0	3	0	4	0	1	0	0	0	0	0	2	0	0	0	2	0	0	0	0	0	0	0	0	0	0	0	0	0	1	0	0	0	0	0	0	0	4	2753	0	0	0	0	0	0	0	0	0	0	0	1683	5677	0	301	0	0	0	0	0	0	0	5	4	0	635	0	264	1223	1086	0	813	0	0	0	0	0	0	0	0	0	0	0	0	0	0	0	0	56	0	0	0	0	6265	1545	0	30	0	2311	0	2	0	4	0	0
ENSMUSG00000026018	Ica1l	0	0	0	0	0	0	0	0	0	0	0	0	0	0	0	0	0	0	0	0	0	0	0	0	0	0	0	0	0	0	0	0	0	0	0	0	0	0	0	0	0	0	0	0	0	0	0	0	0	0	0	0	0	0	0	0	0	0	0	0	0	0	0	0	0	0	0	0	0	0	0	0	0	0	0	0	0	0	0	0	0	0	0	0	0	0	0	0	0	0	0	0	0	0	0	0	0	0	5613	0	0	0	0	0	0	0	0	0	0	0	0	0	0	0	0	0	0	0	0	0	0	0	0	0	0	0	900	0	0	0	0	0	0	0	0	0	0	0	0	0	0	0	0	0	0	0	0	0	0	0	0	0	0	0	0	0	0	0	0	0	0	0	0	0	0	0	0	0	0	0	0	0	78	0	0	0	0	0	0	0	0	0	0	0	0	0	0	0	0	0	0	0	0	0	0	0	0	0	0	0	0	0	0	0	0	0	0	0	0	0	0	0	0	0	0	0	0	0	0	0	0	0	0	0	0
ENSMUSG00000026019	Wdr12	2	0	0	0	0	0	8	0	0	0	0	0	0	0	0	5	0	0	0	0	0	21	6	0	0	0	0	0	0	0	5	0	0	1	0	0	0	0	0	0	0	0	0	0	0	0	0	0	0	0	124	5	0	202	0	0	0	0	0	0	0	0	0	284	1	0	1	0	0	0	0	0	0	21	0	0	0	0	59	0	0	0	0	0	0	0	0	0	0	0	420	0	0	0	11	0	0	2	0	0	0	0	0	0	0	0	0	0	5	0	644	0	0	0	0	0	0	0	0	6	0	0	13	12	0	0	0	16	0	0	6	0	0	0	0	0	0	0	0	0	0	0	0	0	0	0	0	0	0	5	0	0	0	3	0	0	1048	1000	0	0	0	0	0	0	0	0	0	0	0	2	0	0	0	0	0	0	0	0	0	0	0	1251	0	12	0	0	0	0	0	0	0	0	2	0	0	0	0	0	0	0	1128	0	0	0	0	0	0	901	0	0	0	0	7	0	0	0	0	0	102	0	0	0	0	0	0
ENSMUSG00000026017	Carf	1204	0	1	1031	0	0	1	0	1073	0	1042	10	1	0	910	90	2269	1640	0	0	0	0	0	1	149	2711	0	1429	0	0	18	40	0	4	0	0	2073	0	0	0	0	0	0	0	29	0	0	0	0	0	417	128	0	0	0	0	916	6	1	0	0	0	1	0	0	3113	242	0	3016	98	0	0	5221	0	0	0	0	0	0	0	0	0	0	0	0	0	0	0	0	0	0	0	1472	0	1711	0	2	0	2431	709	0	24	3	0	0	0	0	0	0	2527	0	0	0	0	0	1	0	0	0	928	0	3	0	150	0	0	0	0	0	1790	0	0	0	0	0	0	5	0	133	353	0	0	0	158	0	575	0	1	0	4065	0	0	0	0	0	2	0	27	0	105	0	0	3636	0	0	0	1	1	0	1	0	889	0	0	18	0	0	0	32	0	2628	0	349	0	0	0	0	0	2	0	7	2	2	1	0	0	0	1	0	0	0	0	0	0	0	4458	0	0	0	0	1	0	0	0	0	0	2928	0	23	0	0	0	2	0	0
ENSMUSG00000073664	Nbeal1	6	660	22	0	1	659	2044	0	0	22	0	0	1200	5117	21	212	310	0	716	0	0	820	1615	0	0	604	20	0	90	93	1140	182	23	0	970	798	45	688	387	1778	1	637	36	3	2545	12	0	0	0	14	0	7	93	0	0	290	1	58	4	302	1	2	0	1380	77	137	361	0	350	970	0	175	96	76	0	30	0	0	1525	27	1	1662	1	0	1005	23	0	3	1	0	310	85	0	53	195	0	0	0	1498	0	26	0	0	44	0	794	1040	184	1164	1948	0	9	2	0	179	0	22	0	903	99	1361	954	504	2	749	3179	5	19	246	162	0	0	469	0	0	0	301	1046	0	22	0	0	0	321	11	1342	0	440	4	3	438	0	0	0	0	4288	501	86	0	239	1	0	1225	0	107	0	222	0	63	0	0	0	96	9	4	0	0	0	0	0	214	41	2	0	0	1	0	2	2	1936	3	0	8	380	0	2	0	160	0	29	6	160	0	0	2	0	0	6	129	0	191	2	0	0	16	906	1	0	0	4	15777	0	0	645	1
ENSMUSG00000049439	Cyp20a1	0	0	802	530	0	0	0	0	2423	0	0	0	0	0	0	0	576	0	0	0	0	0	0	0	0	0	0	0	0	0	0	0	2881	0	0	0	0	0	0	0	0	0	0	0	0	0	0	0	0	0	0	0	0	0	0	0	0	0	0	0	0	54	0	0	0	0	128	0	0	0	1	0	377	205	0	0	0	0	0	0	0	0	0	0	0	0	0	0	0	0	195	3	29	0	0	24	0	0	0	0	0	0	0	0	0	1	0	0	0	0	0	39	0	0	0	0	0	0	0	0	0	0	124	0	0	0	0	0	0	0	0	0	0	0	0	0	0	0	0	0	0	0	0	0	0	0	0	0	0	0	0	0	0	0	0	0	0	0	0	0	0	0	0	0	0	0	86	0	0	1	0	53	0	0	15245	0	0	0	0	0	0	0	4	0	0	0	0	0	0	0	0	113	0	0	35	163	0	0	0	0	0	0	0	0	245	0	0	0	0	0	0	0	0	0	1	10	5	0	0	29	0	0	7	0	0
ENSMUSG00000103822	6030460B20Rik	0	0	0	0	0	0	0	0	0	0	0	0	0	0	0	0	0	0	0	0	0	0	0	0	0	0	0	0	0	0	0	0	0	0	0	0	0	0	0	0	0	0	0	0	0	0	0	0	0	0	0	0	0	0	0	0	0	0	0	0	0	0	0	0	0	0	0	0	1	0	0	0	2401	0	0	0	0	0	0	0	0	0	0	0	0	0	0	0	0	0	0	0	0	0	0	0	0	0	0	0	0	0	0	0	0	0	0	0	0	0	0	0	0	0	0	0	0	0	0	0	0	0	0	0	0	0	0	0	0	0	0	0	0	0	0	0	0	0	0	0	0	0	0	0	0	0	0	0	0	0	0	0	0	0	0	0	0	0	0	0	0	0	0	0	0	0	0	0	0	0	0	0	0	0	0	0	0	0	0	0	0	0	0	0	0	0	0	0	0	0	0	0	0	0	0	0	0	0	0	0	0	0	0	0	0	0	0	0	27	0	0	0	0	0	0	0	0	0	0	0	0	0	0	0	0
ENSMUSG00000026782	Abi2	1	2423	0	463	0	2353	0	0	0	316	0	213	185	1235	0	1686	902	428	356	1711	740	0	3371	0	0	1368	139	0	1	0	874	9	4776	1	0	0	805	1092	0	0	149	1737	0	0	192	157	0	1	0	0	979	1	0	0	3160	34	356	0	202	0	486	69	0	2049	0	767	40	0	421	151	4567	0	5652	1174	0	823	15	503	437	0	15	20	1	9	30	0	0	2	0	0	0	0	3	1733	1292	0	0	0	0	0	2	1179	0	0	0	0	0	4382	1401	1	522	0	0	0	14	0	2729	0	0	1942	0	2474	1783	0	2502	115	0	990	1115	0	0	0	817	0	0	0	1	0	0	412	0	0	0	1379	663	2837	0	319	1	1309	0	0	0	2218	0	1837	0	3570	2139	303	2	0	0	857	530	1	1	0	2	0	13	185	0	0	0	0	0	0	73	81	60	20	1	1101	0	873	0	63	0	0	0	327	0	0	2	1145	3	21	0	1	6	0	0	0	800	0	0	80	4	0	35	0	0	0	29	792	5	0	0	13	0	1	0	1	55
ENSMUSG00000026014	Raph1	67	0	47	0	0	0	0	0	0	0	0	1	4	167	0	0	187	0	1	0	1	27	67	0	0	1	1	1	0	0	0	0	0	0	1	0	0	0	1	0	141	1	0	0	1	0	0	0	0	0	0	5	0	0	1	2	1	1	1	1	706	1	0	0	1	1	0	1	0	3	12	318	2	2	1	1	1	16	1	0	1	0	33	1	1	343	0	1	0	2	929	1	0	1	335	5	0	0	1	1	1	0	513	897	0	371	0	615	1	2	0	1	18	0	0	1	208	0	153	0	0	1683	1	21	274	137	1	8	0	1	0	0	69	0	0	0	1	0	0	0	0	0	0	2	0	1	0	0	0	1	0	1	0	0	0	754	0	0	0	0	0	0	138	1312	0	0	1631	0	0	260	0	81	0	0	359	0	0	0	0	2	456	0	0	0	0	1	694	0	262	1	12	1	112	271	2	97	0	0	0	507	308	0	0	0	0	107	0	0	30	0	23	0	1	1074	9	0	2	0	12	1	0	0	95	0	1
ENSMUSG00000101188	Eif4a-ps4	34	0	0	1	0	0	1	0	5	3	0	0	0	3	6	1	11	6	0	2	0	2	0	0	1	3	0	0	13	0	0	2	1	2	0	0	0	0	3	23	1	2	0	3	0	0	0	0	0	2	1	0	1	2	0	0	0	0	0	2	0	1	5	0	0	2	0	0	1	0	1	0	0	0	1	0	0	1	15	1	2	0	0	1	1	4	0	0	0	0	16	0	16	0	0	0	0	0	1	1	0	1	4	0	0	7	1	0	1	0	3	0	0	58	0	51	0	0	1	1	0	32	1	0	0	0	3	0	0	0	0	0	2	0	0	0	0	0	0	0	0	0	0	0	0	0	0	0	1	2	5	0	0	0	0	0	4	3	5	15	1	0	6	12	3	80	10	0	0	0	0	0	0	1	51	1	0	1	0	0	0	0	0	3	0	3	2	0	0	0	0	0	0	199	0	1	6	0	0	0	0	0	0	0	0	0	0	5	0	0	5	0	0	0	0	7	1	0	2	0	0	0	0	0	8
ENSMUSG00000026012	Cd28	0	0	0	0	0	0	0	0	0	0	0	0	0	0	0	0	0	0	0	0	0	0	0	0	0	0	0	0	0	0	0	0	0	0	0	0	0	1	0	0	0	0	0	0	0	0	0	0	0	0	0	0	0	0	0	0	0	0	0	0	0	0	0	0	0	0	0	0	0	0	0	0	0	0	0	0	0	0	0	0	0	0	0	0	0	0	0	0	0	0	0	0	0	0	0	0	0	0	0	0	0	0	0	0	0	0	0	0	0	0	0	0	0	0	0	0	0	0	0	0	0	0	0	0	0	0	0	0	0	0	0	0	0	0	0	0	0	0	0	0	0	0	0	0	0	0	0	0	0	0	0	0	0	0	0	0	0	0	0	0	0	0	0	0	0	0	0	0	0	0	0	0	0	0	0	0	0	0	0	0	0	0	0	0	0	0	0	0	0	0	0	0	0	0	0	0	0	0	0	0	0	0	0	0	0	0	0	0	0	0	0	0	0	0	0	0	0	0	0	0	0	0	0	0	0
ENSMUSG00000085965	2310016D23Rik	0	0	0	0	0	0	0	0	0	0	0	0	0	0	0	0	0	0	0	0	0	0	0	0	0	0	0	0	0	0	0	0	0	0	0	0	0	0	0	0	0	0	0	0	0	0	0	0	0	0	0	0	0	0	0	0	0	0	0	0	0	0	0	0	0	0	0	0	0	0	0	0	0	0	0	0	0	0	0	0	0	0	0	0	0	0	0	0	0	0	0	0	0	0	0	0	0	0	0	0	0	0	0	0	0	0	0	0	0	0	0	0	0	0	0	0	0	0	0	0	0	0	0	0	0	0	0	0	0	0	0	0	0	0	0	0	0	0	0	0	0	0	0	0	0	0	0	0	0	0	0	0	0	0	0	0	0	0	0	0	0	0	0	0	0	0	0	0	0	0	0	0	0	0	0	0	0	0	0	0	0	0	0	0	0	0	0	0	0	0	0	0	0	0	0	0	0	0	0	0	0	0	0	0	0	0	0	0	0	0	0	0	0	0	0	0	0	0	0	0	0	0	0	0	0
ENSMUSG00000026011	Ctla4	0	0	0	0	0	0	0	0	0	0	0	0	0	0	0	0	0	0	0	0	0	0	0	0	0	0	0	0	0	0	0	0	0	0	0	0	0	0	0	0	0	0	0	0	0	0	0	0	0	0	0	0	0	0	0	0	0	0	0	0	0	0	0	0	0	0	0	0	0	0	0	0	0	0	0	0	0	0	0	0	0	0	0	0	0	0	0	0	0	0	0	0	0	0	0	0	0	0	0	0	0	0	0	0	0	0	0	0	0	0	0	0	0	0	0	0	0	0	0	0	0	0	0	0	0	0	0	0	0	0	0	0	0	0	0	0	0	0	0	0	0	0	0	0	0	0	0	0	0	0	0	0	0	0	0	0	0	0	0	0	0	0	0	0	0	0	0	0	0	0	0	0	0	0	0	0	0	0	0	0	0	0	0	0	0	0	0	0	0	0	0	0	0	0	0	0	0	0	0	0	0	0	0	0	0	0	0	0	0	0	0	0	0	0	0	0	0	0	0	0	0	0	0	0	0
ENSMUSG00000081382	Rpl18-ps1	0	0	0	0	30	0	0	0	0	0	0	0	0	1	0	0	0	0	0	1	0	0	1	0	0	0	0	0	0	0	2	1	0	0	0	1	2	1	0	1	1	0	0	0	0	0	0	0	0	0	0	0	0	1	1	0	0	1	0	0	0	0	0	0	0	0	0	0	0	0	3	0	1	0	0	0	1	4	0	1	0	0	0	2	0	5	0	0	0	0	1	0	0	0	0	1	0	0	0	0	0	0	0	1	1	0	1	0	0	0	0	0	0	1	1	0	0	1	1	0	0	2	0	0	1	0	0	0	0	0	0	0	0	0	0	0	0	0	0	0	0	0	0	0	0	0	0	0	0	0	1	0	0	0	0	0	2	0	8	1	0	0	0	0	1	0	0	0	0	0	0	1	0	0	0	2	0	1	0	1	0	2	0	0	0	2	0	0	0	1	0	0	0	0	0	1	0	1	0	1	0	0	0	0	0	1	0	0	0	0	2	0	0	0	2	0	0	0	0	1	0	0	0	0	0
ENSMUSG00000026009	Icos	0	0	0	0	0	0	0	0	0	0	0	0	0	0	0	0	0	0	0	0	0	0	0	0	0	0	0	0	0	0	0	0	0	0	0	0	0	0	0	0	0	0	0	0	0	0	0	0	0	0	0	0	0	0	0	0	0	0	0	0	0	0	0	0	0	0	0	0	0	0	0	0	0	0	0	0	0	0	0	0	0	0	0	0	0	0	0	0	0	0	0	0	0	0	0	0	0	0	0	0	0	0	0	0	0	0	0	0	0	0	0	0	0	0	0	0	0	0	0	0	0	0	0	0	0	0	0	0	0	0	0	0	0	0	0	0	0	0	0	0	0	0	0	0	0	0	0	0	0	0	0	0	0	0	0	0	0	0	0	0	0	0	0	0	0	0	0	0	0	0	0	0	0	0	0	0	0	0	0	0	0	0	0	0	0	0	0	0	0	0	0	0	0	0	0	0	0	0	0	0	0	0	0	0	0	0	0	0	0	0	0	0	0	0	0	0	0	0	0	0	0	0	0	0	0
ENSMUSG00000082804	Rpl17-ps1	0	0	0	0	0	0	0	0	0	0	0	0	0	0	0	0	0	0	0	0	0	0	0	0	0	0	0	0	0	0	0	0	0	0	0	0	0	0	0	0	0	0	0	0	0	0	0	0	0	0	0	0	0	0	0	0	0	0	0	0	0	0	0	0	0	0	0	0	0	0	0	0	0	0	0	0	0	0	0	0	0	0	0	0	0	0	0	0	0	0	0	0	0	0	0	0	0	0	0	0	0	0	0	0	0	0	0	0	0	0	0	0	0	0	0	0	0	0	0	0	0	0	0	0	0	0	0	0	0	0	0	0	0	0	0	0	0	0	0	0	0	0	0	0	0	0	0	0	0	0	0	0	0	0	0	0	0	0	0	0	0	0	0	0	0	0	0	0	0	0	0	1	1	0	0	0	0	0	0	0	0	0	0	0	0	0	0	0	0	0	0	0	0	0	0	0	0	0	0	0	0	0	0	0	0	0	0	0	0	0	0	0	0	0	0	0	0	0	0	0	0	0	0	0	0
ENSMUSG00000085447	9530026F06Rik	0	0	0	0	0	0	0	0	0	0	0	0	0	0	0	0	0	0	0	0	0	0	0	0	0	0	0	0	0	0	0	0	0	0	0	0	0	0	0	0	0	0	0	0	0	0	0	0	0	0	0	0	0	0	0	0	0	0	0	0	0	0	0	0	0	0	0	0	0	0	0	0	0	0	0	0	0	0	0	0	0	0	0	0	0	0	0	0	0	0	0	0	0	0	0	0	0	0	0	0	0	0	0	0	0	0	0	0	0	0	0	0	0	0	0	0	0	0	0	0	0	0	0	0	0	0	0	0	0	0	0	0	0	0	0	0	0	0	0	0	0	0	0	0	0	0	0	0	0	1	0	0	0	0	0	0	0	0	0	0	0	0	0	0	0	0	0	0	0	0	0	0	0	0	0	0	0	0	0	0	0	0	0	0	0	0	0	0	0	0	0	0	0	0	0	0	0	0	0	0	0	0	0	0	0	0	0	0	0	0	0	0	0	0	0	0	0	0	0	0	0	0	0	0	0
ENSMUSG00000052062	Pard3b	0	0	0	0	0	1	0	0	0	5	0	0	0	0	0	0	0	0	25	2232	0	0	0	0	0	0	224	0	0	1	0	0	1	0	0	0	2036	0	0	0	0	0	0	0	0	0	0	0	17	0	0	0	0	0	1	0	0	87	0	0	0	0	6	0	0	0	0	0	0	0	407	4164	397	0	1	1	0	0	0	0	0	0	0	0	0	1	0	2012	0	455	299	0	0	0	0	0	0	0	0	0	0	0	0	0	0	0	33	0	51	0	0	0	0	1	0	1	0	498	1	0	0	0	0	1	35	0	0	0	0	0	0	0	4	0	0	0	8	0	1	0	0	0	60	0	0	0	0	602	0	0	0	0	0	0	0	0	1636	0	0	0	0	0	0	0	0	0	1	0	0	0	0	0	0	0	1	0	7	0	0	0	0	0	0	0	0	0	0	0	1645	0	0	0	0	0	0	0	0	0	0	0	0	5	0	0	0	0	0	0	0	0	0	0	760	0	0	0	0	0	0	0	4	0	0	0	0
ENSMUSG00000085842	Pard3bos1	0	0	0	0	0	0	0	0	0	0	0	0	0	0	0	0	0	0	0	0	0	0	0	0	0	0	0	0	0	0	0	0	0	0	0	0	0	0	0	0	0	0	0	0	0	0	0	0	0	0	0	0	4	0	0	0	0	0	0	0	0	0	0	0	0	0	0	0	0	0	0	0	0	0	0	0	0	0	0	0	0	0	0	340	0	0	0	1	0	0	0	0	0	0	0	0	0	0	0	0	0	0	0	0	0	0	0	0	0	0	0	0	0	0	0	0	0	0	0	0	0	0	0	0	0	0	0	0	0	0	0	0	242	0	0	0	0	0	0	0	0	0	0	0	0	0	0	0	0	1	0	0	0	0	0	0	0	0	0	0	0	0	0	0	0	0	0	0	0	0	0	0	0	0	0	0	0	0	0	0	0	0	0	0	0	0	0	0	0	0	0	0	0	0	0	0	0	0	0	0	0	0	0	0	0	0	0	0	0	0	0	0	0	0	0	0	0	0	0	0	0	0	0	0	0
ENSMUSG00000085019	Pard3bos2	0	0	0	0	0	0	0	0	0	0	0	0	0	0	0	5	0	0	0	0	0	0	0	0	0	5	0	0	0	0	0	0	0	0	0	0	0	0	0	0	0	0	0	0	0	0	0	0	0	0	0	0	0	0	0	0	0	0	0	0	0	0	0	0	0	0	0	0	0	0	0	0	0	0	0	0	0	0	0	0	0	0	0	0	0	0	0	0	0	0	0	0	0	0	0	0	0	0	0	0	0	0	0	0	0	0	0	0	0	0	0	0	0	0	0	0	0	0	0	0	0	0	0	0	0	0	0	0	0	0	0	0	0	0	0	0	0	0	0	0	0	0	0	0	0	0	0	0	0	0	0	0	0	0	0	0	0	0	0	0	0	0	0	0	0	0	0	0	0	0	0	0	0	0	0	0	0	0	0	0	0	0	0	0	0	0	0	0	0	0	0	0	0	0	0	0	0	0	0	0	0	0	0	0	0	0	0	0	0	0	0	0	0	0	0	0	0	0	0	0	0	0	0	0	0
ENSMUSG00000085400	Pard3bos3	0	0	0	0	0	0	0	0	0	0	0	0	0	0	0	0	0	0	0	0	0	0	0	0	0	0	0	0	0	0	0	0	0	0	0	0	0	0	0	0	0	0	0	0	0	0	0	0	0	0	0	0	0	0	0	0	0	0	0	0	0	0	0	0	0	0	0	0	0	0	0	0	0	0	0	0	0	0	0	0	0	0	0	0	0	0	0	0	0	0	0	0	0	0	0	0	0	0	0	0	0	0	0	0	0	0	0	0	0	0	0	0	0	0	0	0	0	0	0	0	0	0	0	0	0	0	0	0	0	0	0	0	0	0	0	0	0	0	0	0	0	0	0	0	0	0	0	0	0	0	0	0	0	0	0	0	0	0	0	0	0	0	0	0	0	0	0	0	0	0	0	0	0	0	0	0	0	0	0	0	0	0	0	0	0	0	0	0	0	0	0	0	0	0	0	0	0	0	0	0	0	0	0	0	0	0	0	0	0	0	0	0	0	0	0	0	0	0	0	0	0	0	0	0	0
ENSMUSG00000025969	Nrp2	0	0	0	0	77	0	31	0	0	0	0	0	644	780	0	4	0	10009	5145	0	2	4698	264	0	0	309	599	3358	0	2889	708	750	729	0	0	0	0	0	1672	0	0	0	2	0	0	35	138	1	1	1	3779	449	0	0	0	0	543	0	1662	0	1278	0	0	0	34	0	0	0	0	0	1144	0	0	1	0	56	0	641	509	3826	0	0	71	0	0	0	0	387	0	0	754	3	0	0	0	1	0	47	0	218	0	0	1049	0	1	1	0	0	0	1133	0	1	0	0	0	0	1	0	94	0	0	1204	2071	0	0	58	0	4	0	0	0	0	0	0	0	0	0	0	0	1758	0	0	0	0	0	0	0	0	2402	0	222	0	0	0	0	0	0	0	12	0	1	0	0	527	0	0	0	0	100	0	1527	2	3	0	0	0	25	0	0	6	5	0	118	387	0	190	0	0	0	0	566	0	0	1	0	194	0	2556	0	3	0	18	0	0	0	0	0	0	0	0	0	0	0	14	494	0	0	0	1161	6	2133	0	0	0	681
ENSMUSG00000040865	Ino80d	0	97	297	0	0	1	0	7	0	0	0	4	1	0	0	0	1092	0	0	0	0	809	0	0	0	0	0	1	0	2172	1	0	0	0	0	1223	5107	0	0	0	1187	0	0	2	1851	0	0	0	0	0	0	0	0	179	0	0	0	7	0	1359	1	0	0	0	0	0	1	0	1	5	1	1735	0	2	0	0	0	0	79	0	0	1	0	4	1	0	0	0	0	0	0	3	1	0	209	0	107	0	249	0	1	0	0	0	0	0	4226	0	0	38	0	2	0	0	1	0	0	0	0	2072	2	2	0	0	640	637	0	0	0	0	0	0	0	0	0	0	0	0	0	205	0	0	914	18	0	22	0	378	0	0	0	0	0	0	41	0	0	0	856	0	0	0	0	0	2	0	0	0	6	0	0	1	0	0	0	0	4	0	0	0	0	1576	0	0	0	3	0	4	0	0	0	0	0	0	3	1	2	4	0	582	0	0	0	0	0	0	0	0	0	0	0	0	0	1958	562	0	0	0	0	1	0	0	3	0	0
ENSMUSG00000081617	Rps13-ps7	0	0	0	0	0	0	0	0	0	0	0	0	0	0	0	0	0	0	0	0	0	0	0	0	0	0	0	0	0	0	0	0	1	0	0	0	0	0	0	0	0	0	0	0	0	0	0	0	0	0	0	0	0	0	0	0	0	0	0	0	0	0	0	0	0	0	0	0	0	0	1	0	0	0	0	0	0	0	0	0	0	0	0	0	0	0	0	0	0	0	0	0	0	1	0	0	0	0	0	0	0	0	0	0	0	0	0	0	0	0	0	0	0	0	0	0	0	0	0	0	0	0	0	0	0	0	0	0	0	0	0	0	0	0	0	0	0	0	0	0	0	0	0	0	0	0	0	0	0	0	0	0	0	0	0	0	1	0	0	1	0	0	0	0	0	0	0	0	0	0	0	0	0	0	0	0	0	0	0	0	0	0	0	0	0	0	0	0	1	0	0	0	0	0	0	0	0	0	0	0	0	0	0	0	0	0	0	1	0	0	0	0	0	0	0	0	0	0	0	0	0	0	0	0	0
ENSMUSG00000081429	Rps27-ps1	0	0	0	0	0	0	1	0	0	0	1	0	0	0	0	0	0	0	0	0	0	0	0	0	0	0	0	0	0	0	0	0	0	0	0	0	0	0	0	0	0	0	0	0	1	0	0	0	0	0	0	0	0	0	0	0	0	0	0	1	0	0	0	0	0	0	0	0	0	0	0	0	0	1	0	0	0	0	0	0	0	0	0	0	0	0	0	0	0	0	0	0	0	0	0	0	0	0	0	0	0	0	0	0	0	0	0	1	0	0	0	0	0	0	0	0	0	0	0	20	0	0	0	0	0	0	0	0	0	0	0	0	0	0	0	1	0	1	0	0	0	0	0	0	0	0	0	0	0	0	0	0	0	0	0	0	0	0	0	0	0	0	1	0	0	0	0	0	0	0	0	0	0	0	0	0	0	0	0	0	0	0	0	0	0	0	0	0	0	0	0	0	0	0	0	0	0	0	0	0	0	0	0	0	0	0	0	0	0	0	0	0	0	0	0	0	0	0	0	0	0	0	0	0	0
ENSMUSG00000084799	Ino80dos	0	0	0	0	0	0	187	0	2	0	0	0	923	0	1	0	0	0	0	0	0	0	64	0	0	0	1323	0	0	0	0	462	0	0	0	2363	0	0	0	0	0	0	0	0	905	516	0	0	0	0	0	0	0	0	2	0	0	0	0	1	84	0	0	0	0	300	0	0	149	535	0	5	0	0	0	0	0	0	0	0	324	0	0	0	0	0	0	0	0	0	1	0	0	0	0	4	7	0	992	5	0	0	0	0	0	0	2	610	0	0	0	0	0	0	0	1329	0	0	0	0	0	0	2	49	38	0	343	0	0	0	0	0	0	0	0	0	0	0	0	0	0	0	0	0	0	0	0	10	83	0	3	0	0	0	0	0	0	0	0	0	0	0	149	0	0	0	0	0	0	0	0	0	0	0	0	0	0	0	0	0	0	0	0	0	0	0	0	0	0	0	0	0	0	0	49	0	0	0	0	0	0	0	0	0	20	0	14	0	0	0	0	0	0	0	0	0	103	1	0	0	0	0	0	0	0
ENSMUSG00000025968	Ndufs1	0	0	1480	0	0	0	0	0	3746	266	0	53	1543	0	2206	201	1160	1	1445	0	0	0	0	1	599	0	980	0	0	0	4	0	1722	0	1	7	0	1	0	0	0	0	1741	0	16758	394	0	0	0	1188	71	0	0	0	6090	0	0	279	1	2035	11	0	0	161	0	0	0	9	183	0	671	212	0	0	0	1817	0	263	547	0	2	0	0	320	0	2	0	0	0	2897	3217	0	83	1554	0	8067	0	0	0	9300	0	0	0	27	0	0	710	10435	476	1213	0	0	0	0	0	0	0	989	125	0	623	1006	6861	0	451	634	178	0	758	0	0	0	338	0	0	0	0	0	0	0	0	0	0	14	0	0	0	118	4	1	7821	0	0	0	0	19	129	807	0	2	0	0	0	0	0	0	3794	0	0	57	1	0	93	0	0	1035	0	0	0	0	10613	62	0	477	0	0	0	29	0	0	0	0	0	856	0	0	8	0	0	2	0	3	0	0	6	0	0	52	8226	0	8	0	0	0	11147	0	304	209	50	0	0	0	3170	1405	0
ENSMUSG00000025967	Eef1b2	513	950	170	6621	4022	7880	2667	0	212	359	439	3462	661	1120	2091	2379	797	2259	1007	18	3	3211	4717	2	7021	1964	813	2507	119	2	1249	4281	3414	1404	1955	3259	5207	1304	1398	1670	4577	2360	1465	2475	181	1041	0	0	0	701	2537	577	5686	4754	3803	0	195	2953	364	812	1705	563	1531	3120	2658	2177	3481	4	2479	469	5421	1	3435	220	1485	132	1169	1769	1772	1858	4	1	49	4284	10	4455	2965	2793	0	5561	1779	3	1445	4194	473	7577	178	0	1108	1088	2659	0	457	2241	1955	3146	7480	1652	1096	28	121	2680	0	3946	1	204	3850	1999	463	1963	2048	1130	3387	0	4474	1997	1549	1302	0	73	1	0	2738	0	0	375	586	1986	7	1761	0	0	0	6270	796	1597	0	1524	2534	1024	2786	0	0	27	0	1961	6947	11503	183	808	758	0	1	3806	7428	3268	342	0	144	1580	668	4948	16	5701	8047	186	9333	7664	1	2520	1574	2751	4070	5117	0	111	87	2	2099	9228	990	1475	1867	19	357	62	4250	2239	0	13277	0	212	0	0	529	56	2308	2296	6934	0	2004	0	1	7216	8279	4016	2375	324	3134	409	605	0	3784	2	1086
ENSMUSG00000064602	Snora41	0	0	0	0	0	0	0	0	0	0	7	0	0	0	0	0	0	0	0	0	0	0	0	0	0	0	0	0	0	0	0	38	0	0	0	0	0	0	0	41	0	0	0	0	0	0	0	0	0	0	0	0	0	0	0	0	0	0	0	0	22	0	0	0	0	0	0	0	0	0	0	0	0	0	0	0	0	0	0	0	0	0	0	0	0	7	0	0	0	0	0	0	0	0	0	0	0	0	0	0	0	0	0	0	0	0	0	0	0	0	0	0	0	0	0	0	0	0	0	0	0	0	0	0	0	0	0	0	0	0	0	0	0	0	0	0	0	0	0	0	0	0	0	0	0	0	0	0	0	0	0	0	0	0	0	0	0	0	0	0	0	0	0	0	0	0	0	0	0	0	0	0	0	0	0	0	0	0	0	0	0	0	0	0	0	0	0	0	0	0	0	0	0	0	0	0	0	0	0	0	0	0	0	0	0	0	0	0	0	0	0	0	0	0	0	0	0	0	0	0	0	0	0	0	0
ENSMUSG00000046856	Gpr1	0	0	0	0	0	0	0	0	0	0	0	0	0	0	0	0	0	0	0	0	0	0	0	0	0	0	0	0	0	0	0	0	0	0	0	0	0	0	0	0	0	0	0	0	0	0	0	0	0	0	0	0	0	0	0	0	0	0	0	0	5	0	0	0	0	0	0	0	0	0	0	0	0	0	0	0	0	0	0	0	0	0	0	0	0	0	0	0	0	0	0	0	0	0	0	0	0	0	0	0	0	0	0	0	0	0	0	0	0	0	0	0	0	0	0	0	0	0	0	0	0	0	0	0	0	0	0	0	0	0	0	0	0	0	0	0	0	0	0	0	0	0	0	0	0	15	0	0	0	0	0	0	0	0	0	0	0	0	0	0	0	0	0	0	0	0	0	0	0	0	0	0	0	0	0	0	0	0	0	0	0	0	0	0	0	0	0	0	0	0	0	0	0	0	0	0	0	0	0	0	0	0	0	0	0	0	0	0	0	0	0	0	0	0	0	1	0	0	0	0	0	0	0	0	0
ENSMUSG00000086730	Platr12	0	0	0	0	0	0	0	0	0	0	0	0	0	0	0	0	0	0	0	0	0	0	0	0	0	0	0	0	0	0	0	0	0	0	0	0	0	0	0	0	0	0	0	0	0	0	0	0	0	0	0	0	0	0	0	0	0	0	0	0	0	0	0	0	0	0	0	0	0	0	0	0	0	0	0	0	0	0	0	0	0	0	0	0	0	0	0	0	0	0	0	0	0	0	0	0	0	0	0	0	0	0	0	0	0	0	0	0	0	0	0	0	0	0	0	0	0	0	0	0	0	0	0	0	0	0	0	0	0	0	0	0	0	0	0	0	0	0	0	0	0	0	0	0	0	0	0	0	0	0	0	0	0	0	0	0	0	0	0	0	0	0	0	0	0	0	0	0	0	0	0	0	0	0	0	0	0	0	0	0	0	0	0	0	0	0	0	0	0	0	0	0	0	0	0	0	0	0	0	0	0	0	0	0	0	0	0	0	0	0	0	0	0	0	0	0	0	0	0	0	0	0	0	0	0
ENSMUSG00000027520	Zdbf2	0	0	5	0	67	9723	0	0	0	48	0	0	798	370	0	84	644	0	0	1	0	0	0	6	76	36	0	0	0	2591	0	30	1	0	0	0	7593	0	0	0	126	0	0	0	6336	0	2	0	0	0	0	0	0	1	317	0	4	0	90	0	0	0	0	55	0	0	0	226	0	66	0	1561	1	0	339	0	0	50	1931	0	0	0	0	0	284	0	0	0	0	0	21	0	0	0	0	0	0	0	5494	41	0	0	0	0	0	80	0	0	69	0	0	645	0	0	0	654	1	0	2	1	0	0	0	0	124	0	0	0	37	0	0	0	0	0	0	5	0	6	0	2	0	0	113	0	56	0	0	91	0	175	0	0	0	3	0	191	12	1479	284	0	0	0	0	0	0	0	0	0	1855	0	0	547	0	0	0	0	0	0	0	0	1	0	0	6	0	0	0	8	0	0	0	0	10	0	0	0	0	112	0	0	0	125	0	0	0	0	0	1	5	0	270	0	1	0	0	0	0	0	0	0	2	0	0	0	0
ENSMUSG00000025964	Adam23	0	0	0	0	0	0	0	0	0	0	0	111	0	0	10	10	0	0	0	0	4	0	0	0	0	0	2	1	0	50	0	0	124	0	0	72	164	0	0	1	346	0	198	0	0	0	0	0	0	0	854	21	0	0	0	0	7	0	0	8	0	233	0	50	0	0	0	0	0	0	0	381	0	165	0	0	0	556	196	0	0	563	0	0	0	15	0	0	0	0	134	0	116	0	0	0	0	0	318	0	0	0	0	294	949	0	220	0	277	0	0	354	2	443	40	244	356	0	0	0	0	0	1	0	0	94	0	734	0	5	1	0	1	0	0	0	0	0	0	0	0	0	0	0	0	0	0	0	0	0	0	0	0	0	0	8	0	0	211	0	0	0	0	0	0	0	1	0	0	0	108	0	0	0	0	0	0	0	0	0	0	0	0	0	0	0	0	0	0	0	0	0	0	0	0	0	0	0	0	0	872	269	0	0	0	0	0	0	0	0	0	0	0	0	0	0	0	0	0	0	274	0	0	0	0
ENSMUSG00000069085	Dytn	0	0	0	0	0	0	0	0	0	0	0	0	0	0	0	0	0	0	0	0	0	0	0	0	0	0	0	0	0	0	0	0	0	0	0	0	0	0	0	0	0	0	0	0	0	0	0	0	0	0	0	0	0	0	0	0	0	0	0	0	0	0	0	0	0	0	0	0	0	0	0	0	0	0	0	0	0	0	0	0	0	0	0	0	0	0	0	0	0	0	0	0	0	0	0	0	0	0	0	0	0	0	0	0	0	0	0	0	0	0	0	0	0	0	0	0	0	0	0	0	0	0	0	0	0	0	0	0	0	0	0	0	0	0	0	0	0	0	0	0	0	0	0	0	0	0	0	0	0	0	0	0	0	0	0	0	0	0	0	0	0	0	0	0	0	0	0	0	0	0	0	0	0	0	0	0	0	0	0	0	0	0	0	0	0	0	0	0	0	0	0	0	0	0	0	0	0	0	0	0	0	0	0	0	0	0	0	0	0	0	0	0	0	0	0	0	0	0	0	0	0	0	0	0	0
ENSMUSG00000025963	Mdh1b	0	0	0	0	0	0	0	0	0	0	0	0	0	0	0	0	0	0	0	0	0	0	0	0	0	0	0	0	0	0	0	0	0	0	0	0	0	0	0	0	0	0	0	0	0	0	0	0	0	0	0	0	0	0	0	0	0	0	0	0	0	0	0	0	0	0	0	0	0	0	0	0	0	0	0	0	0	0	0	0	0	0	0	0	0	0	0	0	0	0	0	0	0	0	0	0	0	0	0	0	0	0	0	0	0	0	0	0	0	0	0	0	0	0	0	0	0	0	0	0	0	0	0	0	0	0	0	0	0	0	0	0	0	0	0	0	0	0	0	0	0	0	0	0	0	0	0	0	0	0	0	0	0	0	0	0	0	0	0	0	0	0	0	0	0	0	0	0	0	0	0	0	0	0	0	0	0	0	0	0	0	0	0	0	0	0	0	0	0	0	0	0	0	0	0	0	0	0	0	0	0	0	0	0	0	0	0	0	0	0	0	0	0	0	0	0	0	0	0	0	0	0	0	0	0
ENSMUSG00000025962	Fastkd2	0	1	40	0	86	3	0	0	1	0	0	915	111	0	3	1	1	286	1	3	1	0	3	0	0	4	0	2827	0	3147	22	1	0	2	0	3	1	7	2	2	76	0	32	450	0	0	0	0	0	0	138	1	0	0	0	0	0	1	3	3	0	0	5001	0	0	0	2	1	0	0	7	0	0	1	3516	0	2159	0	3	0	1411	1	0	0	7	0	0	0	0	0	2	0	1725	2	346	0	0	0	0	1985	5	0	0	1	1707	0	2	1345	1	1	4	0	0	0	5	0	0	3	0	0	8	6299	5	2	1	0	1	0	0	0	0	0	1	0	0	0	0	0	0	2	0	0	1	0	1520	1	0	2	0	0	2	0	0	7	0	0	6308	0	1	0	0	0	826	0	0	0	87	0	0	0	0	0	0	2268	0	0	0	0	0	0	0	0	194	4827	0	0	0	0	0	1	0	0	0	0	0	7345	227	276	0	0	0	0	0	0	0	0	0	213	0	0	1626	2	0	65	20	12993	7	1	0	0	0	0	0	0	0
ENSMUSG00000025961	4933402D24Rik	0	0	0	0	0	0	0	0	0	0	0	0	0	0	0	0	0	0	0	0	0	0	0	0	0	0	0	0	0	0	0	0	0	0	0	0	0	0	0	0	0	0	0	0	0	0	0	0	0	0	0	0	0	0	0	0	0	0	0	0	0	0	0	0	0	0	0	0	0	0	0	0	0	2	0	0	0	0	0	0	0	0	0	0	0	0	0	0	0	0	0	0	0	0	0	0	0	0	0	0	0	0	0	0	0	0	0	0	0	0	0	0	0	0	0	0	0	0	0	0	0	0	0	0	0	0	0	0	0	0	0	0	0	0	0	0	0	0	0	0	0	0	0	0	0	0	0	0	0	0	0	0	0	0	0	0	0	0	0	0	0	0	0	0	0	0	0	0	0	0	0	0	0	0	0	0	0	0	0	0	0	0	0	0	0	0	0	0	0	0	0	0	0	0	0	0	0	0	0	0	0	0	0	0	0	0	0	0	0	0	0	0	0	0	0	0	0	0	0	0	0	0	0	0	0
ENSMUSG00000025959	Klf7	0	0	0	0	27	0	260	0	0	11	0	2228	181	0	24	0	0	0	3	0	0	0	0	0	0	48	23	15	0	35	34	138	9	0	17	0	0	22	0	20	103	31	0	0	0	0	0	0	0	19	12	0	47	0	0	0	86	311	191	0	0	68	0	22	0	0	321	0	0	67	0	69	0	333	0	0	0	1	1	8	0	0	39	0	14	0	8	0	0	44	0	0	46	0	0	0	0	0	0	2735	2	0	21	807	0	0	9	0	1	0	0	31	1	136	0	0	51	0	0	0	0	1	1	51	9	0	0	0	0	1085	0	0	1039	0	0	0	0	73	0	21	0	0	0	0	0	3400	0	0	1	0	0	0	0	0	0	35	0	9	0	0	0	0	0	0	10	0	0	0	10	0	0	160	0	0	0	0	0	1432	0	6	2	0	19	0	0	194	0	0	0	0	0	0	0	0	0	51	7	0	0	1	0	0	0	0	0	0	0	0	0	0	0	0	0	0	0	0	0	0	1	0	0	0	0	0	0
ENSMUSG00000098487	Mir6899	0	0	0	0	0	0	0	0	0	0	0	1	0	0	0	0	0	0	0	0	0	0	0	0	0	0	0	0	0	0	0	0	0	0	0	0	0	0	0	0	0	0	0	0	0	0	0	0	0	0	0	0	0	0	0	0	0	0	0	0	0	0	0	0	0	0	0	0	0	0	0	0	0	0	0	0	0	0	0	0	0	0	0	0	0	0	0	0	0	0	0	0	0	0	0	0	0	0	0	2	0	0	0	1	0	0	0	0	0	0	0	0	0	0	0	0	0	0	0	0	0	0	0	0	0	0	0	0	0	0	0	0	0	0	0	0	0	0	0	0	0	0	0	0	0	0	0	0	0	0	0	0	0	0	0	0	0	0	0	0	0	0	0	0	0	0	0	0	0	0	0	0	0	0	0	0	0	0	0	0	0	0	0	0	0	0	0	0	0	0	0	0	0	0	0	0	0	0	0	0	0	0	0	0	0	0	0	0	0	0	0	0	0	0	0	0	0	0	0	0	0	0	0	0	0
ENSMUSG00000025958	Creb1	741	83	241	292	0	0	4159	0	132	17	0	0	62	0	0	0	0	0	4	1009	0	0	2567	0	725	1433	0	1023	0	0	0	1436	2546	6413	0	0	3148	0	1400	6	0	1	0	0	2183	0	0	0	0	5	68	0	0	21	0	0	0	20	0	230	3	1	0	0	3	5310	0	11	60	0	196	2	22	59	48	0	3	0	0	379	0	9506	0	178	0	4846	37	1169	0	776	69	5	0	0	404	3328	1	0	3	26	3611	42	0	0	4	142	467	0	0	2	1	0	0	0	7	8674	1	237	0	1	0	968	0	32	2	0	13	2411	1	0	0	0	0	0	0	0	3	0	0	32	0	0	28	284	401	0	0	4	4	104	94	0	0	1	0	75	2387	0	3388	417	1	0	0	0	0	0	14076	0	78	733	184	4314	0	6546	4	77	0	12	14	0	7	0	282	0	0	0	1	0	0	0	650	8	1224	0	300	0	1019	1	2	13	0	95	0	0	2180	1	0	19	0	0	136	0	2	11	352	0	0	0	5571	21	0	0	49	0	5495
ENSMUSG00000025956	Mettl21a	0	0	42	0	0	0	0	0	0	0	0	0	0	0	0	0	0	0	0	0	0	0	0	0	0	0	0	0	3377	0	0	0	0	0	0	0	0	2672	0	0	0	0	0	0	0	0	0	0	1	0	3098	0	416	0	0	0	0	0	0	0	0	0	0	0	0	0	0	0	2	0	0	0	0	0	0	0	0	0	3742	0	4336	0	0	2	0	0	0	0	0	0	0	0	0	0	0	0	0	0	0	239	0	0	0	0	0	0	0	328	0	0	0	58	0	474	0	0	0	0	0	21	0	0	0	0	0	0	0	0	0	0	0	0	0	0	0	0	0	0	0	0	0	0	0	0	0	0	0	0	0	0	0	0	0	0	0	0	0	0	0	0	0	0	0	0	0	0	0	0	0	0	0	0	0	0	0	0	0	0	0	3	0	0	0	0	0	0	0	0	0	1069	0	0	0	0	0	0	0	1	0	0	0	47	0	0	0	0	0	0	0	0	3	0	0	0	0	1386	0	0	0	0	0	0	0	0	269
ENSMUSG00000087213	2810408I11Rik	0	0	0	0	0	0	0	0	0	4	0	0	0	0	0	0	0	0	0	0	0	0	0	0	0	0	0	300	0	0	0	0	0	0	0	0	0	0	0	0	0	0	0	0	0	0	0	0	0	0	151	0	0	0	0	0	0	12	0	0	0	0	2	0	0	0	0	0	77	0	1651	0	0	0	0	0	0	0	0	0	0	0	0	0	0	0	0	833	0	1	0	0	0	0	0	0	0	0	315	0	50	0	0	221	0	0	0	0	750	0	0	0	0	0	0	1	212	0	0	0	0	0	0	0	0	0	0	0	0	0	0	0	0	0	0	0	0	0	0	0	0	0	0	0	0	0	0	0	0	0	3	0	0	0	0	0	10	0	0	0	9	0	0	0	0	0	0	0	0	0	2	0	0	0	0	3159	0	0	0	0	0	0	0	0	0	0	0	0	77	0	2	0	0	0	0	0	0	7	0	0	0	66	0	0	0	0	0	1889	0	0	0	0	0	0	50	0	0	0	26	0	0	0	0	0	0
ENSMUSG00000070871	Ccnyl1	0	0	0	0	0	0	0	0	55	0	0	0	0	0	0	0	2	28	0	0	0	0	0	0	0	0	0	0	0	0	1	0	0	0	0	0	0	0	0	0	0	0	0	0	0	0	0	0	0	0	0	0	0	0	0	0	0	2	4	0	0	0	0	0	0	0	0	0	0	0	4	0	0	0	0	0	0	0	0	0	55	0	0	0	0	0	0	2	0	6	0	1	34	80	0	14	0	0	13	0	0	77	0	0	0	0	0	0	0	0	0	0	0	0	0	0	0	0	0	0	0	1	0	0	0	0	114	0	0	0	0	0	0	0	0	0	0	0	0	0	0	0	10	0	0	0	0	0	0	0	0	0	0	0	0	0	69	0	1	0	0	0	1	0	15	0	0	0	0	0	0	0	0	0	20	0	0	0	0	0	0	0	0	0	0	0	0	0	0	0	0	0	124	0	0	0	0	0	0	0	0	0	0	0	0	0	0	0	0	0	4	0	0	0	0	0	77	0	0	0	2	0	0	0	0
ENSMUSG00000045005	Fzd5	0	0	0	0	0	0	0	0	0	0	0	0	0	0	0	0	0	0	0	0	0	0	0	0	0	0	0	0	0	0	0	0	0	0	0	0	0	0	0	0	0	0	0	0	0	0	0	0	0	0	0	0	6	0	0	0	0	0	0	0	0	0	0	0	4	0	0	0	0	0	0	0	25	0	0	0	0	0	0	0	0	0	0	0	0	0	0	0	0	0	0	0	0	0	0	0	0	0	0	0	0	0	0	0	2	2	0	1	0	0	3	1	0	207	0	0	424	0	0	0	0	1	0	1	0	752	0	0	0	0	0	0	0	0	0	0	0	0	0	0	0	0	3	0	0	0	0	0	0	0	0	0	0	0	0	0	6	0	0	0	0	0	0	0	0	0	0	0	0	145	0	0	0	0	0	0	0	0	0	0	0	0	0	0	0	0	0	0	0	3	0	0	0	0	0	0	1	0	0	0	0	0	0	0	0	0	0	0	0	0	0	0	0	0	0	0	0	0	1	0	0	0	0	0	0
ENSMUSG00000051344	Plekhm3	0	0	0	0	0	0	0	0	0	0	0	0	0	0	0	1	3	0	0	0	0	0	1	0	0	0	0	0	0	0	0	0	0	0	0	0	0	0	0	0	0	0	0	0	0	0	0	0	0	0	0	0	0	0	5	0	0	0	0	0	0	0	0	0	0	0	0	0	2	0	0	0	0	0	0	0	0	0	0	0	0	0	0	0	0	0	0	13	6	0	0	0	0	0	0	1	0	0	0	0	1	0	0	0	0	0	0	0	4	0	0	0	0	0	0	0	0	10	0	5	0	0	29	0	1	0	0	0	608	0	0	0	0	0	0	0	0	0	0	0	0	0	0	0	0	0	0	0	0	0	0	0	0	0	0	134	0	0	0	42	0	0	0	0	0	0	0	0	0	0	1	0	0	0	40	0	0	0	0	0	0	0	0	152	0	0	0	0	3	171	0	0	0	0	0	0	0	0	0	0	0	347	0	0	0	0	0	0	0	0	0	0	0	0	0	0	0	0	0	0	0	0	0	0	216
ENSMUSG00000097264	Rpl31-ps24	0	0	0	0	0	0	0	0	0	0	0	0	0	0	0	0	0	0	0	0	0	0	0	0	0	0	0	0	0	0	0	0	0	0	1	0	0	0	0	0	0	0	0	0	0	0	0	0	0	0	0	0	0	0	0	0	0	0	0	0	0	0	0	0	1	0	0	0	0	0	0	0	0	0	0	0	0	0	0	0	0	0	0	0	0	0	0	0	0	0	0	0	0	0	0	0	0	0	0	0	0	0	0	0	0	0	0	0	0	0	0	0	0	0	0	0	0	0	0	0	0	0	0	0	0	0	0	0	0	0	0	0	0	0	0	0	0	0	0	0	0	0	0	0	0	0	0	0	0	0	0	0	0	0	0	0	0	0	0	0	0	0	0	0	0	0	0	0	0	0	0	0	0	0	0	0	0	0	0	0	0	0	0	0	0	0	0	0	0	0	0	0	0	0	0	0	0	0	0	0	0	0	0	0	0	0	0	0	0	0	0	0	0	0	0	0	0	0	0	0	0	0	0	0	0
ENSMUSG00000084416	Rpl10a-ps1	0	2	3	1	0	1	1	0	0	24	0	4	0	1	1	0	3	3	2	1	0	2	1	0	1	3	0	1	2	4	1	13	3	0	12	2	3	5	0	2	3	0	0	1	64	6	0	0	0	7	0	4	43	0	5	3	0	3	0	3	2	6	0	8	0	5	3	0	0	3	0	1	2	7	3	0	4	3	0	0	1	23	0	3	2	1	61	2	0	1	1	0	3	0	1	3	0	0	0	0	0	0	0	2	1	2	2	0	1	2	1	0	0	1	0	1	0	1	0	1	1	0	0	0	0	0	1	12	0	0	0	0	0	0	0	2	0	4	0	6	0	0	0	1	0	2	0	4	0	2	1	0	0	0	0	0	3	3	1	3	1	0	0	9	4	20	0	0	0	2	16	6	6	1	1	0	1	18	0	0	0	4	7	3	0	6	0	0	11	2	0	11	3	3	1	2	1	3	0	1	0	0	0	0	0	0	1	13	3	0	2	0	0	7	2	1	3	1	9	1	1	0	3	2	2
ENSMUSG00000025955	Akr1cl	0	0	0	0	0	0	0	0	0	0	0	2	0	0	1	0	0	0	0	0	0	1	1	0	0	2	0	0	4	0	0	5	0	0	0	0	0	0	0	0	0	1	1	0	0	5	0	0	0	0	1	0	0	0	0	0	4	1	0	0	1	0	0	0	0	0	0	0	0	0	0	0	0	0	0	0	0	0	1	0	0	0	0	0	0	0	0	0	0	1	0	0	2	0	0	0	0	0	0	0	0	0	0	0	0	6	0	1	0	2	0	0	0	0	0	0	0	0	0	0	0	0	0	0	0	6	2	1	0	0	0	0	0	0	0	0	5	0	0	0	0	0	2	0	0	0	0	0	0	0	0	0	0	0	0	0	7	2	0	0	0	1	0	0	52	0	1	0	0	0	0	0	0	0	0	0	0	0	0	0	0	0	0	0	0	0	0	0	0	0	0	0	0	0	0	0	0	0	0	0	14	0	0	0	0	0	0	1	3	0	0	0	0	0	8	0	19	0	0	0	0	0	0	0	0
ENSMUSG00000025952	Crygc	0	0	0	0	0	0	0	0	0	0	0	0	0	0	0	0	0	0	0	0	0	0	0	0	0	0	0	0	0	0	0	0	0	0	0	0	0	0	0	0	0	0	0	0	0	0	0	0	0	0	0	0	0	0	0	0	0	0	0	0	0	0	0	0	0	0	0	0	0	0	0	0	0	0	0	0	0	0	0	0	0	0	0	0	0	0	0	0	0	0	0	0	0	0	0	0	0	0	0	0	0	0	0	0	0	0	0	643	0	0	0	0	0	0	0	0	0	0	0	0	0	0	0	0	0	0	0	0	0	0	0	0	0	0	0	0	0	0	0	0	0	0	0	0	0	0	0	0	0	0	0	0	0	0	0	0	0	0	0	0	0	0	0	0	0	0	0	0	0	0	0	0	0	0	0	0	0	0	0	0	0	0	0	0	0	0	0	0	0	0	0	0	0	0	0	0	25	0	0	0	0	0	0	0	0	0	0	0	0	0	0	0	0	0	0	0	0	0	0	0	0	0	0	0	0
ENSMUSG00000073658	Crygb	0	0	0	0	0	0	0	0	0	0	0	0	0	0	0	0	0	0	0	0	0	0	0	0	0	0	0	0	0	0	0	0	0	3	0	0	0	0	0	0	0	0	0	0	0	0	0	0	0	0	0	0	0	0	0	0	0	0	0	0	0	0	0	0	48	0	0	0	0	0	0	0	0	0	0	0	0	0	0	0	0	0	0	0	0	0	0	0	0	0	0	0	0	0	0	0	0	0	0	0	0	0	0	0	0	0	0	0	0	0	0	0	0	0	0	0	0	0	0	0	0	0	0	0	0	0	0	0	1	0	0	0	0	0	0	0	0	0	0	0	0	0	0	0	0	0	0	0	0	0	0	0	0	0	0	0	0	0	0	0	0	0	0	0	0	0	0	0	0	0	0	0	0	0	0	0	0	0	0	0	0	0	0	0	0	0	0	0	0	0	0	0	0	0	0	0	1699	0	0	0	0	0	0	0	0	0	0	0	0	0	0	0	0	0	0	0	0	0	0	0	0	0	0	0	0
ENSMUSG00000044429	Cryga	0	0	0	0	0	0	0	0	0	0	0	0	0	0	0	0	0	0	0	0	0	0	0	0	0	0	0	0	0	0	0	0	0	0	0	0	0	0	0	0	0	0	0	0	0	0	0	0	0	0	0	0	0	0	0	0	0	0	0	0	0	0	0	0	0	0	0	0	0	0	0	0	0	0	0	0	0	0	0	0	0	0	0	0	0	0	0	0	0	0	0	0	0	0	0	0	0	0	0	0	0	0	0	0	0	0	0	15	0	0	0	0	0	0	0	0	0	0	0	0	0	0	0	0	0	0	0	0	0	0	0	0	0	0	0	0	0	0	0	0	0	0	0	0	0	0	0	0	0	0	0	0	0	0	0	0	0	0	0	0	0	0	0	0	0	0	0	0	0	0	0	0	0	0	0	0	0	0	0	0	0	0	0	0	0	0	0	0	0	0	0	0	0	0	0	0	0	0	0	0	0	0	0	0	0	0	0	0	0	0	0	0	0	0	0	0	0	0	0	0	0	0	0	0	0
ENSMUSG00000044816	D630023F18Rik	0	0	0	0	0	0	0	0	0	0	0	0	0	0	0	0	0	0	0	0	0	0	0	0	0	0	0	0	0	0	0	0	0	0	0	0	0	0	0	0	0	0	0	0	0	0	0	0	0	0	0	0	0	0	0	0	1	0	0	0	0	0	0	0	0	0	0	0	0	0	0	0	0	0	0	0	0	0	0	0	7	0	0	0	0	0	0	0	0	0	0	0	0	0	0	0	0	0	0	0	0	0	0	0	0	0	0	0	0	0	0	0	0	0	0	0	0	0	0	0	0	0	0	0	0	0	0	0	0	0	0	0	0	0	0	0	0	0	0	0	0	0	0	0	0	0	0	0	0	0	0	0	0	0	0	0	0	0	0	0	0	0	0	0	0	0	0	0	0	0	0	0	0	0	0	0	0	0	0	0	0	0	0	0	0	0	0	0	0	0	0	0	0	0	0	0	0	0	0	0	0	0	0	0	0	0	0	0	0	0	0	0	0	0	0	0	0	0	0	0	0	0	0	0	0
ENSMUSG00000025950	Idh1	6078	0	0	4	0	2348	696	0	430	1138	1	8357	1433	0	0	1184	2723	299	1096	0	1559	0	2498	0	0	8339	244	0	1	129	0	1661	17	477	146	0	0	0	4926	8	0	0	0	0	0	0	0	0	0	0	0	105	2	779	2418	8	0	14	1383	2769	5538	1	0	5	415	0	753	0	1894	896	811	0	0	3940	1692	1776	1005	26	5973	6959	0	0	0	0	2176	3990	0	26	0	42	0	0	1	1	1	0	0	0	0	1	41	0	398	0	0	1	0	0	448	66	530	1	0	1190	0	0	98	0	2673	1	0	0	6	0	1698	0	86	2766	0	5223	0	0	0	1	1	0	0	0	0	2	0	0	0	0	330	4829	0	0	2218	79	0	0	0	0	0	0	1052	0	1798	4	1850	0	0	0	0	164	1	0	0	4007	152	267	0	6	2	0	0	0	0	0	10851	0	9299	187	0	11231	0	215	0	56	877	0	1000	0	0	0	0	1161	0	0	0	27	0	0	0	22	0	1374	0	0	1541	0	0	0	65	4	0	0	0	1613	4406	0	0	0	1
ENSMUSG00000025949	Pikfyve	1428	2066	1147	632	6432	0	1527	0	483	0	0	635	0	0	1	922	3	326	0	1900	1	0	1344	0	1544	1237	815	2406	1589	1977	1635	2649	0	343	0	0	1456	1363	621	246	589	381	1809	0	98	2368	0	0	0	0	0	505	3704	403	2311	0	1494	618	1	702	378	3530	3795	1	157	1697	722	0	0	1596	27	8678	524	2358	0	0	2732	8077	1439	4713	0	0	0	5846	0	154	3317	0	1	6956	1364	1299	1641	0	0	3232	32	0	6433	4	605	0	0	0	195	73	3278	0	379	751	6231	1	0	3378	9	1493	1302	957	354	52	0	4	2577	31	4788	1553	62	788	1088	1914	0	0	4172	0	0	0	1492	13	0	509	0	0	2876	466	967	4337	0	3103	603	1343	0	0	0	2807	0	0	2723	1446	2697	305	610	4	5938	29225	148	19505	0	0	0	11	153	652	0	33	6014	0	21	0	91	9743	0	117	1991	565	0	0	0	0	3945	0	0	290	54	53	3759	0	3634	38	0	0	12767	168	0	0	0	0	1	0	5	0	0	0	1132	0	1703	0	466	0	2355	0	0	0	7389	0	2467
ENSMUSG00000025946	Pth2r	0	0	0	0	0	0	0	0	0	0	0	0	0	0	0	0	0	0	0	0	0	0	0	0	0	0	0	0	0	0	0	0	0	0	0	0	0	0	0	0	0	0	0	0	0	0	0	0	0	0	0	0	0	0	0	0	0	0	0	0	0	0	0	0	0	0	0	0	0	0	0	0	0	0	0	0	0	0	0	0	0	0	0	0	0	0	0	0	0	0	0	0	0	0	0	0	0	0	0	0	0	0	0	0	0	0	0	0	0	0	0	0	0	0	0	0	0	0	0	0	0	0	0	0	0	0	0	0	0	0	0	0	0	0	0	0	0	0	0	0	0	0	0	0	0	0	0	0	0	0	0	0	0	0	0	0	0	0	0	0	0	0	0	0	0	0	0	0	0	0	0	0	0	0	0	0	0	0	0	0	0	0	0	0	0	0	0	0	0	0	0	0	0	0	0	0	0	0	0	0	0	0	0	0	0	0	0	0	6	0	0	0	0	0	0	0	0	0	0	0	0	0	0	0	0
ENSMUSG00000015222	Map2	30	231	1969	7	0	1319	0	0	530	0	40	5	0	0	75	553	4265	741	35	0	0	73	44	0	1	253	567	3582	0	0	73	229	0	1	154	0	124	0	34	0	86	0	55	0	0	599	0	0	0	0	1	1	1525	0	12	0	1	3116	140	0	171	279	0	211	0	1	26	755	110	24	154	0	4622	0	0	72	314	0	37	87	54	66	119	0	17	11	305	0	0	198	0	299	1924	692	236	147	0	0	227	371	198	2561	2178	118	2360	0	1204	51	342	3	6	295	11	0	478	1	4437	0	1615	471	343	3241	0	46	0	0	0	51	52	4122	0	0	793	0	0	746	1294	0	1	2	0	0	344	5615	0	0	0	475	5	0	0	0	0	92	0	0	0	0	0	0	2	2	1292	0	0	0	1	0	2	1	18	7	567	0	80	0	2267	0	1	91	363	52	39	32	0	174	0	0	27	206	66	0	0	5	0	0	66	115	87	1	141	0	0	0	254	169	1	0	0	0	2	0	0	0	993	238	3433	0	1	3	42	0	321	11	0
ENSMUSG00000055567	Unc80	0	0	0	0	0	0	0	0	25	0	0	0	0	0	0	3260	0	0	0	0	0	0	0	0	0	0	0	0	0	0	2	0	15	0	0	0	0	0	0	0	0	0	0	0	0	0	0	0	0	0	0	0	0	0	0	0	0	0	0	0	1682	0	0	0	0	0	0	0	0	0	0	0	0	0	0	0	0	0	0	0	0	1	0	0	0	0	0	0	1	222	0	0	0	0	0	0	0	0	0	0	0	9	0	0	0	0	0	0	0	0	0	0	0	0	1	1	54	0	0	0	0	224	0	0	0	0	0	0	0	0	0	0	0	0	0	0	0	0	0	0	0	0	0	0	0	0	0	0	0	0	0	0	0	0	0	0	0	0	0	0	0	0	0	0	0	0	0	0	0	0	0	0	0	0	0	0	0	0	0	0	0	0	0	0	0	0	0	0	0	0	0	0	0	0	0	0	0	0	0	0	0	0	0	0	0	0	0	0	0	0	0	0	0	0	0	0	0	0	0	0	0	0	0	0	0
ENSMUSG00000026005	Rpe	0	0	0	380	0	0	0	0	1	251	0	0	0	0	0	0	0	0	0	0	0	0	0	0	130	0	62	0	0	1	0	0	0	0	0	0	0	0	164	0	0	430	0	0	0	0	0	0	0	0	28	0	0	0	0	0	0	0	0	0	1	0	0	0	0	63	0	0	0	0	98	0	330	391	0	0	0	0	0	0	0	0	0	0	0	0	0	9	0	34	0	0	6	0	0	330	0	0	0	4	0	0	0	0	0	3	0	0	12	0	0	0	0	1	0	2101	4	2733	0	0	0	1173	0	0	0	0	0	0	0	0	0	0	0	0	0	0	396	0	0	0	0	0	0	0	0	0	0	0	0	0	2813	0	0	0	0	132	0	0	0	0	1	0	0	0	0	0	0	0	0	0	3	0	0	0	0	0	0	0	0	0	0	0	15	0	0	0	0	0	0	0	117	0	0	5	0	0	0	13	0	0	0	0	0	0	0	0	0	99	0	0	0	0	2	0	1	0	0	0	0	0	0	0	0	0	0
ENSMUSG00000026004	Kansl1l	0	0	0	144	0	0	44	0	0	0	0	0	0	1058	0	0	0	0	0	0	478	0	0	0	5	5	0	0	0	2	23	0	0	0	0	0	0	0	0	0	1	0	1	0	0	0	0	0	0	0	325	0	0	1	0	19	0	1273	0	0	0	0	0	0	1	0	0	1090	208	0	0	0	0	3	2	0	3	0	0	186	0	0	0	0	0	0	0	0	0	1	0	0	0	1	1680	0	0	0	0	1530	2	0	680	0	0	0	44	2375	0	3716	0	0	0	0	0	0	0	0	0	0	2	0	0	0	0	0	0	0	0	0	0	0	0	0	0	0	0	0	0	0	0	0	0	0	0	0	0	21	8	108	0	0	0	0	0	0	28	0	0	0	0	0	0	0	0	0	0	0	0	286	0	0	0	0	0	0	0	0	0	0	0	0	0	1	0	0	0	0	0	0	0	1	0	0	177	0	0	1997	0	0	0	0	0	0	0	0	0	172	0	0	0	0	0	0	1	0	0	0	0	0	1574	0	0	0	0
ENSMUSG00000103706	6820402A03Rik	0	0	0	0	0	0	0	0	0	0	0	0	0	0	0	0	0	0	0	0	0	0	0	0	0	0	0	0	0	0	0	0	0	0	0	0	0	0	0	0	0	0	0	0	0	0	0	0	0	0	0	0	0	0	0	0	0	0	0	0	0	0	0	0	0	0	0	0	0	0	0	0	0	0	0	0	0	0	0	0	1	0	0	0	0	0	0	0	0	0	0	0	0	0	0	0	0	0	0	0	0	0	0	0	0	0	0	5	0	0	0	0	0	0	0	0	0	0	0	0	0	0	0	0	0	0	0	0	0	0	0	0	0	0	0	0	0	0	0	0	0	0	0	0	0	0	0	0	0	0	0	0	0	0	0	0	0	0	0	0	0	0	0	0	0	0	0	0	0	0	0	0	0	0	0	0	0	0	0	0	0	0	0	0	0	0	0	0	0	0	0	0	0	0	0	0	0	0	0	0	0	0	0	0	0	0	0	0	6	0	0	0	0	0	0	0	0	0	0	0	0	0	0	0	0
ENSMUSG00000026003	Acadl	0	0	0	0	2301	159	1	0	35	1057	0	0	157	561	79	0	0	0	924	0	0	7	0	0	0	0	0	0	0	0	0	386	0	0	54	0	0	0	0	2767	393	0	0	0	0	302	0	0	0	0	0	64	0	0	0	0	1	800	307	0	6	0	0	0	0	0	346	0	683	857	315	951	0	245	342	3	578	0	3	0	0	0	0	0	0	0	0	1	0	2850	0	0	898	0	0	0	0	0	499	10	0	0	1604	0	97	0	0	593	38	574	0	349	0	0	0	0	2843	0	30	5445	0	193	0	36	0	0	1051	0	0	0	0	0	435	0	0	0	120	0	0	77	0	0	0	0	0	31	0	35	0	6	87	0	0	0	0	0	0	1	52	1	2326	0	0	0	12	343	0	0	0	1422	42	1576	0	0	0	0	0	0	0	0	0	0	2192	302	0	2	0	0	0	801	10	884	1	0	2293	0	229	0	0	5	0	235	0	0	0	0	0	407	1	0	0	0	0	2358	0	0	0	0	428	0	0	0	0	0	0
ENSMUSG00000061816	Myl1	0	0	0	0	0	0	0	0	0	0	0	0	0	0	0	0	0	0	0	0	0	0	0	0	0	0	0	0	0	0	0	0	0	0	0	0	0	0	0	0	0	0	0	0	0	0	0	0	0	0	0	0	0	0	0	0	0	0	0	0	0	1	0	0	0	0	0	0	0	0	0	0	0	0	0	0	0	0	0	0	0	0	0	0	0	0	0	0	0	0	0	0	0	0	0	0	0	0	0	0	0	0	0	0	0	0	0	0	0	0	0	0	0	0	0	0	0	0	0	0	0	0	0	0	0	0	0	0	0	0	0	0	0	0	0	0	0	0	0	0	0	0	0	0	0	0	0	0	0	0	0	0	0	0	0	0	0	0	0	0	0	0	0	0	0	0	0	0	0	0	0	0	0	0	0	0	0	0	0	0	0	0	0	0	0	0	0	0	0	0	0	0	0	0	0	0	40	0	0	0	0	0	0	0	0	0	0	0	0	0	0	0	0	0	0	0	0	0	0	0	0	0	0	0	0
ENSMUSG00000094191	Rpl31-ps14	0	0	0	0	0	0	0	0	0	0	0	0	0	0	0	0	0	0	0	0	0	0	0	0	0	0	0	0	0	0	0	0	0	0	0	0	0	0	0	0	0	0	0	0	0	0	0	0	0	0	0	0	0	0	0	0	0	0	0	0	0	0	0	0	0	0	0	0	0	0	0	0	0	0	0	0	0	0	0	0	0	0	0	0	0	0	0	0	0	0	0	0	0	0	0	0	0	0	0	0	0	0	0	0	0	0	0	0	0	0	0	0	0	0	0	0	0	0	0	0	0	0	0	0	0	0	0	0	0	0	0	0	0	0	0	0	0	0	0	0	0	0	0	0	0	0	0	0	0	0	0	0	0	0	0	0	0	0	0	0	0	0	0	0	0	0	0	0	0	0	0	0	0	0	0	0	0	0	0	0	0	0	0	0	0	0	0	0	0	0	0	0	0	0	0	0	0	0	0	0	0	0	0	0	0	0	1	0	0	0	0	0	0	0	0	0	0	0	0	0	0	0	0	0	0
ENSMUSG00000026000	Lancl1	0	95	425	102	0	2	0	0	0	324	933	280	185	250	0	1299	2776	0	0	0	1304	147	1136	0	0	0	264	0	335	533	239	11	0	105	4508	6648	440	1158	1159	526	114	2	2360	38	0	0	6	0	0	252	166	0	0	0	1	30	804	2480	1900	1724	1503	132	0	479	0	124	0	0	1642	4138	1	0	0	0	0	0	0	0	0	84	7562	0	0	0	358	529	258	310	0	4115	0	712	0	7	586	33	0	0	5797	382	30	1	9	105	5980	65	0	0	486	664	0	0	0	6734	9	1351	0	0	4	6334	381	279	187	1152	1098	403	294	654	0	0	0	0	2841	0	0	304	134	0	0	3286	0	0	0	2719	121	0	0	3057	460	184	0	0	0	307	0	372	64	1	0	0	32	0	0	0	0	0	0	0	1	0	0	3470	2	5122	874	0	2783	13	1	122	3947	96	16	1615	0	0	0	0	0	868	0	0	996	0	105	0	0	81	13	1	0	579	0	0	0	1	0	0	0	0	0	0	0	0	3	0	432	0	457	1	0	0	0	0	0
ENSMUSG00000025991	Cps1	0	0	0	0	0	0	0	0	0	0	0	0	1	0	0	0	0	0	0	0	0	0	0	0	0	0	0	0	0	0	0	0	0	0	0	0	0	0	0	0	0	0	0	0	0	0	0	0	0	0	0	0	0	0	2	0	0	0	0	0	0	0	0	0	0	0	0	0	0	0	10	0	0	0	0	0	0	0	0	0	0	0	0	0	1	0	0	0	0	0	0	0	0	0	0	0	0	0	0	0	0	0	0	0	0	0	0	0	0	0	0	1	0	0	0	0	0	0	0	0	0	0	0	0	1	0	0	0	0	0	0	0	0	0	0	0	0	0	0	0	0	0	0	0	0	0	0	0	0	0	0	0	0	0	0	0	0	0	0	0	0	0	0	0	0	0	0	0	0	0	0	0	0	0	0	0	0	0	0	0	0	0	0	0	0	0	0	0	0	0	0	0	0	0	0	0	0	0	0	0	0	0	0	0	0	0	0	0	0	0	0	0	0	0	0	0	0	0	0	0	0	0	0	0	0
ENSMUSG00000082473	Kif22-ps	0	0	0	0	0	0	0	0	0	5	5	8	3	9	0	0	9	0	0	0	0	4	0	0	0	0	0	0	21	0	0	0	0	0	0	0	0	0	0	0	0	0	0	0	0	0	4	0	0	0	16	0	0	0	0	0	0	0	0	0	0	0	0	0	0	0	0	0	32	35	0	0	0	0	0	0	11	0	4	0	0	0	0	0	0	0	0	0	0	0	0	0	15	0	16	0	0	0	0	0	26	0	0	0	0	1	0	0	0	0	0	0	0	0	0	0	0	0	67	0	12	0	0	0	0	0	28	0	0	0	0	0	1	0	0	0	0	2	0	7	0	0	0	0	0	0	0	0	0	0	0	0	0	0	0	0	0	0	0	0	0	0	0	0	0	0	0	0	0	1	0	32	0	0	0	0	0	0	0	0	2	0	29	0	0	0	0	0	1	0	0	0	0	0	0	0	0	2	0	0	0	9	0	0	0	0	0	0	0	0	3	0	0	0	0	0	0	0	0	0	0	0	0	0	0
ENSMUSG00000062209	Erbb4	0	0	0	0	0	0	0	0	0	0	0	0	0	0	0	0	0	0	0	0	0	0	0	0	0	0	0	0	0	0	0	0	0	0	0	0	0	0	0	0	0	0	371	0	0	0	0	0	0	0	0	0	0	0	0	0	0	0	0	0	0	0	0	0	0	0	0	0	0	0	1	0	0	0	0	0	0	0	1	0	0	0	0	0	0	0	0	0	0	1	0	0	0	0	0	0	0	0	0	0	0	0	0	0	0	6	0	0	1	0	0	0	0	0	0	0	0	0	0	0	5	0	0	0	0	2	0	0	0	122	0	0	0	0	0	0	0	0	0	0	0	0	0	0	0	0	0	0	0	2	0	0	0	0	0	0	1	0	0	0	0	0	1899	0	0	0	0	0	0	0	0	0	0	0	0	0	0	10	0	0	0	0	0	0	0	0	0	0	0	0	0	0	0	0	0	0	0	0	0	0	0	0	0	0	0	10	7	0	0	0	0	0	0	7	0	0	2	0	1	0	3	0	0	0	0
ENSMUSG00000101387	Pced1c-ps	0	0	0	0	0	0	0	0	0	0	0	0	0	0	0	0	0	0	0	0	0	0	0	0	0	0	0	0	0	0	0	0	0	0	0	0	0	0	0	0	0	0	0	0	0	0	0	0	0	0	0	0	0	0	0	0	0	0	0	0	0	0	0	0	0	0	0	0	0	0	0	0	0	0	0	0	0	0	0	0	0	0	0	0	0	0	0	0	0	0	0	0	0	0	0	0	0	0	0	0	0	0	0	0	0	0	0	0	0	0	0	0	0	0	0	0	0	0	0	0	0	0	0	0	0	0	0	0	0	0	0	0	0	0	0	0	0	0	0	0	0	0	0	0	0	0	0	0	0	0	0	0	0	0	0	0	0	0	0	0	0	0	0	0	0	0	0	0	0	0	0	0	0	0	0	0	0	0	0	0	0	0	0	0	0	0	0	0	0	0	0	0	0	0	0	0	0	0	0	0	0	0	0	0	0	0	0	0	0	0	0	0	0	0	0	0	0	0	0	0	0	0	0	0	0
ENSMUSG00000025997	Ikzf2	0	0	0	0	0	0	0	0	0	0	0	0	0	0	0	0	1	0	0	0	0	0	0	0	0	0	0	0	71	0	0	0	0	0	1	0	0	1	0	0	0	0	1406	0	0	1	0	0	0	0	0	0	0	0	2	0	0	1	0	0	0	1	0	0	0	0	0	0	1	13	0	1	0	0	0	0	0	0	0	0	0	1	0	0	0	4	0	0	0	0	0	0	0	0	0	0	77	0	0	0	0	0	0	0	0	0	0	69	0	1	0	3	0	0	466	0	0	0	0	0	0	0	0	0	2	0	0	0	0	0	0	0	0	0	0	0	0	2	0	0	0	0	0	0	0	0	0	0	0	0	0	0	0	0	0	0	0	0	0	1	0	0	0	0	0	4	0	0	0	0	0	0	0	0	0	0	0	0	0	0	0	0	0	0	0	0	0	0	0	0	0	0	0	1	0	0	0	0	0	0	0	0	0	0	0	0	0	1	0	0	66	0	0	0	0	0	0	0	0	0	0	0	0	3	0
ENSMUSG00000053153	Spag16	0	0	0	0	0	0	0	0	0	0	0	0	0	0	0	0	0	0	0	0	0	0	0	0	72	0	0	0	0	0	0	0	0	0	0	0	0	0	0	0	0	0	0	0	0	0	0	0	0	0	0	0	0	0	0	0	0	0	0	0	0	0	0	0	0	0	0	0	0	0	0	1	0	1	0	0	0	1	0	0	0	0	0	0	0	0	0	0	0	0	0	0	0	0	0	0	0	1	0	0	0	0	0	0	0	0	0	0	0	0	7	0	0	0	0	0	0	0	0	0	1	0	0	0	0	0	0	0	234	0	0	0	0	0	0	0	0	0	0	0	0	0	0	0	0	0	0	0	21	0	0	0	0	0	0	0	0	0	0	0	0	0	0	0	0	0	0	0	0	0	0	0	0	0	0	0	0	0	0	0	0	0	0	0	0	0	0	0	0	0	0	0	0	0	0	0	0	0	0	0	0	0	0	0	0	0	0	0	0	0	0	0	0	0	0	0	0	0	0	0	0	0	0	0	0
ENSMUSG00000045648	Vwc2l	0	0	0	0	0	0	0	0	4	0	0	0	0	0	0	0	2	0	0	0	0	0	0	0	0	0	3	0	0	0	0	0	0	2	0	0	0	0	2	0	0	0	0	0	0	0	0	0	0	0	0	9	1	0	0	0	0	0	0	0	0	0	0	0	0	0	0	0	0	0	0	0	0	0	0	0	0	0	0	0	0	0	0	0	0	0	0	0	0	0	0	0	0	0	0	0	0	0	0	0	0	0	0	0	0	0	0	0	11	0	0	0	0	0	0	0	0	18	8	0	0	0	0	0	0	0	0	0	0	0	0	0	0	0	0	0	0	0	0	0	0	0	0	0	0	0	0	0	0	0	0	0	0	0	0	0	0	0	0	0	0	0	0	0	0	0	0	0	1	0	0	0	0	0	0	0	0	0	0	0	0	0	0	0	0	0	0	0	0	0	0	0	0	0	0	0	0	0	0	0	0	0	0	0	0	0	0	0	0	0	0	0	0	0	0	0	0	0	0	0	0	0	0	0	0
ENSMUSG00000026196	Bard1	0	0	0	0	0	0	0	0	0	70	0	0	0	0	0	0	1873	0	0	0	0	0	0	0	1	0	0	0	0	1	0	0	2	0	1	0	0	0	0	0	197	0	0	3	0	0	0	0	0	0	0	0	0	0	1	0	0	772	0	0	0	0	0	0	0	0	0	0	0	0	0	0	0	0	439	0	0	0	0	0	0	0	0	0	0	0	0	16	0	1	0	0	0	0	0	0	0	0	1	0	205	0	0	0	0	0	0	0	88	0	0	0	0	0	0	0	0	0	0	0	0	0	0	0	35	0	0	5	1	0	0	0	0	0	0	0	0	0	0	20	0	0	0	0	0	0	0	0	0	0	0	0	0	0	0	0	0	0	0	0	0	0	0	0	0	0	0	0	0	0	467	0	0	0	0	1	0	0	0	0	0	0	0	0	0	0	0	0	0	0	0	0	0	0	0	0	0	1303	0	0	0	8	0	0	0	0	0	108	0	0	0	0	0	0	0	0	0	0	0	1	0	0	0	0	0
ENSMUSG00000050296	Abca12	0	0	0	0	0	0	0	0	0	0	0	0	0	0	0	0	0	0	0	0	0	0	0	0	0	0	0	0	0	0	0	0	0	0	0	0	0	0	0	0	0	0	0	0	0	0	0	0	0	0	0	0	0	0	0	0	0	0	0	0	0	1	0	0	0	17	0	0	0	0	0	0	0	0	0	0	0	0	0	0	16	0	0	1	0	0	0	0	0	0	0	0	0	0	0	0	0	0	0	0	0	0	0	0	0	0	0	0	0	0	0	0	0	0	0	0	0	0	0	0	0	0	0	0	0	0	0	0	0	0	0	0	0	0	0	0	0	0	0	0	0	0	1	0	0	0	0	0	0	0	0	0	0	0	0	0	0	0	0	0	0	0	0	0	0	0	0	0	0	0	0	0	0	0	0	0	0	0	0	0	0	0	0	0	0	0	0	0	0	0	0	0	0	0	0	0	0	0	0	0	0	0	0	0	0	0	0	0	0	0	0	0	0	0	0	0	0	0	0	0	0	0	0	0	0
ENSMUSG00000026192	Atic	0	0	750	56	0	0	0	0	27	465	0	3	0	60	1	0	0	0	0	0	0	1	0	0	152	0	0	0	0	94	981	0	88	0	0	147	0	889	12	21	0	0	1	0	0	0	0	0	0	4	19	0	0	392	0	0	0	915	0	0	0	0	0	15	0	0	0	0	0	0	3	35	0	9	0	0	301	61	0	0	0	16	0	213	0	2	0	1	0	23	0	2	0	0	0	44	0	0	0	0	157	0	0	0	0	0	0	0	0	185	2	0	0	129	0	1	494	0	0	0	0	0	0	0	2	0	0	0	0	104	0	0	17	0	0	0	0	0	0	0	0	0	0	0	1	119	0	0	0	0	0	0	0	0	0	0	0	4	3	0	5	0	0	0	7	0	14	0	9	0	0	76	0	0	2	0	0	0	0	0	0	0	0	105	0	0	0	0	0	1	0	0	0	0	0	0	2	1335	0	0	0	0	0	0	0	0	0	6	359	0	0	0	0	0	0	32	2	0	0	9	0	0	0	0	0
ENSMUSG00000026193	Fn1	6579	163	5658	48	211	0	182	94	449	3491	403	3849	420	391	8	0	4801	0	677	872	2151	9	3359	0	0	5	2203	5969	11338	1232	6	1905	14	492	219	7577	1391	640	2301	428	440	2090	171	7728	1786	7	0	1	1	2	1	771	47	4254	5713	109	1308	17	6728	123	122	6267	1	948	1	776	306	34	4561	4675	1686	177	1478	2435	335	0	5729	765	276	333	0	396	1	1898	0	6672	2	3782	112	1368	607	1	11445	1	4542	456	0	1	92	882	1840	2	0	0	0	6805	2040	0	264	2	1382	264	81	129	370	3302	702	9263	2828	0	860	175	2856	339	4666	2449	441	4075	88	6	1	0	4	0	0	0	2032	127	0	3	0	0	6184	54	625	3108	0	4485	0	2055	0	0	0	276	0	1028	2679	6622	52	126	177	0	27	0	117	44957	112	0	7299	2599	107	0	0	113	107	0	1495	61	0	1570	1565	71	1163	354	0	0	15565	0	200	55	1128	7	483	1082	0	13	0	1935	89	4136	1	21	0	0	2845	13	1	1500	2281	0	7034	0	220	1300	70	1034	108	33	13	1	12970	0	154	865	5887
ENSMUSG00000073652	Apol7d	0	0	0	0	0	0	0	0	0	0	0	0	0	0	0	0	655	0	123	0	0	0	0	0	0	0	0	0	0	0	0	0	0	0	0	0	0	0	0	0	0	0	0	0	0	0	0	0	0	0	0	8	16	0	1322	0	0	0	0	0	0	138	0	0	0	0	0	0	0	0	0	0	0	0	0	0	0	0	0	0	0	32	0	0	0	0	306	0	0	0	0	0	2	0	0	0	0	0	0	0	0	0	0	0	0	368	20	0	0	0	0	0	0	0	0	0	0	0	0	0	122	0	0	0	0	0	0	0	0	0	0	0	0	0	0	0	0	0	0	11	0	0	0	0	0	0	0	0	0	0	0	0	0	0	0	0	0	0	0	0	0	0	0	0	0	0	0	0	0	0	0	0	0	0	0	0	0	0	0	0	0	0	15	0	0	0	0	0	0	0	0	14	0	0	0	0	0	6	0	0	0	0	0	0	0	0	0	0	0	0	0	0	0	0	0	0	0	0	0	0	0	0	0	0	0
ENSMUSG00000101848	4933417E11Rik	0	0	0	0	0	0	0	0	0	0	0	0	0	0	0	0	0	0	0	0	0	0	0	0	0	0	0	0	0	0	0	0	0	0	0	0	0	0	0	0	0	0	0	0	0	0	0	0	0	0	0	0	0	0	0	0	0	0	0	0	0	0	0	0	0	0	0	0	0	0	0	0	0	0	0	0	0	0	0	0	0	0	0	0	0	0	0	0	0	0	0	0	0	0	0	0	0	0	0	0	0	0	0	0	0	0	0	0	0	0	0	0	0	0	0	0	0	0	0	0	0	0	0	0	0	0	0	0	0	0	0	0	0	0	0	0	0	0	0	0	0	0	0	0	0	0	0	0	0	0	0	0	0	0	0	0	0	0	0	0	0	0	0	0	0	0	0	0	0	0	0	0	0	0	0	0	0	0	0	0	0	0	0	0	0	0	0	0	0	0	0	0	0	0	0	0	0	0	0	0	0	0	0	0	0	0	0	0	0	0	0	0	0	0	0	0	0	0	0	0	0	0	0	0	0
ENSMUSG00000101764	4930556G22Rik	0	0	0	0	0	0	0	0	0	0	0	0	0	0	0	0	0	0	0	0	0	0	0	0	0	0	0	0	0	2	0	0	0	0	0	0	0	0	0	0	0	0	0	1	0	0	0	0	0	0	0	0	0	0	0	0	0	0	0	0	0	0	0	0	0	0	0	0	0	0	0	0	0	0	0	0	0	0	0	0	0	0	0	0	0	0	0	0	0	0	0	0	0	0	0	0	0	0	0	0	0	0	0	0	0	0	0	0	0	0	0	0	0	0	0	0	0	0	0	0	0	0	0	0	0	0	0	0	0	0	0	0	0	0	0	0	0	0	0	0	0	0	0	0	0	0	0	4	0	0	0	0	0	0	0	0	0	0	0	0	0	0	0	0	0	0	0	0	0	0	0	0	0	0	0	0	0	0	0	0	0	0	0	0	0	0	0	0	0	0	0	0	0	0	0	0	0	0	0	3	0	0	0	0	0	0	0	0	0	0	0	0	0	0	0	0	0	0	0	0	0	0	0	0	0
ENSMUSG00000039395	Mreg	0	1	0	0	0	0	0	0	0	0	0	0	0	0	0	0	0	0	0	0	0	0	0	0	0	0	1	0	0	0	0	0	0	0	0	0	0	0	0	0	0	0	0	0	0	0	0	0	0	0	0	0	0	0	0	0	0	0	0	0	0	0	0	0	0	0	0	0	0	0	0	0	0	0	0	0	0	0	0	0	0	0	0	0	0	0	0	0	0	0	0	0	0	0	0	0	0	0	0	0	1	0	0	0	0	0	0	0	0	0	0	0	0	0	0	0	0	0	0	0	0	0	0	0	0	0	0	0	0	0	0	0	0	0	0	0	0	0	0	0	0	0	0	0	0	0	0	0	0	0	0	0	0	0	0	0	0	0	0	0	0	0	0	0	0	0	0	0	0	0	0	0	0	0	0	0	0	0	0	1	0	0	0	0	0	0	0	0	0	0	0	0	0	0	3	0	0	0	0	0	0	0	0	0	0	0	0	0	0	0	0	0	0	0	0	0	0	0	0	0	0	0	0	0	0
ENSMUSG00000097131	D230017M19Rik	0	0	0	0	0	0	1	0	0	0	0	0	0	116	0	0	1127	0	0	0	1	0	0	0	1	0	0	102	0	0	0	0	0	0	0	0	0	0	0	0	0	0	0	1	0	0	0	0	0	0	0	0	0	0	0	0	1	0	0	0	0	0	0	0	0	0	0	0	44	0	0	0	0	935	0	0	0	0	0	0	0	0	0	0	0	0	429	0	0	0	0	0	0	1	0	0	0	0	0	0	0	0	0	227	0	0	1	0	0	4	0	0	0	0	0	0	0	0	0	0	0	951	0	0	0	0	0	0	0	0	0	0	0	0	0	0	0	0	0	0	0	0	0	0	0	0	0	0	0	0	0	0	0	0	0	0	0	0	9	0	0	0	0	0	0	0	0	0	0	0	0	0	0	0	0	0	0	0	0	0	0	0	0	0	0	0	0	0	0	0	0	0	0	0	0	0	0	0	0	0	0	0	0	0	0	0	0	0	0	0	0	0	0	0	0	0	0	0	0	0	0	0	0	0	0
ENSMUSG00000026189	Pecr	0	0	0	0	0	0	0	0	0	2247	0	0	1	0	162	164	254	0	0	0	0	0	0	0	0	0	655	0	0	0	0	3	0	0	0	0	0	0	0	0	294	0	0	0	0	0	0	0	0	0	97	0	0	0	0	0	0	0	0	0	0	0	0	0	0	0	44	0	0	0	0	6272	391	0	0	0	0	0	15	0	0	0	0	0	0	0	0	0	0	0	0	0	0	0	0	0	0	3	0	0	0	0	0	0	0	0	0	0	0	0	0	0	0	0	0	0	0	0	0	0	0	0	2	0	0	0	0	0	0	0	0	0	0	0	0	0	0	0	0	0	0	0	0	0	0	0	0	0	0	0	0	0	0	0	0	0	23	0	0	0	0	0	0	0	0	0	0	0	0	0	0	20	0	0	0	0	0	0	0	0	0	0	0	0	0	0	0	0	76	0	0	0	0	0	0	0	8701	0	0	0	0	0	0	0	0	0	0	0	0	0	0	0	0	0	7150	0	0	0	0	0	0	0	0	0	0
ENSMUSG00000026188	Tmem169	0	0	0	0	0	0	0	0	0	0	0	0	0	0	0	0	0	0	0	0	0	0	0	0	0	0	0	0	129	0	0	0	0	0	231	0	0	0	0	0	0	0	0	0	0	49	0	0	0	0	0	0	0	0	8	6	0	0	34	0	0	3	0	0	0	0	0	0	40	0	0	0	0	0	0	23	0	0	0	0	0	0	0	0	0	0	0	0	0	0	0	0	1	0	0	0	0	0	0	0	0	0	0	0	0	0	0	0	0	5	0	0	0	0	0	0	0	0	0	0	0	0	106	0	0	0	0	0	0	0	0	0	0	0	0	0	0	0	0	0	0	0	0	0	0	0	0	0	0	0	0	0	0	0	0	0	0	0	0	0	0	0	0	0	0	0	0	0	0	93	0	0	0	0	0	0	0	0	0	0	0	0	0	0	0	0	0	0	8	0	0	0	0	0	2962	0	0	0	6	0	0	0	0	0	0	0	0	0	0	0	0	0	0	0	0	0	0	0	1	0	0	0	0	0	0
ENSMUSG00000026187	Xrcc5	0	0	0	0	283	1	0	0	0	0	0	0	171	0	0	0	429	0	47	0	0	1	0	0	243	0	0	0	0	0	0	1	0	1610	4	0	0	4902	1	0	0	317	0	0	0	0	1	0	0	1663	0	20	1409	0	1460	5	3232	0	0	0	0	46	0	0	0	0	0	3457	0	172	0	0	3427	77	0	1	0	0	0	3	48	0	2	3	209	0	0	1266	0	208	0	0	0	0	0	0	0	0	1	0	4	0	0	0	537	1	0	0	1009	0	278	2	0	0	0	10526	0	0	0	0	0	0	0	2	0	0	32	0	1527	0	0	0	0	0	0	0	0	0	0	0	0	0	0	2792	1	676	0	0	4160	0	0	0	0	0	0	2	160	0	3	25	0	0	1	0	0	0	0	0	0	0	0	0	0	0	0	0	0	527	0	0	0	0	0	0	0	0	0	0	0	0	22	5	0	0	0	7035	16	812	0	0	0	12	0	0	0	0	0	0	0	0	54	0	0	0	0	0	0	0	2477	0	331	0	0	2218	0
ENSMUSG00000039372	Mar.04	0	0	1	0	17	0	119	0	0	0	0	15	7	0	16	0	12	57	52	0	0	0	0	0	2	0	61	51	24	16	39	1	5	0	0	0	25	3	0	0	0	0	0	0	0	0	0	0	0	54	0	7	40	6	15	0	0	16	3	0	0	0	0	0	0	0	8	0	27	0	6	187	0	6	12	0	0	0	18	49	0	0	0	0	21	35	0	0	0	5	0	0	5	0	0	1	1	0	0	0	0	0	1	0	0	13	0	0	0	0	19	1	0	0	0	0	0	20	0	0	0	18	20	0	16	37	3	0	0	0	0	0	0	0	0	0	0	0	0	0	0	0	1	0	0	0	0	4	0	4	0	0	0	2	0	0	0	0	0	0	0	0	0	0	0	0	0	0	0	0	0	0	0	0	0	0	0	0	0	0	0	0	0	0	0	0	0	0	0	0	0	0	0	0	0	0	0	0	0	0	0	0	0	0	0	0	0	0	0	0	0	0	0	0	0	0	0	0	0	0	0	0	0	0	0
ENSMUSG00000039354	Smarcal1	0	0	0	3458	0	0	160	0	0	111	1	0	0	1	81	89	6	0	0	0	0	11	0	0	0	0	17	0	0	0	23	0	0	0	276	44	0	0	0	0	118	8	0	0	0	0	0	0	0	0	0	829	0	0	3762	7	0	0	0	0	0	0	0	28	0	0	590	0	0	0	0	0	0	0	0	0	0	0	0	100	165	120	0	0	0	0	1	1	0	0	0	0	0	0	0	0	0	0	0	1	1613	0	1	0	0	25	18	0	1355	0	43	0	0	0	0	0	0	0	0	0	0	0	0	19	0	0	0	0	0	0	0	0	662	0	0	1	0	0	0	0	43	0	219	0	0	0	0	0	0	0	0	0	0	283	0	0	0	0	0	0	0	0	5	0	0	740	0	0	0	0	160	7153	0	0	0	0	2	1	0	0	1	0	2	3778	0	0	0	0	0	0	0	0	0	0	3299	0	0	0	0	0	0	0	0	0	106	0	26	14641	0	0	1	0	0	0	0	0	0	0	0	3	0	0	0	0	0
ENSMUSG00000039342	Ankar	0	1	0	0	0	0	0	0	0	0	0	0	0	0	0	0	0	0	0	0	0	0	0	0	0	0	0	0	0	0	0	2	0	0	0	0	0	0	0	0	0	0	0	0	0	0	0	0	0	0	1	0	0	0	0	0	0	0	0	0	0	0	0	0	0	0	0	0	0	0	2	0	0	0	0	0	0	0	0	0	0	0	0	0	0	0	0	0	0	0	0	0	0	0	0	0	0	0	0	0	0	0	0	0	0	0	0	0	0	2	0	0	0	1	0	0	0	0	0	0	0	0	0	0	0	0	0	0	0	0	0	0	0	0	0	0	0	0	0	0	0	0	0	0	0	0	0	0	0	0	0	0	0	0	0	0	0	0	0	0	0	0	0	0	0	0	0	0	0	0	0	0	0	0	0	0	0	0	0	0	0	0	0	0	0	0	0	0	0	0	0	0	0	0	0	0	0	0	0	0	0	0	0	0	0	0	0	0	0	0	0	0	0	0	0	0	0	0	0	0	0	0	0	0	0
ENSMUSG00000046330	Rpl37a	16	41	18	29	1	0	6	0	84	4	2	4	4	3	16	2	16	6	8	4	1	1	57	0	6	24	14	0	0	70	19	1	4	3	0	9	0	21	5	2	3	6	0	6	2	6	38	0	0	4	19	1	3	14	2	0	3	20	16	3	38	7	1	0	5	109	18	2	31	7	6	3	33	33	27	13	93	6	7	1	4	5	0	31	2	19	2	7	0	13	9	10	10	276	77	8	14	0	27	3	32	0	101	35	45	6	47	29	8	187	80	7	0	6	5	7	53	2	5	20	10	41	4	4	2	19	6	7	5	0	0	0	3	0	0	0	2	4	0	19	0	0	1	3	17	0	4	2	3	54	40	0	0	20	7	3	32	2	3	3	15	0	4	3	6	1	5	0	58	135	2	220	6	7	10	4	1	99	3	6	2	0	89	4	0	67	0	7	313	7	2	7	3	86	28	40	13	50	0	9	3	5	0	0	8	41	6	107	51	0	3	0	24	3	7	1	6	0	5	9	32	0	4	2	6
ENSMUSG00000039323	Igfbp2	2678	0	3	0	1	0	0	0	1	0	0	0	0	0	0	98	0	111	0	0	0	9	0	0	0	1	338	29	0	1	6	0	0	0	0	0	0	0	5	1	0	180	0	0	68	0	0	0	0	0	0	2	0	1	0	0	0	10	12	648	0	0	0	0	0	5	6	0	0	156	41	0	887	51	0	0	1	0	0	0	0	0	4	24	220	2	0	1677	0	0	92	0	0	28	0	0	0	0	183	0	0	1	0	0	0	0	0	0	53	2	1	0	0	0	0	0	2	899	2594	0	30	649	0	3	0	0	50	14	0	2	0	0	0	0	0	10	0	0	0	0	0	0	0	0	0	0	0	0	0	0	0	0	0	9	0	0	13	0	0	0	0	0	3050	2	0	22	0	0	0	0	0	0	0	0	0	0	0	0	0	0	5	0	1	0	0	0	0	0	3608	0	0	0	0	0	0	0	7554	0	0	0	0	0	0	0	0	0	0	61	0	0	65	0	0	0	0	0	0	0	0	0	0	0	19	0	0
ENSMUSG00000026185	Igfbp5	0	28	0	0	1569	8769	906	0	102	1	78	570	0	0	0	644	20	2125	0	7660	0	0	0	0	0	7189	1883	2838	617	65	0	5776	196	33	0	16	81	63	67	0	0	0	265	224	6263	0	0	0	0	0	0	0	131	778	7153	0	2590	2106	0	0	122	26	1410	78	5910	4	392	3	0	640	58	5	11902	27	130	10370	0	1	8641	58	82	67	686	0	2004	2	0	9563	38	68	0	1549	0	3581	121	50	11	0	32	0	1	243	9185	1	1	0	0	462	3949	251	81	306	0	53	2	0	1653	0	3503	3137	0	2375	0	20	0	697	2385	0	1	2	0	0	0	0	0	0	12	102	0	0	0	0	0	0	1750	0	0	1	0	0	0	0	0	0	0	0	0	0	0	0	0	0	46	529	3	0	0	0	1085	0	0	42	334	0	0	0	0	0	0	0	0	0	0	0	0	0	0	0	0	0	0	0	118	0	0	0	0	0	0	1656	0	0	0	0	0	0	0	0	86	0	0	0	0	0	0	0	0	0	0	0	0	0	0	0	0
ENSMUSG00000101968	1700027A15Rik	0	0	0	0	0	15	0	0	0	0	0	0	0	0	0	0	0	0	0	0	0	0	0	0	0	0	0	0	0	0	0	0	0	0	0	0	0	0	0	0	0	0	0	0	0	0	0	0	0	0	0	0	0	0	0	0	0	0	0	0	0	0	0	0	0	0	0	0	0	0	0	0	0	0	0	0	0	0	0	0	0	0	0	0	0	0	0	0	0	0	0	0	0	0	0	0	0	0	0	0	0	0	0	0	0	0	0	0	0	0	0	0	0	0	0	0	0	0	0	0	0	0	0	0	0	0	0	0	0	0	0	0	0	0	0	0	0	0	0	0	0	0	0	0	0	0	0	0	0	0	0	0	0	0	0	0	0	0	0	0	0	0	0	0	0	0	0	0	0	0	0	0	0	0	0	0	0	0	0	0	0	0	0	0	0	0	0	0	0	0	0	0	0	0	0	0	0	0	0	0	0	0	0	0	0	0	0	0	0	0	0	0	0	0	0	0	0	0	0	0	0	0	0	0	0
ENSMUSG00000026182	Tnp1	0	0	0	0	0	0	0	0	0	0	0	0	0	0	0	0	0	0	0	0	0	0	0	0	0	0	0	0	0	0	0	0	0	0	0	1	0	0	0	0	0	0	0	0	0	0	0	0	0	0	0	0	0	0	0	0	0	0	0	0	0	0	0	0	0	0	0	0	0	0	0	0	0	0	0	0	0	0	0	0	0	0	0	0	0	0	0	0	0	0	0	0	0	0	0	0	0	0	0	0	0	0	0	0	0	0	0	0	0	0	0	0	0	0	0	0	0	0	0	0	0	0	0	0	0	0	0	0	0	0	0	0	1	0	0	0	0	0	0	0	0	0	0	0	0	0	0	0	0	0	0	0	0	0	0	0	0	0	0	0	0	0	0	0	0	0	0	0	0	0	0	0	0	0	0	0	0	0	0	0	0	0	0	0	0	0	0	0	0	0	0	0	0	0	0	0	0	0	0	0	0	0	0	0	0	0	0	0	0	0	0	0	0	0	0	0	0	0	0	0	0	0	0	0	0
ENSMUSG00000099877	Pinc	0	0	0	0	0	0	0	0	0	0	0	0	0	0	0	0	0	0	0	0	0	0	0	0	0	0	0	0	0	0	0	0	0	0	0	0	0	0	0	0	0	0	0	0	0	0	0	0	0	0	0	0	0	0	0	0	0	0	0	0	0	0	0	0	0	0	0	0	0	0	0	0	0	0	0	0	0	0	0	0	0	0	0	0	0	0	0	0	0	0	0	0	0	0	0	0	0	0	0	0	0	0	0	0	0	0	0	0	0	0	0	0	0	0	0	0	0	0	0	0	0	0	0	0	0	0	0	0	0	0	0	0	0	0	0	0	0	0	0	0	0	0	0	0	0	0	0	0	0	0	0	0	0	0	0	0	0	0	0	0	0	0	0	0	0	0	0	0	0	0	0	0	0	0	0	0	0	0	0	0	0	0	0	0	0	0	0	0	0	0	0	0	0	0	0	0	0	0	0	0	0	0	0	0	0	0	0	0	0	0	0	0	0	0	0	0	0	0	0	0	0	0	0	0	0
ENSMUSG00000101812	D530049I02Rik	0	0	0	0	0	0	0	0	0	0	0	0	0	0	0	0	0	0	0	0	0	0	0	0	0	0	0	0	0	0	0	0	0	0	0	0	0	0	0	0	0	0	0	0	0	0	0	0	0	0	0	0	0	0	0	0	0	0	0	0	0	0	0	0	0	0	0	0	0	0	0	0	0	0	0	0	0	0	0	0	0	0	0	0	0	0	0	0	0	0	0	0	0	0	0	0	0	1	0	0	0	0	0	0	0	0	0	0	0	0	0	0	0	0	0	0	0	0	0	0	0	0	0	0	0	0	3	0	0	0	0	0	0	0	0	0	0	0	0	0	0	0	0	1	0	0	0	0	0	0	0	0	0	0	0	0	0	0	0	0	0	0	0	0	0	0	0	0	0	0	0	0	0	0	0	0	0	0	0	0	0	0	0	0	0	0	0	0	0	0	0	0	0	0	0	0	0	0	0	0	0	0	0	0	0	0	0	0	0	0	0	0	0	0	0	0	0	0	0	0	0	0	0	0	0
ENSMUSG00000100444	C530043A13Rik	0	0	0	0	0	0	0	0	0	0	0	0	0	0	0	0	0	0	0	0	0	0	0	0	0	0	0	0	0	0	0	0	0	0	0	0	0	0	0	0	0	0	0	0	0	0	0	0	0	0	0	0	0	0	0	0	0	0	0	0	0	0	0	0	0	0	0	0	0	0	0	0	0	0	0	0	0	0	0	0	0	0	0	0	0	0	0	0	0	0	0	0	0	0	0	0	0	0	0	0	0	0	0	0	0	0	0	0	0	0	0	0	0	0	0	0	0	0	0	0	0	0	0	0	0	0	0	0	0	0	0	0	0	0	0	0	0	0	0	0	0	0	0	0	0	0	0	0	0	0	0	0	0	0	0	0	0	0	0	0	0	0	0	0	0	0	0	0	0	0	0	0	0	0	0	0	0	0	0	0	0	0	0	0	0	0	0	0	0	0	0	0	0	0	0	0	0	0	0	0	0	0	0	0	0	0	0	0	0	0	0	0	0	0	0	0	0	0	0	0	0	0	0	0	0
ENSMUSG00000100301	6030407O03Rik	0	0	0	0	0	0	0	0	0	0	0	0	0	0	0	0	0	0	0	0	0	0	0	0	102	0	0	0	0	0	0	0	0	0	0	0	0	0	0	0	0	0	0	0	0	0	0	0	0	0	0	0	0	0	0	0	0	0	0	0	0	0	0	0	0	0	0	0	0	0	0	0	0	0	0	0	0	0	0	0	0	0	0	0	0	0	0	0	0	0	0	0	0	0	0	0	0	0	0	0	0	0	0	0	0	0	0	0	0	0	0	0	0	0	0	0	0	0	0	0	0	0	0	0	0	0	0	0	0	0	0	0	0	0	0	0	0	0	0	0	0	0	0	0	0	0	0	0	0	0	0	1	0	0	0	0	0	0	0	0	0	0	0	0	0	0	0	0	0	0	0	0	0	0	0	0	0	0	0	0	0	0	0	0	0	0	0	0	0	0	0	0	0	0	0	0	0	0	0	0	0	0	0	0	0	0	0	0	0	0	0	0	0	0	0	0	0	0	0	0	0	0	0	0	0
ENSMUSG00000098504	Mir6351	0	0	0	0	0	0	0	0	0	0	0	0	0	0	0	0	0	0	0	0	0	0	0	0	0	0	0	0	0	0	0	0	0	0	0	0	0	0	0	0	0	0	0	0	0	0	0	0	0	0	0	0	0	0	0	0	0	0	0	0	0	0	0	0	0	0	0	0	0	0	0	0	0	0	0	0	0	0	0	0	0	0	0	0	3	0	0	0	0	0	0	0	0	0	1	0	0	0	0	0	0	0	0	0	0	0	0	0	0	0	0	0	0	0	0	0	0	0	0	0	0	0	0	0	0	0	0	0	1	0	0	0	0	0	0	0	0	0	0	0	0	0	1	0	0	0	0	0	0	0	0	0	0	0	0	0	0	0	0	0	0	0	0	0	0	0	0	0	0	0	0	0	0	0	0	0	0	0	0	0	0	0	0	0	0	0	0	0	0	0	0	0	0	0	0	0	0	0	0	0	0	0	0	0	0	0	0	0	0	0	0	0	0	0	0	0	0	0	0	0	0	0	0	0	0
ENSMUSG00000055322	Tns1	0	134	0	11	0	0	0	0	0	0	0	18	595	0	0	362	4625	0	0	0	0	0	1	0	0	108	346	0	0	907	38	0	0	1	0	1	0	0	1984	904	2254	0	0	3234	1	0	1	0	0	49	13	204	0	0	1	0	6	0	0	1	594	0	1	1	1	5	1183	0	0	0	0	0	0	0	1	338	0	0	0	1258	667	0	0	0	0	55	0	0	1	0	54	844	0	0	359	1	0	0	1532	1	224	0	0	25	1	13	353	0	0	1066	1	441	12	12	0	65	3	0	0	2292	556	615	34	0	2013	134	0	0	0	200	0	0	1498	0	0	34	0	4	75	4239	0	0	0	0	4778	21	0	0	0	1973	0	0	0	176	27	32	249	0	50	0	0	6	18	2	0	1362	0	1	0	0	0	0	418	0	0	0	1	0	0	0	0	0	907	1	0	8	0	0	0	0	0	3	57	0	1	1	3209	19	0	0	25	1	0	0	442	0	0	78	11969	0	93	0	0	0	23	2	0	3	1521	1468	0	0	5	0	275
ENSMUSG00000061815	Rufy4	0	0	0	0	0	0	0	0	0	0	0	0	0	0	0	0	0	0	0	0	0	0	0	0	0	0	0	0	1	0	0	0	0	0	0	0	0	0	0	0	0	0	0	0	0	0	0	0	0	0	0	0	0	0	0	0	0	0	0	0	0	0	0	0	0	0	0	0	0	0	0	0	0	0	0	0	0	0	0	0	0	0	0	0	0	0	0	0	0	0	0	0	0	0	0	0	0	0	0	0	0	0	0	0	0	0	0	0	0	0	0	0	0	0	0	0	0	0	0	0	0	0	0	0	0	0	0	0	0	0	0	0	0	0	0	0	0	0	0	0	0	0	0	0	0	0	0	0	0	0	0	0	0	0	0	0	0	0	0	0	0	0	0	0	0	0	0	0	0	0	0	0	0	0	0	0	0	0	0	0	0	0	0	0	0	0	0	0	0	0	0	0	0	0	0	0	0	0	0	0	0	0	0	0	0	0	0	0	0	0	0	0	0	0	0	0	0	0	0	0	0	0	0	0	0
ENSMUSG00000026180	Cxcr2	0	0	0	0	0	0	0	0	0	0	0	0	0	0	0	0	0	0	0	0	0	0	0	0	0	9	0	0	0	0	0	0	0	0	0	0	0	0	0	0	0	0	0	0	0	0	0	0	0	0	0	0	0	0	0	0	0	0	0	0	0	0	0	2	0	0	0	0	0	0	0	0	0	0	0	0	0	0	0	0	1	0	0	0	0	0	0	0	0	0	0	0	0	0	0	0	0	0	0	0	0	0	0	0	0	0	0	0	0	0	0	0	0	0	0	0	0	0	0	0	0	0	0	1	0	0	0	0	0	0	0	0	0	0	0	0	0	0	0	0	0	0	0	0	0	0	0	0	0	0	0	0	0	0	0	0	0	0	0	0	0	0	0	0	0	0	0	0	0	0	0	0	0	0	0	0	0	0	0	0	0	0	0	0	0	0	0	0	0	0	0	0	0	0	0	0	0	0	0	0	0	0	0	0	0	0	0	0	0	0	0	0	0	0	0	0	0	0	0	0	0	0	0	0	0
ENSMUSG00000048480	Cxcr1	0	0	0	0	0	0	0	0	0	0	0	0	0	0	0	0	0	0	0	0	0	0	0	0	0	0	0	0	0	0	0	0	0	0	0	0	0	0	0	0	0	0	0	0	0	0	0	0	0	0	0	0	0	0	0	0	0	0	0	0	0	0	0	0	0	0	0	0	0	0	0	0	0	0	0	0	0	0	0	0	0	0	0	0	0	0	0	0	0	0	0	0	0	0	0	0	0	0	0	0	0	0	0	0	0	0	0	0	0	0	0	0	0	0	0	0	0	0	0	0	0	0	0	0	0	0	0	0	0	0	0	0	0	0	0	0	0	0	0	0	0	0	0	0	0	0	0	0	0	0	0	0	0	0	0	0	0	0	0	0	0	0	0	0	0	0	0	0	0	0	0	0	0	0	0	0	0	0	0	0	0	0	0	0	0	0	0	0	0	0	0	0	0	0	0	0	0	0	0	0	0	0	0	0	0	0	0	0	0	0	0	0	0	0	0	0	0	0	0	0	0	0	0	0	0
ENSMUSG00000006304	Arpc2	5	0	0	89	251	91	164	0	15	2519	4	0	1026	0	34	284	2069	0	0	0	0	926	39	0	2287	0	0	0	1602	128	0	0	136	0	0	2877	119	4	29	20	0	2507	8	55	0	1081	0	0	0	7	864	0	91	165	0	0	0	591	0	0	0	1256	20	0	1	258	0	0	2567	24	133	1	3839	1556	767	303	824	1	66	75	0	48	12	5	207	931	0	1037	0	434	764	0	599	43	0	0	0	0	0	51	1	909	5	0	1866	0	1652	107	22	0	655	335	0	195	1	108	26	1498	0	0	0	3	338	566	1277	6	1764	0	0	40	0	0	155	0	0	0	258	0	0	0	0	0	0	0	1051	186	0	0	177	16	0	0	0	0	0	22	3426	1	3894	1	0	0	1	80	0	405	49	0	0	0	5	1	2061	0	164	0	5	0	18	1178	165	0	58	971	0	0	0	3	9	6	62	39	0	0	1881	788	404	74	0	0	0	29	0	0	1	1470	5	0	0	0	1400	0	1	0	4	0	2134	0	3	0	0	0	0	0	0
ENSMUSG00000064272	Gpbar1	0	0	0	0	0	0	0	0	0	0	0	0	0	0	0	0	0	0	0	0	0	0	0	0	0	0	0	0	0	0	0	0	0	0	0	0	0	0	0	0	0	0	0	0	0	0	0	0	0	0	0	0	0	0	0	0	0	0	0	0	0	0	0	0	0	0	0	0	0	0	0	0	0	0	0	0	0	0	0	0	0	0	0	0	0	0	0	0	0	0	0	0	0	0	0	0	0	0	0	0	0	0	0	0	0	0	0	0	0	0	0	0	0	0	0	0	0	0	0	0	0	0	0	0	0	0	0	0	0	0	0	0	0	0	0	0	0	0	0	0	0	0	0	0	0	0	0	0	0	0	0	0	0	0	0	0	0	0	0	0	0	0	0	0	0	0	0	0	0	0	0	0	0	0	0	0	0	0	0	0	0	0	0	0	0	0	0	0	0	0	0	0	0	0	0	0	0	0	0	0	0	0	0	0	0	0	0	0	0	0	0	0	0	0	0	0	0	0	0	0	0	0	0	0	0
ENSMUSG00000006299	Aamp	225	37	3742	0	0	0	0	0	233	3995	6194	242	5367	3534	0	0	1	345	0	395	20	0	1	0	2328	0	0	15	164	399	555	119	349	2357	0	6413	739	65	5437	0	39	3831	0	83	4006	1	21	1	0	41	273	0	1	5093	496	0	132	4	322	758	1	0	248	0	1782	2073	1423	0	3	1020	12408	46	216	3711	0	1	0	4815	4152	217	0	126	0	1810	2771	1929	1279	4736	1	153	1	0	1822	883	1862	2982	0	0	0	2	76	49	4295	2	0	0	153	163	3667	9	0	0	52	843	196	317	5400	1	623	499	0	70	0	1390	216	2596	13	0	0	0	0	1	73	0	0	125	1	0	1	4	0	0	614	3	9	0	0	3348	1	859	183	0	0	0	6689	2618	247	22	9	0	13	6	0	0	0	70	337	0	1	0	0	0	138	0	890	0	0	0	38	0	3724	7	3627	3021	0	0	5	1	2	125	1	22	93	4623	35	0	32854	4	0	0	0	0	0	0	1	0	0	0	1114	0	9	0	0	0	209	0	0	2	3	0	0	0	0	195	1
ENSMUSG00000026179	Pnkd	5	0	2	0	0	0	0	0	6686	0	0	19	1	0	0	0	0	1	93	0	0	0	14	0	0	0	6	6	0	40	5	4909	2	1	8	0	0	0	0	0	4	0	0	0	4	0	0	0	0	20	0	0	0	0	3831	0	0	0	5279	3	48	0	256	1	0	5	152	17	2775	107	1	0	0	0	1011	0	0	60	0	0	1494	0	0	0	0	0	0	716	0	0	4	0	9	1099	0	0	0	0	0	2	0	4283	0	0	12	0	0	0	1118	1	0	1	0	0	0	0	231	23	57	88	0	11	36	0	5	20	13	12	5	0	0	0	104	0	0	0	0	6	0	1	0	0	0	291	10	6282	0	0	0	0	0	0	0	0	0	331	44	55	214	19	0	0	0	1196	18	0	0	0	0	0	12	0	0	0	0	0	0	0	1	0	1	0	22	173	0	31	0	0	37	5	0	218	0	0	8	0	23718	95	0	0	0	0	0	0	0	9	0	0	0	0	4	0	0	0	0	0	63	0	198	0	298	0	0	186	0
ENSMUSG00000006301	Tmbim1	0	0	0	0	0	0	0	0	0	0	0	10	0	0	7	0	0	0	0	111	0	11	0	0	0	146	0	0	0	0	3	0	0	0	0	0	0	0	0	0	0	0	0	9	0	0	0	0	0	0	0	0	0	0	0	0	0	0	0	0	0	2	0	1	0	0	0	0	0	0	0	0	0	0	0	0	0	0	0	4	0	0	0	0	722	0	0	0	0	0	0	0	0	0	0	0	0	0	12	0	9	0	0	0	0	0	0	0	0	796	0	0	0	0	1	0	0	0	0	0	0	0	0	0	12	0	0	0	2	0	0	0	7	0	0	0	0	518	0	0	0	0	0	0	0	161	0	11	0	0	0	0	0	0	0	0	111	0	0	0	0	0	0	0	7	43	2	0	0	0	0	0	0	0	0	0	0	0	0	0	0	0	0	0	0	0	0	0	0	0	0	0	0	0	0	0	0	0	0	0	0	2	0	0	0	0	0	0	1	0	4	0	0	2	0	0	0	0	0	0	0	0	0	0	0
ENSMUSG00000073650	Catip	0	0	0	0	0	0	0	0	0	0	0	0	0	0	0	0	0	0	0	0	0	0	0	0	0	0	0	0	0	0	0	0	0	0	0	0	0	0	0	0	0	0	0	0	0	0	0	0	0	0	0	0	0	0	0	0	0	0	0	0	0	0	0	0	0	0	0	0	0	0	0	0	0	0	0	0	0	0	0	0	0	0	0	0	0	0	0	0	0	0	0	0	0	0	0	0	0	0	0	0	0	0	0	0	0	0	0	0	0	0	0	0	0	0	0	0	0	0	0	0	0	0	0	0	0	0	0	0	0	0	0	0	0	0	0	0	0	0	0	0	0	0	0	0	0	0	0	0	0	0	0	0	0	0	0	0	0	0	0	0	0	0	0	0	0	0	0	0	0	0	0	0	0	0	0	0	0	0	0	0	0	0	0	0	0	0	0	0	0	0	0	0	0	0	0	0	0	0	0	0	0	0	0	0	0	0	0	0	0	0	0	0	0	0	0	0	0	0	0	0	0	0	0	0	0
ENSMUSG00000026177	Slc11a1	0	0	0	0	0	0	0	0	0	0	0	0	0	0	0	0	0	0	0	0	0	0	0	0	0	0	0	0	0	0	0	0	0	0	0	0	0	0	0	0	0	0	0	0	0	0	0	0	0	0	0	0	0	0	0	0	0	0	0	0	0	0	0	0	0	0	0	0	0	0	0	0	0	0	0	0	0	0	0	0	0	0	0	0	0	0	0	0	0	0	0	0	0	0	0	1	0	0	0	0	0	0	0	0	0	0	0	0	0	0	0	0	0	0	0	0	0	0	0	0	0	0	0	0	0	0	0	0	0	0	0	0	0	0	0	0	0	0	0	0	0	0	0	0	0	0	0	0	0	0	0	0	0	0	0	0	0	0	0	0	0	0	0	0	0	0	0	0	0	0	0	0	0	0	0	0	0	0	0	0	0	0	0	0	0	0	0	0	0	0	0	1	0	0	0	0	0	0	0	0	0	0	0	0	0	0	0	0	0	0	0	0	0	0	0	0	0	0	0	0	0	0	0	0	0
ENSMUSG00000026176	Ctdsp1	0	0	0	0	0	0	15	0	0	0	0	2	0	0	0	1	15	0	0	0	0	0	0	0	0	18	0	0	0	0	16	0	0	0	11	2	0	0	10	0	0	31	0	20	3	0	0	0	0	0	7	0	0	0	0	10	3	13	0	0	1	1	0	0	0	26	0	0	0	0	0	0	5	0	0	0	0	0	0	0	0	0	0	0	0	1	1	0	0	0	0	0	0	0	0	0	1	0	0	0	0	25	0	0	0	0	0	0	71	0	0	0	0	0	0	0	3	1	0	0	0	0	0	0	0	0	0	3	0	3	0	0	1	0	0	17	0	0	0	0	0	0	0	0	0	0	0	0	3	0	0	0	0	16	0	0	0	0	0	0	0	0	0	0	0	0	0	0	0	1	0	0	0	0	0	0	0	0	0	7	0	0	0	0	0	0	0	0	0	0	0	0	1	0	1	0	0	0	0	0	0	0	0	0	0	0	0	0	159	0	0	0	0	0	0	0	0	0	0	0	0	0	18	0	0
ENSMUSG00000065468	Mir26b	0	0	0	0	0	0	0	0	0	0	0	0	0	0	0	1	0	0	0	0	0	0	0	0	0	0	0	0	0	0	3	0	0	0	7	0	0	0	0	0	0	0	0	0	0	0	0	0	0	0	0	0	0	0	0	0	0	0	0	0	0	0	0	0	0	0	0	0	0	0	0	0	0	0	0	0	0	0	0	0	0	0	0	0	0	0	0	0	0	0	0	0	0	0	0	0	0	0	0	0	0	0	0	0	0	0	0	0	0	0	0	0	0	0	0	0	0	0	0	0	0	0	0	0	0	0	0	0	0	0	0	0	0	0	0	0	0	0	0	0	0	0	0	0	0	0	0	0	0	0	0	0	0	0	0	0	0	0	0	0	0	0	0	0	0	0	0	0	0	0	0	0	0	0	0	0	0	0	0	0	0	0	0	0	0	0	0	0	0	0	0	0	0	0	0	0	0	0	0	0	0	0	0	0	0	0	0	0	16	0	0	0	0	0	0	0	0	0	0	0	0	0	0	0	0
ENSMUSG00000026175	Vil1	0	0	0	0	0	0	0	0	0	0	0	0	0	0	0	0	0	0	0	0	0	0	0	0	0	0	1	0	0	0	0	0	0	0	0	0	0	0	0	0	0	0	1	0	0	0	0	0	0	0	0	0	0	0	0	0	0	0	0	0	0	0	0	0	0	0	0	0	0	0	0	0	0	0	0	0	0	0	0	0	0	0	0	0	0	0	7	0	0	0	0	0	0	0	0	1	0	0	0	0	0	0	0	0	0	6	0	0	0	0	0	0	0	0	0	0	0	0	0	0	0	0	0	0	0	0	0	0	0	0	0	0	0	0	0	5	1	0	0	0	0	0	0	0	0	0	0	0	0	0	0	0	0	0	0	0	0	0	0	2	0	0	0	0	0	0	0	0	0	0	0	0	0	0	0	0	0	0	0	0	0	0	0	0	0	0	0	0	0	0	1	0	0	0	0	0	0	0	0	0	0	0	0	0	0	0	0	0	1	0	0	0	0	0	0	0	0	0	0	0	0	0	0	0	0
ENSMUSG00000033364	Usp37	1293	0	1096	2	341	0	7299	0	895	486	2	1737	0	0	4616	0	4698	513	0	0	1607	0	1	0	17538	0	3519	554	0	0	785	2664	0	0	1383	0	0	859	2612	0	3024	3897	10	4655	0	0	0	0	1	3063	0	9	0	11061	2941	69	0	3302	0	23	2960	0	0	33	2	0	617	4075	1310	1	10	14085	1	2291	7676	6239	0	355	3189	0	8076	1	0	1	0	0	0	5	0	5878	1805	616	5360	0	9851	0	1	0	4430	3862	12270	1805	7020	9	6157	10088	6150	0	5611	15333	1	0	0	4057	0	3918	29	34	1921	384	3	9	3540	274	0	2035	11826	61	954	3670	0	0	2544	0	0	107	0	1	0	896	0	1	0	504	2519	81	0	0	2114	31	0	0	0	0	1	0	1818	0	10091	0	8	0	6	0	2	0	0	0	254	0	0	0	0	1	1	0	0	0	2	1300	0	4350	586	203	0	1973	0	0	0	0	0	0	0	0	0	0	1199	155	0	0	0	0	0	0	0	38	1	0	830	0	0	0	0	0	1	14	11	0	150	0	1464	0	0	0	177
ENSMUSG00000026174	Rqcd1	4013	0	3306	3837	4116	0	11995	0	6747	779	0	2	0	0	1726	2878	8727	0	4309	9845	2	13264	7792	0	4450	11	0	1340	9613	0	4183	0	0	5567	10	0	1	0	7660	5740	9313	3600	0	7885	0	3271	12	0	1	2070	156	0	26261	10094	0	0	4790	4268	6889	4606	1459	491	8402	0	0	0	5150	1166	0	4	19105	0	1895	3	6370	1	3757	1	10150	9349	0	8	0	20566	9	7183	15900	5512	0	0	6593	1730	6198	20579	3066	0	594	0	3	6030	2928	0	0	17449	23468	1550	29508	1	3463	17	4030	1	1	6135	2	5017	13477	4880	4277	1986	10877	4968	5270	2	1394	1758	1192	15085	0	2442	0	0	0	0	2	512	5586	1	0	1008	0	0	0	0	2634	2321	0	3093	2897	691	0	0	0	0	0	0	6001	39	0	0	2047	0	1263	0	17574	169	12	0	3	221	1	2	5781	2	0	30	56	1	6	0	6	2103	17	9734	0	0	76	0	3	437	2266	0	100	0	10186	0	10572	226	0	1	0	0	0	0	0	0	37	0	2616	0	13	0	0	0	2	1	2983	24286	0	0	0	0	3448	0	1713
ENSMUSG00000026173	Plcd4	0	0	0	0	0	0	0	0	0	0	0	0	0	0	0	0	0	0	0	0	0	0	0	0	0	0	0	0	0	0	0	0	0	0	0	0	0	0	0	0	0	0	0	0	0	0	0	0	0	0	1	0	0	0	0	0	0	0	0	0	0	0	0	0	0	0	0	0	0	0	0	0	0	0	0	0	0	13	0	0	0	0	0	0	0	0	0	0	0	0	0	0	0	0	0	0	0	0	0	0	0	0	0	0	0	0	0	0	0	0	0	0	0	0	0	0	0	0	0	0	0	0	0	0	0	0	2	0	0	0	0	0	0	0	0	0	0	0	0	0	0	0	0	0	0	3	0	0	0	0	0	0	0	0	0	0	0	0	0	0	0	0	0	0	0	0	0	0	0	0	0	0	0	0	0	0	0	0	0	0	0	0	0	0	0	0	0	0	0	0	0	0	0	0	0	0	0	0	0	0	0	1	0	0	0	0	0	0	10	0	0	0	0	0	0	0	0	0	0	0	0	0	0	0	0
ENSMUSG00000026135	Zfp142	0	0	0	4	0	0	0	0	0	0	0	0	0	0	4	1	0	0	0	0	0	0	0	0	0	0	0	1	0	0	0	1	19	1	0	0	0	1	0	0	0	0	0	0	0	270	0	0	0	0	177	0	0	0	0	0	0	0	0	0	0	0	0	0	0	0	0	85	0	0	0	0	0	0	0	0	0	3498	0	0	0	0	0	0	0	0	0	0	0	0	0	1	0	0	0	1	0	0	0	705	0	0	1	0	0	0	0	0	0	0	0	0	0	0	1	0	0	0	0	0	0	0	25	0	0	0	3029	0	0	0	0	0	0	0	0	64	0	0	0	1077	0	0	0	0	0	1851	0	0	0	0	0	0	0	0	0	0	2	0	0	0	0	0	0	0	0	0	0	0	0	0	0	0	0	0	2	0	0	0	0	0	0	0	0	0	0	0	0	1	0	0	0	0	0	0	0	0	0	0	0	0	0	175	0	0	0	0	0	0	10856	0	2	0	0	0	0	0	0	0	6	0	0	0	0	0	0
ENSMUSG00000026172	Bcs1l	0	0	0	1	0	0	0	0	0	0	0	0	0	0	0	0	0	0	0	0	0	0	0	0	1	0	0	0	29	0	0	0	0	0	0	0	0	0	0	0	0	0	0	0	0	0	0	0	0	0	0	0	6812	0	0	0	0	0	0	0	0	0	0	0	0	0	0	0	0	0	0	0	0	2227	0	0	0	0	0	0	0	0	0	0	0	0	0	0	0	0	0	0	667	0	0	0	0	0	0	0	0	0	0	0	0	0	0	0	0	0	0	0	0	0	0	0	0	0	2	489	0	0	0	0	0	0	0	0	0	0	0	0	0	0	0	0	0	0	0	0	0	0	0	0	4109	0	0	0	0	0	377	0	0	0	0	2198	0	0	0	0	0	0	0	0	0	0	0	0	0	0	0	0	0	0	0	0	0	0	0	0	0	2	0	0	0	0	0	0	0	0	0	0	0	0	0	0	5538	0	0	0	0	0	0	0	0	0	0	0	0	0	0	0	0	0	0	0	0	0	0	0	0	0	0	0	0
ENSMUSG00000026171	Rnf25	0	0	0	0	0	0	0	0	0	0	0	0	0	0	0	0	0	0	0	0	0	0	0	0	0	0	0	0	0	0	0	0	0	0	18	0	0	0	0	0	0	0	0	0	0	0	0	0	0	0	0	0	0	0	4	0	0	1	0	0	0	0	0	0	0	43	1262	0	54	7	6471	0	0	0	0	0	0	5	0	0	0	0	0	0	0	0	0	0	0	0	0	0	0	0	0	0	0	0	0	0	0	0	0	1	0	0	0	0	0	0	0	0	0	0	0	0	0	267	0	0	0	0	116	0	0	0	0	0	0	3048	0	0	0	0	0	0	0	0	0	0	0	0	0	0	0	0	0	0	0	0	0	0	0	0	0	0	949	0	0	1	0	0	0	0	0	3	1	0	3	0	0	0	0	8	0	0	0	1	0	0	1	0	8	184	0	0	0	0	0	0	0	0	0	0	0	0	0	1686	0	0	0	0	0	0	0	0	0	0	0	0	3126	0	0	0	0	0	1	0	0	0	0	0	0	0	0
ENSMUSG00000033276	Stk36	0	0	0	0	11	0	0	0	0	0	0	0	0	0	3758	0	0	0	1	0	0	25	0	0	0	0	0	0	0	0	0	0	0	0	18	0	0	0	0	0	0	0	1	323	0	0	0	0	0	5	0	0	0	11	0	0	0	0	0	0	0	30	0	0	0	0	297	0	13	0	0	0	0	1	0	0	0	0	0	0	0	0	0	0	0	0	0	1	0	0	0	0	0	0	0	0	0	0	0	0	0	0	0	8524	0	0	18	0	0	0	0	0	0	0	0	0	0	1	0	0	0	0	0	0	0	0	0	0	0	0	0	0	0	0	0	0	0	0	0	0	0	0	0	0	0	1	0	0	0	439	0	0	0	0	0	0	0	0	0	0	0	0	0	0	0	0	0	0	0	0	0	0	0	0	0	0	0	0	0	0	0	0	3	0	0	0	0	0	0	0	0	0	0	0	0	0	0	0	0	0	0	0	0	0	0	0	0	0	0	0	0	0	0	0	0	0	0	0	0	0	0	0	0	0	0
ENSMUSG00000033257	Ttll4	65	0	713	0	0	0	35	0	0	106	13	0	13	0	492	692	1	0	0	0	0	29	19	0	36	0	0	16	0	0	0	0	1578	3	0	0	0	16	0	0	0	0	0	8	0	0	2	0	0	0	56	0	2	0	1	0	0	0	0	182	0	10	790	0	0	3	11	775	10	0	0	95	0	0	331	0	0	1	1018	10	0	0	0	1	0	0	1	0	0	2333	0	0	2445	12	0	0	66	0	0	218	18	0	0	148	13	0	1698	0	0	12	0	1	0	209	0	2	2015	0	1083	0	164	0	0	0	39	1326	61	0	33	18	1	0	640	0	0	1	111	0	0	9	0	0	14	28	15	0	0	0	4	2609	0	0	0	0	0	0	3989	0	925	0	5	0	0	0	131	252	213	0	0	0	0	0	0	0	0	0	0	0	0	0	11	0	2	9	0	0	0	0	0	0	0	0	2	0	1	0	5	71	0	0	12	0	0	0	6	0	1	3	39	0	0	0	0	26	1240	0	7	34	62	210	1515	0	144	1	16
ENSMUSG00000026170	Cyp27a1	0	0	0	0	0	0	0	0	0	239	0	0	0	0	0	0	0	0	234	0	0	0	0	0	0	0	0	0	0	0	0	0	0	0	0	0	0	0	0	0	0	0	0	0	0	0	0	0	0	0	0	0	0	0	0	0	0	0	0	0	0	1146	0	0	0	0	0	0	0	0	0	0	3	293	0	0	0	0	0	50	0	0	0	0	0	2925	0	0	0	0	0	0	0	0	0	0	92	0	0	0	0	0	0	0	0	0	0	0	0	0	0	0	0	0	0	0	0	0	0	80	0	0	0	0	0	0	0	0	0	0	0	0	0	0	0	0	0	0	0	0	0	0	0	0	0	1	0	0	0	0	0	0	0	0	0	0	0	0	0	0	0	0	0	0	0	0	0	0	0	0	0	0	0	0	1	0	0	0	0	0	0	0	0	0	0	0	0	0	0	0	0	0	0	0	0	0	0	0	0	0	0	0	0	0	0	30	0	0	0	0	0	0	0	0	0	0	0	0	0	0	0	0	0	0	0
ENSMUSG00000006542	Prkag3	0	0	0	0	0	0	0	0	0	0	0	0	0	0	0	0	0	0	0	0	0	0	0	0	0	0	0	0	0	0	0	0	0	0	0	0	0	0	0	0	0	0	0	0	0	0	0	0	0	0	0	0	0	0	0	0	0	0	0	0	0	0	0	0	0	0	0	0	0	0	0	0	0	0	0	0	0	0	0	0	0	0	0	0	0	0	0	0	0	0	0	0	0	0	0	0	0	0	0	0	0	0	0	0	0	0	0	0	0	0	0	0	0	0	0	0	0	0	0	0	0	0	0	0	0	0	0	0	0	5	0	0	0	0	0	0	0	0	0	0	0	0	0	0	0	0	0	0	0	0	0	0	0	0	0	0	0	0	0	0	0	0	0	0	0	0	0	0	0	0	0	0	0	0	0	0	0	0	0	0	0	0	0	0	0	0	0	0	0	0	0	0	0	0	0	0	0	0	0	0	0	0	0	0	0	0	0	0	0	0	0	0	0	0	0	0	0	0	0	0	0	0	0	0	0
ENSMUSG00000026167	Wnt10a	0	0	0	0	0	0	0	0	0	0	0	0	0	0	0	0	0	0	0	0	0	0	0	0	0	0	0	0	0	0	0	0	0	0	0	0	0	0	0	0	0	0	0	0	0	0	0	0	0	0	0	0	0	0	0	0	0	0	0	0	0	0	0	0	0	0	0	0	0	0	0	0	0	0	0	0	0	0	0	0	0	0	0	0	0	0	0	0	0	0	0	0	0	0	0	0	0	0	0	0	0	0	0	0	0	0	0	0	0	0	0	0	0	0	0	0	0	0	0	0	0	0	0	0	0	0	0	0	0	0	0	0	0	0	0	0	0	0	0	0	0	0	0	0	0	0	0	0	0	0	0	0	0	0	0	0	0	0	0	0	0	0	15	0	0	0	0	0	0	0	0	0	0	0	0	0	0	0	0	0	0	0	0	0	0	0	0	0	0	0	0	0	0	0	0	0	0	0	0	0	0	0	0	0	0	0	0	0	0	0	0	0	0	0	0	0	0	0	0	0	0	0	0	0	0
ENSMUSG00000090071	Cdk5r2	0	0	0	0	0	0	0	0	0	0	0	0	0	0	0	0	0	0	0	0	0	0	0	0	0	0	0	0	0	0	0	0	0	0	0	0	0	0	0	0	0	0	0	0	0	0	0	0	0	0	0	0	0	0	0	0	0	0	0	0	0	0	0	0	0	0	6	0	0	0	0	0	0	0	0	0	0	0	0	0	0	0	0	0	0	0	0	0	0	0	0	0	0	0	0	0	0	0	0	0	0	0	0	0	0	0	0	0	0	0	0	0	0	0	0	0	0	0	0	0	0	0	0	0	0	0	0	0	0	0	0	0	0	0	0	0	0	0	0	0	0	0	0	0	0	0	0	0	0	0	0	0	0	0	0	0	0	0	0	0	0	0	0	0	0	0	0	0	0	0	0	0	0	0	0	0	0	0	0	0	0	0	0	0	0	0	0	0	0	0	0	0	0	0	0	0	0	0	0	0	0	0	0	0	0	0	0	0	0	0	0	0	0	0	0	0	0	0	0	0	0	0	0	0	0
ENSMUSG00000055197	Fev	0	0	0	0	0	0	0	0	0	0	0	1	0	0	0	0	1	0	0	0	0	0	0	0	0	0	0	0	0	0	0	0	0	0	0	0	0	0	0	0	0	0	0	0	0	0	0	0	0	0	0	0	0	0	0	0	0	0	0	0	0	1	0	0	0	0	0	0	0	0	0	0	1	0	0	0	0	0	1	0	0	0	0	0	0	0	0	0	0	0	0	0	1	0	0	0	0	0	0	0	0	0	0	0	0	3	0	0	0	0	0	0	0	0	0	0	0	0	0	0	0	0	0	0	0	0	0	0	0	0	0	0	0	0	0	0	0	0	0	0	0	0	0	0	0	0	0	0	0	0	0	0	0	0	0	0	0	0	1	0	0	0	0	0	0	0	0	0	0	0	0	0	0	0	1	0	0	0	0	0	0	0	0	0	0	0	0	0	0	0	0	0	0	0	0	0	0	0	0	0	0	0	0	0	0	0	0	0	0	0	0	0	0	0	0	0	0	0	0	0	0	0	0	0	0
ENSMUSG00000006546	Cryba2	0	0	0	0	0	0	0	0	0	0	0	0	0	0	0	0	0	0	0	0	0	0	0	0	0	0	0	0	0	0	0	0	0	0	0	0	0	0	0	0	0	0	0	0	0	0	0	0	0	0	0	0	0	0	0	0	0	0	0	0	0	0	0	0	0	0	0	0	0	0	0	0	0	0	0	0	0	0	0	0	0	0	0	0	0	0	0	0	0	0	0	0	0	0	0	0	0	0	0	0	0	0	0	0	0	0	0	0	0	0	0	0	0	0	0	0	0	0	0	0	0	0	0	0	0	0	0	0	0	0	0	0	0	0	0	0	0	0	0	0	0	0	0	0	0	0	0	0	0	0	0	0	0	0	0	0	0	0	0	0	0	0	0	0	0	0	0	0	0	0	0	0	0	0	0	0	0	0	0	0	0	0	0	0	0	0	0	0	0	0	0	0	0	0	0	0	0	0	0	0	0	0	0	0	0	0	0	0	0	0	0	0	0	0	0	0	0	0	0	0	0	0	0	0	0
ENSMUSG00000047021	Ccdc108	0	0	0	0	0	0	0	0	0	0	0	0	0	0	0	0	0	0	0	0	0	0	0	0	0	0	0	0	0	0	0	0	0	0	0	0	0	0	0	0	0	0	0	0	0	2	0	0	0	0	0	0	0	0	0	0	0	0	5	0	0	0	0	0	0	0	0	0	0	0	1	0	0	0	0	0	1	0	1	0	0	0	0	0	0	0	0	0	0	0	0	0	0	0	0	0	0	0	0	0	0	0	0	0	0	0	0	0	0	0	0	0	0	0	0	0	0	0	0	0	0	0	0	0	0	0	0	0	0	0	0	0	0	0	0	0	0	0	0	0	0	0	0	0	0	0	0	0	0	0	0	0	0	0	0	0	0	0	0	0	0	0	0	1	0	0	0	0	0	0	0	0	0	0	0	1	0	0	0	0	0	0	0	0	0	0	0	0	0	0	0	0	0	0	0	0	0	0	0	1	0	0	0	0	8	0	0	0	0	0	0	0	0	0	0	0	0	0	0	0	0	0	0	0	0
ENSMUSG00000006538	Ihh	278	0	0	0	0	0	0	0	0	0	0	0	0	0	0	0	0	0	0	0	0	0	0	0	0	0	0	0	0	0	0	0	0	0	0	0	0	0	0	0	0	0	0	0	0	0	0	0	0	0	0	0	0	0	0	0	0	0	0	0	0	0	0	0	0	0	9	0	0	0	0	0	0	0	0	0	0	0	0	0	0	0	0	0	0	0	0	0	0	0	0	0	0	0	0	0	0	0	0	0	0	0	1	0	0	0	0	0	0	0	0	0	0	0	0	0	0	0	0	0	0	0	0	0	0	0	0	0	0	0	0	0	0	0	0	0	0	0	0	0	0	0	0	0	0	0	0	0	0	0	0	0	0	0	0	0	0	0	0	0	0	0	0	0	0	0	0	0	0	0	0	0	0	0	0	0	0	0	0	0	0	0	0	0	0	1	0	0	0	0	0	0	0	0	0	0	0	0	0	0	0	0	0	0	0	0	0	0	0	0	0	0	0	0	347	0	0	0	0	0	1	0	0	0	0
ENSMUSG00000026162	Nhej1	0	0	0	0	0	0	0	0	0	0	0	320	0	0	0	0	0	0	0	0	0	0	0	0	0	0	0	0	0	0	0	0	0	0	0	0	0	0	0	0	0	0	0	0	0	0	0	0	0	0	0	0	0	0	0	0	0	0	0	0	0	0	0	0	0	1657	0	0	0	0	0	0	0	0	0	0	0	0	0	0	6	0	0	0	0	0	0	0	0	0	0	0	0	0	0	0	0	0	0	0	0	0	0	15	0	0	0	0	0	0	0	0	0	0	0	0	0	0	0	0	1	0	0	0	0	0	0	0	0	0	0	0	0	0	0	768	0	0	0	0	0	0	0	0	0	0	0	0	0	0	0	0	0	0	0	0	0	20	0	0	0	0	0	0	0	2	0	0	0	0	0	0	0	0	0	0	0	0	0	0	0	0	0	0	0	0	0	0	8	0	0	0	0	0	0	0	0	0	0	0	0	0	0	0	0	0	0	0	0	0	0	0	0	339	0	0	27	0	27	0	0	0	0	0	0
ENSMUSG00000026205	Slc23a3	0	0	0	0	0	0	0	0	0	0	0	0	0	0	0	0	0	0	0	0	0	0	0	0	0	0	0	0	0	0	0	0	0	0	0	0	0	0	0	0	0	0	0	0	0	0	0	0	0	0	0	0	0	0	0	0	0	0	0	0	0	0	0	0	0	0	0	0	0	0	0	0	0	0	0	0	0	0	0	0	0	0	0	0	0	0	0	0	0	0	0	0	0	0	0	0	0	0	0	0	0	0	0	0	0	0	0	0	0	0	0	0	0	0	0	0	0	0	0	0	0	0	0	0	0	0	0	0	0	0	0	0	0	0	0	0	0	0	0	0	0	0	0	0	0	0	0	0	0	0	0	0	0	0	0	0	0	0	0	0	0	0	0	0	0	0	0	0	0	0	0	0	0	0	0	0	0	0	0	0	0	0	0	0	0	0	0	0	0	0	0	0	0	0	0	0	0	0	0	0	0	0	0	0	0	0	0	0	0	0	0	0	0	0	0	0	0	0	0	0	0	0	0	0	0
ENSMUSG00000033159	Cnppd1	0	0	0	0	0	0	0	0	0	170	0	0	0	0	130	0	0	0	1006	0	0	0	0	0	2	0	81	0	0	0	19	0	0	1831	0	0	0	0	0	0	0	0	0	0	0	0	0	0	0	0	233	0	0	3202	1445	0	0	624	0	0	0	0	0	0	0	0	474	0	330	0	0	0	0	0	0	0	0	0	0	0	0	2	0	0	0	0	776	17	0	492	0	0	0	0	0	0	0	0	1039	0	0	2514	1	0	244	0	0	115	0	0	0	1747	0	0	0	0	0	0	0	0	0	296	0	0	0	0	0	0	0	0	0	0	0	0	0	0	0	0	0	0	0	0	0	0	0	0	0	1	0	2	0	0	0	0	0	250	0	0	0	0	193	0	0	0	0	0	0	0	0	0	0	0	0	0	0	0	0	0	40	0	0	0	0	54	0	0	0	1	0	2281	0	0	0	0	0	0	0	0	0	0	0	0	0	0	0	0	0	56	102	0	0	0	0	0	0	67	133	0	0	0	0	0	0	0	25
ENSMUSG00000049339	Fam134a	0	0	0	0	166	1	0	0	0	450	0	0	0	0	0	5	0	0	0	0	0	0	0	0	11	0	0	0	0	0	0	0	0	0	0	0	0	0	0	0	0	0	0	0	0	2	0	0	0	0	0	0	128	0	0	0	0	0	0	0	0	0	0	0	2581	0	0	0	0	0	0	0	0	2	0	1	0	526	0	0	0	864	0	0	0	0	0	0	0	0	806	4515	0	0	0	0	0	0	0	0	1	0	1	0	0	0	0	0	0	0	0	1	0	0	8120	0	0	0	0	0	0	0	0	0	0	38	0	0	0	0	0	0	0	0	0	0	0	1881	0	0	0	0	0	0	2331	0	0	0	0	0	0	0	0	1	0	3838	0	0	0	0	115	0	0	0	2965	0	715	0	0	47	0	0	0	0	0	0	0	0	0	0	0	0	0	0	0	0	0	0	380	0	0	0	0	0	0	0	0	0	2	0	0	0	0	0	0	0	0	0	0	0	0	0	0	0	19	0	0	0	0	0	0	0	0	1	0
ENSMUSG00000026197	Zfand2b	0	0	2447	0	0	594	0	0	0	0	0	0	0	0	0	0	567	5405	0	0	1	0	0	0	263	0	0	3	0	3549	1153	0	0	0	0	0	0	0	0	2554	0	0	2202	0	0	0	0	0	0	0	1	0	0	0	0	0	888	0	0	0	0	0	10	0	1	0	0	0	2961	95	99	0	0	0	871	0	0	0	0	0	0	0	0	217	0	0	0	0	0	0	0	0	0	0	0	6069	0	0	0	30	0	0	0	0	0	0	0	0	0	181	0	0	0	0	0	0	0	0	0	0	0	0	0	0	1	0	0	0	0	0	0	0	0	0	0	0	0	0	0	0	0	0	0	0	0	0	0	0	0	0	177	0	0	0	0	0	0	149	0	0	0	0	0	0	0	0	0	0	0	0	0	0	0	0	0	0	0	0	0	0	0	0	69	0	0	0	0	0	0	8456	0	0	1	0	0	0	0	0	0	0	0	244	0	0	0	0	0	0	0	0	0	0	0	0	289	0	0	0	0	0	0	0	0	0	86
ENSMUSG00000026198	Abcb6	0	1	4	0	0	0	0	0	0	0	0	0	0	0	0	0	0	0	0	0	0	0	0	0	0	0	0	0	0	0	0	0	0	0	0	0	0	0	0	0	0	0	0	0	0	0	0	0	0	0	0	0	0	0	0	84	0	0	3	0	0	0	0	0	0	0	0	0	0	0	0	0	0	0	0	0	0	0	0	0	0	0	0	18	0	0	0	0	0	0	0	0	0	0	0	0	0	0	0	0	0	1022	0	0	0	0	0	0	0	0	0	0	0	0	0	0	0	15	0	0	0	0	0	0	0	137	0	0	1600	0	0	0	0	0	0	0	0	0	0	0	0	0	0	0	0	0	0	0	0	0	0	0	0	1	0	1	0	0	0	0	0	0	0	6	0	0	0	0	0	0	0	0	0	0	0	0	0	0	0	0	0	0	0	0	0	0	0	0	0	0	0	0	0	0	0	0	0	0	0	0	0	0	0	0	0	218	0	0	0	0	0	0	0	0	0	0	0	0	0	0	0	0	0	0	0
ENSMUSG00000033124	Atg9a	0	1	0	0	0	6680	7	0	0	0	0	0	507	0	257	0	0	0	0	0	0	0	0	0	68	7	10	0	0	1	835	0	0	238	176	32	0	0	0	0	0	52	3046	0	0	0	0	0	0	0	0	126	0	0	1	0	0	0	0	0	112	2	0	0	0	0	0	0	1059	0	0	0	92	0	0	0	0	0	0	0	23	0	0	415	777	0	0	0	0	0	0	953	503	197	0	0	0	1	0	0	0	2	0	0	1	0	0	0	0	6282	0	0	1	0	0	0	0	0	0	0	0	0	0	0	0	0	1	0	0	0	0	0	99	0	0	0	0	3169	0	0	0	0	0	0	0	0	0	0	0	619	0	0	0	0	0	0	0	0	0	0	0	0	0	0	0	0	0	0	0	0	634	0	0	0	0	0	0	0	0	0	0	0	0	20	0	0	0	0	0	0	0	0	0	0	0	0	0	0	0	0	0	0	0	0	0	0	0	0	0	0	0	0	0	0	0	0	0	0	0	0	0	0	0	0	10
ENSMUSG00000026199	Ankzf1	0	0	0	0	0	325	0	0	0	0	1831	0	1381	0	0	843	0	0	0	0	0	4712	0	3	0	0	0	0	0	0	460	0	0	0	0	0	0	0	0	0	0	0	1984	0	0	0	0	0	0	0	0	0	682	0	0	0	0	0	0	0	0	0	0	0	0	0	3033	0	0	0	0	0	0	1	0	0	0	475	0	0	0	0	0	390	0	0	4099	0	0	0	0	0	0	0	0	0	21	0	794	0	0	1208	0	2	0	0	0	0	0	0	0	0	1	0	0	0	232	0	0	0	0	0	0	0	0	0	0	0	0	0	0	0	2	0	0	0	0	1	0	0	0	0	0	0	0	0	0	0	0	0	0	0	0	0	0	0	4	110	0	0	0	0	0	0	0	31	0	0	0	0	0	0	0	0	0	0	0	0	0	0	0	0	0	0	0	0	0	0	19	538	0	0	0	0	0	0	0	0	0	0	0	0	0	0	0	0	0	0	0	0	0	0	0	0	0	0	0	0	0	0	0	0	0	0	0
ENSMUSG00000026200	Glb1l	0	0	0	0	0	0	0	0	0	0	1	0	0	0	0	106	0	0	2	0	0	1	0	0	0	0	0	0	8	0	1	0	7870	1	0	0	0	0	0	0	0	0	1	6793	0	0	0	0	0	0	0	0	0	0	0	0	0	0	0	6	0	0	0	0	0	0	3	0	0	0	0	0	0	0	0	0	0	52	0	0	0	0	0	1	0	0	0	0	0	0	0	0	0	0	0	0	45	0	1	0	0	6	0	0	0	0	0	0	0	0	0	0	0	0	0	0	0	0	0	0	0	0	0	0	0	0	0	0	0	12	0	0	2	0	0	0	0	0	0	0	0	0	0	0	0	0	0	0	0	0	0	0	0	0	0	0	0	0	0	0	0	0	0	0	0	0	0	0	0	0	0	0	0	0	0	0	0	0	0	0	0	0	0	0	0	0	0	0	0	2	0	0	0	0	0	0	17	0	0	0	0	0	0	0	0	0	0	0	0	0	0	0	0	0	0	0	0	0	1	0	0	0	0	0	1
ENSMUSG00000026201	Stk16	0	0	0	152	1	0	0	0	0	1	0	75	6	0	0	0	27	0	2	0	0	356	0	0	0	2353	0	0	1	115	264	0	0	0	0	0	0	0	0	36	0	0	0	0	0	0	0	0	0	30	332	0	0	0	1	0	1	348	0	0	1045	172	168	0	0	0	1	431	16	110	0	0	0	3	0	0	808	49	0	0	0	0	2	17	1304	1497	0	1	1	0	1	3	0	649	0	1236	185	0	0	0	384	0	0	0	348	0	169	340	0	0	1	0	0	0	0	0	0	6	0	1	0	0	0	0	11	0	328	0	146	513	0	0	32	0	0	0	218	1	0	0	0	0	1	0	0	509	0	5	0	4	0	0	0	0	0	0	148	140	0	0	0	0	0	4	1	0	0	0	0	0	1	14	0	0	1553	2	0	0	0	4	0	0	52	1	0	0	0	0	4	0	0	0	0	0	0	0	0	126	0	0	0	84	0	0	0	1	0	0	0	0	67	0	0	0	1	208	460	16	0	0	41	0	0	0	0
ENSMUSG00000026202	Tuba4a	0	0	0	0	0	0	0	0	418	0	0	1	0	0	0	0	0	1	1	0	0	0	0	0	0	0	0	0	0	0	0	0	0	0	0	1	0	0	0	0	0	0	0	0	0	0	0	0	0	0	0	0	1	0	0	0	0	0	1	0	0	0	0	0	0	0	0	0	0	0	0	0	0	0	0	0	0	0	1	1	0	0	0	0	0	1	0	1	0	0	0	0	1	0	0	1	0	0	0	0	1	0	0	1	0	0	1	0	0	0	0	1	0	0	0	0	0	0	1	0	0	0	0	0	0	0	1	1	0	0	0	0	0	0	0	0	0	0	0	0	0	0	0	0	0	0	0	0	0	0	0	0	0	0	0	74	0	0	0	0	0	0	0	0	0	0	0	0	0	0	0	0	0	0	1	0	0	0	0	0	0	0	0	1	0	0	0	0	0	0	0	0	0	0	0	0	0	2	0	0	0	0	0	0	0	0	0	0	0	0	0	0	0	0	1	0	0	0	0	0	0	0	0	0	1
ENSMUSG00000026203	Dnajb2	0	0	0	0	36	0	0	0	0	0	0	0	0	0	4	0	0	0	0	0	0	1	0	0	0	0	57	0	0	0	174	0	0	0	0	0	0	0	0	0	286	49	0	0	356	0	1	0	0	0	0	0	0	0	1781	0	0	490	0	0	0	90	0	0	1	0	0	0	0	0	3045	0	0	0	0	0	0	0	0	0	0	0	0	0	0	0	0	0	33	0	0	0	0	0	0	436	0	0	0	0	0	0	0	0	0	0	0	0	510	0	0	0	0	0	0	0	0	0	2103	0	14	0	0	0	0	0	1	55	0	0	0	0	2	0	0	0	0	0	2	0	0	0	0	0	0	0	0	0	0	0	0	0	0	0	0	0	0	0	0	3656	0	0	0	0	0	0	0	0	0	0	0	0	0	0	0	0	0	0	0	0	0	0	4	0	0	0	0	0	0	0	0	0	0	0	0	0	6764	40	0	0	63	0	0	0	0	0	0	0	0	0	139	0	0	0	0	0	128	0	0	0	0	0	0	0	0
ENSMUSG00000026204	Ptprn	0	0	0	0	0	0	0	0	0	0	0	0	0	0	0	0	0	0	0	0	0	0	0	0	0	0	0	0	0	0	0	0	0	0	0	0	0	0	0	0	0	0	0	0	0	1	0	0	0	0	0	0	0	0	0	0	0	0	0	0	0	0	0	0	0	0	0	0	0	0	0	0	0	0	0	0	0	0	0	0	0	0	0	0	0	0	0	0	0	1	0	0	5	0	0	0	0	0	0	0	0	0	0	0	0	0	0	1	0	0	0	0	0	0	0	0	0	0	0	0	2	0	0	0	0	0	0	0	0	0	0	0	0	0	0	0	0	0	0	0	0	0	0	0	0	0	0	0	0	2	0	0	0	0	0	0	0	0	0	1	0	0	0	0	0	2	0	0	0	0	0	0	0	0	0	0	0	0	0	0	0	0	0	0	0	0	0	0	2	0	0	0	0	0	0	0	0	0	0	0	0	0	0	0	0	0	0	0	0	0	0	0	0	0	0	0	1	0	0	0	0	0	0	0	0
ENSMUSG00000033061	Resp18	0	0	0	0	0	0	0	0	0	0	0	0	0	0	0	0	0	0	0	0	0	0	0	0	0	0	0	0	0	0	0	0	0	0	0	0	0	0	0	0	0	0	0	0	0	0	0	0	0	0	0	0	0	0	0	0	0	0	0	0	0	0	0	0	0	0	0	0	0	0	0	0	0	0	0	0	0	0	0	0	0	0	0	0	0	0	0	0	0	0	0	0	0	0	0	0	0	0	0	0	0	0	0	0	0	0	0	0	0	0	0	0	0	0	0	0	0	0	0	0	0	0	0	0	0	0	0	0	0	0	0	0	0	0	0	0	0	0	0	0	0	0	0	0	0	0	0	0	0	0	0	0	0	0	0	0	0	0	0	0	0	0	0	0	0	0	0	0	0	0	0	0	0	0	0	0	0	0	0	0	0	0	0	0	0	0	0	0	0	0	0	0	0	0	0	0	0	0	0	0	0	0	0	0	0	0	0	0	0	0	0	0	0	0	0	0	0	0	0	0	0	0	0	0	0
ENSMUSG00000026209	Dnpep	214	0	0	0	0	6047	0	0	0	0	121	0	0	0	0	3565	856	2	39	0	0	0	0	0	1	1	0	4558	0	0	0	0	21	0	25	0	1	0	0	0	0	0	0	2852	0	0	0	0	0	915	0	0	0	0	2810	0	0	189	5	0	0	0	0	0	0	0	1	159	0	0	51	333	0	0	0	0	1	38	3	0	0	0	0	0	0	6768	0	623	0	0	5457	0	0	0	2	0	0	0	0	0	0	0	0	9710	0	9916	0	5693	3617	0	0	0	0	0	0	2	0	1	264	0	0	0	0	0	1	0	0	0	0	171	0	0	1	0	0	0	0	0	31	374	0	0	0	0	0	6145	0	0	7	10	0	0	0	0	0	399	686	0	0	297	1	2	9459	0	31084	0	7280	0	4	51	0	2	0	840	0	0	0	0	0	0	0	0	0	0	0	0	0	0	0	0	2	0	342	0	1	0	15950	0	0	0	0	0	0	0	0	0	0	0	13204	0	0	0	0	0	2635	0	0	0	1780	0	0	0	0	0	0
ENSMUSG00000026208	Des	0	0	0	0	0	0	0	0	0	0	0	0	0	0	0	0	2	0	0	0	2	0	0	0	1	0	0	0	0	0	0	0	0	0	0	0	0	0	0	0	0	0	0	0	0	0	0	0	0	0	0	0	0	0	0	0	4	0	1	0	1	0	0	0	0	0	1	0	0	0	0	0	0	0	0	0	0	0	0	0	0	0	0	1	0	0	0	0	0	0	0	1	0	1	0	0	0	0	0	0	0	0	0	0	0	0	3	0	0	0	14	0	0	0	0	0	0	0	0	0	0	0	0	1	0	0	0	2	0	0	0	0	0	0	0	0	0	0	0	0	0	0	0	0	0	0	0	0	0	0	0	0	0	0	0	0	0	0	0	0	0	0	0	0	0	0	0	0	0	0	0	0	0	0	0	0	0	0	0	0	0	0	46	0	0	0	0	0	0	0	0	0	0	0	0	0	0	0	0	0	0	0	0	0	0	0	0	0	1	0	0	0	0	0	0	0	0	0	0	0	0	0	0	0	0
ENSMUSG00000026207	Speg	0	0	0	0	0	0	0	0	0	0	0	0	0	0	0	0	0	0	0	0	0	0	82	0	18	0	4	0	0	0	393	0	884	0	0	1	0	0	0	0	0	2543	0	0	0	0	0	0	0	0	0	3	1	2	0	1	0	0	0	0	0	0	0	0	0	0	865	0	0	0	0	0	0	0	0	0	0	0	6	9	901	1	0	0	0	534	0	0	0	0	0	0	0	0	0	19	161	0	0	0	0	2599	0	0	3	579	0	0	0	0	4	0	0	41	0	0	0	0	0	0	0	0	7	0	0	0	11	250	0	25	0	0	0	0	0	0	0	0	0	13	0	0	0	0	0	27	0	2147	28	0	1	0	0	0	0	0	0	0	0	0	0	0	0	0	0	0	0	0	0	0	0	0	0	1	1439	0	0	0	6	0	0	0	0	0	0	2	0	0	7	0	0	0	1	0	0	0	33	4	0	0	331	2	0	0	0	0	0	0	0	0	0	0	0	3	4	0	0	0	0	0	0	0	0	0	1
ENSMUSG00000033021	Gmppa	40	1	0	0	0	0	0	0	0	0	0	0	0	0	0	225	0	0	0	0	0	0	0	0	0	0	2	0	3816	0	0	0	3274	0	0	0	0	0	0	0	2	0	0	0	4	0	0	0	0	0	1	0	0	0	0	0	0	12	0	0	0	0	0	1	525	0	456	0	0	284	0	0	0	0	0	14	0	0	0	0	170	0	0	0	0	0	0	0	0	0	14	0	0	0	1	0	0	0	0	1	0	0	0	0	0	0	0	0	2091	1	0	0	0	0	0	198	0	0	0	0	1	0	0	0	0	0	0	0	0	0	0	0	0	0	0	0	0	346	0	0	0	0	0	0	102	0	0	0	0	0	0	0	0	0	0	0	0	0	0	0	0	0	0	0	0	0	0	0	0	0	0	0	0	0	0	0	0	0	0	0	0	163	0	0	0	0	0	0	0	0	0	0	0	0	0	0	0	0	0	1	0	0	0	0	0	0	0	0	0	0	0	0	0	0	0	0	0	0	0	0	0	0	0	0	1
ENSMUSG00000032997	Chpf	0	0	0	0	0	0	0	0	0	0	0	0	0	0	9	0	0	0	0	0	0	0	0	0	183	0	0	0	0	0	0	0	0	0	0	2997	90	1	0	0	0	0	0	24	1	0	0	0	0	0	124	0	3047	576	0	0	0	0	0	0	1	0	0	0	0	0	50	0	0	0	59	0	0	0	0	28	0	0	0	1	0	0	0	632	0	0	0	0	0	0	5	0	0	0	0	0	0	0	0	0	0	0	0	0	0	0	0	0	0	0	0	0	0	0	0	0	0	0	0	0	0	0	0	0	0	0	737	0	0	0	0	0	2	0	0	0	0	0	0	908	0	0	0	1	0	62	0	0	0	1348	0	0	0	0	0	0	0	0	0	0	118	0	0	0	0	0	0	0	0	11	12	0	0	0	0	0	1	0	0	0	0	0	0	1	0	0	0	0	0	0	0	0	0	0	0	0	0	0	0	0	0	0	0	0	0	2241	0	0	0	0	0	0	0	2615	0	0	0	0	0	0	4967	0	0	0	0
ENSMUSG00000026211	Obsl1	0	0	0	0	0	0	0	0	0	0	0	7475	0	233	3390	2	0	0	0	0	40	1	1315	0	0	5	0	5	1	69	0	3244	0	0	0	4941	1	0	0	0	0	32	0	0	0	0	55	0	0	0	0	0	1	0	0	0	0	992	26	0	0	0	0	0	0	0	1571	0	0	0	1	0	0	0	0	692	0	53	2	0	0	0	0	0	0	0	0	0	0	1	0	0	0	0	0	0	14	0	0	363	129	151	127	0	0	16	0	0	296	0	0	0	0	0	0	0	0	0	10	148	36	0	23	0	0	95	1	0	0	0	0	0	4	0	0	0	1	1	0	0	0	0	0	0	0	1	0	0	1	22	1	0	0	0	0	0	0	0	0	0	0	0	0	0	0	0	0	0	0	412	0	0	0	3	0	0	0	0	0	48	0	0	1705	0	0	6	0	0	0	0	0	0	0	0	21	3499	0	3	0	0	0	4	0	0	0	0	0	0	1	0	1	0	0	0	0	36	0	1	0	0	0	0	0	957	0
ENSMUSG00000051703	Tmem198	0	0	0	0	0	0	0	0	0	0	0	0	0	0	0	0	0	0	0	0	0	0	0	0	0	0	0	0	0	0	0	0	0	0	0	0	0	0	0	0	0	0	0	0	0	0	0	0	0	0	0	0	0	0	0	0	0	0	0	0	0	0	0	0	0	0	0	0	0	0	0	0	0	0	0	0	0	0	0	0	0	0	0	0	0	0	0	0	0	0	0	0	0	0	0	0	0	0	0	0	0	0	0	0	0	0	0	0	0	0	23	0	0	0	0	0	0	0	0	0	0	0	0	0	0	0	0	0	0	0	0	0	0	0	0	0	0	0	0	0	0	0	0	0	0	0	0	0	0	0	0	0	0	0	0	0	0	0	0	0	0	0	0	0	0	0	0	0	0	0	0	0	0	0	0	0	0	0	0	0	0	0	0	0	0	0	0	0	0	0	0	0	0	0	0	0	0	0	0	0	0	0	0	0	0	0	0	0	0	0	0	0	0	0	0	0	0	0	0	0	0	0	0	0	0
ENSMUSG00000032968	Inha	0	0	0	0	0	0	0	0	0	0	0	0	0	0	0	0	0	0	0	0	0	0	0	0	0	0	0	0	0	0	0	0	0	13	0	32	0	0	0	1	0	0	0	0	0	0	0	0	0	0	0	0	0	0	0	0	0	0	20	0	0	0	0	0	0	0	0	0	0	0	0	0	0	0	0	0	0	0	0	0	0	0	0	0	0	0	0	0	0	0	0	0	0	0	0	0	0	0	0	0	0	0	0	0	0	0	0	0	107	0	0	0	0	1	0	0	0	0	0	0	0	96	0	0	0	0	175	0	29	0	0	0	0	0	0	0	0	0	0	0	0	0	0	0	0	0	0	165	0	0	0	0	0	0	0	0	0	0	0	0	0	0	0	0	0	0	20	0	0	0	0	0	0	0	0	0	0	0	0	0	0	0	0	0	0	0	0	0	0	0	0	0	0	0	0	0	0	0	0	0	0	0	0	0	0	0	0	0	0	0	2	0	0	0	0	0	110	0	0	0	0	0	0	0	5
ENSMUSG00000026213	Stk11ip	0	0	79	0	0	0	0	0	0	0	0	0	0	0	0	1	0	0	4702	0	0	0	0	0	0	2	0	0	2338	0	0	0	0	0	0	0	0	0	0	0	0	0	0	0	0	1	0	0	0	0	118	0	0	0	184	0	0	0	0	0	0	0	0	0	7	0	74	0	0	0	0	0	0	3	99	296	94	0	0	0	3	0	0	0	0	0	3	22	0	0	0	0	1	0	1	0	0	0	6	1	0	0	1	7	3	0	0	4	2731	0	0	0	0	0	0	0	1	0	0	588	0	0	405	0	1	0	0	0	0	0	0	0	79	0	0	0	0	0	0	0	0	0	0	0	0	0	0	0	0	7	43	0	0	0	0	0	0	0	0	0	0	0	0	0	0	0	0	0	631	0	1	0	0	0	0	0	0	29	0	0	0	0	16	6733	0	0	1	0	0	0	0	0	1	0	0	0	0	0	0	0	0	0	0	0	0	0	0	0	0	0	0	0	0	0	1	0	0	0	875	0	0	0	0	0	338
ENSMUSG00000006576	Slc4a3	0	7668	0	0	0	0	0	0	0	0	2	0	10	0	0	0	0	0	95	4	0	9	22	0	0	0	2024	0	0	0	0	0	0	0	0	0	17	0	0	0	0	0	0	0	0	0	0	0	0	0	0	0	0	0	0	0	1	0	2	0	0	10	1	148	3	0	0	0	0	0	0	0	0	0	0	0	1	0	1	0	1808	0	0	0	9	0	5	238	0	0	0	0	0	43	0	0	0	0	0	0	0	0	0	0	0	0	0	0	0	0	3	4	0	78	0	0	0	48	0	0	0	0	15	0	0	0	2	0	0	0	318	0	41	0	0	0	179	2	86	1	0	0	0	0	0	0	0	0	0	3	245	0	0	0	0	0	0	0	6985	0	0	0	0	0	0	16	0	0	0	0	0	0	0	0	0	0	0	0	1	0	0	0	5694	0	0	0	0	0	0	0	0	0	1	0	0	0	0	0	14	0	0	7	0	0	0	0	0	0	0	0	1	0	0	0	0	7	0	0	263	0	0	0	0	0	11
ENSMUSG00000026235	Epha4	10	0	0	0	8695	1	6	1	1	0	3912	723	757	0	0	0	0	7	4	1	0	0	540	0	1	3634	256	0	0	0	3312	3	0	550	4	11	0	0	154	1	5543	83	0	1441	98	0	157	0	0	0	5	42	1451	0	11	0	0	748	2273	4603	0	1749	791	1184	5232	291	0	1	106	4116	93	9430	6	49	0	1563	0	1	3028	4104	288	7	206	2	0	0	0	241	0	0	0	0	3318	0	3867	1533	336	1	0	0	92	0	5	0	0	0	1639	843	0	0	126	5416	0	0	0	0	236	0	27	0	186	50	0	0	0	94	0	1648	8	1463	0	0	0	0	0	0	19	31	49	281	0	0	213	0	507	0	0	0	32	14	1	0	0	20	0	960	357	390	825	2	25	0	6694	141	435	0	987	0	48	1899	3261	4	0	12	1	1	0	751	40	76	0	2	1757	0	0	0	0	1	2016	6	884	126	18	0	18	4625	937	231	0	0	0	481	0	0	115	94	1	40	1113	0	1081	0	4	1347	5047	0	2501	0	3593	4728	605	0	6406	0	1815
ENSMUSG00000099141	Mir6352	0	0	0	0	0	0	0	0	0	0	0	0	0	0	0	0	0	26	0	0	0	0	0	0	0	1	0	0	0	0	1	0	0	0	0	0	0	0	0	0	0	0	0	0	0	0	1	0	0	0	0	0	0	0	0	0	0	0	0	0	0	0	0	0	2	0	0	0	0	0	0	0	0	0	0	0	0	0	0	0	0	0	0	0	0	0	0	0	0	0	0	0	0	0	0	0	0	0	0	0	0	0	0	0	0	0	0	0	0	0	0	0	0	0	0	0	0	0	0	0	0	0	0	0	0	0	0	0	0	0	0	0	0	0	0	0	0	0	0	0	0	0	0	0	0	0	0	0	0	0	0	0	0	0	0	0	0	0	0	2	0	0	0	0	0	0	0	0	0	0	0	0	0	0	0	0	0	0	0	0	0	0	0	0	0	0	0	0	0	0	0	0	0	0	0	0	0	0	0	0	0	0	0	0	0	0	0	0	0	0	0	0	0	0	0	0	0	0	0	0	0	0	0	0	0
ENSMUSG00000004872	Pax3	0	0	0	0	0	0	0	0	0	0	0	0	0	0	0	0	0	0	0	0	0	0	0	0	0	0	0	0	0	0	0	0	0	0	0	0	0	0	0	0	0	0	0	0	0	0	0	0	0	0	0	0	0	0	0	0	0	0	0	0	0	0	0	0	0	0	0	0	0	0	0	0	0	0	0	0	0	0	0	0	0	0	0	0	0	0	0	0	0	0	0	2	0	0	0	0	0	0	0	0	0	0	0	0	0	0	0	0	0	0	0	0	0	0	0	0	0	0	0	4	0	0	0	0	0	2	0	0	0	0	0	0	0	0	0	0	0	0	0	0	0	0	0	0	0	0	0	0	0	0	232	0	0	0	0	0	0	0	0	0	0	0	0	0	0	0	0	0	0	0	0	0	0	0	0	0	0	0	0	0	0	0	0	0	0	0	0	0	0	0	0	0	0	0	0	0	0	0	0	0	0	0	0	0	0	0	0	0	0	0	0	0	0	0	0	0	0	0	0	0	0	0	0	0	0
ENSMUSG00000032908	Sgpp2	0	0	0	0	0	0	0	0	0	0	0	0	0	0	0	0	0	0	0	0	0	0	0	0	0	0	0	0	0	0	0	0	0	0	0	0	0	0	0	0	0	0	0	0	0	0	0	0	0	0	0	0	0	0	0	0	0	0	0	0	0	0	0	0	0	0	0	0	0	0	0	0	0	0	0	0	0	0	0	0	0	0	0	0	0	0	0	481	0	0	0	0	0	0	0	0	0	0	0	0	1	0	0	0	0	0	0	0	0	0	0	0	0	0	0	0	0	0	0	0	0	0	0	0	0	0	0	0	0	0	0	0	0	0	0	0	0	0	0	0	0	0	0	0	0	0	0	0	0	0	0	0	0	0	0	0	5316	0	0	0	0	0	0	0	0	0	0	0	0	0	0	0	0	0	0	0	0	0	0	0	0	0	0	0	0	0	0	0	0	0	0	0	0	0	0	0	0	0	0	0	0	0	0	0	0	0	0	0	0	0	0	0	0	0	0	0	0	0	0	0	0	0	0	0	0
ENSMUSG00000026245	Farsb	12	0	0	0	0	1	5	0	0	107	0	1	0	0	0	0	0	0	0	0	6140	0	806	0	4	0	589	1	7	0	0	0	3261	447	0	1	0	0	0	0	1	0	0	0	325	0	0	0	0	0	0	0	0	0	0	0	0	0	2	2444	0	0	0	0	0	0	0	0	386	0	0	0	0	36	87	0	6298	0	3932	0	0	4132	0	0	0	1110	0	0	0	0	0	130	0	243	164	2930	0	0	48	0	0	0	589	25	0	0	0	0	0	0	0	4	0	4081	0	0	0	0	51	0	0	0	3034	0	0	4359	0	176	0	0	0	0	53	0	0	77	0	1	0	196	0	0	10	802	0	0	0	0	0	0	0	0	0	1	0	0	583	5282	170	8350	0	0	0	0	0	259	2687	0	0	0	0	7135	0	0	3364	0	791	0	1	0	0	0	3088	1358	0	0	0	5353	8	0	0	0	975	0	0	0	28	507	0	0	0	557	0	0	1	0	0	1744	0	0	0	0	0	0	0	0	0	0	0	0	29	0	0	0	1695
ENSMUSG00000104018	4833412K13Rik	0	0	0	0	0	0	0	0	0	0	0	0	0	0	0	0	0	0	0	0	0	0	0	0	0	0	0	0	0	0	0	0	0	0	0	0	0	0	0	0	0	0	0	0	0	0	0	0	0	0	0	0	0	0	0	0	0	0	0	0	0	0	0	0	0	0	0	0	0	0	0	0	0	0	0	0	0	0	0	165	0	0	0	0	0	0	0	0	0	0	0	0	0	0	0	0	0	0	0	0	0	0	0	0	0	0	0	0	0	0	1	0	0	1	0	0	0	0	0	0	0	0	0	0	0	0	0	0	0	0	0	0	0	0	0	0	0	0	0	0	0	0	0	0	0	0	0	0	0	0	0	0	0	0	0	0	0	0	0	0	0	0	0	0	0	0	0	0	0	0	0	0	0	0	0	0	0	0	0	0	0	0	0	0	0	0	0	0	0	0	0	0	0	0	0	0	0	0	0	0	0	0	0	0	0	0	0	0	0	0	0	0	0	0	0	0	0	0	0	0	0	0	0	0	0
ENSMUSG00000090486	BC035947	0	0	0	0	0	0	0	0	0	0	0	0	0	0	0	0	0	0	0	0	0	0	0	0	0	0	0	0	0	0	0	0	0	0	0	0	0	0	0	0	0	0	0	0	0	0	0	0	0	0	0	0	0	0	0	0	0	0	0	0	0	0	0	0	0	0	0	0	0	0	0	0	0	0	0	0	0	0	0	0	0	0	0	0	0	0	0	0	0	0	0	0	0	0	0	0	0	0	0	0	0	1	0	0	0	0	0	0	1	0	0	0	0	0	0	0	0	0	0	0	0	0	0	0	0	0	0	0	0	0	0	0	0	0	0	0	0	0	0	0	0	0	0	0	0	0	0	0	0	0	0	0	0	0	0	0	0	0	0	0	0	0	0	0	0	0	0	0	0	0	0	0	0	0	0	0	0	0	0	0	0	0	0	0	0	0	0	0	0	0	0	0	0	0	0	0	0	0	0	0	0	0	0	0	0	0	0	0	0	0	0	0	0	0	0	0	0	0	0	0	0	0	0	0	0
ENSMUSG00000012187	Mogat1	0	0	0	0	0	0	0	0	0	0	0	0	0	0	0	0	0	0	0	0	0	0	0	0	0	0	0	0	0	0	0	0	0	0	0	0	0	0	0	0	0	0	0	0	0	0	0	0	0	0	0	0	0	0	0	0	0	0	0	0	0	0	0	0	0	0	0	0	0	0	0	0	0	0	0	0	0	0	0	0	0	0	0	0	0	0	0	0	0	0	0	0	0	0	0	0	0	0	0	0	0	0	0	0	0	0	0	0	0	0	0	0	0	0	0	0	0	0	0	0	0	0	0	0	0	0	0	0	0	0	0	0	0	0	0	0	0	0	0	0	0	0	0	0	1	0	0	0	0	0	0	0	0	0	0	0	0	0	0	0	0	0	0	0	0	0	0	0	0	0	0	0	0	0	0	0	0	0	0	0	0	0	0	0	0	0	0	0	0	0	0	0	0	0	0	0	0	0	0	0	0	0	0	0	0	0	0	0	0	0	0	0	0	0	0	0	0	0	0	0	0	0	0	0	0
ENSMUSG00000099364	5730419F03Rik	0	0	0	0	0	0	0	0	0	0	0	0	0	0	0	2	0	0	0	0	0	0	0	0	0	0	0	0	0	0	0	3	0	0	0	0	0	0	0	0	0	0	0	0	0	0	0	0	0	0	0	0	0	0	0	0	0	0	0	0	0	0	0	0	0	1	0	0	1	0	0	0	0	0	0	0	0	0	0	0	0	0	0	0	0	0	0	1	0	0	0	0	0	0	0	0	0	0	0	0	0	5	0	0	0	0	0	0	0	0	0	0	0	0	0	0	0	0	0	0	4	0	2	0	0	0	0	0	0	0	0	0	0	0	0	0	0	0	0	0	0	0	0	1	0	0	0	0	0	0	0	0	0	0	0	0	0	0	0	0	0	0	0	0	0	0	0	0	0	0	0	0	0	0	0	0	4	0	0	0	0	0	0	0	0	0	0	0	0	0	0	0	0	0	0	0	0	0	0	0	0	0	0	0	0	0	0	0	0	0	0	0	0	0	0	0	0	0	0	0	0	0	0	0	0
ENSMUSG00000032883	Acsl3	4	0	0	14	0	0	13	0	39	117	0	2176	0	0	417	0	0	1	0	0	0	0	785	0	0	0	0	0	0	0	0	9	0	2	27	0	0	0	893	0	0	0	3828	0	0	0	1	0	0	0	159	0	0	21	0	75	0	0	2	3	0	0	0	0	113	0	4	0	0	1	0	0	0	0	0	6	1	2734	0	0	0	11	0	0	0	0	0	0	0	0	0	0	82	0	6	44	0	0	0	0	0	777	0	0	0	0	4389	0	443	0	0	0	0	0	0	709	0	0	0	0	0	0	113	0	0	0	0	0	0	0	2	0	1506	0	0	145	0	0	0	0	0	0	0	23	0	0	0	0	0	0	0	0	0	0	0	0	10	1	145	286	24	0	0	2	0	558	1	0	0	374	3033	0	1	0	0	0	0	93	0	0	78	2	3	0	0	0	0	0	2	0	7	1	0	0	0	0	0	1010	0	0	0	0	0	0	0	0	0	0	332	0	22	0	0	0	0	0	1128	0	2056	0	31	0	0	0	0
ENSMUSG00000079470	Utp14b	0	0	0	0	0	0	3	7	16	0	0	0	6	0	0	0	0	0	0	0	0	0	0	0	0	0	7	0	0	0	0	5	0	0	0	0	0	0	71	15	0	0	0	0	0	1	0	0	0	0	0	1	0	0	0	0	5	0	0	0	0	19	0	0	231	0	968	1	0	3631	1	0	0	0	0	4791	0	0	0	0	0	0	0	7	0	0	0	0	0	0	0	0	0	0	3	0	0	0	0	9	0	0	0	0	0	1	2	0	0	0	0	0	0	2	0	10	32	0	19	0	0	2	1	0	0	0	0	3	0	0	0	0	0	0	0	1	0	0	0	5	0	0	0	0	0	0	0	200	0	0	0	0	0	0	0	1	0	4	0	0	0	0	0	0	0	0	0	0	0	2	0	0	0	0	16	0	1	88	0	0	0	0	0	17	0	0	1	0	0	5	48	2	0	0	0	0	0	79	0	2	0	0	0	0	0	0	0	4	0	0	0	0	1	0	0	0	0	0	5	0	0	0	0	0	4
ENSMUSG00000047330	Kcne4	0	0	0	0	0	0	0	0	0	0	0	0	0	0	0	0	0	0	0	0	0	0	0	0	0	0	0	0	0	0	0	0	0	0	0	0	0	0	0	0	0	0	0	0	0	0	0	0	0	0	0	0	0	0	0	0	0	0	0	0	0	0	0	0	0	0	0	0	0	0	0	0	0	0	0	0	0	0	0	0	0	0	0	0	0	0	0	0	0	0	0	0	0	0	499	0	0	0	0	0	0	0	0	0	0	0	0	0	0	0	0	0	0	0	0	0	0	0	0	0	0	0	0	0	0	0	0	0	0	0	0	0	0	0	0	0	0	0	0	0	0	0	0	0	1	0	0	0	0	0	0	0	0	0	0	0	0	0	0	0	0	0	0	0	0	0	0	0	0	0	0	0	0	0	0	0	0	0	0	0	0	0	0	0	0	0	0	0	0	0	0	0	0	0	0	0	0	0	0	0	0	0	0	0	0	0	0	0	0	0	0	0	0	0	0	0	0	0	0	0	0	0	0	0	0
ENSMUSG00000050711	Scg2	0	0	0	0	0	0	0	0	0	0	0	0	0	0	0	0	0	0	0	0	0	0	0	0	0	0	0	0	0	0	0	0	0	0	0	0	0	0	0	0	0	0	0	0	0	0	0	0	0	0	0	0	0	0	0	0	0	0	0	0	0	0	0	0	0	0	0	0	0	0	0	0	0	0	0	0	0	0	0	0	0	0	0	0	0	0	0	0	0	0	0	0	0	0	0	0	0	0	0	0	0	0	0	0	0	0	0	0	0	0	0	0	0	0	0	0	0	0	0	0	0	0	0	0	0	0	0	0	0	0	0	0	0	0	0	0	0	0	0	0	0	0	0	0	0	0	0	0	0	0	0	0	0	0	0	0	0	0	0	0	0	0	0	0	0	0	0	0	0	0	0	0	0	0	0	0	0	0	0	0	0	0	0	0	0	0	0	0	0	0	0	0	0	0	0	0	0	0	0	0	0	0	0	0	0	0	0	0	0	0	0	0	0	0	0	0	0	0	0	0	0	0	0	0	0
ENSMUSG00000054702	Ap1s3	0	0	0	0	0	0	0	0	0	0	0	0	0	0	0	0	0	0	0	0	0	0	0	0	0	0	0	0	0	0	0	0	0	0	0	0	0	0	1	0	0	0	0	0	0	0	0	0	0	0	0	0	0	0	0	0	1	0	0	0	0	0	0	0	0	0	0	0	0	0	0	0	0	0	0	0	0	0	0	0	1	0	0	0	0	0	0	0	0	0	0	0	0	0	0	0	0	0	0	0	0	0	0	0	0	0	0	0	0	1	0	0	0	0	0	0	1	0	0	0	1	0	0	0	0	0	0	0	0	0	0	0	0	0	0	0	5	0	0	0	0	0	0	0	0	0	0	0	0	0	0	0	0	0	0	0	0	0	0	0	0	0	0	0	0	0	0	0	0	0	0	1	0	0	0	0	0	0	0	0	0	0	0	1	0	0	0	0	0	0	0	0	0	0	0	0	0	0	0	0	0	0	0	0	0	0	0	0	0	0	0	0	0	0	0	0	0	0	1	0	0	0	0	1	1
ENSMUSG00000073643	Wdfy1	0	0	0	0	0	0	0	0	0	0	0	0	3	0	0	619	0	0	1	0	0	0	0	0	1037	0	0	860	0	0	0	0	0	0	0	0	0	0	5246	0	1117	1	0	0	0	0	0	0	0	0	0	0	0	0	0	0	0	0	0	0	41	0	1	0	0	0	2	0	0	0	6242	0	20	0	0	0	0	0	0	2443	1	3984	0	0	1	0	0	3374	0	0	0	0	2186	0	0	0	40	0	0	0	0	0	334	0	0	0	0	0	1	163	1	0	0	0	0	0	0	0	0	0	0	0	0	139	2323	0	0	0	51	0	0	0	0	0	0	57	0	0	0	0	0	0	0	0	0	0	0	0	0	0	1	0	0	0	0	0	0	0	0	0	0	0	0	1	0	0	0	0	0	0	650	20	0	0	0	0	0	0	0	0	0	0	0	229	0	333	0	0	0	11890	0	0	0	0	1	0	3134	52	0	0	0	0	0	0	0	0	0	0	0	0	1162	0	0	1272	743	0	3	0	0	0	0	0	0	0	1841
ENSMUSG00000026248	Mrpl44	0	805	0	0	90	0	0	0	0	0	0	0	1959	0	0	0	0	0	0	0	0	0	0	0	0	0	115	143	0	0	300	0	487	0	0	0	0	0	0	0	0	0	0	0	0	0	0	0	0	0	0	0	0	27	0	0	73	0	0	0	0	0	6	0	0	0	856	0	81	0	295	0	1	0	632	0	0	0	45	0	1	0	45	2	488	1145	0	1106	0	0	0	8	0	0	258	0	0	0	0	352	0	0	0	0	0	0	75	3279	0	0	0	0	0	303	0	0	0	306	1719	0	0	1083	0	0	0	0	0	0	0	0	0	0	1216	1	0	0	0	2	0	0	0	0	0	0	0	0	0	0	0	414	0	0	0	0	0	0	22	96	10	1	0	0	0	111	4570	0	0	0	0	0	0	0	0	0	0	0	0	0	0	0	6106	0	4	0	0	0	0	1	0	1	41	762	0	0	0	0	132	2696	0	0	0	306	0	0	0	0	0	0	0	0	0	0	0	0	0	0	0	2	1	0	0	0	0	0	0
ENSMUSG00000026249	Serpine2	395	0	0	3509	6951	1	0	0	0	198	0	25	0	0	0	2	1583	1046	1397	0	0	0	0	0	0	0	0	54	0	0	0	0	941	0	1	4	1	28	0	0	1113	0	0	0	0	0	1	0	0	40	16	0	8962	0	8257	0	2007	1121	0	0	0	0	8355	3480	0	0	0	0	0	52	0	0	0	0	0	0	0	0	0	0	0	0	0	3317	0	2901	0	0	0	0	0	0	0	0	0	0	0	0	0	0	0	0	1337	0	0	0	0	0	0	0	0	0	0	0	0	0	0	3614	0	0	0	0	0	0	18	1414	0	1198	0	0	0	0	0	0	0	0	0	0	0	141	0	0	0	2	57	0	0	224	14	0	95	0	0	0	0	0	559	0	6332	0	300	0	0	0	72	27	0	0	0	1	81	1	0	0	1076	0	17	0	0	0	361	4370	0	437	0	48	0	389	0	4198	0	0	939	0	889	0	19046	538	0	0	1	1356	0	0	0	2089	1	0	8983	0	904	0	0	0	443	1859	7	0	4624	0	113	0	2164	0	13697
ENSMUSG00000099552	9830004L10Rik	0	0	0	0	0	0	0	0	0	0	0	0	0	0	0	0	0	0	0	0	0	0	0	0	0	0	0	0	0	0	0	0	0	0	0	0	0	0	0	0	0	0	0	0	0	0	0	0	0	0	0	0	0	0	0	0	0	0	0	0	0	0	0	0	0	0	0	0	0	0	0	0	0	1	0	0	0	0	0	0	0	0	0	0	0	0	0	0	0	0	0	0	0	0	0	0	0	0	0	0	0	0	0	0	0	0	0	0	0	0	0	0	0	0	0	0	0	0	0	0	0	0	0	0	0	0	0	0	0	0	0	0	0	0	0	0	0	0	0	0	0	0	0	0	0	0	0	0	0	0	0	0	0	0	0	0	0	0	0	0	0	0	0	0	0	0	0	0	0	0	0	0	0	0	0	0	0	0	0	0	0	0	0	0	0	0	0	0	0	0	0	0	0	0	0	0	0	0	0	0	0	0	0	0	0	0	0	0	0	0	0	0	0	0	0	0	0	0	0	0	0	0	0	0	0
ENSMUSG00000043230	Fam124b	0	0	0	0	0	0	0	0	0	0	0	0	0	0	0	0	0	0	0	0	1	0	0	0	0	0	0	0	0	15	0	0	0	0	0	0	0	0	0	0	0	0	0	0	0	0	0	0	0	0	0	0	0	0	0	0	0	0	0	0	0	0	0	0	0	0	0	0	0	0	0	0	0	0	0	0	0	0	0	0	0	0	0	0	0	0	0	0	0	0	0	0	0	0	0	0	0	0	0	0	1	0	0	0	0	0	0	0	0	0	0	0	0	0	0	0	0	0	0	0	0	0	0	0	0	0	24	0	0	0	0	0	3	0	0	0	0	0	0	0	0	0	0	0	0	0	0	0	0	0	0	0	0	0	0	0	0	0	0	0	0	0	0	0	0	0	0	0	0	0	0	0	0	0	0	0	0	0	0	0	0	0	0	0	0	0	0	0	0	0	0	0	0	0	0	0	0	0	0	0	0	0	0	0	0	0	0	0	0	0	0	0	0	0	0	0	0	0	0	0	0	0	0	0	0
ENSMUSG00000101257	2310015K22Rik	0	0	0	0	0	0	0	0	0	0	0	0	0	0	0	0	0	0	0	0	0	0	0	0	0	0	0	0	0	0	0	0	0	0	0	0	0	0	0	0	0	0	1	0	0	0	0	0	0	0	0	0	0	0	0	0	0	0	0	0	0	0	0	0	0	0	0	0	0	0	0	0	0	0	0	0	0	0	0	0	0	0	0	0	0	0	0	0	0	0	0	0	0	0	0	0	0	0	0	0	0	0	0	0	0	0	0	0	0	0	0	0	0	0	0	0	0	0	0	0	0	0	0	0	0	0	0	0	0	0	0	0	0	0	0	0	0	0	0	0	0	0	0	0	0	0	0	0	0	0	0	0	0	0	0	0	0	0	0	0	0	0	0	0	0	0	0	0	0	0	0	0	0	0	0	0	0	0	0	0	0	0	0	0	0	0	0	0	0	0	0	0	0	0	0	0	0	0	0	0	0	0	0	0	0	0	0	0	0	0	0	0	0	0	0	0	0	0	0	0	0	0	0	0	0
ENSMUSG00000004364	Cul3	0	0	307	0	1155	1	0	0	0	0	2936	0	1	0	2024	126	0	846	0	0	534	1560	0	0	0	0	1034	334	0	0	0	1128	0	280	0	899	246	501	0	172	0	0	0	0	0	0	0	0	0	803	0	0	4	0	0	299	254	0	0	89	107	1081	130	0	0	0	0	0	102	2638	0	0	3	0	135	0	51	0	0	2454	0	289	64	0	0	0	198	0	0	1	0	0	2452	1	0	0	59	0	381	147	0	138	234	3	0	0	0	92	1841	1	0	1	910	0	1617	0	7	0	2443	0	67	397	0	155	219	2174	1	1410	0	57	0	0	2275	0	0	0	0	731	2	280	0	0	0	109	175	312	0	824	0	744	25	0	0	0	2	14	17	4941	127	651	1172	0	137	0	426	9781	0	0	0	74	2570	1413	0	0	14	0	261	0	0	3592	3658	4	2425	0	0	2	1	0	0	12	0	1203	1	0	0	5	26	374	0	0	2227	0	0	0	0	3958	0	0	1536	0	1302	0	313	2	108	0	0	0	402	198	322	0	0	19	142
ENSMUSG00000101483	1700016L21Rik	0	0	0	0	0	0	0	0	0	0	0	0	0	0	0	0	0	0	0	0	0	0	0	0	0	0	0	0	0	0	0	0	0	0	0	0	0	0	0	0	0	0	0	0	0	0	0	0	0	0	0	0	0	0	0	0	0	0	0	0	0	0	0	0	0	0	0	0	0	0	0	0	0	0	0	0	0	0	0	0	0	0	0	0	0	0	0	0	0	0	0	0	0	0	0	0	0	0	0	0	0	0	0	0	0	0	0	0	0	0	0	0	0	0	0	0	0	0	0	0	0	0	0	0	0	0	0	0	0	0	0	0	0	0	0	0	0	0	0	0	0	0	0	0	0	0	0	0	0	0	0	0	0	0	0	0	0	0	0	0	0	0	0	0	0	0	0	0	0	0	0	0	0	0	0	0	0	0	0	0	0	0	0	0	0	0	0	0	0	0	0	0	0	0	0	0	0	0	0	0	0	0	0	0	0	0	0	0	0	0	0	0	0	0	0	0	0	0	0	0	0	0	0	0	0
ENSMUSG00000038608	Dock10	0	0	0	36	0	0	0	0	2	0	0	0	0	0	0	0	0	0	0	0	0	0	0	0	0	0	10	0	54	0	0	0	0	0	7	0	0	0	0	0	0	0	0	0	0	0	0	0	0	0	0	0	0	0	0	0	1	0	0	0	1	0	0	0	0	0	4	0	0	12	0	0	23	0	0	0	2	0	2	21	0	0	0	0	0	0	1	0	0	0	0	0	0	0	0	0	0	0	0	5	864	0	0	0	0	0	0	0	7	0	0	0	0	0	0	0	0	0	0	0	0	0	0	0	0	0	0	0	0	0	0	0	0	0	0	0	0	0	0	0	0	0	0	0	0	7	0	0	0	0	0	0	0	0	0	808	36	4	2	0	2	0	0	0	0	4	0	0	0	0	0	0	0	0	0	0	0	0	0	0	0	0	0	0	0	0	0	0	0	0	0	0	0	0	0	0	0	0	0	0	0	0	1	0	0	0	0	0	4	0	32	0	0	0	0	2201	0	0	0	0	0	0	0	0	0
ENSMUSG00000102721	A630081D01Rik	0	0	0	0	0	0	0	0	0	0	0	0	0	0	0	0	0	0	0	0	0	0	0	0	0	0	0	0	0	0	0	0	0	0	0	0	601	0	0	0	0	0	0	0	0	0	0	0	0	0	0	0	0	0	0	0	0	0	0	0	0	0	0	1034	0	0	0	0	0	0	0	0	0	0	1	0	0	0	0	0	0	0	0	0	0	0	0	0	0	0	0	0	0	0	0	0	0	0	0	0	0	0	0	0	0	0	0	0	0	0	0	0	0	0	0	0	0	0	0	0	0	0	0	0	0	0	0	0	0	0	0	0	1	0	0	0	0	0	0	0	0	0	0	0	0	0	0	0	0	0	0	0	0	0	0	0	0	0	0	0	0	0	0	0	0	0	0	0	0	0	0	0	0	0	0	0	0	0	0	0	0	0	0	0	0	1	0	0	0	0	0	0	0	0	0	0	0	0	0	0	0	0	0	0	0	0	0	0	0	0	0	0	0	0	0	0	0	0	0	0	0	0	0	0	0
ENSMUSG00000054976	Nyap2	0	0	0	0	0	0	0	0	0	0	0	0	2	0	0	0	0	0	0	0	0	0	0	0	0	0	0	0	0	0	2	0	0	0	0	0	0	0	0	0	0	0	0	0	0	0	0	0	1	0	0	0	0	0	0	0	0	0	0	0	0	0	0	0	0	0	0	0	0	0	0	0	0	2	0	1	0	0	0	0	0	0	0	0	0	0	0	0	0	0	0	0	0	0	0	0	0	0	0	0	0	0	0	0	0	0	0	0	0	0	0	0	0	0	0	0	0	0	0	0	0	0	0	0	0	0	0	0	0	1	0	0	0	0	0	0	0	0	0	0	0	0	0	0	0	0	0	0	0	0	0	0	0	0	0	0	0	0	0	3	0	0	0	0	0	2	0	0	0	0	0	0	0	0	0	0	0	0	0	0	0	0	0	0	0	0	0	0	0	0	0	0	0	0	0	0	3	0	0	0	0	0	0	0	0	0	0	0	0	0	0	0	0	0	0	0	0	0	0	0	0	0	0	0	0
ENSMUSG00000055980	Irs1	457	0	0	120	0	37	0	0	9	0	0	0	0	0	0	0	0	0	0	40	10	0	1	0	0	0	26	0	0	0	0	0	0	0	0	1676	931	0	0	0	0	35	0	4	0	0	0	0	0	0	0	0	0	0	0	0	0	0	0	0	2	0	0	0	5	2	550	0	35	0	0	0	0	375	12	0	0	1	0	0	0	0	0	865	0	0	0	0	1	0	0	0	0	0	0	0	0	0	0	0	0	318	1	0	0	0	273	0	2335	0	0	0	0	0	0	0	1443	0	0	1428	629	0	0	0	0	0	0	480	0	0	0	0	0	0	0	0	0	1	0	0	0	0	0	0	0	0	0	0	0	0	0	0	0	1	0	140	0	0	5190	0	0	0	0	0	0	0	0	0	0	0	0	0	1	0	0	0	0	0	0	1	0	0	0	0	0	0	0	0	0	0	0	5	0	0	0	0	1	0	0	0	0	0	0	0	0	0	0	0	0	0	0	0	0	0	0	0	3	0	0	0	0	0	0	0	0
ENSMUSG00000026142	Rhbdd1	0	0	0	5	0	0	0	0	0	0	0	0	0	0	0	0	0	0	0	0	0	0	0	0	0	0	0	0	0	0	1	0	0	0	0	0	0	0	0	0	0	0	0	0	0	2	0	0	0	0	0	0	0	0	0	0	0	50	0	0	0	0	0	0	0	0	0	0	0	0	0	0	0	0	0	0	0	0	0	0	0	0	0	0	0	0	0	0	0	0	0	0	0	0	5	0	0	0	0	0	0	0	0	0	0	0	0	0	0	0	0	0	0	0	0	0	0	0	0	0	0	0	0	0	0	0	0	0	0	0	0	0	0	0	0	0	0	0	0	0	0	0	0	0	0	0	0	4	0	0	0	0	0	2	0	0	1	0	0	0	0	0	0	0	0	0	0	0	0	0	0	0	0	0	0	0	0	0	0	0	0	0	1150	0	0	0	0	0	0	0	0	0	0	0	0	0	0	0	0	0	0	0	0	0	0	0	0	0	0	0	0	0	0	0	0	0	0	0	0	0	0	0	0	0	0
ENSMUSG00000067158	Col4a4	0	0	0	0	0	0	0	0	0	0	0	1	0	0	0	0	0	0	1	0	1	0	2	0	0	1	0	0	5	0	1	0	0	0	0	0	0	1	0	0	0	0	0	0	0	0	0	0	0	0	0	0	0	0	1	0	2	0	0	0	0	0	1	0	0	1	0	0	0	0	1	1	0	0	1	0	0	9	0	0	0	0	0	0	0	0	0	0	0	1	0	0	0	0	0	0	0	0	1	0	0	0	0	0	0	0	0	0	0	1	1	0	0	0	0	0	0	1	0	1	0	1	0	0	0	0	3566	0	1	0	0	0	0	0	0	0	6	0	0	0	0	0	0	0	0	0	0	0	0	2	0	0	0	0	0	0	0	0	0	0	0	0	0	0	0	0	0	0	0	0	0	0	0	1	0	0	0	0	0	0	0	0	0	131	0	0	0	0	0	0	0	0	0	0	0	0	0	0	0	0	0	0	0	0	0	0	0	0	0	0	0	0	0	0	0	0	0	0	0	0	0	0	0	0	0
ENSMUSG00000079465	Col4a3	1	0	3	0	0	0	0	0	0	0	0	45	0	0	0	0	20	17	9	0	0	0	0	0	0	0	0	5	0	3	23	5	7	38	0	0	1	0	0	0	0	31	0	32	0	0	0	0	0	0	0	5	0	0	40	0	0	14	0	0	0	0	0	0	0	0	0	0	1	0	0	9	1	6	0	2	0	0	0	29	0	5	0	1	1	53	0	0	0	0	0	0	0	0	0	0	0	0	0	0	0	0	0	0	1	0	0	0	0	0	0	0	0	0	0	1	0	0	0	0	0	14	25	0	17	15	0	0	0	0	0	0	0	0	0	0	0	0	0	0	0	0	0	0	1	0	0	0	0	0	0	0	0	0	0	0	0	0	0	2	0	0	0	1	0	0	0	0	0	0	0	0	0	0	0	0	0	0	0	0	6	0	0	0	0	0	0	1	0	0	0	0	0	0	0	0	2	7	0	0	109	0	0	0	0	0	0	0	0	0	0	0	0	0	0	0	0	0	1	0	0	0	0	0	0
ENSMUSG00000065055	n-R5s213	0	0	0	0	0	0	0	0	0	0	0	0	0	0	0	0	0	0	0	0	0	0	0	0	0	0	0	0	0	0	0	0	0	0	0	0	0	0	0	0	0	0	0	0	0	0	0	0	0	0	0	0	0	0	0	0	0	0	0	0	0	0	0	0	0	0	0	0	0	0	0	0	0	0	0	0	0	0	0	0	0	0	0	0	0	0	0	0	0	0	0	0	0	0	0	0	0	0	0	0	0	0	0	0	0	0	0	0	0	0	0	0	0	0	0	0	0	0	0	0	0	0	0	0	0	0	0	0	0	0	0	0	0	0	0	0	0	0	0	0	0	0	0	0	0	0	0	0	0	0	0	0	0	0	0	0	0	0	0	0	0	0	0	0	0	0	0	0	0	0	0	0	0	0	0	0	0	0	0	0	0	0	0	0	0	0	0	0	0	0	0	0	0	0	0	0	0	0	0	0	0	0	0	0	0	0	0	0	0	0	0	0	0	0	0	0	0	0	0	0	0	0	0	0	0
ENSMUSG00000097564	C430014B12Rik	0	0	0	1	0	0	0	0	0	0	0	0	0	0	0	1	0	0	0	2	0	0	1	0	0	0	1	0	1	0	0	0	0	0	1	0	0	0	0	0	0	0	0	0	0	1	0	0	0	0	0	0	0	0	0	0	0	0	0	0	3	0	0	0	0	1	0	0	0	0	0	0	0	3	0	0	0	0	0	3	0	0	0	0	0	0	0	0	0	1	0	0	0	0	0	1	0	0	0	0	0	0	0	0	0	0	0	0	0	0	3	0	0	0	1	0	0	2	40	0	0	0	0	0	7	2	0	0	2	0	0	0	0	0	0	0	1	0	0	0	0	0	0	0	6	0	0	1	0	0	0	0	0	0	0	0	0	0	1	1	0	0	0	0	0	0	0	0	0	0	0	0	0	0	0	0	0	0	0	0	0	0	0	0	0	0	0	0	0	0	0	0	0	0	0	0	0	0	0	0	0	0	0	0	0	0	0	0	0	0	1	0	0	0	0	0	1	0	0	0	0	0	0	0	0
ENSMUSG00000026150	Mff	0	0	0	3344	1553	6	0	0	729	26	1	261	932	0	3	3	0	35	1061	5253	0	0	271	0	940	424	1527	77	636	585	0	93	2	0	0	2116	0	26	0	0	329	1205	2162	0	0	2213	4	0	0	82	5	30	0	514	0	0	0	0	0	6	0	476	0	0	0	3957	0	120	102	311	0	583	0	1204	530	0	0	28	0	15	0	0	0	268	2	15	1	0	0	1440	0	0	884	0	25	2789	0	0	60	0	0	0	830	0	0	1	106	0	1497	1485	0	0	0	0	981	4	0	1838	6052	1	27	6	0	0	115	1	1297	0	0	4	0	0	0	0	0	0	172	0	0	2	0	0	5	0	438	0	0	1706	68	51	857	0	0	222	0	1	2954	9951	1457	3466	136	0	1	0	33	0	0	0	0	2	0	1	0	0	9	0	1	2690	83	0	0	9	63	2	0	0	0	342	452	1	0	0	146	11406	0	0	0	39	0	0	0	6	0	0	1	5218	0	475	0	0	4451	0	0	1	55	0	0	0	38	0	0	0	0	0	361
ENSMUSG00000026149	Tm4sf20	0	0	0	0	0	0	0	0	0	0	0	0	0	0	0	0	0	0	0	0	0	0	0	0	0	0	0	0	0	0	0	0	0	0	0	0	0	0	0	0	0	0	0	0	0	0	0	0	0	0	0	0	0	0	0	0	0	0	0	0	0	0	0	0	0	0	0	0	0	0	0	0	0	0	0	0	0	0	0	0	0	0	0	0	0	0	0	0	0	0	0	0	0	0	0	0	0	0	0	0	0	0	0	0	0	0	0	0	0	0	0	0	0	0	0	0	0	0	0	0	0	0	0	0	0	0	0	0	0	0	0	0	0	0	0	0	0	0	0	0	0	0	0	0	0	0	0	0	0	0	0	0	0	0	0	0	0	0	0	0	0	0	0	0	0	0	0	0	0	0	0	0	0	0	0	0	0	0	0	0	0	0	0	0	0	0	0	0	0	0	0	0	0	0	0	0	0	0	0	0	0	0	0	0	0	0	0	0	0	0	0	0	0	0	0	0	0	0	0	0	0	0	0	0	0
ENSMUSG00000026159	Agfg1	0	0	0	0	2	0	55	0	59	3	1	0	0	0	16	0	13	0	0	0	0	0	0	0	1300	0	0	165	0	0	6	0	0	0	0	0	0	0	0	0	0	110	1	0	0	0	0	0	0	0	10	0	0	0	1	0	0	0	308	0	0	476	35	0	0	0	0	0	0	0	0	0	0	396	3374	0	4	0	1	0	4	0	0	8	14	1	0	0	0	0	0	0	1498	0	200	0	0	0	0	6	0	0	1	0	0	0	48	0	0	0	0	0	0	41	0	0	0	1	0	0	461	1430	1	55	2	24	0	0	111	2	0	0	0	0	0	0	5	0	0	25	0	0	0	0	105	108	0	0	0	7	148	0	0	0	0	0	9965	0	5	459	0	0	0	0	0	0	0	0	0	57	0	0	0	0	0	0	0	0	0	0	0	0	18228	0	0	0	0	0	75	0	30	0	0	0	10	481	8	18	0	0	0	0	0	0	249	0	0	0	0	0	3962	0	0	0	4	44	0	0	0	0	4	0	341	0	0
ENSMUSG00000038496	Slc19a3	0	0	0	0	0	0	0	0	0	0	0	0	0	0	0	0	0	0	0	0	0	0	0	0	0	0	0	0	0	0	0	0	0	0	0	0	0	0	0	0	0	0	0	0	0	0	0	0	0	0	0	0	0	0	0	0	0	0	0	0	0	0	0	0	0	0	0	0	0	0	0	0	0	0	0	0	0	0	0	0	0	0	0	0	0	0	0	0	0	0	0	0	0	0	0	0	0	0	0	0	0	0	0	0	0	0	0	0	0	0	0	0	0	0	0	0	0	0	0	0	0	0	0	0	0	0	0	0	0	0	0	0	0	0	0	0	0	0	0	0	0	0	0	0	0	0	0	0	0	0	0	0	0	0	0	0	0	0	0	0	0	0	0	1109	0	0	0	0	0	0	0	0	0	0	0	0	0	0	0	0	0	0	0	0	0	0	0	0	0	0	0	0	0	0	0	0	0	0	0	0	0	0	0	0	0	0	0	0	0	0	0	0	0	0	0	0	0	0	0	0	0	0	0	0	0
ENSMUSG00000100190	Krtap28-10	0	0	0	0	0	0	0	0	0	0	0	0	0	0	0	0	0	0	0	0	0	0	0	0	0	0	0	0	0	0	0	0	2	0	0	0	0	0	0	0	0	0	0	0	0	0	0	0	0	0	0	0	0	0	0	0	0	0	0	0	0	0	0	0	0	0	0	0	0	0	0	0	0	0	0	0	0	0	0	0	0	0	0	0	0	0	0	0	0	0	0	0	0	0	0	0	0	0	0	0	0	0	0	0	0	0	0	0	0	0	0	0	0	0	0	0	0	0	0	0	0	0	0	0	0	0	0	0	0	0	0	0	0	0	0	0	0	0	0	0	0	0	0	0	0	0	0	0	0	0	0	0	0	0	0	0	0	0	0	0	0	0	0	0	0	0	0	0	0	0	0	0	0	0	0	0	0	0	0	0	0	0	0	0	0	0	0	0	0	0	0	0	0	0	0	0	0	0	0	0	0	0	0	0	0	0	0	0	0	0	0	0	0	0	0	0	0	0	0	0	0	0	0	0	0
ENSMUSG00000104423	A030005K14Rik	0	0	0	0	0	0	0	0	0	0	0	0	0	0	0	0	0	0	0	0	0	0	0	0	0	0	0	0	0	0	0	0	0	0	0	0	0	0	0	0	0	0	0	0	0	0	0	0	0	0	0	0	0	0	0	0	0	0	0	0	0	0	0	0	0	0	0	0	0	0	0	0	0	0	0	0	0	0	0	0	0	0	0	0	0	0	0	0	0	0	0	0	0	0	0	0	0	0	0	0	0	0	0	0	0	0	0	0	0	0	0	0	0	0	0	0	0	0	0	0	0	0	0	0	0	0	0	0	0	0	0	0	0	0	0	0	0	5	0	0	0	0	0	0	0	0	0	0	1	0	0	0	0	0	0	0	0	0	0	0	0	0	0	0	0	0	0	0	0	0	0	0	0	0	0	0	0	0	0	0	0	0	0	0	0	0	0	0	0	0	0	0	0	0	0	0	0	0	0	0	0	0	0	0	0	0	0	0	0	0	0	0	0	0	0	0	0	0	0	0	0	0	0	0	0
ENSMUSG00000101315	Krtap28-13	0	0	0	0	0	0	0	0	0	0	0	0	0	0	0	0	0	0	0	0	0	0	0	0	0	0	0	0	0	0	0	0	0	0	0	0	0	0	0	0	0	0	0	0	0	0	0	0	0	0	0	0	0	0	0	0	0	0	0	0	0	0	0	0	0	0	0	0	0	0	0	0	0	0	0	0	0	0	0	0	0	0	0	0	11	0	0	0	0	0	0	0	0	0	0	0	0	0	0	0	0	0	0	0	0	0	0	0	0	0	0	0	0	0	0	0	0	0	0	0	0	0	0	0	0	0	0	0	0	0	0	0	0	0	0	0	0	0	0	0	0	0	0	0	0	0	0	0	1	0	0	0	0	0	0	0	0	0	0	0	0	0	0	0	0	0	0	0	0	0	0	0	0	0	0	0	0	0	0	0	0	0	0	0	0	0	0	0	0	0	0	0	0	0	0	0	0	0	0	0	0	0	0	0	0	0	0	0	0	0	0	0	0	0	0	0	0	0	0	0	0	0	0	0	0
ENSMUSG00000053161	Daw1	0	0	0	0	0	0	0	0	0	0	0	0	0	0	0	0	0	0	0	0	0	0	0	0	0	0	0	0	0	0	0	0	0	0	0	0	0	0	0	0	0	0	0	0	0	0	0	0	0	0	0	0	0	0	0	0	0	0	0	0	0	0	0	0	0	0	0	0	0	0	0	0	0	0	0	0	0	0	0	0	0	0	0	0	0	0	0	0	0	0	0	0	0	0	0	0	0	0	0	0	0	0	0	0	0	0	0	0	0	0	0	0	0	0	0	0	0	0	0	0	0	0	0	0	0	0	0	0	0	0	0	0	0	0	0	0	0	0	0	0	0	0	0	0	0	0	0	0	0	0	0	0	0	0	0	0	0	0	0	0	0	0	0	0	0	0	0	0	0	0	0	0	0	0	0	0	0	0	0	0	0	0	0	0	0	0	0	0	0	0	0	0	0	0	0	0	0	0	0	0	0	0	0	0	0	0	0	0	0	0	0	0	0	0	0	0	0	0	0	0	0	0	0	0	0
ENSMUSG00000026163	Sphkap	0	0	0	0	0	0	0	0	0	0	0	0	0	0	0	0	0	0	0	0	0	0	0	0	0	0	6	0	0	0	0	0	0	0	0	0	0	0	0	0	0	0	0	0	0	0	0	0	0	0	0	0	0	0	0	0	0	0	0	0	0	0	0	0	0	0	0	0	0	0	0	0	0	0	0	0	0	0	0	0	0	0	0	0	0	0	0	0	0	0	0	0	0	0	0	0	0	0	0	0	0	0	0	0	0	0	0	0	0	0	0	0	0	0	0	0	0	0	0	0	0	0	0	0	0	0	0	0	0	0	0	0	0	0	0	0	0	0	0	0	0	0	0	0	0	0	0	0	0	0	0	0	0	0	0	0	0	0	0	0	0	0	0	0	0	0	0	0	0	0	0	0	0	0	0	0	0	0	0	0	0	0	0	0	0	0	0	0	0	0	0	0	0	0	0	0	0	0	0	0	0	0	0	0	0	0	0	0	0	0	0	0	0	0	0	0	0	0	0	0	0	0	0	0	0
ENSMUSG00000100580	4933436I20Rik	0	0	0	0	0	0	0	0	0	0	0	0	0	0	0	0	0	0	0	0	0	0	0	0	0	0	0	0	0	0	0	0	0	0	0	0	0	0	0	0	0	0	0	0	0	0	0	0	0	0	0	0	0	0	0	0	0	0	0	0	0	0	0	0	0	0	0	0	0	0	0	0	0	0	0	0	0	0	0	0	0	0	0	0	0	0	0	0	0	0	0	0	0	0	0	0	0	0	0	0	0	0	0	0	0	0	0	0	0	0	0	0	0	5	0	0	0	0	0	0	0	0	0	0	0	0	0	0	0	0	0	0	0	0	0	0	0	0	0	0	0	0	0	0	0	0	0	0	0	0	0	0	0	0	0	0	0	0	0	0	0	0	0	0	0	0	0	0	0	0	0	0	0	0	0	0	0	0	0	0	0	0	0	0	0	0	0	0	0	0	0	0	0	0	0	0	0	0	0	0	0	0	0	0	0	1	0	0	0	0	0	0	0	0	0	0	0	0	0	0	0	0	0	0	0
ENSMUSG00000045658	Pid1	0	0	0	0	0	0	0	1	0	161	0	1	0	0	1988	0	0	0	0	0	0	0	0	0	0	0	0	0	0	0	0	0	0	0	0	0	0	0	0	1356	0	4839	240	1749	0	0	0	0	0	0	0	0	0	0	0	0	0	0	0	685	0	0	0	0	0	0	0	0	0	0	0	0	0	161	0	1	0	0	0	0	0	0	0	0	0	1576	0	2	0	0	0	0	0	0	0	0	0	0	0	17	1	0	0	0	0	0	0	0	0	0	17	0	0	0	0	0	0	0	0	0	0	0	0	0	18	5	0	0	962	156	0	0	0	0	0	0	0	144	0	0	0	0	4	0	0	0	0	0	0	0	0	0	0	0	0	0	0	0	0	0	0	0	0	0	0	0	0	0	0	0	0	0	0	0	0	0	0	4	0	0	0	0	0	71	0	0	0	0	0	0	0	0	0	0	0	0	0	0	0	0	0	0	0	0	0	0	0	0	0	0	0	0	0	0	0	138	0	0	0	0	0	0	0	0	0
ENSMUSG00000098851	Mir6353	0	0	0	0	0	0	0	0	0	4	0	0	0	0	0	0	0	0	0	0	0	0	0	0	0	0	0	0	0	0	0	0	0	0	0	0	0	0	0	0	0	0	0	0	0	0	0	0	0	0	0	0	0	0	0	0	0	0	0	0	0	0	0	0	0	0	0	0	0	0	0	0	0	0	0	0	0	0	0	0	0	0	0	0	0	0	0	0	0	0	0	0	0	0	0	0	0	0	0	0	0	0	0	0	0	0	0	0	0	0	0	0	0	0	0	0	0	0	0	0	0	0	0	0	0	0	0	0	0	0	0	0	0	0	0	0	0	0	0	0	0	0	0	0	0	0	0	0	0	0	0	0	0	0	0	0	0	0	0	0	0	0	0	0	0	0	0	0	0	0	0	0	0	0	0	0	0	0	0	0	0	0	0	0	0	0	0	0	0	0	0	0	0	0	0	0	0	0	0	0	0	0	0	0	0	0	0	0	0	0	0	0	0	0	0	0	0	0	0	0	0	0	0	0	0
ENSMUSG00000036766	Dner	0	0	0	0	0	0	0	0	0	0	0	0	0	0	0	2	0	0	0	0	0	0	0	0	0	0	1	0	0	0	0	0	0	0	0	0	0	0	0	0	0	0	0	0	0	0	0	0	0	0	0	0	0	0	0	0	0	0	0	0	0	0	0	0	0	0	0	0	0	0	0	0	0	0	0	0	0	0	0	0	0	0	1	0	0	0	0	0	0	0	0	0	0	0	0	0	0	0	0	958	0	0	0	0	1	0	0	1	0	0	0	0	0	0	0	0	0	0	0	0	0	0	0	0	0	0	0	0	0	0	0	0	0	0	0	0	0	6	0	0	0	0	0	0	0	0	0	0	0	0	0	0	0	0	0	0	0	0	0	0	0	0	0	0	0	0	0	0	0	0	0	0	0	0	2	0	0	0	0	0	0	0	0	0	0	0	0	0	0	0	0	0	0	0	0	0	0	0	0	0	0	0	0	0	0	0	0	0	0	0	0	0	0	2	0	1	0	0	0	0	0	0	0	0	0
ENSMUSG00000026219	Trip12	111	0	705	1685	1566	7988	94	0	75	0	0	408	179	0	287	0	0	0	0	1225	1	1	686	0	15	0	12	145	515	518	676	253	41	1	309	0	1062	0	0	2155	0	306	189	1	2	2770	2	0	0	0	5	4	255	0	21	1	0	84	1	0	334	1	833	1	516	3	108	0	3	781	54	503	2	1714	248	510	4	2	675	2	1000	1	0	1975	1861	481	1045	206	1	4	228	3	884	533	752	1816	0	8	9542	266	374	0	2	78	0	0	330	2018	1147	1	1418	95	1	280	1762	0	1066	3308	38	929	0	45	0	0	1631	77	4433	0	251	279	10	0	21	0	0	396	618	83	1	41	0	0	0	96	0	687	7	108	46	67	0	0	0	0	0	8	171	298	0	3	0	0	6	0	13	52	264	0	8	920	1023	0	70	0	554	0	3	134	0	0	39	2	312	820	0	5110	174	1920	1	41	0	525	0	0	18	3216	1453	171	0	1	1906	59	0	0	1	251	0	0	2915	0	39	0	2	0	284	0	5	7080	78	0	2	0	3672	0	40
ENSMUSG00000073633	Fbxo36	0	0	0	0	0	0	0	0	0	591	0	0	0	0	0	0	0	0	0	7	0	0	0	0	0	0	0	0	0	0	0	0	0	2163	0	0	0	0	0	0	0	1	0	0	0	0	0	0	0	0	0	0	189	0	0	0	0	0	0	14	0	0	0	0	0	0	0	0	0	0	0	0	0	0	0	0	0	0	0	1618	0	0	0	0	0	0	0	0	267	0	0	0	0	0	0	0	0	0	0	0	0	0	0	0	0	0	0	0	0	0	0	0	0	0	0	0	0	0	0	0	0	0	0	0	0	0	0	0	0	0	0	0	0	0	0	0	0	0	0	0	0	0	0	0	0	0	0	487	0	0	0	0	0	0	0	0	0	0	0	0	0	0	0	0	0	0	0	0	0	0	0	0	0	0	0	0	0	0	0	0	0	0	5	0	0	0	0	0	0	0	0	0	0	0	0	0	0	0	0	0	0	0	0	0	0	0	0	0	0	0	0	0	0	0	0	0	0	0	0	0	0	0	0	0	0
ENSMUSG00000026220	Slc16a14	0	0	0	0	0	0	0	0	0	0	0	0	0	0	0	0	0	0	0	0	0	0	0	0	0	0	0	0	0	0	0	0	0	0	0	0	0	0	0	0	0	0	0	0	0	0	0	0	0	0	0	0	0	0	0	0	0	0	0	0	0	0	0	0	0	0	0	0	0	0	0	0	0	0	0	0	0	0	0	0	0	0	0	0	0	0	0	0	0	0	0	0	0	0	0	0	0	0	0	0	0	0	0	0	0	0	0	0	0	0	0	0	0	0	0	0	0	0	0	0	0	0	0	0	0	0	0	0	0	1	0	0	0	0	0	0	0	0	0	0	0	0	0	0	0	0	0	0	0	0	0	0	0	0	0	0	0	0	0	0	0	0	0	0	0	0	0	0	0	0	0	0	0	0	0	0	0	0	0	0	0	0	0	0	0	0	0	0	0	0	0	0	0	0	0	0	0	0	0	0	0	0	0	0	0	0	0	0	0	0	0	0	0	0	0	0	0	0	0	0	0	0	0	0	0
ENSMUSG00000052477	C130026I21Rik	0	0	0	0	0	0	0	0	0	0	0	0	1	0	0	0	0	0	0	0	0	0	0	0	0	0	0	0	0	0	0	0	0	0	0	0	0	0	0	0	0	0	0	0	0	0	0	0	0	0	0	0	0	0	0	0	0	0	0	0	0	0	0	0	0	0	0	0	0	0	0	0	0	0	0	0	0	0	0	0	0	0	0	0	0	0	0	0	0	0	0	0	0	0	0	0	0	0	0	0	0	0	0	0	0	0	0	0	0	0	0	0	0	0	0	0	0	0	0	0	0	0	0	0	0	0	0	0	0	0	0	0	0	0	0	0	0	0	0	0	0	0	0	0	0	0	0	0	0	0	0	0	0	0	0	0	0	0	0	0	0	0	0	0	0	0	0	0	0	0	0	0	0	0	0	0	0	0	0	0	0	0	0	1	0	0	0	0	0	0	0	0	0	0	0	0	0	0	0	0	0	0	0	0	0	5	0	0	0	0	0	0	0	0	0	0	0	0	0	0	1	0	0	0	0
ENSMUSG00000064281	Rpl19-ps1	0	0	0	0	0	0	0	0	0	0	0	0	0	0	0	0	0	0	0	0	0	0	0	0	0	0	0	0	0	0	0	0	0	0	0	0	0	0	0	0	0	0	0	0	0	0	0	0	0	0	0	0	0	0	0	0	0	0	0	0	0	0	0	0	0	0	0	0	0	0	0	0	0	0	0	0	0	0	0	0	0	0	0	0	0	0	0	0	0	0	0	0	0	0	0	0	0	0	0	0	0	0	0	0	0	0	0	0	0	0	0	0	0	0	0	0	0	0	0	0	0	0	0	0	0	0	0	0	0	0	0	0	0	0	0	0	0	0	0	0	0	0	0	1	0	0	0	0	0	0	0	0	0	0	0	0	0	0	0	0	0	0	0	0	0	0	0	0	0	0	0	0	0	0	0	0	0	0	0	0	0	0	0	0	0	0	0	0	0	0	0	0	0	0	0	0	0	0	0	0	0	0	0	0	0	0	0	0	0	0	0	0	0	0	0	0	0	0	0	0	0	0	0	0	0
ENSMUSG00000089844	A530032D15Rik	0	0	0	0	0	0	0	0	0	0	0	0	0	0	0	0	0	0	0	0	0	0	0	0	0	0	0	0	0	0	0	0	0	0	0	0	0	0	0	0	0	0	0	0	0	0	0	0	0	0	0	0	0	0	0	0	0	0	0	0	0	0	0	0	0	0	0	0	0	0	0	0	0	0	0	0	0	0	0	0	0	0	0	0	0	0	0	0	0	0	0	0	0	0	0	0	0	0	0	0	0	0	0	0	0	0	0	0	0	0	0	0	0	0	0	0	0	0	0	0	0	0	0	0	0	0	0	0	0	0	0	0	0	0	0	0	0	0	0	0	0	0	0	0	0	0	0	0	0	0	0	0	0	0	0	0	0	0	0	0	0	0	0	0	0	0	0	0	0	0	0	0	0	0	0	0	0	0	0	0	0	0	0	0	0	0	0	0	0	0	0	0	0	0	0	0	0	0	0	0	0	0	0	0	0	0	0	0	0	0	0	0	0	0	0	0	0	0	0	0	0	0	0	0	0
ENSMUSG00000070034	Sp110	0	0	0	0	0	0	0	0	0	0	0	0	0	0	0	0	0	0	0	0	0	0	0	0	0	0	0	0	0	0	0	0	0	0	0	0	0	0	0	0	0	0	0	0	0	0	0	0	0	0	0	0	0	0	0	0	0	0	0	0	0	0	0	0	0	0	0	0	0	0	0	0	0	0	0	0	0	0	0	0	0	2	0	0	0	0	0	0	0	0	0	0	0	0	0	0	0	0	1	0	0	0	0	0	0	0	0	0	0	0	0	0	0	0	0	0	0	0	0	0	0	0	0	0	0	0	0	0	0	0	0	0	0	0	0	0	0	0	0	0	0	0	0	0	0	0	0	0	0	0	0	0	0	0	0	0	0	0	0	0	0	0	0	0	0	0	0	0	0	0	0	0	0	0	0	0	0	0	0	0	0	0	0	0	0	0	0	0	0	0	0	0	0	0	0	0	0	0	0	0	0	0	0	0	0	0	0	0	0	0	0	0	0	0	0	0	0	0	0	0	0	0	0	0	0
ENSMUSG00000070031	Sp140	0	0	0	0	0	0	0	0	0	0	0	0	0	0	0	0	0	0	0	0	0	0	0	0	0	0	0	0	0	0	0	0	0	0	0	0	0	0	0	0	0	0	0	0	0	0	0	0	0	0	0	0	0	0	0	0	0	0	0	0	0	0	0	0	0	0	0	0	0	0	0	0	0	0	0	0	0	0	0	0	0	0	0	0	0	0	0	0	0	0	0	0	0	0	0	0	0	0	0	0	0	0	0	0	0	0	0	0	0	0	0	0	0	0	0	0	0	0	0	0	0	0	0	0	0	0	0	0	0	0	0	0	0	0	0	0	0	0	0	0	0	0	0	0	0	0	0	0	0	0	0	0	0	0	0	0	0	0	0	0	0	0	0	0	0	0	0	0	0	0	0	0	0	0	0	0	0	0	0	0	0	0	0	0	0	0	0	0	0	0	0	0	0	0	0	0	0	0	0	0	0	0	0	0	0	0	0	0	0	0	0	0	0	0	0	0	0	0	0	0	0	0	0	0	0
ENSMUSG00000026222	Sp100	0	0	0	0	0	0	0	0	0	0	0	0	0	0	0	0	0	0	0	0	0	0	0	0	0	0	0	0	0	0	0	0	0	0	0	0	0	0	0	0	0	0	0	0	0	0	0	0	0	0	0	0	0	0	0	0	0	0	0	0	0	0	0	0	0	0	0	0	0	0	0	0	0	0	0	0	0	0	0	0	0	0	0	0	0	0	0	0	0	0	0	0	0	0	0	0	0	0	0	0	0	0	0	0	0	0	0	0	0	0	0	0	0	0	0	0	0	0	0	0	0	0	1	0	0	0	0	0	0	0	0	0	0	0	0	0	0	0	0	0	0	0	0	0	0	0	0	0	0	0	0	0	0	0	0	0	0	0	0	0	0	0	0	0	0	0	0	0	0	0	0	0	0	0	0	0	0	0	0	0	0	0	0	0	0	0	0	0	0	0	0	0	0	0	0	0	0	0	0	0	0	0	0	0	0	0	0	0	0	0	0	0	0	0	0	0	0	0	0	0	0	0	0	0	0
ENSMUSG00000052760	A630001G21Rik	0	0	0	0	0	0	0	0	0	201	0	1	1	0	0	0	0	0	0	0	0	0	0	0	0	0	0	0	0	0	0	0	0	0	0	0	0	0	0	0	0	0	0	0	1	0	0	0	0	0	0	0	0	0	0	0	0	0	0	0	0	0	0	0	0	0	424	0	0	0	0	0	0	0	0	0	0	0	0	0	0	0	0	0	0	0	0	0	0	0	0	0	0	0	0	0	0	0	0	0	0	0	0	0	0	0	0	0	0	0	0	0	0	0	5	0	0	0	0	0	0	0	0	0	0	0	0	0	0	0	0	0	0	0	0	0	0	0	0	0	0	0	0	0	0	0	0	0	0	0	0	0	0	0	0	0	0	0	0	0	0	0	0	0	0	0	0	0	0	0	0	0	0	0	0	0	0	0	0	3	0	0	0	0	0	0	0	0	0	0	0	0	0	0	0	0	0	0	0	0	0	0	0	0	0	0	0	0	0	0	0	0	0	0	0	0	0	0	0	0	0	0	0	0	0
ENSMUSG00000098634	Mir8096	0	0	0	0	0	0	0	0	0	0	0	0	0	0	0	0	0	0	0	0	0	0	0	0	0	0	0	0	0	0	0	0	0	0	0	0	0	0	0	0	0	0	0	0	0	0	0	0	0	0	0	0	0	0	0	0	0	0	0	0	0	0	0	0	0	0	0	0	0	0	0	0	0	0	0	0	0	0	0	0	0	0	0	0	0	0	0	0	0	0	0	0	0	0	0	0	0	0	0	0	0	0	0	0	0	0	0	0	0	0	0	0	0	0	0	0	0	0	0	0	0	0	0	0	0	0	0	0	0	0	0	0	0	0	0	0	0	0	0	0	0	0	0	0	0	0	0	0	0	0	0	0	0	0	0	0	0	0	0	0	0	0	0	0	0	0	0	0	0	0	0	0	0	0	0	0	0	0	0	0	0	0	0	0	0	0	0	0	0	0	0	0	0	0	0	0	0	0	0	0	0	0	0	0	0	0	0	0	0	0	0	0	0	0	0	0	0	0	0	0	0	0	0	0	0
ENSMUSG00000100217	9930111H07Rik	0	0	0	0	0	0	0	0	0	0	0	0	0	0	0	0	0	0	0	0	0	0	0	0	0	0	0	0	0	0	0	0	0	0	0	0	0	0	0	0	0	0	0	0	0	0	0	0	0	0	0	0	0	0	0	0	0	0	0	0	0	0	0	0	0	0	0	0	0	0	0	0	0	0	0	0	0	0	0	0	0	0	0	0	0	0	0	0	0	0	0	0	0	0	0	0	0	0	0	0	0	0	0	0	0	0	0	0	0	0	0	0	0	0	0	0	0	0	0	0	0	0	0	0	0	0	0	0	0	0	0	0	0	0	0	0	0	0	0	0	0	0	0	0	0	0	0	0	0	0	0	0	0	0	0	0	0	0	0	0	0	0	0	0	0	0	0	0	0	0	0	0	0	0	0	0	0	0	0	0	0	0	0	0	0	0	0	0	0	0	0	0	0	0	0	0	0	0	0	0	0	0	0	0	0	0	0	0	0	0	0	0	0	0	0	0	0	0	0	0	0	0	0	0	0
ENSMUSG00000036707	Cab39	0	0	293	0	0	2	0	0	0	0	0	0	1899	10	0	0	0	0	0	0	0	1379	269	0	0	0	1	1	0	0	1	1354	0	528	5	0	226	0	0	0	0	700	0	0	0	0	2	0	0	0	0	0	0	0	1048	0	0	0	0	0	0	410	0	0	0	0	0	830	168	0	0	0	0	0	0	0	193	0	0	2318	131	0	30	3074	0	0	0	0	0	4979	2	1	1	146	0	0	0	0	18	0	0	0	4	0	0	0	1	0	1	1	0	0	0	0	0	946	1	133	195	0	0	3	485	0	0	11	113	0	0	583	0	0	2	0	0	41	1	129	1	29	0	0	0	1798	790	0	0	0	0	1	0	0	0	0	0	0	0	0	153	33	1	0	463	8	7	0	0	0	0	0	0	0	45	0	0	0	37	0	0	14	0	4	0	0	0	5790	0	0	0	38	998	17	5	0	135	1	319	8	0	1	0	77	0	0	0	0	1	104	1	0	64	0	0	0	0	4	1033	0	2609	5	0	0	612	1370	0
ENSMUSG00000026223	Itm2c	0	0	0	2565	15	0	0	0	0	0	726	1	0	0	1509	0	14	498	229	0	0	0	0	0	0	0	0	97	0	0	0	1	0	1	369	0	0	0	0	1	0	1489	0	0	0	0	2	0	0	0	1798	1	0	0	0	0	1656	0	0	46	343	0	0	0	1	288	0	0	2	0	1138	0	2160	0	447	0	17	10	0	0	2	11	0	0	0	350	237	110	0	0	1239	0	0	6977	0	0	0	0	39	0	0	0	1146	1380	31	249	4	0	0	0	30	0	0	0	0	0	5346	117	0	0	1	1	2	12	459	0	18	439	4	0	0	0	0	0	0	0	1	10	1	0	0	0	0	371	912	114	0	1400	0	5	2	0	0	0	0	0	34	0	0	0	4	1	31	0	99	2	4528	0	0	12	41	0	2245	0	213	0	0	0	0	7434	3	1	297	25	0	14	0	24	6	0	1858	1355	0	0	6	0	0	0	2	149	23	41	0	0	0	396	3	97	0	0	731	0	0	14	0	0	38	0	1226	0	9614	0	0	0	3
ENSMUSG00000026224	4933407L21Rik	0	0	0	0	0	0	0	0	0	0	0	0	0	1	0	0	0	0	0	0	0	0	0	0	0	0	0	0	0	0	0	0	0	0	0	0	0	0	0	0	0	0	0	0	0	0	0	0	0	0	0	0	0	0	0	0	0	2	0	0	0	0	0	0	0	0	0	0	0	0	0	0	0	0	0	0	0	0	0	0	0	0	0	0	0	0	0	0	0	0	0	0	0	0	0	0	0	0	0	0	0	0	0	0	0	0	0	0	0	0	0	0	0	0	0	0	0	0	2	0	0	0	0	0	0	0	0	0	0	0	0	0	0	0	0	0	0	0	0	0	0	0	0	0	0	0	0	0	0	0	0	0	0	0	0	0	0	0	0	0	0	0	0	0	0	0	0	0	0	0	0	0	0	0	0	0	0	0	0	0	0	0	0	0	0	0	0	0	0	0	0	0	0	0	0	0	0	0	0	0	0	0	0	0	0	0	0	0	0	0	0	0	0	0	0	0	0	0	0	0	0	0	0	0	0
ENSMUSG00000049608	Gpr55	0	0	0	0	0	0	0	0	0	0	0	0	0	0	0	0	0	0	0	0	0	0	0	0	0	0	0	0	0	0	0	0	0	0	0	0	0	0	0	0	0	0	0	0	0	0	0	0	0	0	0	0	0	0	0	0	0	0	0	0	0	0	0	0	0	0	0	0	0	0	0	0	0	0	0	0	0	0	0	0	0	0	0	0	0	0	0	0	0	0	0	0	0	0	0	0	0	0	0	0	0	0	0	0	0	0	0	0	0	0	0	0	0	0	0	0	0	0	0	0	0	0	0	0	0	0	0	0	0	0	0	0	0	0	0	0	0	0	0	0	0	0	0	0	0	0	0	0	0	0	0	0	0	0	0	0	0	0	0	0	0	0	0	0	0	0	0	0	0	0	0	0	0	0	0	0	0	0	0	0	0	0	0	0	0	0	0	0	0	0	0	0	0	0	0	0	0	0	0	0	0	0	0	0	0	0	0	0	0	0	0	0	0	0	0	0	0	0	0	0	0	0	0	0	0
ENSMUSG00000026226	Spata3	0	0	0	0	0	0	0	0	0	0	0	0	0	0	0	0	0	0	0	0	0	0	0	0	0	0	0	0	0	0	0	0	0	0	0	0	0	0	0	0	0	0	0	0	0	0	0	0	0	0	0	0	0	0	0	0	0	0	0	0	0	0	0	0	0	0	0	0	0	0	0	0	0	0	0	0	0	0	0	0	0	0	0	0	0	0	0	0	0	0	0	0	0	0	0	0	0	0	0	0	0	0	0	0	0	0	0	0	0	0	0	0	0	0	0	0	0	0	0	0	0	0	0	0	0	0	0	0	0	0	0	0	0	0	0	0	0	0	0	0	0	0	0	0	0	0	0	0	0	0	0	0	0	0	0	0	0	0	0	0	0	0	0	0	0	0	0	0	0	0	0	0	0	0	0	0	0	0	0	0	0	0	0	0	0	0	0	0	0	0	0	0	0	0	0	0	0	0	0	0	0	0	0	0	0	0	0	0	0	0	0	0	0	0	0	0	0	0	0	0	0	0	0	0	0
ENSMUSG00000026227	2810459M11Rik	0	0	0	0	0	0	0	0	0	0	0	0	0	0	0	0	0	0	0	0	0	0	0	0	0	0	0	0	0	0	0	0	0	0	0	0	0	0	0	0	0	0	0	0	0	0	0	0	0	0	0	0	0	0	0	0	0	0	0	0	0	0	0	0	0	0	0	0	0	0	0	0	43	0	0	0	0	0	0	0	0	0	0	0	0	0	0	0	0	0	0	0	0	0	0	0	0	0	0	0	0	0	0	0	0	0	0	0	0	0	0	0	0	0	0	0	0	0	0	0	0	0	0	0	0	0	0	0	0	0	0	0	0	0	0	0	0	0	0	0	0	0	0	0	0	0	0	0	0	0	0	0	0	0	0	0	0	0	0	0	0	0	0	0	0	0	0	0	0	0	0	0	0	0	0	0	0	0	0	0	0	0	0	0	0	0	0	0	0	0	0	0	0	0	0	0	0	0	0	0	0	0	0	0	0	0	0	0	0	0	0	0	0	0	0	0	0	0	0	0	0	0	0	0	0
ENSMUSG00000026229	Psmd1	0	824	3053	5781	4571	0	0	0	311	0	0	1707	1537	121	4501	2	517	151	104	1	220	0	1055	0	1	255	10	0	0	0	0	47	0	129	0	0	0	342	63	29	12	6192	621	1	0	5	0	0	0	4449	7800	233	287	207	69	8	0	362	1	5	0	752	0	0	0	18	1884	0	332	937	2	7355	3	36	3691	1512	303	0	361	3399	2	0	0	218	2	3397	0	8481	1	0	1649	0	0	0	1605	13444	2	0	0	492	16	0	11271	0	241	4008	422	6232	425	0	0	1	0	66	2	1	1085	4097	1496	1901	0	0	1208	0	2417	0	971	83	0	26	6	0	17	0	0	0	0	998	0	11	0	0	0	5054	301	0	0	121	0	5658	7	0	0	569	0	258	4535	64	153	6	50	0	0	0	0	0	7	0	6	109	38	0	1795	0	2484	68	0	0	31	3	0	71	556	6239	0	5	0	1	63	1	0	272	19	0	113	0	619	362	0	28	0	61	0	0	78	16	4	0	11604	0	7285	0	0	0	792	0	32	0	11770	0	2	0	2	2	1487
ENSMUSG00000026228	Htr2b	0	0	0	0	0	0	0	0	0	0	0	0	0	0	0	0	0	0	0	0	0	0	1	0	0	0	0	0	0	0	1	0	0	0	0	0	0	0	0	0	0	0	0	0	0	0	0	0	0	0	0	0	0	0	0	0	0	0	0	0	0	0	0	0	0	0	0	0	0	0	0	0	0	0	0	0	0	0	0	0	0	0	0	0	0	0	0	0	0	0	0	0	0	0	0	0	0	0	0	0	0	0	0	0	0	0	0	0	0	0	0	0	0	0	0	0	0	0	0	0	0	0	0	0	0	0	0	0	0	0	0	0	0	0	0	0	0	0	0	0	0	0	0	0	0	0	0	0	0	0	0	0	0	0	0	0	0	0	0	0	0	0	0	0	0	0	0	0	0	0	0	0	0	0	0	0	0	0	0	0	0	0	0	0	0	0	0	0	0	0	0	0	0	0	0	0	0	0	0	0	0	0	0	0	0	0	0	0	0	0	0	0	0	0	0	0	0	0	0	0	0	0	0	0	0
ENSMUSG00000062590	Armc9	0	0	0	22	0	0	0	0	0	0	0	1	0	0	0	2	0	0	623	0	0	6986	0	0	0	0	0	0	0	0	119	0	1	0	0	0	0	1	0	1	0	3	0	0	0	0	0	0	0	0	1374	0	0	0	0	0	0	0	0	0	0	0	0	0	0	12812	0	0	0	0	6	0	0	990	0	0	0	13	0	6521	5586	0	0	1	0	0	0	0	0	2	0	0	6	152	0	0	0	0	4	0	0	0	0	0	2	0	2	6	0	0	0	0	0	0	1	0	0	0	1	14	0	1285	0	0	0	0	187	0	0	0	0	0	5	0	0	637	0	0	0	0	0	0	0	0	580	0	0	8	0	0	0	0	0	0	0	0	7	5976	13	0	0	0	0	0	0	22514	0	0	0	1	0	0	0	0	0	0	6	0	0	0	0	4	0	0	0	0	0	0	0	0	0	0	0	0	0	0	0	1	0	0	0	0	0	0	0	0	0	0	2	0	8	0	0	0	80	0	0	0	0	0	0	0	0	0	0
ENSMUSG00000079445	B3gnt7	0	0	0	0	0	0	0	0	0	0	0	0	0	0	0	0	0	0	0	0	0	0	0	0	0	0	0	0	0	0	0	0	0	0	0	0	0	0	0	0	0	0	0	0	0	0	0	0	0	0	0	0	0	0	0	0	0	18	0	0	0	0	0	0	0	0	0	0	0	0	0	0	14	0	0	0	0	0	0	0	0	0	4	0	0	0	0	0	0	0	0	0	0	0	41	0	0	0	0	0	0	0	0	0	0	0	0	0	2	0	0	0	0	0	0	0	0	0	0	0	0	13	0	0	0	0	0	0	0	0	0	0	0	0	0	0	0	0	0	0	0	0	0	0	0	0	0	0	0	0	0	0	0	0	0	0	0	0	0	0	0	0	0	0	0	0	0	0	0	0	0	0	0	0	0	0	0	0	0	0	0	0	0	0	0	0	0	0	0	0	0	0	22	0	0	0	0	0	2	0	0	0	0	0	0	0	0	0	0	0	0	0	0	0	0	0	0	0	0	0	0	0	0	0	0
ENSMUSG00000026234	Ncl	611	849	1457	831	1500	178	681	0	1637	1205	39	2688	980	3097	593	556	2279	6166	518	484	1681	1105	2137	0	6710	703	618	697	1862	2	1059	2	2459	1593	1174	746	54	480	499	2026	873	660	533	186	0	254	22	0	0	367	2041	238	1508	901	1616	78	47	1532	228	125	1226	681	1780	0	626	2276	519	590	1392	1364	1819	1237	5767	976	9399	2883	2423	380	3271	1082	900	1490	9	1114	1	46	7	1136	2246	1254	1365	0	310	303	2894	882	141	0	1292	345	180	1089	0	642	2548	2278	3083	766	2456	62	55	215	668	5321	84	8393	1061	775	1316	50	4120	7075	1203	172	1104	2510	2309	1322	114	1283	291	0	1789	0	1	749	1339	1258	40	1169	1	0	578	0	427	2957	0	1432	99	89	4929	1	0	56	194	1277	8497	1209	4848	549	258	0	10	3	2	113	3832	0	2	0	4361	148	4	0	1643	21	1317	0	60	223	1901	1668	718	6202	0	510	880	25	1670	2941	52	3218	2280	87	448	270	4365	1656	6	0	0	69	0	0	230	137	335	1	194	0	2337	0	113	19	5722	132	11	1	4891	0	5340	0	2	2	6024
ENSMUSG00000104627	mmu-mir-3535	0	0	0	0	0	0	0	0	0	0	0	0	0	0	0	0	0	0	0	0	0	0	0	0	0	0	0	0	0	0	0	0	0	0	0	0	0	0	0	0	0	0	0	0	0	0	0	0	0	0	0	0	0	0	0	0	0	0	0	0	0	0	0	0	0	0	0	0	0	0	0	0	0	0	0	0	0	0	0	0	0	33	0	0	0	0	0	0	0	0	0	0	0	0	0	0	0	0	0	0	0	0	0	0	0	0	0	0	0	0	0	0	0	0	0	0	0	0	0	0	0	0	0	0	0	0	0	0	0	0	0	0	0	0	0	0	0	0	0	0	0	0	0	0	0	0	0	0	0	0	25	0	0	0	0	0	0	0	0	0	0	0	0	0	0	0	0	0	0	0	0	0	0	0	0	0	0	0	0	0	0	0	0	0	0	0	0	0	0	0	0	0	0	0	0	0	0	0	0	0	0	0	0	0	0	0	0	0	0	0	0	0	0	0	0	0	0	0	0	0	0	0	0	0	0
ENSMUSG00000064823	Snord82	0	1	0	0	0	0	0	0	0	0	0	0	0	0	0	0	0	0	0	0	0	0	0	0	0	0	0	0	0	0	0	0	0	0	0	0	0	0	0	0	0	0	0	0	0	0	0	0	0	0	0	0	0	0	0	0	0	0	0	0	0	0	0	0	0	0	0	0	0	0	0	0	0	0	0	0	0	0	0	0	0	0	0	0	0	0	0	0	0	0	0	0	0	0	0	0	0	0	0	0	0	0	0	0	0	0	0	0	0	0	0	0	0	0	0	0	0	0	0	0	0	0	0	0	0	0	0	0	0	0	0	0	0	0	0	0	0	1	1	0	0	0	0	0	0	0	0	0	0	0	0	0	0	0	0	69	2	0	0	0	0	0	0	0	0	0	0	0	0	0	3	0	0	0	0	0	0	0	0	0	0	0	0	0	0	0	0	0	0	0	0	397	0	0	0	0	0	0	0	0	0	0	0	0	0	0	0	0	0	0	0	0	0	0	0	0	0	0	0	0	6	0	0	0	0
ENSMUSG00000073627	C130036L24Rik	0	0	0	0	0	0	0	0	0	0	0	0	0	0	0	0	9	0	0	0	0	0	0	0	0	0	0	0	0	0	0	0	0	0	0	0	0	0	0	0	48	0	0	0	0	0	0	0	0	0	0	0	0	0	0	0	0	0	0	0	0	0	0	0	0	0	0	0	0	0	0	0	0	0	96	0	0	0	0	0	0	0	0	0	0	0	0	0	0	0	0	0	0	0	0	0	0	0	0	0	0	0	53	0	0	0	0	0	0	0	0	0	0	22	0	0	0	0	0	0	0	0	0	0	0	0	0	0	0	0	0	0	0	0	0	0	0	0	0	0	0	0	0	0	1	0	0	0	0	0	0	0	0	0	0	0	0	0	0	0	0	0	0	0	0	0	0	0	0	0	0	0	0	0	0	0	0	0	0	0	0	0	0	0	0	0	0	0	0	0	0	0	0	0	278	0	0	0	0	0	0	0	0	0	0	0	0	0	0	0	0	0	0	0	0	0	12	0	0	0	0	0	0	0	0
ENSMUSG00000101328	Rpl30-ps6	0	0	0	0	0	0	0	0	0	0	0	0	0	0	0	0	0	0	0	0	0	0	0	0	0	0	0	0	0	0	0	0	0	0	0	0	0	0	0	0	0	0	0	0	0	0	0	0	0	0	0	0	0	0	0	0	0	0	0	0	0	0	0	0	0	0	0	0	0	0	0	0	0	0	0	0	0	0	0	0	0	0	0	0	0	0	0	0	0	0	0	0	0	0	0	0	0	0	0	0	0	0	0	0	0	0	0	0	0	0	0	0	0	0	0	0	0	0	0	0	0	1	0	0	0	0	0	0	0	0	0	0	0	0	0	0	0	0	0	0	0	0	0	0	0	0	0	0	0	0	0	0	0	0	0	0	0	0	0	0	0	0	0	0	0	0	0	0	0	0	0	0	0	0	0	0	0	0	0	0	0	0	0	0	0	0	0	0	0	0	0	0	1	0	0	0	0	0	0	0	0	0	0	0	0	0	0	0	0	0	0	0	0	0	0	0	0	0	0	0	0	0	0	0	0
ENSMUSG00000026238	Ptma	2	0	0	4	2	2	1	0	1	1	0	12	12	4	1	0	4	0	3	4	0	1	0	0	8	0	2	1	0	1	0	0	5	2	31	3	1	16	0	1	0	0	0	3	1	0	0	0	0	2	7	1	4	1	1	1	2	3	0	3	1	1	0	2	0	4	0	1	2	37	8	0	0	0	5	2	3	3	0	1	0	501	1	3	1	1	6	1	0	1	1	0	35	1	1	6	0	0	2	38	0	3	2	1	0	2	4	0	25	0	3	4	0	0	0	7	3	1	1	2	0	1	1	1	3	0	2	2	0	0	5	0	2	0	0	1	0	0	2	1	0	0	1	1	184	4	0	1	2	3	0	0	0	0	2	45	4	2	2	3	1	0	0	11	6	0	62	0	0	2	1	3	1	0	1	98	0	0	1	2	4	2	12	137	0	2	2	8	0	0	94	1	0	2	1	0	3	0	0	0	0	0	0	0	3	0	1	3	21	0	5	0	0	1	11	0	1	2	409	0	3	0	1	0	28
ENSMUSG00000026239	Pde6d	0	0	56	0	354	0	0	0	0	0	0	0	0	0	153	0	0	0	740	0	0	0	0	0	101	0	1	0	0	0	1	0	434	3	0	57	0	3265	0	1	0	0	7	0	0	0	0	0	0	1636	177	220	1793	0	0	0	1261	0	0	0	0	40	0	0	0	0	0	0	0	558	0	65	1	300	277	0	0	0	1	0	0	0	0	6	0	0	0	0	0	0	1990	0	0	0	0	3	0	0	234	2	0	0	0	149	0	3294	0	13	1047	650	2	0	0	0	0	0	0	0	51	66	0	82	1030	72	49	99	2	0	0	1648	0	0	0	0	0	0	0	443	0	0	0	0	0	0	308	0	0	0	0	0	0	0	0	0	0	0	55	0	0	2	0	0	0	0	3479	15970	4	0	0	0	0	0	0	0	0	0	0	0	0	0	0	0	0	1	0	0	0	0	1038	0	326	0	6	0	2	0	171	0	2	0	0	0	0	0	42	0	0	0	0	0	0	0	0	113	0	0	0	0	0	0	0	0	0	0	1
ENSMUSG00000026240	Cops7b	0	0	0	239	0	0	0	0	0	3	0	0	227	0	5	0	0	0	194	0	0	5158	0	0	0	0	0	0	0	0	0	0	0	0	0	13	0	1	18	0	0	0	0	1	0	0	0	0	0	1	300	0	2	0	0	0	509	1715	0	0	0	0	9	0	16	604	0	0	0	0	0	1623	0	1011	0	0	0	0	0	0	0	0	0	0	1	639	0	0	0	1	0	0	0	889	3	0	0	0	0	0	0	0	0	0	0	0	1	0	0	19	0	0	0	0	0	0	5	0	3	0	0	3	0	0	0	0	0	509	0	0	0	0	0	0	0	0	0	0	0	0	0	0	0	0	0	0	0	62	13	0	0	0	0	0	0	0	3431	0	0	5	2	0	0	0	2	0	0	0	0	49	0	0	0	0	7869	0	0	0	0	0	0	2693	291	3	0	0	0	49	31	0	0	0	0	0	0	0	1596	0	0	0	0	0	0	0	0	0	0	0	0	0	43	0	0	37	2	14	461	1	0	22	95	0	0	0	0
ENSMUSG00000026241	Nppc	0	0	0	0	0	0	32	0	1	0	0	0	0	0	0	0	0	0	0	0	0	0	0	0	0	0	0	0	0	0	0	0	0	0	0	158	0	0	0	0	0	0	0	0	0	0	0	0	0	0	0	14	0	0	0	0	0	0	1695	0	0	0	0	0	0	0	0	0	0	0	0	0	0	0	0	0	0	0	0	0	0	0	0	0	0	0	0	0	0	0	222	0	0	0	0	0	0	0	0	0	0	0	476	0	0	0	0	0	0	0	0	0	0	0	0	0	0	0	0	0	2	0	0	0	0	0	0	0	0	0	0	0	0	0	0	0	0	0	0	0	0	0	0	0	0	0	0	0	0	0	0	0	0	0	0	0	0	0	0	0	0	0	0	0	0	0	0	0	0	0	0	0	0	0	0	0	0	0	0	0	0	0	0	0	0	0	0	0	0	0	0	0	0	0	0	0	0	0	0	0	0	0	0	0	0	0	0	0	0	0	0	0	0	0	0	0	0	0	0	0	0	0	0	0	0
ENSMUSG00000053333	Dis3l2	0	0	0	0	0	0	5	0	0	0	0	0	1	0	848	0	0	178	0	2	419	0	0	0	0	0	0	0	0	0	13	0	0	0	474	0	0	0	0	0	0	0	0	0	0	0	0	0	0	0	0	0	0	0	0	668	0	1	0	0	3	0	0	0	0	0	5	0	0	0	0	0	0	1	0	0	0	0	0	50	0	0	0	1	1	0	0	0	275	0	0	0	0	0	0	0	0	0	932	0	3	116	0	0	1	0	0	0	0	9445	0	0	2	0	0	1	0	0	0	0	496	0	0	0	406	0	0	1	0	0	0	0	0	0	0	0	3645	0	1	553	0	0	0	3872	265	1	0	1	0	0	0	0	0	0	0	0	56	0	3	0	0	0	4128	0	0	0	0	0	0	0	0	0	0	0	0	0	0	0	0	15	0	0	0	0	0	0	0	0	0	0	0	20	0	0	0	411	35	1121	0	0	0	0	0	0	96	0	1687	0	0	0	100	0	0	0	0	0	0	0	0	0	0	0	0	0	2437
ENSMUSG00000026246	Alppl2	0	0	0	0	0	0	0	0	0	0	0	0	0	0	0	0	0	0	0	0	0	0	0	0	0	0	0	0	0	0	0	0	0	0	0	0	0	0	0	0	0	0	0	0	0	0	0	0	0	0	0	0	0	0	0	0	0	0	0	0	0	0	0	0	0	0	0	0	0	0	0	0	0	0	0	0	0	0	0	0	0	0	0	0	0	0	0	0	0	0	0	0	0	0	0	0	0	0	0	0	0	0	0	0	0	0	0	0	0	0	0	0	0	0	0	0	0	0	0	0	0	0	0	0	0	0	0	0	0	0	0	0	0	0	0	0	0	0	0	0	0	0	0	0	0	0	0	0	0	0	0	0	0	0	0	0	0	0	0	0	0	0	0	1	0	0	0	0	0	0	0	0	0	0	0	0	0	0	0	0	0	0	0	0	0	0	0	0	0	0	0	0	0	0	0	0	0	0	0	0	0	0	0	0	0	0	0	0	0	0	0	0	0	0	0	0	0	0	0	0	0	0	0	0	0
ENSMUSG00000079440	Alpi	0	0	0	0	0	0	0	0	0	0	0	0	0	0	0	0	0	0	0	0	0	0	0	0	0	0	0	0	0	0	0	0	0	0	0	0	0	0	0	0	0	0	0	0	0	0	0	0	0	0	0	0	0	0	0	0	0	0	0	0	0	0	0	0	0	0	0	0	0	0	0	0	0	0	0	0	0	0	0	0	0	0	0	0	0	0	0	0	0	0	0	0	0	0	0	0	0	0	0	0	0	0	0	0	0	0	0	0	0	0	0	0	0	0	0	0	0	0	0	0	0	0	0	0	0	0	0	0	0	0	0	0	0	0	0	0	0	0	0	0	0	0	0	0	0	0	0	0	0	0	0	0	0	0	0	0	0	0	0	0	0	0	0	0	0	0	0	0	0	0	0	0	0	0	0	0	0	0	0	0	0	0	0	0	0	0	0	0	0	0	0	0	0	0	0	0	0	0	0	0	0	0	0	0	0	0	0	0	0	0	0	0	0	0	0	0	0	0	0	0	0	0	0	0	0
ENSMUSG00000036500	Akp3	0	0	0	1	0	0	0	0	0	0	0	0	0	0	0	0	0	0	0	0	0	0	0	0	0	0	0	1	0	0	0	0	0	0	0	0	0	0	0	0	0	0	0	0	0	0	0	0	0	0	0	0	0	0	0	0	0	0	0	0	0	0	0	0	0	0	0	0	0	0	0	0	0	0	0	0	0	0	0	0	0	0	0	0	0	0	0	0	0	0	0	0	1	0	0	0	0	0	0	17	0	0	0	0	0	0	0	0	2	0	0	0	0	0	0	0	0	0	0	0	0	0	0	0	0	0	0	2	0	0	0	0	0	0	0	0	0	0	0	0	0	0	0	0	2	0	0	0	0	0	0	0	0	0	0	0	0	0	0	0	0	0	0	0	0	0	0	0	0	0	0	0	0	0	0	0	0	0	0	0	0	0	0	0	0	0	0	0	0	0	0	0	0	0	0	0	1	0	0	0	0	0	0	0	0	0	0	0	0	0	0	0	0	0	0	0	0	0	0	0	0	0	0	0	0
ENSMUSG00000026247	Ecel1	0	0	0	0	0	0	0	0	0	0	0	0	0	0	0	0	0	0	0	0	0	0	0	0	0	0	0	0	0	0	0	0	0	0	0	0	0	0	0	0	0	0	0	0	0	0	0	0	0	0	0	0	0	0	0	0	0	0	0	0	0	0	0	0	0	0	0	0	0	0	0	0	0	0	0	0	0	0	0	0	0	0	0	0	0	0	0	0	0	0	0	0	0	0	0	0	0	0	0	0	0	0	0	0	0	0	0	0	0	0	0	0	0	0	0	0	0	0	0	0	0	0	0	0	0	0	0	0	0	0	0	0	0	0	0	0	0	0	0	0	0	0	0	0	0	0	0	0	0	0	0	0	0	0	0	0	0	0	0	0	0	0	0	0	0	0	0	0	0	0	0	0	0	0	0	0	0	0	0	0	0	0	0	0	0	0	0	0	0	0	0	0	0	0	0	0	0	0	0	0	0	0	0	0	0	0	0	0	0	0	0	0	0	0	0	0	0	0	0	0	0	0	0	0	0
ENSMUSG00000026251	Chrnd	0	0	0	0	0	0	0	0	0	0	0	0	0	0	0	0	0	0	0	0	0	0	0	0	0	0	0	0	0	0	0	0	0	0	0	0	0	0	0	0	0	0	0	0	0	0	0	0	0	0	0	0	0	0	0	0	0	0	0	0	0	0	0	0	0	0	0	0	0	0	0	0	0	0	0	0	0	0	0	0	0	0	0	0	0	0	0	0	0	0	0	0	0	0	0	0	0	0	0	0	0	0	0	0	0	0	0	0	0	0	0	0	0	0	0	0	1	0	0	0	0	0	0	0	0	0	0	0	0	0	0	0	0	0	0	0	0	0	0	0	0	0	0	0	0	0	0	0	0	0	0	0	0	0	0	0	0	0	0	0	0	0	0	0	0	0	0	0	0	0	0	0	0	0	0	0	0	0	0	0	0	0	0	0	0	0	0	0	0	0	0	0	0	0	0	0	0	0	0	0	0	0	0	0	0	0	0	0	0	0	0	0	0	0	0	0	0	0	0	0	0	0	0	0	0
ENSMUSG00000026253	Chrng	0	0	0	0	0	0	0	0	0	0	0	0	0	0	0	0	0	0	0	0	0	0	0	0	0	0	0	1	0	0	0	0	0	0	0	0	0	0	0	0	0	0	0	0	0	0	0	0	0	0	0	0	0	0	0	0	0	0	0	0	0	0	0	0	0	0	0	0	0	0	0	0	0	1	0	0	0	0	0	0	0	0	0	1	0	0	0	0	0	0	0	0	0	0	0	0	0	0	0	0	0	0	0	0	0	0	0	0	0	0	0	0	0	0	0	0	0	0	0	0	0	0	0	0	0	0	2	0	0	0	0	0	0	0	0	0	0	0	0	0	0	0	0	0	0	0	0	0	0	0	0	0	0	0	0	0	0	0	0	0	0	0	0	0	0	0	0	0	0	0	0	0	0	0	0	0	0	0	0	0	0	0	0	0	0	0	0	0	0	0	0	0	0	0	0	0	0	0	0	0	0	0	0	0	0	0	0	0	0	0	0	0	0	0	0	0	0	0	0	0	0	0	0	0	0
ENSMUSG00000026254	Eif4e2	0	2689	90	295	2711	0	0	0	0	0	0	1294	1	0	1316	0	1319	3445	1	1	0	0	2851	602	2363	0	1962	247	547	0	0	0	0	0	0	649	4370	1442	2727	0	0	0	0	0	0	3942	8	0	3	0	44	37	0	0	0	0	0	1288	0	1346	587	42	1152	824	0	0	195	419	79	1	0	2	0	347	0	243	875	10	2257	1705	0	0	0	1549	13	291	0	0	0	518	44	0	330	19	667	1314	30	0	23	2	0	0	1	0	0	92	524	2	0	1847	891	0	0	0	0	0	3291	4090	0	0	13231	547	0	9	20	0	19	0	0	0	0	0	3	0	0	701	73	0	0	106	0	0	487	0	13	0	0	0	0	580	178	0	0	0	0	217	105	0	0	0	733	0	32	0	0	0	0	0	3	0	1	4	0	0	1405	0	0	0	0	0	16	4	1578	173	0	0	0	0	0	35	0	80	0	451	1	0	8114	13	0	25	16	14	0	0	0	0	0	0	0	0	0	0	0	1	12	0	0	0	31	0	0	0	4	0	30
ENSMUSG00000026255	Efhd1	0	0	0	0	0	0	0	0	0	0	0	0	0	0	0	0	0	0	0	0	0	0	0	0	0	0	0	0	0	0	0	0	0	0	0	0	0	0	0	0	0	0	0	0	0	0	0	0	0	0	0	0	0	0	0	0	0	0	0	0	0	0	0	0	0	0	0	0	0	0	0	0	0	0	0	0	0	0	0	0	0	0	0	0	0	0	0	0	0	0	0	0	0	0	0	0	0	0	0	0	0	0	0	0	0	0	0	0	0	0	0	0	0	0	0	0	0	0	0	0	0	0	0	0	0	0	0	0	0	0	0	0	0	0	0	0	0	0	0	0	0	0	0	0	0	0	0	0	0	0	0	0	0	0	0	0	0	0	0	0	0	0	0	0	0	0	0	0	0	0	0	0	0	0	0	0	0	0	0	0	0	0	0	0	0	0	0	0	0	0	0	0	0	0	0	0	0	0	0	0	0	0	0	0	0	0	0	0	0	0	0	0	0	0	0	0	0	0	0	0	0	0	0	0	0
ENSMUSG00000048000	Gigyf2	0	0	0	0	0	1494	39	0	379	1	0	1519	0	0	140	65	0	0	758	0	2	637	0	0	1	0	2306	170	1	0	1952	2	0	0	0	0	1	0	0	0	0	1354	2	376	0	0	0	0	0	0	0	0	713	0	0	123	0	0	0	0	0	2879	8	0	5779	0	0	0	1022	24	140	13	0	126	1	0	236	0	0	822	0	493	57	16	658	1	13070	0	4	0	0	0	0	0	479	0	0	0	25	59	0	597	4401	4786	460	0	1013	5	23	0	0	0	1	0	0	0	0	0	1	976	352	0	868	1	9	90	1	44	0	6	0	0	0	0	0	0	13	0	1	2	0	0	0	380	0	5529	0	0	5	311	6	0	0	0	0	79	0	0	0	110	36	0	0	0	1	0	133	0	0	0	0	7	0	0	0	0	1	2	0	3803	5	100	0	0	0	0	1	0	1	0	13	1	28	12062	1	0	324	378	0	0	10	5	0	0	0	1	1	1662	12	0	0	0	0	2863	59	0	1	0	1108	2	10	0	0	0	4
ENSMUSG00000079436	Kcnj13	0	0	0	0	0	0	0	0	15	0	0	0	0	0	0	0	0	0	0	0	0	0	0	0	0	0	0	0	0	0	0	0	0	0	0	0	0	0	0	0	0	0	0	0	0	0	0	0	0	0	0	0	0	0	0	0	0	0	0	0	0	0	0	0	0	0	0	0	0	0	0	0	0	0	0	0	0	0	0	0	0	0	0	0	0	0	0	0	0	0	0	0	0	0	0	0	0	0	0	0	0	0	0	0	0	0	0	10	0	0	0	0	1	0	0	0	0	0	0	2496	0	0	0	0	0	0	0	0	0	1682	0	0	0	0	1	0	0	0	0	0	0	0	0	0	0	0	0	0	0	0	0	0	0	0	0	0	0	0	0	0	0	0	0	0	0	0	0	0	0	0	0	37	0	0	0	0	0	0	0	0	8814	0	0	0	0	0	0	0	0	0	0	0	0	0	0	0	0	0	0	0	9766	0	0	0	0	0	0	0	0	0	0	0	0	0	0	0	0	0	0	0	0	0	0	0	0
ENSMUSG00000026258	3110079O15Rik	0	0	0	0	0	0	0	0	0	0	0	0	0	0	0	35	0	0	0	0	0	0	0	0	0	0	0	0	0	0	0	0	0	0	0	0	0	0	0	0	0	0	0	0	0	0	0	0	0	0	0	0	0	0	0	0	0	0	0	0	0	0	0	0	0	0	507	0	0	0	0	0	0	0	0	0	0	0	0	0	0	0	0	0	0	0	0	0	0	0	0	0	0	0	0	0	0	0	0	0	0	0	0	0	0	0	0	0	0	0	0	0	0	0	0	0	0	0	0	0	0	0	0	0	0	0	0	0	0	0	0	0	0	0	0	0	0	0	0	0	0	0	0	0	0	0	0	0	0	0	0	0	0	0	0	0	0	0	0	0	0	0	0	0	0	0	0	0	0	0	0	0	0	0	0	0	0	0	0	0	0	0	0	0	0	0	0	0	0	0	0	0	0	0	0	0	0	0	0	0	0	0	0	0	0	0	0	0	0	0	0	0	0	0	0	0	0	0	0	0	0	0	0	0	0
ENSMUSG00000026259	Ngef	0	0	0	0	0	0	0	0	0	0	0	0	0	0	0	0	0	0	0	0	0	0	0	0	0	0	0	0	0	0	0	0	0	0	0	0	0	0	0	0	0	0	0	0	0	0	0	0	0	0	0	0	0	0	0	0	0	0	0	0	0	0	0	0	0	0	0	0	0	1	0	0	0	0	0	0	0	0	0	0	0	0	0	0	0	0	0	0	0	0	0	0	0	0	0	0	0	0	0	0	0	0	0	0	0	0	0	0	0	0	0	0	0	0	0	0	0	0	0	0	0	0	0	0	0	0	0	0	0	0	0	0	0	0	0	0	0	0	0	0	0	0	0	0	0	0	0	0	0	0	0	0	0	0	0	0	0	0	0	0	0	0	0	0	0	0	0	0	0	0	0	0	0	0	0	0	0	0	0	0	0	0	0	0	0	0	0	0	0	0	0	0	0	0	0	0	0	0	0	0	0	0	0	0	0	0	0	0	0	0	0	0	0	0	0	0	0	0	0	0	0	0	0	0	0
ENSMUSG00000026288	Inpp5d	0	0	0	0	0	0	0	0	0	0	0	0	0	0	0	0	0	0	0	0	0	0	0	0	0	0	0	0	0	0	0	0	0	0	0	0	0	0	0	0	0	2	0	0	0	0	0	0	0	0	0	0	0	0	0	0	0	0	0	0	0	0	0	0	0	0	0	0	0	0	0	0	0	0	0	0	0	0	0	0	0	0	0	0	0	0	0	0	0	0	0	0	0	0	0	0	0	0	0	0	0	0	0	0	0	0	0	0	0	0	0	0	0	0	0	0	0	0	0	0	0	0	0	0	0	0	0	0	0	0	0	0	0	0	0	0	0	0	0	0	0	0	0	0	0	0	0	0	0	0	0	0	0	0	0	0	0	0	0	0	0	0	0	0	0	0	0	0	0	0	0	0	0	0	0	0	0	0	0	0	0	0	0	0	0	0	0	0	0	0	0	0	0	0	0	0	0	0	0	0	0	0	0	0	0	0	0	0	0	0	0	0	0	0	0	0	0	0	0	0	0	0	1	0	0
ENSMUSG00000026289	Atg16l1	0	0	0	0	1	0	0	0	0	129	0	283	10	0	0	1	0	1	43	0	24	0	1	0	0	0	0	0	0	0	3	181	0	0	0	0	0	0	0	0	0	0	1	1	0	0	0	0	0	0	2	0	0	0	0	0	0	0	1	0	1822	0	0	0	0	0	0	12	0	1	0	0	0	0	1	1246	1	0	0	1	0	0	0	0	6	0	0	0	0	1	0	0	1	0	0	29	0	0	0	0	0	0	0	0	0	0	0	0	0	0	0	0	0	0	0	86	1	2990	4	0	3786	1	1	0	286	0	4	0	6	0	0	0	182	0	0	0	2	0	1	0	0	0	0	0	1	0	0	15	0	0	3590	0	0	0	0	0	0	0	1	0	0	2	20987	0	0	1	0	0	0	0	0	0	0	0	112	206	0	0	0	0	1	3	0	36	0	0	0	61	0	0	1	0	0	9	0	0	0	43	48	0	910	542	0	0	0	0	0	0	1	0	1025	0	0	1	0	2	497	0	4	0	0	0	0	0	0
ENSMUSG00000089281	Scarna6	0	0	0	0	0	0	0	0	0	0	0	0	0	0	0	0	0	0	0	0	0	0	0	0	0	0	0	0	0	0	0	0	0	0	0	0	0	0	0	0	0	0	0	0	0	0	0	0	0	0	0	0	0	0	0	0	0	0	0	0	0	0	0	0	0	0	0	0	0	0	0	0	0	0	0	0	0	0	0	0	0	0	0	0	0	0	0	0	0	0	0	0	0	0	0	0	0	0	0	0	0	0	0	0	0	0	0	0	0	0	0	0	0	0	0	0	0	0	0	0	0	0	0	0	0	0	0	0	0	0	0	0	17	0	0	0	0	0	0	0	0	0	0	0	0	0	0	0	0	0	0	0	0	0	0	0	0	0	0	0	0	0	0	0	0	0	0	0	0	0	0	0	0	0	0	0	0	0	0	0	0	0	0	0	0	0	0	0	0	0	0	0	0	0	0	0	0	0	0	0	0	0	0	0	0	0	0	0	0	0	0	0	0	0	0	0	0	0	0	0	0	0	0	0	0
ENSMUSG00000056055	Sag	0	0	0	0	0	0	0	0	0	0	0	0	0	0	0	0	0	1	0	0	0	0	1	0	4895	0	0	0	0	0	0	0	0	0	0	0	0	0	0	0	109	0	0	0	0	0	0	0	0	0	0	0	0	0	0	0	0	0	0	0	0	0	0	0	0	0	0	0	0	0	0	0	0	0	0	0	0	0	0	0	0	0	0	0	0	0	0	0	0	0	0	0	0	0	1	0	0	0	0	0	0	0	0	0	0	0	0	0	0	0	0	0	0	0	0	0	0	0	0	0	0	0	0	0	0	121	0	0	0	0	0	0	0	0	0	0	0	0	0	0	0	0	0	0	0	0	0	0	0	0	0	0	0	0	0	0	0	0	0	0	0	0	0	0	0	0	0	0	0	0	0	0	0	0	0	0	0	0	0	0	0	0	0	0	0	0	0	0	0	0	0	0	0	0	0	0	0	0	0	0	0	0	0	0	0	0	0	0	0	0	5	0	0	0	0	0	0	0	0	0	0	0	0	0	1
ENSMUSG00000070738	Dgkd	0	0	0	0	0	13	0	0	0	0	0	0	0	893	0	0	0	0	0	0	0	0	0	0	0	0	539	0	24	0	2230	1	0	1	0	1	0	0	0	0	0	4	6234	4	3	0	16	0	0	0	192	0	0	995	0	0	5639	15	0	0	0	5	0	10	0	6	0	0	0	2351	0	0	3	46	7	0	7468	0	14	0	0	0	0	1	0	0	0	0	0	141	0	0	1048	8	0	0	0	0	1	0	0	20	0	0	578	4	1	0	1438	1	0	0	0	1	0	1	0	0	0	0	0	0	0	0	19	0	230	0	0	5	0	0	0	0	0	0	0	0	2	4	0	0	0	5	19	27	0	0	0	0	0	0	0	2	0	0	0	0	0	8	0	0	0	0	0	0	0	0	0	0	0	0	8	0	30	0	0	31	0	13	0	1	0	81	0	0	0	9	0	0	1	0	0	0	0	0	0	0	0	0	2	2	0	0	0	1	9	6	1492	0	0	0	27	0	0	1	2	87	0	0	0	0	0	1	1392
ENSMUSG00000103996	4833421G17Rik	0	0	0	0	0	0	0	0	0	0	0	0	0	0	0	0	0	0	0	0	0	0	2000	0	0	0	714	0	0	0	0	826	0	0	0	0	12	0	0	0	0	0	0	0	0	0	0	0	0	0	0	0	0	0	0	0	0	0	0	365	0	0	0	0	171	0	0	0	0	0	0	0	0	0	0	0	0	0	0	0	1301	0	0	0	0	0	0	825	0	0	0	0	0	0	0	0	0	0	0	0	0	0	0	0	0	390	0	0	48	62	0	0	0	1072	0	0	0	0	0	0	2015	0	0	0	0	0	0	0	0	0	0	0	0	0	0	0	1	0	0	0	0	0	0	0	1018	0	0	508	0	0	0	0	0	0	0	0	0	0	0	0	0	0	0	0	0	0	0	0	0	0	0	0	0	0	0	0	0	0	0	0	0	0	0	0	0	0	0	0	0	0	0	0	0	0	0	0	220	4	0	0	0	0	0	0	0	0	0	0	0	0	0	0	0	0	0	0	0	0	0	0	0	0	0	0	0
ENSMUSG00000005501	Usp40	0	0	519	0	1752	4409	2937	0	0	36	6530	480	0	755	1	28	81	10270	7026	1	0	1	1851	0	0	0	0	193	0	0	87	1176	310	937	461	0	0	2961	66	0	0	187	451	1	0	0	0	0	0	6675	1565	0	0	0	0	36	557	0	1	0	1	0	7	0	141	0	19	1	304	2	2216	812	52	0	0	0	0	0	25	0	0	0	0	0	1212	0	46	1	0	5295	519	2132	0	0	643	0	0	0	0	9	1	0	1	73	1352	371	0	0	197	17	1683	0	0	0	2152	575	83	1212	0	1	0	1	0	0	1843	1	0	1814	637	1	0	0	1	0	0	0	0	0	3	5	1	0	0	0	0	4977	0	966	0	0	0	0	0	603	0	0	1	54	0	1109	0	0	0	0	0	0	0	0	0	0	0	9	0	1	0	1	0	13243	0	0	1	0	1535	1	0	0	0	0	0	0	0	0	29	0	0	0	0	81	0	0	5	552	0	0	0	0	52	0	0	0	7010	0	0	0	10	0	4144	0	413	0	0	0	0	0	2
ENSMUSG00000090175	Ugt1a9	0	0	0	0	0	0	0	0	0	0	0	0	0	0	0	0	0	0	0	0	0	0	0	0	0	0	0	0	0	0	0	0	0	0	0	0	0	0	0	0	0	0	0	0	0	0	0	0	0	0	0	0	0	0	0	0	0	0	0	0	0	0	0	0	0	0	0	0	0	0	0	0	0	0	0	0	0	0	0	0	0	0	0	0	0	0	0	0	0	0	0	0	0	0	0	0	0	0	0	0	0	0	0	0	0	0	0	0	0	0	0	0	0	0	0	0	0	0	0	0	0	0	0	0	0	0	0	0	0	0	0	0	0	0	0	0	0	0	0	0	0	0	0	0	0	0	0	0	0	0	0	0	0	0	0	0	0	0	0	0	0	0	0	0	0	0	0	0	0	0	0	0	0	0	0	0	0	0	0	0	0	0	0	0	0	0	0	0	0	0	0	0	0	0	0	0	0	0	0	0	0	0	0	0	0	0	0	0	0	0	0	0	0	0	0	0	0	0	0	0	0	0	0	0	0
ENSMUSG00000089675	Ugt1a8	0	0	0	0	0	0	0	0	0	0	0	0	0	0	0	0	0	0	0	0	0	0	0	0	1	0	0	0	0	0	0	0	0	0	0	0	0	0	0	0	0	0	0	0	0	0	0	0	0	0	0	0	0	0	0	0	0	0	0	0	0	0	0	0	0	0	0	0	0	0	0	0	0	0	0	0	0	0	0	0	0	0	0	0	0	0	0	0	0	0	0	0	0	0	0	0	0	0	0	0	0	0	0	0	0	0	0	0	0	0	0	0	0	0	0	0	0	0	0	0	0	0	0	0	0	0	0	0	0	0	0	0	0	0	0	0	0	0	0	0	0	0	0	0	0	0	0	0	0	0	0	0	0	0	0	0	0	0	0	0	0	0	0	0	0	0	0	0	0	0	0	0	0	0	0	0	0	0	0	0	0	0	0	0	0	0	0	0	0	0	0	0	0	0	0	0	0	0	0	0	0	0	0	0	0	0	0	0	0	0	0	0	0	0	0	0	0	0	0	0	0	0	0	0	0
ENSMUSG00000090124	Ugt1a7c	0	0	0	0	0	0	0	0	0	0	0	0	0	0	0	0	0	0	0	0	0	0	0	0	0	0	0	0	0	0	0	0	0	0	0	0	0	0	0	0	0	0	0	0	0	0	0	0	0	0	0	0	0	0	0	0	0	0	0	0	0	0	0	0	0	0	0	0	0	0	0	0	0	0	0	0	0	0	0	0	0	0	0	0	0	0	0	0	0	0	0	0	1	0	0	0	0	0	0	0	0	0	0	0	0	0	0	0	0	0	0	0	0	0	0	0	0	0	0	0	0	0	0	0	0	0	0	0	0	0	0	0	0	0	0	0	0	0	0	0	0	0	0	0	0	0	0	0	0	0	0	0	0	0	0	0	0	0	0	0	0	0	0	0	0	0	0	0	0	0	0	0	0	0	0	0	0	0	0	0	0	0	0	0	0	0	0	0	0	0	0	0	0	0	0	0	0	0	0	0	0	0	0	0	0	0	0	0	0	0	0	0	0	0	0	0	0	0	0	0	0	0	0	0	0
ENSMUSG00000090145	Ugt1a6b	0	0	0	0	0	0	0	0	0	0	0	0	0	0	0	0	0	0	0	0	0	0	0	0	0	0	0	0	0	0	0	0	0	0	0	0	0	0	0	0	0	0	0	0	0	0	0	0	0	0	0	0	0	0	0	0	0	0	0	0	0	0	0	0	0	0	0	0	0	0	0	0	0	0	0	0	0	0	0	0	0	0	0	0	0	0	0	0	0	0	0	0	0	0	0	0	0	0	0	0	0	0	0	0	0	0	0	0	0	0	0	0	0	0	0	0	0	0	0	0	0	0	0	0	0	0	0	0	0	0	0	0	0	0	0	0	0	0	0	0	0	0	0	0	0	0	0	0	0	0	0	0	0	0	0	0	0	0	0	0	0	0	0	0	0	0	0	0	0	0	0	0	0	0	0	0	0	0	0	0	0	0	0	0	0	0	0	0	0	0	0	0	0	0	0	0	0	0	0	0	0	0	0	0	0	0	0	0	0	0	0	0	0	0	0	0	0	0	0	0	0	0	0	0	0
ENSMUSG00000054545	Ugt1a6a	0	0	0	0	0	0	0	0	0	0	0	0	0	0	0	0	0	0	0	0	0	0	0	0	0	0	0	0	0	0	0	0	0	0	0	0	0	0	0	0	0	0	0	0	0	0	0	0	0	0	0	0	0	0	0	0	0	0	0	0	0	0	0	0	0	0	0	0	0	0	0	0	0	0	0	0	0	0	0	0	0	0	0	0	0	0	0	0	0	0	0	0	0	0	0	0	0	0	0	0	0	0	0	0	0	0	0	0	0	0	0	0	0	0	0	0	0	0	0	0	0	0	0	0	0	0	0	0	0	0	0	0	0	0	0	0	0	0	0	0	0	0	11	0	0	0	0	0	0	0	0	0	0	0	0	0	0	0	0	0	0	0	0	0	0	0	0	0	0	0	0	0	0	0	0	0	0	0	0	0	0	0	0	0	0	0	0	0	0	0	0	0	0	0	0	0	0	0	0	0	0	0	0	0	0	0	0	0	0	0	0	0	0	0	0	0	0	0	0	0	0	0	0	0	0
ENSMUSG00000089943	Ugt1a5	0	0	0	0	0	0	0	0	0	0	0	0	0	0	0	0	0	0	0	0	0	0	0	0	0	0	0	0	0	0	0	0	0	0	0	0	0	0	0	0	0	0	0	0	0	0	0	0	0	0	0	0	0	0	0	0	0	0	0	0	0	0	0	0	0	0	0	0	0	0	0	0	0	0	0	0	0	0	0	0	0	0	0	0	0	0	0	0	0	0	0	0	0	0	0	0	0	0	0	0	0	0	0	0	0	0	0	0	0	0	0	0	0	0	0	0	0	0	0	0	0	0	0	0	0	0	0	0	0	0	0	0	0	0	0	0	0	0	0	0	0	0	0	0	0	0	0	0	0	0	0	0	0	0	0	0	0	0	0	0	0	0	0	0	0	0	0	0	0	0	0	0	0	0	0	0	0	0	0	0	0	0	0	0	0	0	0	0	0	0	0	0	0	0	0	0	0	0	0	0	0	0	0	0	0	0	0	0	0	0	0	0	0	0	0	0	0	0	0	0	0	0	0	0	0
ENSMUSG00000081984	Dnajb3	0	0	0	0	0	0	0	0	0	0	0	0	0	0	0	0	1	263	0	0	0	0	0	0	0	0	549	0	0	0	0	0	0	0	0	0	146	0	0	0	0	0	0	0	0	0	0	0	0	0	0	0	0	0	0	0	0	0	17	0	0	0	0	0	0	0	0	0	0	0	0	0	0	0	0	0	0	0	0	0	0	0	0	0	0	0	0	0	0	0	0	0	0	0	0	0	0	0	0	0	0	0	0	0	0	0	0	0	0	0	0	0	0	0	0	0	0	0	0	0	0	494	0	0	0	0	0	0	0	0	0	0	0	0	0	0	0	0	0	0	0	0	0	0	0	0	0	0	0	0	0	0	0	0	0	0	0	0	0	0	0	0	0	0	0	0	1326	0	0	0	0	0	0	0	0	0	0	0	0	0	0	0	0	0	0	0	0	0	0	0	0	0	0	0	0	0	0	0	0	0	0	0	0	0	0	0	0	0	0	0	0	0	0	0	0	0	0	0	0	0	0	0	0	0	0
ENSMUSG00000089960	Ugt1a1	0	0	0	0	0	0	0	0	0	0	0	0	0	0	0	0	0	0	0	0	0	0	0	0	0	0	0	0	0	0	0	0	0	0	0	0	0	0	0	0	0	0	0	0	0	0	0	0	0	0	0	0	0	0	0	0	0	0	0	0	0	0	0	0	0	0	0	0	0	0	0	0	0	0	0	0	0	0	0	0	0	0	0	0	0	0	0	0	0	0	0	0	0	0	0	0	0	0	0	0	0	0	0	0	0	0	0	0	0	0	0	0	0	0	0	0	0	0	0	0	0	0	0	0	0	0	0	0	0	0	0	0	0	0	0	0	0	0	0	0	0	0	0	0	0	0	0	0	0	0	0	0	0	0	0	0	0	0	0	0	0	0	0	0	0	0	0	0	0	0	0	0	0	0	0	0	0	0	0	0	0	0	0	0	0	0	0	0	0	0	0	0	0	0	0	0	0	0	0	0	0	0	0	0	0	0	0	0	0	0	0	0	0	0	0	0	0	0	0	0	0	0	0	0	0
ENSMUSG00000079429	Mroh2a	10	0	0	0	0	0	0	0	0	0	0	0	0	0	0	0	0	0	31	0	0	0	0	0	0	0	0	0	0	0	0	0	0	0	0	0	0	0	0	0	0	0	0	0	0	0	10	0	21	0	0	0	0	0	0	0	145	0	0	0	1	0	0	0	0	0	0	0	308	0	0	0	0	0	0	0	0	0	0	0	0	0	0	0	0	0	0	0	0	0	13	0	0	0	0	0	0	0	1	0	0	0	0	0	0	2	0	0	0	0	0	0	0	17	0	0	0	0	0	0	0	0	0	0	0	0	1	0	0	0	0	0	0	0	0	0	0	0	0	0	0	0	0	0	0	0	0	0	0	0	0	0	0	0	0	0	38	0	0	3	0	0	0	0	0	0	0	0	0	0	0	0	0	0	0	0	0	0	0	0	0	0	0	0	0	0	0	0	0	0	0	0	0	0	0	0	0	0	0	0	0	21	0	0	0	0	0	0	0	0	18	0	0	0	0	0	0	0	0	0	21	0	0	0	0
ENSMUSG00000044783	Hjurp	3129	0	0	0	1	0	0	13	3519	1	0	1	5488	1	1006	0	0	0	1	0	0	0	0	270	0	0	2	974	0	0	2003	1	1371	0	0	0	1	1	0	0	0	0	0	3	0	0	187	0	0	0	2417	0	8492	1913	1042	3729	0	151	36	1	271	0	12661	12	48	144	0	0	3	7016	263	0	0	678	2581	12	3463	0	283	3812	0	0	0	3878	4739	1	3574	58	0	0	52	44	2617	294	48	1	0	0	122	673	3181	4	0	145	0	0	182	525	1659	0	517	1	0	0	0	24	0	3	11838	16	0	72	46	0	0	1097	0	12	0	0	21	0	7988	0	0	0	0	1	0	100	0	0	0	681	1680	0	0	1	4	0	0	0	0	0	0	1	1353	1	1	1379	8	0	0	0	0	0	1	0	0	350	86	0	36	2	0	0	175	0	0	3	0	121	0	5261	0	82	72	0	0	0	2	0	0	0	1	0	0	61	0	13	2	175	0	0	17815	0	0	268	0	0	186	0	4	0	0	0	7141	0	12327	0	14756	0	542	0	3953
ENSMUSG00000036251	Trpm8	0	0	0	0	0	0	0	0	0	0	0	0	0	0	0	0	0	0	0	0	0	0	0	0	0	0	0	0	0	0	0	0	0	0	0	0	0	0	0	0	0	0	0	0	0	0	0	0	0	0	0	0	0	0	0	0	0	0	0	0	0	0	0	0	0	0	0	0	0	0	2	0	0	0	0	0	0	0	0	0	0	0	0	0	0	0	0	0	0	0	0	0	0	0	0	0	0	0	0	0	0	0	0	0	0	0	0	0	0	0	0	0	0	0	0	0	0	0	0	0	0	0	0	0	0	0	0	0	0	0	0	0	0	0	0	0	0	0	0	0	0	0	0	0	0	0	0	0	0	0	0	0	0	0	0	0	0	0	0	0	0	0	0	0	0	0	0	0	0	0	0	0	0	0	0	0	0	0	0	0	0	0	0	0	0	0	0	0	0	0	0	0	0	0	0	0	0	0	0	0	0	0	0	0	0	0	0	0	0	0	0	0	0	0	0	0	0	0	0	0	0	0	0	0	0
ENSMUSG00000085420	4930453O03Rik	0	0	0	0	0	0	0	0	0	0	0	0	0	0	0	0	0	0	0	0	0	0	0	0	0	0	0	0	0	0	0	0	0	0	0	0	0	0	0	0	0	0	0	0	0	0	0	0	0	0	0	0	0	0	0	0	0	0	0	0	0	0	0	0	0	0	0	0	0	0	0	0	0	0	0	0	0	0	0	0	0	0	0	0	0	0	0	0	0	0	0	0	0	0	0	0	0	0	0	0	0	0	0	0	0	0	0	0	0	0	0	0	0	0	0	0	0	0	0	0	0	0	0	0	0	0	0	0	0	0	0	0	0	0	0	0	0	0	0	0	0	0	0	0	0	0	0	0	0	0	0	0	0	0	0	0	0	0	0	0	0	0	0	0	0	0	0	0	0	0	0	0	0	0	0	0	0	0	0	0	0	0	0	0	0	0	0	0	0	0	0	0	0	0	0	0	0	0	0	0	0	0	0	0	0	0	0	0	0	0	0	0	0	0	0	0	0	0	0	0	0	0	0	0	0
ENSMUSG00000026295	Spp2	0	1	0	0	0	0	0	0	0	0	0	0	0	0	0	0	0	0	0	0	0	0	0	0	0	0	0	0	0	0	0	0	0	0	0	0	0	0	0	0	0	0	0	0	0	0	0	0	0	0	0	0	0	0	0	0	0	0	0	0	0	0	0	0	0	0	0	0	0	0	0	0	0	0	0	0	0	0	0	0	0	0	0	0	0	0	0	0	0	0	0	0	0	0	0	0	0	0	0	0	0	0	0	0	0	0	0	0	0	0	0	0	0	0	0	0	0	0	0	0	0	0	0	0	0	0	0	0	0	0	0	0	0	0	0	0	0	0	0	0	0	0	0	0	0	0	0	0	0	1	0	0	0	0	0	0	0	0	0	0	0	0	0	0	0	0	0	0	0	0	0	0	0	0	0	0	0	0	0	0	0	0	0	0	0	0	0	0	0	0	0	0	0	0	0	0	0	0	0	0	0	0	0	0	0	0	0	0	0	0	0	0	0	0	0	0	0	0	0	0	0	0	0	0	0
ENSMUSG00000062310	Glrp1	0	0	0	0	0	0	0	0	0	0	0	1	5	0	0	0	0	6	0	0	0	0	0	0	0	0	0	2	7	11	4	0	0	0	14	0	0	0	0	0	0	0	0	0	0	0	0	0	0	2	0	0	0	0	0	0	0	1	0	0	0	0	0	0	0	0	0	0	0	0	0	0	8	0	0	19	9	0	11	0	0	0	0	0	0	0	0	4	0	0	0	0	23	0	0	0	0	0	0	1	0	0	0	0	0	0	0	0	0	0	0	0	10	0	0	0	0	0	0	0	0	0	0	0	0	14	0	3	0	0	0	0	0	0	0	0	0	0	0	0	0	0	0	0	0	0	0	0	0	0	0	0	0	0	0	0	0	0	0	0	0	0	0	0	0	0	0	0	0	0	0	0	0	0	0	0	0	0	0	0	0	0	0	0	0	0	0	0	0	0	0	0	0	0	0	0	0	0	0	0	0	0	0	0	0	0	0	0	0	0	0	0	0	0	0	0	0	0	0	0	0	0	0	0	0
ENSMUSG00000049866	Arl4c	0	0	0	0	0	0	0	0	0	0	0	0	1	0	0	0	0	0	0	0	0	0	0	0	0	0	0	1	0	0	0	0	0	0	0	0	28	0	0	0	0	0	0	0	0	0	0	0	0	0	0	0	0	0	0	0	72	0	0	0	0	0	0	0	0	0	0	0	0	0	0	0	0	0	0	0	0	0	0	0	0	0	0	1292	0	0	0	0	0	0	0	0	0	0	0	0	0	0	0	10	0	0	0	0	17	0	0	1117	9	0	0	0	0	0	0	1	0	0	0	0	0	0	0	0	0	0	185	0	5	0	0	0	0	0	0	0	0	0	0	0	0	0	0	1344	0	0	0	0	0	0	0	0	0	0	0	0	0	0	0	5	0	0	0	0	0	0	0	0	0	0	0	0	0	0	0	0	0	0	0	0	0	0	0	0	0	0	0	0	0	0	0	0	0	0	0	0	32	8	0	0	0	0	0	0	0	0	0	0	0	0	0	0	0	0	0	0	0	38	0	0	0	0	0	0	0
ENSMUSG00000036206	Sh3bp4	0	0	0	0	0	0	2	0	0	0	0	0	0	0	0	0	0	0	1321	0	0	0	0	0	0	0	0	0	0	0	1	0	0	0	0	0	0	0	0	0	0	2500	0	0	0	0	0	0	0	0	0	0	0	0	0	0	0	0	0	0	0	0	0	0	0	0	0	0	0	0	0	0	0	0	0	0	0	0	0	0	0	0	0	0	0	0	0	0	0	0	0	0	0	0	0	0	0	0	0	0	0	0	0	0	0	0	0	0	1	0	0	0	0	0	0	0	0	0	2	0	0	0	0	0	0	0	0	0	0	0	0	0	1	0	0	0	6	0	0	21	0	0	0	0	0	0	0	0	4	1	6	0	0	0	0	0	0	0	0	0	3	0	0	0	0	0	0	0	0	0	0	0	0	0	9996	0	0	0	0	0	0	12	0	16	0	0	0	0	146	0	0	376	0	0	22	0	0	0	0	0	0	0	0	0	0	0	0	0	0	0	0	0	0	0	0	0	1	0	0	0	6	0	0	0	0
ENSMUSG00000099938	C030007H22Rik	0	0	0	0	0	0	0	0	0	0	0	0	0	0	0	0	0	0	0	0	0	0	0	0	0	0	0	0	0	0	0	0	0	0	0	0	0	0	0	0	0	0	0	0	0	0	0	0	0	0	0	0	0	0	0	0	0	0	0	0	0	0	0	0	0	0	0	0	0	0	0	0	0	0	0	0	0	0	0	0	0	0	0	0	0	0	0	0	0	0	0	0	0	0	0	0	0	0	0	0	0	0	0	0	0	0	0	0	0	0	0	0	0	0	0	0	0	0	0	0	0	0	0	0	0	0	0	0	0	0	0	0	0	0	0	0	0	0	0	0	0	0	0	0	0	0	0	0	0	0	0	0	0	0	0	0	0	0	0	0	0	0	0	0	0	0	0	0	0	0	0	0	0	0	0	0	0	0	0	0	0	0	0	0	0	0	0	0	0	0	0	0	0	0	0	0	0	0	0	80	0	0	0	0	0	0	0	0	0	0	0	0	0	0	0	0	0	0	0	0	0	0	0	0	0
ENSMUSG00000055013	Agap1	0	1	0	22	0	0	0	0	1	997	0	776	0	0	171	4	1	0	0	0	2	17	0	0	1	31	0	700	6	0	0	0	0	3	4332	0	0	132	1514	1150	1	12	70	0	1398	0	0	0	0	0	1102	136	0	283	0	0	3	2	0	2	2	0	0	5533	544	0	12	1	0	2	996	0	63	2324	3375	0	642	2	0	0	0	0	0	1218	2687	280	0	0	942	0	0	1	3980	1	0	1	0	0	307	78	2	1	452	0	3340	0	1	0	0	0	0	1	0	0	2023	0	12	786	154	0	0	7477	0	627	647	5	1	0	0	0	0	0	2133	0	0	0	0	1593	86	293	0	0	3032	2944	8279	0	0	768	0	810	0	0	0	236	0	4999	384	0	102	8	0	0	49	0	96	176	46	0	0	123	9	0	0	0	0	0	25	0	0	169	0	2394	86	1525	0	0	0	0	0	0	0	52	0	0	0	0	225	3	0	4	0	164	0	0	0	0	1019	0	1	0	108	0	0	0	241	0	0	4222	0	0	2	0	1314	68	16
ENSMUSG00000102009	4933400F21Rik	0	0	0	0	0	0	0	0	0	18	0	1	0	0	0	0	0	0	0	0	0	0	0	0	0	0	59	0	0	0	0	0	0	0	0	0	0	0	0	0	0	0	0	0	0	0	0	0	0	3	0	57	0	2	0	0	0	0	0	0	0	0	0	0	0	0	0	0	0	21	0	0	0	0	0	0	0	0	0	0	0	0	0	0	0	0	0	0	0	0	0	0	0	0	0	0	0	0	0	0	155	0	0	0	0	0	0	0	0	0	0	0	0	0	0	0	0	0	0	0	0	0	0	0	0	0	0	0	0	0	0	0	0	0	0	0	0	3007	39	0	0	0	0	0	0	0	0	0	0	0	0	0	0	0	0	0	0	0	0	0	0	0	0	0	0	0	0	0	0	0	0	0	0	0	0	0	0	0	0	0	0	1	0	0	0	0	0	0	0	0	0	0	0	0	0	0	0	0	0	0	0	0	0	0	0	0	0	0	0	0	0	0	0	0	0	0	0	0	0	0	0	0	0	0	0
ENSMUSG00000034486	Gbx2	0	0	0	0	0	0	0	0	0	0	0	0	1	0	0	1	0	1	0	0	0	0	0	0	0	0	0	0	0	0	0	0	0	0	0	0	0	0	0	0	0	0	0	0	0	0	0	0	0	0	0	0	0	0	0	0	0	0	0	0	0	0	0	0	0	0	0	0	0	0	0	0	2	0	0	0	0	0	0	1	0	0	0	3	1	0	0	0	0	2	0	2	1	0	0	2	0	0	0	0	1	0	2	2	0	0	1	0	0	0	2	0	0	0	1	0	0	0	0	0	0	0	0	0	0	0	1	0	0	0	0	0	0	0	0	0	0	0	0	0	0	0	0	0	0	0	0	0	0	0	0	0	0	0	0	0	0	0	0	0	0	0	0	0	0	0	0	0	0	0	0	0	0	0	0	0	0	0	0	0	0	0	0	0	0	0	0	0	0	0	0	0	0	0	0	0	0	0	0	0	0	0	0	0	0	0	0	0	0	0	0	0	0	0	0	0	0	0	0	0	0	0	0	0	0
ENSMUSG00000092627	D130058E05Rik	0	0	0	0	0	0	0	0	0	0	0	0	0	0	0	0	0	0	0	0	0	0	0	0	0	0	0	0	0	0	0	0	0	0	0	0	0	0	0	0	0	0	0	0	0	0	0	0	0	0	0	0	0	0	0	0	0	0	0	0	0	0	0	0	0	0	0	0	0	0	0	0	0	0	0	0	0	0	0	0	0	0	0	0	0	0	0	0	0	0	0	0	0	0	0	0	0	0	0	0	0	0	0	0	0	0	0	0	0	0	0	0	0	0	0	0	0	0	0	0	0	0	0	0	0	0	0	0	0	0	0	0	0	0	0	0	0	0	0	0	0	0	0	0	0	0	0	0	0	0	0	0	0	0	0	0	0	0	0	0	0	0	0	0	0	0	0	0	0	0	0	0	0	0	0	0	0	0	0	0	0	0	0	0	0	0	0	0	0	0	0	0	0	0	0	0	0	1	0	0	0	0	0	0	0	0	0	0	0	0	0	0	0	0	0	0	0	0	0	0	0	0	0	0	0
ENSMUSG00000067081	Asb18	24	0	0	0	0	0	0	0	0	0	0	0	0	0	0	0	0	0	0	0	31	0	0	0	0	0	0	0	0	0	0	0	0	0	1	5	0	0	0	0	0	0	36	3	0	0	0	0	0	0	0	0	0	0	0	0	0	0	0	0	0	0	0	0	0	0	4	16	0	0	0	0	5	0	1	11	42	0	4	0	53	0	0	0	8	0	0	0	0	7	0	68	0	0	0	5	0	0	0	0	0	0	61	69	54	37	0	10	0	0	0	0	0	0	0	88	0	0	2	0	0	20	26	1	2	0	0	0	6	0	0	0	0	0	0	0	1	0	0	0	0	0	1	0	0	0	0	4	0	0	0	0	0	0	0	0	0	0	0	0	0	0	0	0	0	0	0	0	0	0	0	0	0	0	0	0	0	0	0	0	147	0	0	0	0	0	0	0	0	0	0	0	0	0	0	0	0	0	0	0	0	3	0	0	0	0	0	0	0	0	0	0	0	0	0	0	0	0	18	0	0	0	0	0	1
ENSMUSG00000026301	Iqca	0	0	0	0	0	0	0	0	0	0	0	0	0	0	0	0	0	0	0	0	0	0	0	0	0	0	0	0	0	0	0	0	0	0	0	0	0	0	0	0	0	0	0	0	0	0	0	0	0	0	0	0	0	0	0	0	0	0	0	0	0	0	0	0	0	0	0	0	0	0	0	0	0	0	0	0	0	0	0	0	0	0	0	0	0	0	0	0	0	0	0	0	0	0	0	0	0	0	0	0	0	0	0	0	0	0	0	0	0	0	0	0	0	0	0	0	0	0	0	0	0	0	0	0	0	0	0	0	0	0	0	0	0	0	1	0	0	0	0	0	0	0	0	0	0	0	0	0	0	0	0	0	0	0	0	0	0	0	0	0	0	0	0	0	0	0	0	0	0	0	0	0	0	0	0	0	0	0	0	0	0	0	0	0	0	0	0	0	0	0	0	0	0	0	0	0	0	0	0	0	0	0	0	0	0	0	0	0	0	0	0	0	0	0	0	0	0	0	0	0	0	0	0	0	0
ENSMUSG00000100850	4930434B07Rik	0	0	0	0	0	0	0	0	0	0	0	0	0	0	0	0	0	0	0	0	0	0	0	0	0	0	0	0	0	0	4	0	0	0	0	0	0	0	0	0	0	0	0	0	0	0	0	0	0	0	0	0	0	0	0	0	0	0	0	0	0	0	0	0	0	0	0	0	0	0	0	0	0	0	0	0	0	0	0	0	0	0	0	0	0	0	0	0	0	0	0	0	0	0	0	0	0	0	0	0	0	0	0	0	0	0	0	0	0	0	0	0	0	0	0	0	0	0	0	0	0	0	0	0	0	0	0	0	0	0	0	0	0	0	0	0	0	0	0	0	0	0	0	0	0	0	0	0	0	0	0	0	0	0	0	0	0	0	0	0	0	0	0	0	0	0	0	0	0	0	0	0	0	0	0	0	0	0	0	0	0	0	0	0	0	0	0	0	0	0	0	0	0	0	0	0	0	0	0	0	0	0	0	0	0	0	0	0	0	0	0	0	0	0	0	0	0	0	0	0	0	0	0	0	0
ENSMUSG00000044337	Ackr3	0	0	0	0	0	0	0	1	1048	0	0	0	1	0	0	32	0	0	0	0	94	0	0	0	59	0	0	0	0	0	0	0	0	1	0	0	0	0	0	0	0	0	0	0	0	0	0	0	0	0	0	0	0	0	0	0	0	32	0	0	84	0	0	0	0	0	61	478	3214	0	1	0	0	1977	0	0	41	0	0	0	0	658	0	0	0	0	0	0	0	0	0	0	0	0	0	0	0	0	0	0	0	0	0	0	0	0	0	0	0	0	0	0	0	0	10507	0	3	0	0	17	276	0	0	213	0	0	0	0	0	0	0	0	120	0	0	0	0	0	0	1	0	0	0	0	1	0	0	0	0	271	37	0	0	0	0	0	0	3	0	86	0	0	0	0	0	0	3	0	0	0	0	16	0	5	0	0	1	0	0	0	0	0	0	1	0	0	0	0	0	0	0	0	0	0	0	0	0	0	0	4	0	0	0	0	0	136	0	0	2	0	0	0	0	0	3	0	38	0	0	0	0	0	0	0	0
ENSMUSG00000034432	Cops8	1968	4955	0	3786	0	293	6942	0	389	1533	3693	2699	2098	1	153	3460	911	2	1	2162	0	5	34	0	9978	0	131	0	3724	2080	15	0	15	3822	0	0	82	0	0	468	9172	0	3141	0	54	6	0	0	1	3594	2966	308	0	3765	119	0	7	1451	0	0	2544	639	0	0	5901	1	2146	2161	0	1126	14114	7914	0	1903	1	13	1220	162	689	1144	8637	16	14	398	4872	0	7	620	1	0	4741	0	1529	847	0	831	0	0	380	39	0	132	1737	0	1060	449	1	0	105	8277	101	2	0	12	0	1	972	7066	0	0	537	2365	0	894	137	6457	1033	2965	0	1	0	1	190	0	0	764	249	6946	0	1329	0	0	194	6	136	795	0	927	3557	1389	27	0	0	2703	0	131	283	13	12900	4878	3	0	1	0	0	2187	0	0	240	0	0	13	0	0	0	0	0	0	0	0	1072	1370	5100	8041	0	394	0	14	682	0	0	0	14	0	0	1	370	1136	0	0	0	1	0	0	46	1	0	22	3	0	3	0	0	0	0	1	10425	1	2435	968	94478	0	3549	0	4744
ENSMUSG00000048126	Col6a3	2109	0	1	1	2780	0	0	17	0	0	0	1751	115	0	0	0	1	8206	1807	2	0	0	0	0	1342	253	0	62	666	0	1256	11	1075	510	0	1	2	0	0	0	2	2112	0	0	0	0	0	0	0	0	1801	352	3	3	328	2	1	1	8	762	0	246	1	3052	498	1	2	0	0	423	2	2102	0	1630	0	1669	1	688	1	206	0	0	0	1	1	2	0	0	0	0	502	0	0	983	14	0	6	0	1	0	0	0	4	0	0	0	0	0	19	2	0	0	1842	324	8	75	0	322	0	571	1	1	0	0	308	0	5924	0	0	0	0	0	0	0	0	0	0	0	0	1	0	0	0	0	5	1	0	1	0	15	0	0	0	1	0	0	2	0	0	0	0	0	0	0	0	7	0	0	0	0	0	0	25	0	0	0	5	0	0	0	0	2	3	0	0	0	0	0	4	0	525	0	0	0	0	4	1	0	0	0	0	1	0	0	5	0	0	0	2	0	0	0	0	2	0	0	0	0	0	0	0	0	0	0	0
ENSMUSG00000026303	Mlph	0	0	0	0	0	0	0	0	0	0	0	0	0	0	0	0	0	0	0	0	0	0	0	0	0	0	0	0	0	0	0	0	0	0	0	0	0	0	0	0	0	0	0	1	0	0	0	0	0	0	0	0	0	0	0	0	0	0	0	0	0	0	0	0	0	0	0	0	0	0	0	0	0	0	0	0	0	0	0	0	0	0	0	0	0	0	0	0	0	0	0	0	0	0	0	0	0	0	0	0	0	0	0	0	0	0	0	0	0	0	0	2	0	0	0	0	0	0	0	0	0	0	0	0	0	1	5	0	0	0	0	0	0	0	0	0	0	0	0	0	0	0	0	0	0	0	0	0	0	0	0	0	0	0	0	0	0	0	0	0	0	0	0	0	0	0	0	0	0	0	0	0	0	0	0	0	0	0	0	0	0	0	0	0	0	0	0	0	0	0	0	0	0	0	0	0	0	0	0	0	0	0	0	0	0	0	0	0	0	0	0	0	0	0	0	0	0	0	0	0	0	0	0	0	0
ENSMUSG00000026304	Rab17	0	0	0	0	0	0	0	0	0	0	0	0	0	0	0	0	0	0	0	0	0	0	0	0	0	0	0	0	0	0	0	0	0	0	0	0	0	0	0	0	0	0	0	0	0	0	0	0	0	0	0	0	0	0	0	0	0	0	0	0	0	0	0	0	0	0	0	0	0	1	0	0	0	0	0	0	0	0	0	0	0	0	0	0	0	0	0	0	0	0	0	0	0	0	0	0	0	0	0	0	0	0	0	0	0	0	0	0	0	0	0	0	0	0	0	0	0	0	0	0	0	0	0	0	0	0	0	0	0	0	0	0	0	0	0	0	0	0	0	0	0	0	0	0	0	0	0	0	0	0	0	0	0	0	0	0	0	0	0	0	0	0	0	0	0	0	0	0	0	0	0	0	0	0	0	0	0	0	0	0	0	0	0	0	0	0	0	0	0	0	0	0	0	0	0	0	0	0	0	0	0	0	0	0	3	0	0	0	0	0	0	0	0	0	0	0	0	0	0	0	0	0	0	0	0
ENSMUSG00000026305	Lrrfip1	0	0	0	1284	0	0	0	0	11	0	0	0	0	0	0	87	0	0	2	0	0	0	0	0	0	0	0	0	67	0	0	0	0	0	0	0	0	0	0	1	0	0	0	0	0	0	0	0	0	122	171	0	5	2922	0	0	0	0	0	756	0	0	0	0	374	225	0	4	0	0	0	0	312	0	0	0	0	6	0	0	0	0	1	158	0	0	0	0	0	0	0	0	0	0	0	607	0	0	0	0	0	2	0	0	0	0	0	0	0	0	0	0	1	0	0	0	669	0	0	0	0	1	0	0	1763	0	0	0	0	0	0	0	0	0	0	31	0	0	0	0	0	0	907	0	0	0	0	0	400	1	356	0	0	0	0	0	0	0	0	36	0	0	0	0	67	0	0	0	1	0	0	0	0	0	1	0	0	0	0	0	0	0	0	0	0	0	0	0	0	18331	0	5	0	0	0	18	41	1	0	0	0	0	0	0	0	0	0	0	0	0	6035	0	0	0	0	0	0	0	0	0	107	0	0	0	0
ENSMUSG00000070732	Rbm44	0	0	0	0	0	0	0	0	0	0	0	0	1	0	0	0	0	0	0	0	0	0	0	0	1	0	0	0	0	0	0	0	0	0	0	0	0	0	0	0	0	0	0	0	0	0	0	0	0	0	1	0	0	0	1	0	2	0	0	0	0	0	0	0	0	0	0	1	0	0	0	0	0	0	0	0	0	0	0	0	2	0	0	0	0	0	0	1	0	0	0	2	0	0	0	0	0	0	1	0	0	0	0	0	0	0	0	0	0	0	0	0	0	0	0	0	0	0	0	0	0	0	1	0	0	0	0	0	0	0	0	0	0	0	0	0	0	0	0	0	0	0	1	0	0	0	0	1	0	0	0	0	0	0	0	0	0	0	0	0	0	0	0	0	0	0	0	0	0	0	0	39	0	0	0	0	0	0	0	0	0	0	0	0	0	0	0	0	0	0	0	0	0	0	0	0	0	0	0	0	0	0	0	0	0	0	0	0	0	0	4	0	0	0	0	0	0	0	0	0	0	0	1	0	0
ENSMUSG00000034353	Ramp1	0	0	0	0	0	0	0	0	0	0	0	0	0	0	0	0	0	0	0	0	0	0	0	0	0	0	0	0	0	0	0	0	0	0	0	0	0	0	0	0	0	0	0	0	0	0	0	0	0	0	0	0	0	0	0	0	0	0	0	0	0	0	0	0	0	0	0	0	0	0	0	0	0	0	0	0	0	0	0	0	0	0	0	0	0	0	0	0	0	0	0	0	0	0	0	0	0	0	0	0	0	0	0	0	0	0	0	0	0	0	0	0	0	0	0	0	0	0	0	0	0	0	0	0	0	0	0	0	1	0	0	0	0	0	0	0	0	0	0	0	0	0	0	0	0	0	0	0	0	0	1	0	0	0	0	0	0	0	0	0	0	0	0	0	0	0	0	0	0	0	0	0	0	0	0	0	0	0	0	0	0	0	0	0	0	0	0	0	0	0	0	0	0	0	0	0	0	0	0	0	0	0	0	0	0	0	0	0	0	0	0	0	0	0	0	0	0	0	0	0	0	0	0	0	0
ENSMUSG00000034343	Ube2f	0	0	0	1	0	111	0	0	196	68	0	129	449	0	1	0	0	1	652	0	0	1	1	0	0	1	0	1	297	0	58	0	92	0	0	0	0	0	0	190	0	238	0	0	0	0	0	0	0	1	1	1	0	1	0	0	0	133	0	112	572	84	0	0	0	0	0	0	20	1	0	2	4	1	9	0	1	0	2	427	0	0	0	1	1	16	1	0	0	0	0	0	2726	5	0	170	0	0	0	0	0	0	8	266	98	2	195	0	358	188	50	1	292	0	1	108	14	112	0	13	1	0	7	0	2	0	2	108	1	1	0	0	67	0	0	0	0	0	0	2	0	0	64	0	0	2	0	9	0	0	0	0	0	0	0	0	2	3	4	0	0	0	0	0	4	0	0	0	0	0	0	13	0	0	7	0	0	0	0	0	0	0	16	301	0	0	0	0	0	0	0	156	2	0	0	0	1	35	0	19	0	0	0	0	5	0	0	0	0	0	0	0	0	0	1	0	90	1	0	0	4	0	0	0	2
ENSMUSG00000026307	Scly	0	0	0	0	0	0	0	0	0	0	0	0	0	0	0	0	0	44	0	0	0	0	0	0	4	0	0	0	0	0	0	0	0	0	0	0	1	0	0	0	2	0	3414	0	0	0	0	0	0	0	0	0	0	0	0	0	0	81	0	4	0	0	0	0	0	12	0	0	0	0	0	0	0	0	52	0	0	0	0	0	0	0	0	0	0	0	0	0	0	0	9	0	0	0	0	0	1	0	0	0	0	8	0	0	8	0	0	0	19	0	396	0	0	1	0	0	0	0	0	0	0	1	32	1629	0	125	0	0	0	0	0	0	168	0	0	0	0	0	0	0	0	0	0	0	0	0	0	0	0	5	0	0	0	0	0	0	0	0	0	0	0	0	0	0	0	0	0	0	0	0	0	0	0	0	1668	0	0	0	0	0	0	54	0	0	0	0	0	0	0	0	0	0	0	0	0	0	0	0	0	0	0	15	0	0	0	0	0	0	0	0	0	0	0	0	0	0	0	0	0	0	4	0	0	0	0
ENSMUSG00000049515	Espnl	0	0	0	0	0	0	0	0	0	0	0	0	0	0	0	0	0	0	0	0	0	0	0	0	0	0	0	0	0	0	0	0	0	0	0	0	0	0	0	0	0	0	0	0	0	0	0	0	0	0	0	0	0	0	0	0	0	0	0	0	0	0	0	0	0	0	0	0	0	0	0	0	0	0	0	0	1	5	1	0	0	0	0	0	0	0	1	0	0	0	0	0	0	0	0	0	0	0	0	1	0	0	0	0	0	0	0	0	1	0	0	0	0	0	0	0	0	0	0	0	0	0	0	0	0	0	0	0	0	0	0	0	0	0	0	0	0	0	0	0	0	0	0	0	0	0	0	0	0	0	0	0	0	1	0	0	0	0	0	0	0	0	0	1	0	0	0	0	0	0	0	0	0	0	0	0	0	0	0	0	0	0	0	0	0	0	0	0	0	0	0	0	0	0	0	0	0	0	0	0	0	0	0	0	0	0	0	0	0	0	0	0	0	0	0	0	0	6	0	0	0	0	0	0	0
ENSMUSG00000026308	Klhl30	0	0	0	0	0	0	0	0	0	0	0	0	0	0	0	0	0	0	0	0	0	0	0	0	0	0	0	0	0	0	0	0	0	0	0	0	0	0	0	0	0	0	0	0	0	0	0	0	0	0	0	0	0	0	0	0	0	0	0	0	0	0	0	0	0	0	0	0	0	0	0	0	0	0	0	0	0	0	0	0	0	0	0	0	0	0	0	0	0	0	0	0	0	0	0	0	0	0	0	0	0	0	0	0	0	0	0	0	0	0	0	0	0	0	0	0	0	0	0	0	0	0	0	0	0	0	0	0	0	0	0	0	0	0	0	0	0	0	0	0	0	0	0	0	0	0	0	0	0	0	0	0	0	0	0	0	0	0	0	0	0	0	0	0	0	0	0	0	0	0	0	0	0	0	0	0	0	0	0	0	0	0	0	0	0	0	0	0	0	0	0	0	0	0	0	0	0	0	0	0	0	0	0	0	0	0	0	0	0	0	0	0	0	0	0	0	0	0	0	0	0	0	0	0	0
ENSMUSG00000047443	Fam132b	0	0	0	0	0	0	0	0	0	0	0	0	0	0	0	1	0	0	0	0	0	0	0	0	0	0	0	0	0	0	0	0	0	0	0	0	0	654	0	0	0	0	0	0	0	0	0	0	0	0	0	0	1	0	0	0	1247	0	0	0	1	0	0	0	0	0	0	0	0	0	0	0	0	0	0	0	0	0	0	0	0	0	0	0	0	0	0	0	1	0	0	0	1	0	0	0	0	0	0	0	0	0	0	0	0	0	0	0	0	0	0	0	0	0	0	0	0	0	0	0	0	0	0	0	0	0	0	0	1	0	0	0	0	0	0	2	0	0	0	0	0	0	0	0	1	0	0	0	0	0	0	0	0	0	0	0	0	0	0	0	0	0	0	0	0	0	0	0	0	0	0	0	0	0	0	0	0	0	0	0	0	0	0	0	0	0	0	0	0	0	0	0	0	0	0	0	0	0	0	0	0	0	0	0	0	0	0	0	1	0	0	0	0	0	0	0	0	0	0	0	0	0	0	0	0
ENSMUSG00000026309	Ilkap	0	19	122	36	0	0	0	0	0	34	0	0	3	0	135	0	11	0	0	609	0	2012	1114	0	220	654	1625	0	320	0	1754	0	0	1	0	0	1062	1405	0	1	0	0	596	130	0	0	3150	0	1	0	2454	0	1	0	0	0	1	0	450	723	411	0	0	0	177	0	0	1756	37	2428	2	0	0	1079	4	0	50	0	0	0	0	0	0	251	157	5356	0	2118	0	0	258	1	43	6	0	4739	0	0	0	0	0	179	0	3	0	0	2269	1	0	0	0	2	0	96	1	0	0	78	34	82	22	729	1	531	1833	0	2790	0	0	0	4	0	13	0	0	115	0	1	0	0	0	0	2	2018	1	0	0	0	0	9	0	0	0	0	0	1108	2513	68	126	0	860	0	559	5673	1	0	0	0	0	0	2	61	0	0	0	0	0	260	0	0	1594	0	796	312	0	0	0	0	0	3	0	0	1	0	0	0	203	289	0	0	0	322	0	0	0	0	0	65	4469	0	0	0	0	1	5	0	0	0	672	0	8	0	0	0	0
ENSMUSG00000067071	Hes6	0	0	616	0	0	0	0	0	0	0	0	0	0	0	0	0	0	11	0	662	0	1	0	0	0	0	734	0	0	667	321	0	0	0	0	0	0	0	397	0	0	0	0	0	0	0	0	0	0	279	0	0	0	0	0	0	0	0	0	0	0	1	0	0	0	0	0	72	16	0	0	0	260	0	0	0	1216	0	498	0	1	0	0	0	0	28	21	0	2611	0	1	0	856	0	0	1650	0	0	0	0	0	0	0	0	0	192	27	880	1	0	4901	2	0	0	0	0	7	0	7	0	284	0	0	0	0	0	0	0	565	0	0	0	131	0	0	0	0	0	0	0	0	0	169	0	725	0	0	1	0	978	0	0	0	0	0	0	0	0	0	0	36	0	0	0	0	0	0	0	0	72	0	0	0	0	0	0	0	0	0	0	0	0	27	0	0	0	0	0	8	0	0	0	49	0	0	0	0	0	0	0	2	0	0	0	0	0	0	0	0	0	0	0	0	375	53	0	43	0	0	0	0	0	12	0	0
ENSMUSG00000055866	Per2	0	0	0	0	0	0	0	0	0	0	0	8	0	0	0	0	0	0	0	0	0	0	0	0	0	0	0	0	0	0	0	0	0	0	0	0	0	0	0	0	0	0	0	0	0	0	0	0	0	0	0	0	0	0	0	0	0	0	0	0	0	0	0	0	0	0	0	0	0	0	0	0	0	0	0	0	0	0	0	0	0	1252	0	0	0	0	0	0	0	0	0	0	0	2	0	0	0	0	0	0	0	0	0	127	0	0	0	0	0	0	235	0	0	0	0	0	0	0	1	0	0	0	0	0	0	0	0	0	0	0	0	0	0	0	0	0	0	0	0	1	0	0	0	0	0	0	0	0	0	0	0	0	0	346	0	1	0	0	0	0	0	0	3	0	0	0	0	0	0	0	0	0	0	0	0	0	0	0	0	0	0	0	0	0	0	0	0	0	0	0	0	0	0	0	0	0	0	0	0	0	0	0	0	0	0	0	0	0	0	0	0	0	0	0	0	0	0	0	0	0	0	0	123	0	0
ENSMUSG00000034292	Traf3ip1	1	747	0	0	0	0	0	0	0	0	0	0	0	0	0	0	0	0	0	0	0	0	0	0	0	0	0	0	0	0	0	0	0	0	0	0	0	0	0	0	0	0	3521	0	0	0	47	0	0	0	0	327	0	0	0	0	346	29	0	0	0	0	0	0	0	0	190	0	4	0	0	0	0	0	0	0	0	0	0	0	0	0	0	0	0	0	0	13	0	0	19	0	0	0	0	0	0	0	631	0	0	0	0	0	1	0	0	0	0	0	0	0	0	0	0	0	0	0	0	0	0	0	163	0	0	0	0	0	0	0	0	0	45	0	0	0	0	0	0	0	0	0	0	10	0	0	0	0	0	4	0	0	0	0	0	1	713	22	0	1308	0	0	0	0	0	0	0	0	0	0	0	0	0	0	0	0	2	0	0	0	0	0	0	112	0	0	0	0	0	0	0	0	3257	0	0	0	0	0	0	0	0	0	0	0	0	0	0	0	0	0	1	0	1	0	0	0	0	0	0	0	0	0	0	0	0
ENSMUSG00000026311	Asb1	1	0	0	0	0	0	0	0	0	0	0	0	0	1	0	0	0	0	0	1	12785	0	0	0	0	1126	0	0	0	0	0	0	0	3	4	0	3	0	1	0	0	0	0	9	1	0	0	0	0	0	12	0	0	0	0	0	0	0	0	0	4	0	0	0	0	0	2	0	0	0	0	0	0	0	0	0	0	0	0	0	0	0	0	0	0	0	0	0	0	0	0	0	0	0	0	2	0	0	0	0	3	0	0	0	1	7	0	0	1	0	741	0	0	0	0	0	0	0	0	0	0	0	0	0	0	0	10	0	0	10	0	0	4	0	0	1	0	0	0	0	0	0	0	0	0	0	0	0	0	0	0	0	0	1	0	0	0	0	0	0	0	0	0	0	0	0	0	0	0	0	16	0	0	0	0	0	0	0	0	0	0	0	0	0	0	0	0	0	0	0	0	0	0	0	0	0	0	0	0	0	0	0	0	0	0	0	0	0	0	0	0	0	0	0	0	0	0	0	0	0	0	0	0	0	0
ENSMUSG00000007805	Twist2	0	0	0	0	0	0	0	0	0	0	0	69	0	0	0	51	11	0	0	0	0	1	0	0	0	0	0	0	2	0	0	0	89	0	0	0	0	0	131	804	0	15	0	0	0	0	2	0	0	0	0	0	3	2	1	0	1	0	0	301	0	0	2	0	0	5	0	0	0	63	0	0	0	51	0	0	0	42	0	0	0	0	0	171	0	0	0	49	0	0	0	0	0	0	0	0	0	0	79	0	0	0	0	0	0	0	0	0	0	0	1	0	0	0	0	0	0	21	0	0	0	0	0	0	0	0	1	54	0	0	0	0	0	0	0	0	0	358	0	0	0	0	0	0	0	0	0	0	0	0	0	0	0	0	0	44	0	0	0	1	0	0	0	0	0	0	0	0	0	0	0	0	0	0	0	0	0	0	0	0	0	0	0	13	0	0	0	0	6	0	0	0	0	0	0	0	0	1	0	0	0	0	0	0	0	0	0	0	0	0	0	0	0	0	0	0	0	0	0	0	0	0	0	0	29
ENSMUSG00000026313	Hdac4	0	3	1	0	1	0	256	0	4	592	0	3	243	5	0	0	267	3	0	7677	5130	0	436	0	0	14	3	4575	0	55	0	30	2784	0	0	1	0	0	71	163	2899	6340	0	34	7158	0	0	0	1	14	1458	2345	0	5300	0	2	0	0	0	0	6	7	731	0	0	8	0	700	0	0	12	0	3	1342	0	0	68	0	0	5	2397	0	59	13278	4	0	0	18	0	0	2276	0	911	13341	3640	4	21	0	2	2957	6925	1	8	0	0	1	1	0	3227	1	365	8	0	0	3	22	0	19	894	0	776	1949	0	0	0	66	2	0	15	1	0	0	0	0	0	0	9327	4	0	2	2	0	2274	1	1558	944	0	547	0	0	1249	0	0	0	1361	6330	59	0	1	204	196	0	0	6	5466	2539	40	0	9	0	431	112	0	3	856	0	0	0	0	0	0	29	34	7577	0	0	0	0	69	0	0	0	4	0	0	9	1	120	0	147	0	311	0	0	0	152	0	0	0	0	6	0	0	0	0	0	0	0	370	0	133	0	0	0	0
ENSMUSG00000026260	Ndufa10	2415	3082	444	830	0	0	160	0	2011	168	721	3108	1145	1374	65	348	326	285	3344	0	0	3619	7008	1	5640	98	36	2412	1413	5	1213	81	5279	0	60	3931	0	1664	38	0	0	510	0	536	0	233	0	0	1	936	0	140	1	0	1818	0	1267	1482	30	23	321	2463	1	0	167	0	0	1984	1957	0	9	2	0	1243	4447	6576	4342	0	411	2872	0	15818	0	2445	2022	0	349	0	3	86	1559	3572	1444	9	22	3267	92	0	1026	386	4434	3410	0	0	7872	621	1178	87	156	94	0	0	0	2610	1	1279	1491	0	0	0	0	0	1230	273	2173	706	389	549	0	0	0	0	2291	0	0	0	0	66	1	129	0	0	2949	0	2266	3	0	233	0	268	2	0	0	1	0	243	4	14919	0	72	195	0	0	0	0	0	0	0	0	7	0	1066	139	0	4951	1	327	0	2	0	13	470	1	79	0	0	0	5	4	9705	440	25	1588	0	0	185	0	2602	0	0	0	10	0	0	0	1	0	26	111	0	3575	0	0	385	6	86	2648	0	768	0	253	0	0	0	5224
ENSMUSG00000098288	Mir6900	0	0	0	0	0	0	0	0	0	0	0	0	0	0	0	0	0	0	0	0	0	0	0	0	0	0	0	0	0	0	0	0	0	0	0	0	0	0	0	0	0	0	0	0	0	0	0	0	0	0	0	0	0	0	0	0	0	0	0	0	0	0	0	0	0	0	0	0	0	0	0	0	0	0	0	0	0	0	0	0	0	0	0	0	0	0	0	0	0	0	0	0	0	0	0	0	0	0	0	0	0	0	0	0	1	0	0	0	0	0	0	0	0	0	0	0	0	0	0	0	0	0	0	0	0	0	0	0	0	0	0	0	0	0	0	0	0	0	0	0	0	0	0	0	0	0	0	0	0	0	0	0	0	0	0	0	0	0	0	0	0	0	0	0	0	0	0	0	0	0	0	0	0	0	0	0	0	0	0	0	0	0	0	0	0	0	0	0	0	0	0	0	0	0	0	0	0	0	0	0	0	0	0	0	0	0	0	0	0	0	0	0	0	0	0	0	0	0	0	0	0	0	0	0	0
ENSMUSG00000067064	Olfr1416	0	0	0	0	0	0	0	0	0	0	0	0	0	0	0	0	0	0	0	0	0	0	0	0	0	0	0	0	0	0	0	0	0	0	0	0	0	0	0	0	0	0	0	0	0	0	0	0	0	0	0	0	0	0	0	0	0	0	0	0	0	0	0	0	0	0	0	0	0	0	0	0	0	0	0	0	0	0	0	0	0	0	0	0	0	0	0	0	0	0	0	0	0	0	0	0	0	0	0	0	0	0	0	0	0	0	0	0	0	0	0	0	0	0	0	0	0	0	0	0	0	0	0	0	0	0	0	0	0	0	0	0	0	0	0	0	0	0	0	0	0	0	0	0	0	0	0	0	0	0	0	0	0	0	0	0	0	0	0	0	0	0	0	0	0	0	0	0	0	0	0	0	0	0	0	0	0	0	0	0	0	0	0	0	0	0	0	0	0	0	0	0	0	0	0	0	0	0	0	0	0	0	0	0	0	0	0	0	0	0	0	0	0	0	0	0	0	0	0	0	0	0	0	0	0
ENSMUSG00000042849	Olfr1414	0	0	0	0	0	0	0	0	0	0	0	0	0	0	0	0	0	0	0	0	0	0	0	0	0	0	0	0	0	0	0	0	0	0	0	0	0	0	0	0	0	0	0	0	0	0	0	0	0	0	0	0	0	0	0	0	0	0	0	0	0	0	0	0	0	0	0	0	0	0	0	0	0	0	0	0	0	0	0	0	0	0	0	0	0	0	0	0	0	0	0	0	0	0	0	0	0	0	0	0	0	0	0	0	0	0	0	0	0	0	0	0	0	0	0	0	0	0	0	0	0	0	0	0	0	0	0	0	0	0	0	0	0	0	0	0	0	0	0	0	0	0	0	0	0	0	0	0	0	0	0	0	0	0	0	0	0	0	0	0	0	0	0	0	0	0	0	0	0	0	0	0	0	0	0	0	0	0	0	0	0	0	0	0	0	0	0	0	0	0	0	0	0	0	0	0	0	0	0	0	0	0	0	0	0	0	0	0	0	0	0	0	0	0	0	0	0	0	0	0	0	0	0	0	0
ENSMUSG00000097001	1700054K02Rik	0	0	0	0	0	0	0	0	0	0	0	0	0	0	0	0	0	0	0	0	0	0	0	0	0	0	0	0	0	0	0	0	0	0	0	0	0	0	0	0	0	0	0	0	0	0	0	0	0	0	0	0	0	0	0	0	0	0	0	0	0	0	0	0	0	0	0	0	0	0	0	0	0	0	0	0	0	0	0	0	0	0	0	0	0	0	0	0	0	0	0	0	0	0	0	0	0	0	0	0	0	0	0	0	0	0	0	0	0	0	0	0	0	0	0	0	0	0	0	0	0	0	0	0	0	0	0	0	0	0	0	0	0	0	0	0	0	0	0	0	0	0	0	0	0	0	0	0	0	0	0	0	0	0	0	0	0	0	0	0	0	0	0	0	0	0	0	0	0	0	0	0	0	0	0	0	0	0	0	0	0	0	0	0	0	0	0	0	0	0	0	0	0	0	0	0	0	0	0	0	0	0	0	0	0	0	0	0	0	0	0	0	0	0	0	0	0	0	0	0	0	0	0	0	0
ENSMUSG00000046300	Olfr1412	0	0	0	0	0	0	0	0	0	0	0	0	0	0	0	0	0	0	0	0	0	0	0	0	0	0	0	0	0	0	0	0	0	0	0	0	0	0	0	0	7	0	0	0	0	0	0	0	0	0	0	0	0	0	0	0	0	0	0	0	0	0	0	0	0	0	0	0	0	0	0	0	0	0	0	0	0	0	0	0	0	0	0	0	0	0	0	0	0	0	0	0	0	0	0	0	0	0	0	0	0	0	0	0	0	0	0	0	0	0	0	0	0	0	0	0	0	0	0	0	0	0	0	0	0	0	0	0	0	0	0	0	0	0	0	0	0	0	0	0	0	0	0	0	0	0	0	0	0	0	0	0	0	0	0	0	0	0	0	0	0	0	0	0	0	0	0	0	0	0	0	0	0	0	0	0	0	0	0	0	0	0	0	0	0	0	0	0	0	0	0	0	0	0	0	0	0	0	0	0	0	0	0	0	0	0	0	0	0	0	0	0	0	0	0	0	0	0	0	0	0	0	0	0	0
ENSMUSG00000063583	Olfr1410	0	0	0	0	0	0	0	0	0	0	0	0	0	0	0	0	0	0	0	0	0	0	0	0	0	0	0	0	0	0	0	0	0	0	0	0	0	0	0	0	0	0	0	0	0	0	0	0	0	0	0	0	0	0	0	1	0	0	0	0	1	0	0	0	0	0	0	0	0	0	0	0	0	0	0	0	0	0	0	0	0	0	0	0	0	0	0	0	0	0	0	0	0	0	0	0	0	0	0	0	0	0	0	0	0	0	0	0	0	0	0	0	0	0	0	0	0	0	0	0	0	0	0	0	0	0	0	0	0	0	0	0	0	0	0	0	0	0	0	0	0	0	0	0	0	0	0	0	0	0	0	0	0	0	0	0	0	0	0	0	0	0	0	0	0	0	0	0	0	0	0	0	0	0	0	0	0	0	0	0	0	0	0	0	0	0	0	0	0	0	0	0	0	0	0	0	0	0	0	0	0	0	0	0	0	0	0	0	0	0	0	0	0	0	0	0	0	0	0	0	0	0	0	0	0
ENSMUSG00000061616	Olfr12	0	0	0	0	0	0	0	0	0	0	0	0	0	0	0	0	0	0	0	0	0	0	0	0	0	0	0	0	0	0	0	0	0	0	0	0	0	0	0	0	0	0	0	0	0	0	0	0	0	0	0	0	0	0	0	0	0	0	0	0	0	0	0	0	0	0	0	0	0	0	0	0	0	0	0	0	0	0	0	0	0	0	0	0	0	0	0	0	0	0	0	0	0	0	0	0	0	0	0	0	0	0	0	0	0	0	0	0	0	0	0	0	0	0	0	0	0	0	0	0	0	0	0	0	0	0	0	0	0	0	0	0	0	0	0	0	0	0	0	0	0	0	0	0	0	0	0	0	0	0	0	0	0	0	0	0	0	0	0	0	0	0	0	0	0	0	0	0	0	0	0	0	0	0	0	0	0	0	0	0	0	0	0	0	0	0	0	0	0	0	0	0	0	0	0	0	0	0	0	0	0	0	0	0	0	0	0	0	0	0	0	0	0	0	0	0	0	0	0	0	0	0	0	0	0
ENSMUSG00000073616	Myeov2	57	0	7	529	526	38	0	0	0	47	3	183	55	195	102	87	160	390	18	0	0	21	293	0	262	0	315	19	121	25	30	0	4	0	0	268	137	154	0	224	253	1	6	314	0	80	0	0	0	0	121	26	51	75	104	810	215	89	17	0	57	1	0	49	289	3	173	140	143	6	255	12	47	42	246	388	320	79	0	46	0	78	0	179	348	61	511	0	5	52	317	6	60	70	2	0	1	0	205	434	201	241	0	536	62	0	14	202	7	0	68	298	0	0	11	6	349	0	102	87	470	2	48	35	30	365	223	17	215	0	0	0	21	0	0	9	197	12	0	53	0	0	102	0	24	0	0	0	18	0	83	0	0	0	0	63	19	7	41	0	17	0	50	2645	22	0	0	0	209	253	16	2	682	0	39	474	3	762	2	993	5	3	70	275	0	302	0	71	236	233	0	353	366	0	55	500	270	15	0	465	705	1	0	0	643	9	633	239	0	0	94	0	7	3	1	35	0	0	511	1223	681	0	2	23	216
ENSMUSG00000034220	Gpc1	5781	349	0	1689	0	296	0	0	36	259	0	340	1152	2020	570	1367	26	3238	5	0	0	905	0	0	1543	1	2568	1207	442	0	657	70	0	0	0	0	28	1790	611	1081	1185	1837	40	12770	0	0	0	0	0	9	3393	1421	264	1038	8	3069	0	861	31	0	49	658	0	252	0	38	1517	1	118	0	1633	62	0	1201	0	1845	100	661	0	0	3869	4546	57	4385	3964	4085	0	1472	0	2218	5655	2733	1614	5259	1985	339	0	0	4300	5869	5675	2513	0	1027	1	2016	0	7818	5493	132	8800	175	0	0	0	4811	0	853	1290	2920	1679	0	1260	576	1967	34	2680	0	803	12	0	0	1365	0	0	1242	0	0	1	596	0	0	0	2445	936	0	1	0	107	56	0	0	0	30	0	440	0	450	0	0	147	2	124	6405	17	0	2	0	1	128	525	6	1	0	10	3	12	0	1	2541	2	197	54	719	0	4	0	0	1	102	1	236	63	0	0	8	13	567	0	1	4040	2	0	0	0	28	35	13	345	0	478	0	513	129	51	30	0	1049	1497	607	2942	0	305	0	5
ENSMUSG00000034212	Ankmy1	0	0	0	0	0	0	0	0	0	0	0	0	0	0	0	0	0	0	0	0	0	0	0	0	0	0	0	0	0	0	0	0	0	0	0	0	0	0	0	0	0	0	0	0	0	0	0	0	0	0	0	0	0	0	0	0	0	0	0	0	0	0	0	0	0	0	0	0	0	0	0	0	0	0	0	0	0	0	0	0	0	0	0	0	0	0	0	0	0	0	0	0	0	0	0	0	0	0	0	0	0	0	0	0	0	0	0	0	0	0	0	0	0	0	0	0	0	0	0	0	0	0	0	0	0	0	0	0	0	0	0	0	0	0	0	0	0	0	0	0	0	0	0	0	0	0	0	0	0	0	0	0	0	0	0	0	0	0	0	0	0	0	0	0	0	0	0	0	0	0	0	0	0	0	0	0	0	0	0	0	0	0	0	0	0	0	0	0	0	0	0	0	0	0	0	0	0	0	0	0	0	0	0	0	0	0	0	0	0	0	0	0	0	0	0	0	0	0	0	0	0	0	0	0	0
ENSMUSG00000047067	Dusp28	0	0	0	0	0	0	0	0	0	0	0	0	0	0	0	0	0	0	0	0	0	0	0	0	0	0	0	0	0	0	0	0	0	0	1285	0	0	0	0	0	0	0	0	0	0	0	0	0	0	0	0	0	0	0	0	0	0	0	0	0	0	0	0	0	0	0	0	0	0	0	0	0	0	0	0	0	0	0	0	0	0	0	0	0	0	0	0	0	0	0	0	0	0	0	0	0	0	0	0	0	0	0	0	0	0	0	0	0	0	0	0	0	0	0	0	0	0	0	0	0	0	0	0	0	0	0	0	0	0	0	0	0	351	0	0	0	0	0	0	0	0	0	0	0	0	0	0	0	0	0	0	0	0	0	0	0	1	0	0	0	0	0	0	0	0	0	0	0	71	0	0	0	0	0	1539	0	104	0	4	0	1	0	0	0	0	0	0	0	0	1	0	0	0	0	4	18	0	0	0	0	0	0	0	0	0	0	0	0	0	0	0	0	0	0	0	0	0	0	0	0	0	0	0	0	5455
ENSMUSG00000097251	5033417F24Rik	0	0	0	0	0	0	0	0	0	0	0	0	0	0	0	0	0	0	0	0	0	0	0	0	0	0	0	0	0	0	0	0	0	0	0	0	0	0	0	0	0	0	0	0	0	0	0	0	0	0	0	0	0	0	0	0	0	0	0	0	0	0	1	0	0	0	0	0	0	0	0	0	0	0	0	0	0	0	0	0	0	0	0	0	0	2	0	0	0	0	0	0	0	0	0	0	0	0	0	0	0	0	0	0	0	0	0	0	0	0	0	0	0	0	0	0	0	0	0	0	0	0	0	0	0	0	0	0	0	0	0	0	0	0	0	0	0	0	0	0	0	0	0	0	0	0	0	0	0	0	0	0	0	0	0	0	0	0	0	0	0	0	0	0	0	0	0	0	0	0	0	0	0	0	0	0	0	0	0	0	0	0	0	0	0	0	0	0	0	0	0	0	0	0	0	0	0	0	0	0	0	0	0	0	0	0	0	0	0	0	0	0	0	0	0	0	0	0	0	0	0	0	0	0	0
ENSMUSG00000026269	Rnpepl1	0	0	0	0	0	0	0	0	1	0	0	3	0	2	0	1	0	0	0	2	0	0	0	0	0	2	0	0	0	0	0	1	0	0	0	0	0	0	1	0	0	0	0	0	0	0	0	0	0	0	0	0	0	0	0	0	0	2493	7216	0	0	5262	0	0	0	0	0	1	1	0	694	0	0	0	1	0	3	0	0	0	0	0	0	0	2	158	0	1350	5	0	8	17	0	0	0	1	0	0	1	0	0	0	1	128	0	0	135	0	1	0	1	0	0	24	0	0	0	0	0	0	0	0	0	1	0	1583	1	0	34	0	0	0	0	0	0	0	0	0	0	17	0	0	0	0	0	1	2	0	4	0	1	0	0	0	0	0	0	0	0	0	0	0	0	13794	0	0	0	1	0	0	1	0	0	0	3	0	0	0	0	0	0	100	0	27	0	827	0	0	0	0	0	0	0	0	0	0	0	0	0	0	1	0	0	0	0	2	0	0	1	1	0	0	1	0	0	262	3269	0	0	0	207	0	236	1	4969
ENSMUSG00000100632	9430060I03Rik	0	0	0	0	0	0	0	0	0	0	0	0	0	0	0	0	0	0	0	0	0	0	0	0	0	0	0	0	0	0	0	0	0	0	0	0	0	0	0	0	0	0	0	1590	0	0	0	0	0	0	0	0	0	0	0	0	0	0	0	0	0	0	0	0	0	0	0	0	0	0	0	0	0	0	0	0	0	0	0	0	2	0	0	0	105	0	1	0	0	0	0	0	0	0	0	0	0	0	0	0	0	0	0	0	0	0	0	0	0	0	0	0	0	0	0	0	0	0	0	0	0	0	0	0	0	0	0	0	0	0	0	0	0	0	0	0	0	0	0	0	0	0	0	0	0	0	0	0	0	0	0	0	0	0	0	0	0	0	0	0	0	0	0	0	0	0	0	0	0	0	0	0	0	0	0	0	0	0	0	0	0	0	0	0	0	0	0	0	0	0	0	0	0	0	0	0	0	0	0	0	0	0	0	0	0	0	0	0	0	0	0	0	0	0	0	0	0	0	0	0	0	0	0	0	0
ENSMUSG00000026270	Capn10	0	0	0	500	0	0	0	0	1	0	0	0	410	0	0	1	0	0	0	0	0	0	0	0	0	2	0	35	0	964	0	0	0	2	1	0	0	0	0	0	0	0	1	0	0	49	0	0	0	0	0	0	0	531	0	0	0	0	0	0	0	0	0	0	0	0	0	0	0	0	91	0	0	0	0	0	0	0	405	0	6695	0	0	0	0	28	947	0	0	0	0	0	0	0	0	0	0	0	0	0	0	0	0	0	0	0	2	0	0	0	0	0	0	0	1	0	0	0	1	0	0	0	0	0	0	0	0	0	0	1	0	0	0	0	0	0	0	0	0	0	0	0	173	0	0	254	0	0	0	0	0	0	0	0	0	0	0	0	1	0	0	0	0	2	0	0	0	0	0	4528	0	0	0	0	0	0	0	0	0	0	0	0	0	0	0	0	0	0	0	0	0	0	0	0	0	0	0	0	0	0	0	0	0	0	0	0	0	0	0	0	0	0	0	0	0	92	0	0	0	0	10	0	0	0	505
ENSMUSG00000026271	Gpr35	0	0	0	0	0	0	0	0	0	0	0	0	0	0	0	0	0	0	0	0	0	0	0	0	0	0	0	0	0	0	0	0	5	0	0	0	0	0	0	0	0	0	0	0	0	0	0	0	0	1	0	0	0	0	0	0	0	0	0	0	0	0	0	0	0	0	1	0	0	0	0	0	0	0	0	0	0	0	0	0	0	0	0	0	0	0	1	0	0	0	0	0	0	0	0	0	0	0	0	0	0	0	0	0	0	0	0	0	0	0	71	0	0	0	0	0	0	0	0	0	0	0	0	0	0	0	0	0	0	0	0	0	0	0	0	0	0	0	0	0	0	0	0	0	0	0	0	0	0	0	0	0	0	0	0	0	0	0	0	0	0	0	0	3	1	0	0	0	0	0	0	0	0	0	0	0	0	0	0	0	0	0	0	0	0	0	0	0	0	0	0	0	0	0	0	0	1	0	0	0	0	0	0	0	0	0	0	0	0	0	0	0	0	1	0	0	0	0	0	0	1	0	0	0	0
ENSMUSG00000045091	Aqp12	0	0	0	0	0	0	0	0	0	0	0	0	0	0	0	0	0	0	0	0	0	0	0	0	0	0	0	0	0	0	0	0	0	0	0	0	0	0	0	0	0	0	0	0	0	0	0	0	0	0	0	0	0	0	0	0	0	0	0	0	0	0	0	0	0	0	0	0	0	0	0	0	0	0	0	0	0	0	0	0	0	0	0	0	0	0	0	0	0	0	0	0	0	0	0	0	0	0	0	0	0	0	0	0	0	0	0	0	0	0	0	0	0	0	0	0	0	0	0	0	0	0	0	0	0	0	0	0	0	0	0	0	0	0	0	0	0	0	0	0	0	0	0	0	0	0	0	0	0	0	0	0	0	0	0	0	0	0	0	0	0	0	0	0	0	0	0	0	0	0	0	0	0	0	0	0	0	0	0	0	0	0	0	0	0	0	0	0	0	0	0	0	0	0	0	0	0	0	0	0	0	0	0	0	0	0	0	0	0	0	0	0	0	0	0	0	0	0	0	0	0	0	0	0	0
ENSMUSG00000014602	Kif1a	0	0	0	0	0	0	0	0	0	1673	0	1416	0	0	0	0	0	0	10	0	0	41	0	0	0	0	0	0	0	0	0	0	0	0	0	0	0	0	116	295	2927	0	0	0	0	0	0	0	0	0	7	0	0	0	0	0	0	0	0	1	0	0	0	0	0	46	0	0	0	0	2	0	0	0	0	0	0	0	0	34	25	0	0	0	0	0	0	0	0	0	0	0	0	1	5	0	0	0	0	0	0	0	3	0	0	1	0	0	0	0	0	0	0	2406	0	0	0	0	0	0	0	7	0	0	0	0	1	0	0	0	0	0	0	0	0	0	0	0	0	0	0	0	0	0	0	0	0	1	0	3	0	0	0	1	0	0	0	0	0	0	0	0	0	0	0	312	0	0	0	0	0	0	0	0	0	0	0	0	0	0	0	0	0	0	0	0	0	0	0	0	0	0	0	0	0	3	0	0	0	0	0	0	0	0	0	0	0	0	0	0	0	0	0	0	2	0	0	0	0	0	0	0	0	0	1743
ENSMUSG00000026272	Agxt	0	0	0	0	0	0	0	0	0	0	0	0	0	0	0	0	0	0	0	0	0	0	0	0	0	0	0	0	0	0	0	0	0	0	0	0	0	0	0	0	0	0	0	0	0	0	0	0	0	0	0	0	0	0	0	0	0	0	0	0	0	0	0	0	0	0	0	0	0	0	0	0	0	0	0	0	0	0	0	0	0	0	0	0	0	0	0	0	0	0	0	0	0	0	0	0	0	0	0	0	0	0	0	0	0	0	0	0	0	0	0	0	0	0	0	0	0	0	0	0	0	0	0	0	0	0	0	0	0	0	0	0	0	0	0	0	0	0	0	0	0	0	0	0	0	0	0	0	0	0	0	0	0	0	0	0	0	0	0	0	0	0	0	0	0	0	0	0	0	0	0	0	0	0	0	0	0	0	0	0	0	0	0	0	0	0	0	0	0	0	0	0	0	0	0	0	0	0	0	0	0	0	0	0	0	0	0	0	0	0	0	0	0	0	0	0	0	0	0	0	0	0	0	0	0
ENSMUSG00000034159	2310007B03Rik	0	0	0	0	0	0	0	0	0	0	0	0	0	0	0	0	0	0	0	0	8	0	1	0	0	0	0	0	11	0	0	0	0	0	0	0	0	0	0	0	0	0	0	0	0	0	0	0	0	0	0	0	0	0	0	0	0	0	0	0	0	0	0	0	0	0	0	0	0	0	0	0	0	0	0	0	0	0	0	0	1	0	0	0	0	0	0	0	0	0	0	0	0	0	0	0	0	0	0	0	0	0	0	0	0	0	0	0	0	0	0	0	0	0	0	0	0	0	0	2	7	0	0	0	0	0	0	0	0	0	0	0	0	0	0	0	0	0	0	0	0	0	0	0	0	0	0	0	0	0	0	0	0	0	0	0	0	0	0	0	0	0	0	0	0	0	0	0	0	0	0	0	0	0	0	0	0	0	0	0	0	0	0	0	0	0	0	0	0	0	0	0	0	0	0	0	0	0	0	0	0	0	0	0	0	0	0	0	0	0	0	0	0	0	0	0	0	0	0	0	0	0	0	0	0
ENSMUSG00000084989	Crocc2	0	0	0	0	0	0	0	0	0	0	0	1	0	0	0	0	0	0	0	0	0	0	0	0	0	0	0	0	0	0	0	0	0	0	0	0	0	0	0	0	0	0	0	0	0	0	0	0	0	0	0	0	0	0	0	0	0	0	0	0	0	0	0	0	0	0	0	0	0	0	0	0	0	0	0	0	0	0	0	0	0	0	0	0	0	0	0	0	0	0	0	0	0	0	0	0	0	0	0	0	0	0	0	0	1	0	0	0	0	201	0	0	0	0	0	0	0	0	0	0	0	0	0	0	0	0	0	0	0	0	0	0	0	0	0	0	0	0	0	0	0	0	0	0	0	0	0	0	0	0	0	0	0	0	0	0	0	0	0	0	0	0	0	0	0	0	0	0	0	0	0	0	0	0	0	0	0	0	0	0	0	0	0	0	0	0	0	0	0	0	0	0	0	0	0	0	0	0	0	0	0	0	0	0	0	0	0	0	0	0	0	0	0	0	0	0	0	0	0	0	0	0	0	0	0
ENSMUSG00000047793	Sned1	47	0	0	0	0	0	0	0	1	0	0	0	0	0	0	1	143	1	0	0	1	0	3181	0	0	0	0	0	0	1	0	0	0	0	2	0	0	0	0	0	0	0	0	0	0	0	0	0	0	0	0	0	0	0	0	0	0	1	0	0	368	1	880	0	7	0	86	0	1	0	0	0	0	0	0	0	10	0	0	0	0	0	0	0	0	0	0	0	22	0	0	0	0	0	0	0	0	0	0	171	2	0	0	0	1076	13	0	28	0	0	0	6	0	0	0	0	0	0	0	13	1	0	0	0	0	5	0	0	0	0	0	0	0	0	0	0	0	2702	0	0	0	0	1	0	0	5	0	0	0	456	0	0	0	0	0	1940	0	0	0	0	0	5	0	0	0	0	0	0	2	0	0	0	10	0	0	0	0	0	6	0	1	0	0	1394	0	3090	0	2	0	1	0	0	0	0	11	0	0	160	0	0	2	0	0	0	0	0	0	1	13356	0	7	0	0	1	2068	0	6050	1	0	0	1238	0	164	0	0
ENSMUSG00000098997	Mir6901	0	0	0	0	0	0	0	0	0	0	0	0	0	0	0	0	0	0	0	0	0	0	0	0	0	0	0	0	0	0	0	0	0	0	0	0	0	0	0	0	0	0	0	0	0	0	0	0	0	0	0	0	0	0	0	0	0	0	0	0	0	0	0	0	0	0	0	0	0	0	0	0	0	0	0	0	0	0	0	0	0	0	0	0	0	0	0	0	0	0	0	0	0	0	0	0	0	0	0	0	0	0	0	0	0	0	0	0	0	0	0	0	0	0	0	0	0	0	0	0	0	0	0	0	0	0	0	0	0	0	0	0	0	0	0	0	0	0	0	0	0	0	0	0	0	0	0	0	0	0	0	0	0	0	0	0	0	0	0	0	0	0	0	0	0	0	0	0	0	0	0	0	0	0	0	0	0	0	0	0	0	0	0	0	0	0	0	0	0	0	0	0	0	0	0	0	0	0	0	0	0	0	0	0	0	0	0	0	0	0	0	0	0	0	0	0	2	0	0	0	0	0	0	0	0
ENSMUSG00000026273	Mterf4	1	0	0	0	0	0	0	0	0	0	0	0	0	0	0	2291	0	0	0	0	0	1	0	0	0	0	0	0	0	0	0	0	0	0	0	0	0	0	0	0	0	0	0	0	0	0	13	0	0	0	0	0	0	0	0	0	1725	0	0	0	0	193	0	0	0	0	0	0	0	0	1	0	0	0	1	0	0	0	0	0	0	0	0	0	265	2162	0	0	0	1185	0	0	0	1	0	0	0	0	0	0	0	0	0	0	0	0	0	0	0	0	0	0	0	0	0	0	0	0	0	0	0	0	1	0	2418	0	0	0	67	0	0	0	1298	0	0	0	0	1	0	0	0	0	0	0	1833	0	0	0	0	0	0	0	0	0	0	3	0	0	2	0	1420	2	0	0	0	0	0	0	8787	1	0	0	0	2	0	0	0	0	0	0	0	0	4	0	0	0	0	1	0	8621	0	100	0	0	0	0	0	2164	0	0	0	0	0	0	0	0	0	0	0	0	0	0	0	0	0	0	1	2	0	0	0	0	1	0	0
ENSMUSG00000026274	Pask	803	0	0	0	3059	0	0	0	0	0	0	0	7	625	0	50	199	0	0	0	0	0	0	0	0	0	0	0	0	0	0	0	0	0	0	0	0	0	0	0	0	0	0	0	0	0	0	0	0	0	234	0	0	0	0	0	2643	0	0	1905	0	0	0	0	0	0	2247	0	0	0	0	0	0	0	6463	0	0	3	0	0	0	0	0	0	0	0	0	0	0	0	0	0	0	0	2568	0	0	0	768	0	2647	0	0	32	0	0	0	1	2	1328	0	137	0	0	0	984	0	0	0	910	0	900	3446	0	70	0	0	622	0	0	0	0	159	0	0	0	348	3	27	2992	0	0	0	398	0	0	0	0	0	0	0	0	0	10	0	0	0	0	0	0	0	0	0	2	0	0	66	0	0	2	0	0	0	0	0	0	3	0	0	0	0	0	0	85	0	0	0	0	826	0	0	0	0	0	0	0	0	0	0	0	1	0	0	0	0	0	0	0	533	0	3	1	0	0	0	4566	0	0	690	71	104	0	0	0	0
ENSMUSG00000026275	Ppp1r7	0	1	0	0	0	0	0	0	5	311	0	0	0	0	1050	477	396	0	0	0	0	0	0	0	0	0	0	1807	2076	1	127	0	0	0	0	194	0	0	0	31	0	13	0	0	0	0	0	0	0	0	1284	36	0	1	0	0	0	3	0	0	943	0	4196	0	5	0	168	1	0	0	186	0	0	0	0	0	3211	1	0	0	0	0	0	1	0	0	0	0	0	0	0	0	0	3903	0	0	0	0	0	0	0	0	0	0	0	0	0	0	465	0	0	0	0	0	0	0	0	0	0	2	0	0	0	0	0	0	0	489	14	0	0	0	0	0	0	0	0	0	0	1	0	0	0	4	0	3	0	0	0	0	0	0	0	228	0	0	132	0	0	0	4186	0	0	9	0	0	0	0	0	0	1	9699	0	0	137	0	0	0	0	0	186	0	0	1864	0	0	0	0	996	0	0	1	76	0	0	0	1928	0	0	0	1	65	0	0	2	0	0	0	0	0	2751	0	1	1968	6018	0	1	0	0	0	12	0	0	0	3155
ENSMUSG00000106302	mmu-mir-6902	0	0	0	0	0	0	0	0	0	0	0	0	0	0	0	0	0	0	0	0	0	0	0	0	0	0	0	0	0	0	74	0	0	0	0	0	0	0	0	0	0	0	0	0	0	0	0	0	0	0	0	0	0	0	0	0	0	0	0	0	0	0	0	0	0	0	0	0	0	0	0	0	0	0	0	0	0	0	0	0	0	0	0	0	0	0	0	0	0	0	0	0	0	0	0	0	0	0	0	0	0	0	0	0	0	0	0	0	44	0	0	0	0	0	0	0	0	0	0	0	0	0	0	0	0	0	0	0	0	0	0	0	0	0	0	0	0	0	0	0	0	0	0	0	0	0	0	0	0	0	0	0	0	0	0	0	0	0	0	0	0	0	0	0	0	0	0	0	0	0	0	0	0	0	0	0	0	0	0	0	0	0	0	0	0	0	0	0	131	0	0	0	0	0	0	0	0	0	0	0	0	0	0	0	0	0	0	0	0	0	0	0	0	0	0	0	0	0	0	0	0	0	0	0	0
ENSMUSG00000034107	Ano7	0	0	0	0	0	0	0	0	0	0	0	0	0	0	0	0	0	0	0	0	0	0	0	0	0	0	0	0	0	0	0	0	0	0	0	0	0	0	0	0	0	0	0	0	0	0	0	0	0	0	0	0	0	0	0	0	0	0	0	0	0	0	0	0	0	0	0	0	0	0	0	0	0	0	0	0	0	0	0	0	0	0	0	0	0	0	0	0	0	0	0	0	0	0	0	0	0	0	0	0	0	0	0	0	0	0	0	0	0	0	0	0	0	0	0	0	0	0	0	0	0	0	0	0	0	0	0	0	0	0	0	0	0	0	0	0	0	0	0	0	0	0	0	0	0	0	0	0	0	0	0	0	0	0	0	0	0	0	0	0	0	0	0	0	0	0	0	0	0	0	0	0	0	0	0	0	0	0	0	0	0	0	0	0	0	0	0	0	0	0	0	0	0	0	0	0	0	0	0	0	0	0	0	0	0	0	0	0	0	0	0	0	0	0	0	0	0	0	0	0	0	0	0	0	0
ENSMUSG00000034088	Hdlbp	917	147	4	7137	1	0	0	0	175	3	36	1902	1381	213	2317	3070	6211	4732	345	0	342	16	49	0	2	321	1	137	23	0	251	6731	595	290	169	0	201	2559	2178	45	74	1	512	0	0	15	0	0	213	4	797	2549	22	0	9463	965	1	46	39	1483	377	506	1168	135	0	0	0	80	1297	0	0	0	2762	4	36	0	885	4773	3738	0	472	0	0	0	122	267	457	3	0	0	476	0	2083	157	41	0	0	0	38	0	469	3232	16	434	18670	0	338	0	601	782	630	37	0	1	0	3125	0	2750	370	1219	0	9812	1	721	1	2316	3104	1774	791	0	0	0	7533	0	0	0	572	9510	1	6558	0	0	1140	0	3	2221	0	948	1496	346	0	0	0	1	2	1012	274	0	59	45	0	0	0	2	269	12	5	0	1	47	0	23	5	118	174	0	86	0	1	6205	2231	422	1255	13679	0	0	0	0	121	548	42	0	613	0	593	0	174	1	27	0	1	360	0	0	0	350	3138	401	8645	0	1672	0	0	0	0	0	1	1746	0	1549	118	0	63	0	1318
ENSMUSG00000026276	Sep.02	1135	1734	1223	1307	3395	2869	556	1	2268	1802	323	2880	1854	381	4125	2497	1949	1620	4611	3704	1924	1208	1580	0	2693	1021	1373	2910	3361	3071	3272	642	2448	0	2841	2545	3045	2585	3103	1632	1958	3439	2655	151	2972	665	0	0	0	3534	1093	303	1606	4902	2046	1	746	2080	131	2911	498	2853	2328	1104	1415	3536	723	0	1875	5558	4678	7269	2230	4545	5499	5593	2535	1275	5050	2865	2341	8016	161	3668	10027	7199	7170	5342	5027	3056	1502	1204	5433	10233	2885	9233	545	0	4540	3536	2150	2611	7174	6535	1463	2913	5838	5253	6459	1091	3827	511	1	5896	3859	2305	4789	5418	800	3611	1	4126	5589	391	2775	6065	12952	1240	445	3344	36	0	1573	0	0	195	5001	2734	1	159	0	1	1077	859	1329	2603	0	2154	2711	1133	344	0	0	3087	6090	736	1165	23	906	129	1346	0	2253	28	0	0	112	0	0	1525	668	11	1	342	4268	20	0	0	93	203	2963	1065	1352	1342	0	4668	79	594	11	1	120	1	0	9	25	0	2585	239	0	897	0	385	0	0	2233	0	1405	162	4582	0	398	0	0	2249	8	0	637	1	6	12	8	0	1154	1	1870
ENSMUSG00000034066	Farp2	0	0	0	0	0	0	1	0	0	0	0	0	0	0	0	4631	0	0	0	0	0	0	0	0	0	0	0	0	0	0	2	0	0	0	0	0	0	0	0	0	0	9	0	0	0	0	0	0	0	0	0	0	0	0	0	0	0	0	0	0	0	0	465	0	0	7725	0	0	0	0	0	0	0	0	0	0	0	0	0	0	0	0	0	0	0	0	0	0	0	0	0	0	0	0	2	0	0	0	0	4030	0	0	0	0	0	0	0	0	0	0	0	0	0	0	0	0	0	0	0	0	0	0	0	0	0	0	0	0	103	1	0	0	0	0	0	0	1964	0	0	2	0	0	0	0	0	0	0	0	0	0	0	0	0	0	0	0	0	0	0	0	0	0	0	0	0	0	0	0	0	0	0	0	0	0	3	0	0	0	0	0	0	0	0	0	0	0	0	0	0	0	0	0	0	0	0	0	1	0	0	0	0	0	0	0	0	0	0	0	0	0	0	0	0	0	0	0	0	0	0	0	0	0	0	0	0
ENSMUSG00000026277	Stk25	0	341	3	7	1	78	756	0	4363	105	0	358	0	0	0	10	0	4441	4379	1	3	4530	0	0	1436	0	0	5	0	0	0	0	0	107	0	0	1	1475	1105	0	1	1079	447	0	0	3555	89	0	0	0	145	0	1	0	0	0	0	179	2	1	126	0	0	0	0	40	3081	0	5	154	3175	315	1	7118	1	501	3785	832	0	3	0	0	468	0	927	6	3682	1	0	0	4290	1	6	0	1	7025	0	0	1	447	0	0	21	2	0	2	8	1	0	2	1	0	1	5501	2	9	0	0	16597	2	1	0	155	0	0	405	4935	0	3322	0	4	0	1	0	0	0	16	1	3	1	0	0	1	0	0	4200	0	0	216	2	2655	0	0	0	0	0	0	1	80	3	6	0	44	0	1	1	5116	0	0	1255	1	556	0	0	16704	394	380	0	0	0	0	0	1	3	0	0	0	0	4	1	0	1147	1	0	1	4612	0	978	7	165	0	39	0	0	0	0	0	1	15	0	201	0	0	1	2	0	1	0	6	4	2	0	3	0	2
ENSMUSG00000026278	Bok	0	0	0	0	0	0	0	0	0	0	0	347	0	0	0	0	0	0	2	0	0	0	0	0	0	0	0	0	1143	0	0	0	0	0	0	0	0	0	0	0	0	0	0	0	0	0	0	0	0	1	0	0	0	0	1	0	0	2419	0	264	0	0	0	0	0	0	1458	0	0	0	0	0	0	1	0	0	13	1	1	0	0	0	0	1	0	0	0	0	0	0	0	1	0	0	0	0	0	0	0	0	1	2	0	0	0	0	0	0	0	2807	0	0	0	0	0	0	0	0	0	0	0	0	1	0	0	1	0	1	0	0	0	0	0	0	0	0	853	0	0	0	0	0	0	0	0	0	0	0	0	0	0	0	0	0	0	0	0	0	0	0	0	0	0	0	0	0	0	0	0	0	0	0	0	0	0	0	0	0	0	0	0	0	0	315	0	0	0	0	0	0	0	0	0	0	0	0	0	0	0	0	0	0	0	0	0	0	0	0	0	0	0	0	0	0	0	0	1	0	0	0	0	0	0	0	0
ENSMUSG00000026279	Thap4	0	0	466	0	12	18	0	0	0	0	20	0	0	0	0	0	0	0	0	1	4	0	0	0	0	0	0	0	2	0	0	0	0	1	0	2974	0	3107	0	0	0	0	0	1	1	0	0	0	1	0	1139	0	1	0	0	0	0	0	0	0	0	0	346	0	0	0	0	0	6	0	0	0	0	0	0	0	0	0	3	0	0	0	0	0	287	139	0	0	0	0	0	1048	0	0	0	1	0	0	0	0	0	0	0	0	0	180	0	0	0	0	0	0	0	0	0	0	1	0	0	0	0	0	0	0	0	7	1	0	0	0	0	0	0	0	0	0	1563	3387	0	0	0	0	1920	3	0	0	0	1	0	0	0	0	0	0	0	0	5	0	0	0	0	0	0	0	0	0	0	0	2	0	0	1	0	0	0	0	0	0	0	1	0	0	170	0	0	0	0	3	0	0	120	0	0	0	0	0	0	0	0	5	0	0	0	0	0	0	0	0	0	0	0	0	0	1303	0	7	0	0	449	0	0	0	0	23	0
ENSMUSG00000026280	Atg4b	0	0	43	2726	0	0	0	0	165	0	92	0	0	0	0	5	855	590	0	0	0	0	3085	0	0	0	0	0	14	0	0	15	0	0	1	4822	0	0	0	1012	0	50	0	3536	0	44	4	0	0	0	199	23	209	0	0	1	0	0	0	137	3725	0	0	1	0	0	1558	0	0	0	736	10411	0	0	0	0	194	481	0	0	0	0	0	0	576	829	0	31	0	0	0	0	241	0	0	0	135	0	1429	46	8	288	0	0	575	0	0	0	0	1741	18	0	0	186	0	0	9686	83	24	926	0	0	0	0	0	0	1250	0	1487	2	0	0	0	0	0	0	2562	0	0	0	0	0	79	0	876	1339	0	0	0	3	0	0	0	0	13	1741	114	0	0	0	0	0	0	0	0	0	0	0	0	1	5	0	0	0	3	0	0	0	0	0	0	0	139	0	0	0	0	0	4	2132	0	0	0	0	0	0	0	30	0	0	0	1	0	0	0	0	10	1	7132	0	15	0	0	0	40	0	20	0	0	51	0	0	1328	0	68
ENSMUSG00000026281	Dtymk	7100	0	6444	0	4145	7329	0	0	0	1416	4364	898	2676	3360	1007	627	2617	4537	1474	3393	145	486	2962	0	7112	3451	1	8863	1638	6416	130	1	1556	123	0	1652	4089	0	477	0	6548	0	0	103	0	0	0	0	1	0	5117	1437	320	0	340	0	1988	184	2979	1354	3898	1318	73	4	27	3030	6055	1283	135	792	4995	0	0	1711	166	0	1358	338	285	4801	0	0	0	5243	362	3593	31	8370	2	4274	213	1	3858	13521	1038	453	144	10	2171	501	6831	1648	0	0	6799	2960	333	31	2321	2324	4685	7194	0	13450	0	0	1987	0	4410	0	3705	4837	257	518	0	2803	1	2067	1434	0	0	0	1847	0	1	576	3146	468	0	285	0	0	0	865	93	1175	0	2687	3322	74	0	0	0	0	0	22	2697	51	986	184	216	0	3543	3820	8	178	1454	0	9	0	0	524	2	0	0	0	6183	0	1	975	11738	661	1766	1732	0	0	0	3901	2	0	0	0	0	0	5162	1	0	7	0	0	8	0	0	0	3	49	0	459	47	0	97	0	0	0	6	81	4234	3	6833	10207	2	0	5603	0	2114
ENSMUSG00000026283	Ing5	0	580	3221	0	9	0	0	0	20	0	3	0	40	0	0	7	0	4	0	0	0	0	0	0	0	2	1445	2215	0	0	5	0	1	767	4	1207	750	422	6	2	837	0	0	0	7373	3	0	0	0	9	6	3	4570	8	188	0	0	2459	0	0	0	0	0	182	0	0	0	4	1918	9	1893	0	0	0	3023	0	0	2102	0	0	1	28	2	0	8	23	0	9	0	106	7	0	238	0	0	1	0	0	3675	14	0	0	0	19	20	502	10	0	1	27	3	8	0	0	0	0	7	3	0	6	0	2	2001	0	21	0	0	1	0	4	0	0	617	0	0	0	11	229	0	0	0	0	0	0	0	4	0	2738	1971	0	21	0	0	0	0	811	1927	1	0	0	0	4	0	0	0	0	1	0	0	101	38	0	0	0	35	0	1	5	0	51	129	8	10	2260	0	0	0	32	2276	3	66	2	26	0	111	0	1	283	0	4885	0	1	0	0	1	0	0	0	2	0	2	0	23	0	10	0	55	0	1	0	0	0	1	0	139
ENSMUSG00000073609	D2hgdh	0	0	0	0	0	0	0	0	0	0	0	0	0	0	0	0	0	0	0	0	0	0	0	0	0	0	0	0	0	0	0	0	0	0	0	0	0	0	0	0	0	0	0	0	0	0	0	0	0	0	0	0	0	0	0	30	0	0	0	0	0	0	0	1	33	0	0	0	4	0	0	0	0	0	0	0	0	0	0	0	0	0	0	0	0	0	0	0	0	0	0	0	0	0	0	0	0	0	0	0	0	0	0	0	0	0	0	0	0	0	0	0	0	0	0	0	0	0	0	0	0	0	0	0	0	72	0	0	0	0	0	0	0	0	0	0	0	0	0	0	0	0	3	0	0	0	0	0	0	0	0	0	0	0	0	0	0	0	0	0	0	0	0	0	0	0	0	0	0	0	0	0	0	0	0	0	0	0	0	0	0	0	0	0	0	0	0	0	0	0	0	0	0	0	0	0	0	0	0	0	0	0	0	0	0	0	0	0	179	0	0	0	0	0	0	0	0	0	0	50	0	0	0	0	0
ENSMUSG00000034000	Neu4	0	0	0	0	0	0	0	0	0	0	0	0	1	0	0	0	0	0	0	0	0	0	0	0	0	0	0	0	0	0	0	1	0	0	0	0	0	0	0	0	0	0	0	0	0	0	0	0	0	0	0	0	0	0	0	0	0	0	0	0	3	0	0	0	0	0	0	0	0	0	0	0	0	21	0	0	0	0	0	0	0	0	0	0	0	0	0	0	0	0	0	0	0	0	0	0	0	0	1	0	2	0	0	0	0	0	0	0	0	0	0	0	0	0	0	0	0	0	0	0	0	0	0	1	0	0	0	7	0	0	0	0	0	0	0	0	0	0	0	0	0	0	19	0	0	0	0	0	0	0	0	0	0	16	0	0	0	0	0	0	0	0	0	0	0	0	0	0	0	0	0	0	0	0	0	0	0	0	0	0	0	0	0	0	0	0	0	0	0	0	0	0	0	0	0	0	0	0	0	0	0	0	0	0	0	0	0	0	0	0	0	0	0	0	0	0	0	0	0	0	0	0	0	0	0
ENSMUSG00000026285	Pdcd1	0	0	0	0	0	0	0	0	0	0	0	0	0	0	0	0	0	0	0	0	0	0	0	0	0	0	0	0	0	0	0	0	0	0	0	0	0	0	0	0	0	0	0	0	0	0	0	0	0	0	0	0	0	0	0	0	0	0	0	0	0	0	0	0	0	0	0	0	0	0	0	0	0	0	0	0	0	0	0	0	0	0	0	0	0	0	0	0	0	0	0	0	0	0	0	0	0	0	0	0	0	0	0	0	0	0	0	0	0	0	0	0	0	0	0	0	0	0	0	0	0	0	0	0	0	0	0	0	0	0	0	0	0	0	0	0	0	0	0	0	0	0	0	0	0	0	0	0	0	0	0	0	0	0	0	0	0	0	0	0	0	0	0	0	0	0	0	0	0	0	0	0	0	0	0	0	0	0	0	0	0	0	0	0	0	0	0	0	0	0	0	0	0	0	0	0	0	0	0	0	0	0	0	0	0	0	0	0	0	0	0	0	0	0	0	0	0	0	0	0	0	0	0	0	0
ENSMUSG00000100518	4930440C22Rik	0	0	0	0	0	0	0	0	0	0	0	0	0	0	0	0	0	0	0	0	0	0	0	0	0	0	0	0	0	0	0	0	0	0	0	0	0	0	0	0	0	0	0	0	0	0	0	0	0	0	0	0	0	0	0	0	0	0	0	0	0	0	0	0	0	0	0	0	0	0	0	0	0	0	0	0	0	0	0	0	0	0	0	0	0	0	0	0	0	0	0	0	0	0	0	0	0	0	0	0	0	0	0	0	0	0	0	0	0	0	0	0	0	0	0	0	0	0	0	0	0	0	0	0	0	0	0	0	0	0	0	0	0	0	0	0	0	0	0	0	0	0	0	0	0	0	0	0	0	0	0	0	0	0	0	0	0	0	0	0	0	0	0	0	0	0	0	0	0	0	0	0	0	0	0	0	0	0	0	0	0	0	0	0	0	0	0	0	0	0	0	0	0	0	0	0	0	0	0	0	0	0	0	0	0	0	0	0	0	0	0	0	0	0	0	0	0	0	0	0	0	0	0	0	0
ENSMUSG00000051185	Fam174a	0	0	0	6	0	0	0	0	0	1	0	0	32	1	0	0	1	6	7	0	0	0	0	0	0	0	11	0	0	0	0	5	0	0	0	0	0	0	0	1	0	0	0	0	0	0	0	0	0	0	0	0	1	0	1	0	0	0	8	0	0	2	0	0	0	0	0	0	0	0	0	0	1	0	0	0	0	0	0	0	0	0	0	9	1	0	0	0	0	8	0	0	0	0	0	0	0	0	1	0	0	51	0	17	0	0	1	0	0	0	0	0	0	97	0	0	0	0	2	0	0	0	0	0	0	2	0	0	0	0	0	0	0	0	0	0	12	0	0	0	0	0	0	0	0	12	0	6	0	0	0	0	0	83	19	0	0	0	0	34	0	0	0	0	0	0	0	0	0	0	0	0	0	0	10	0	0	0	0	0	0	0	0	0	0	58	0	0	6	0	0	0	1	0	11	0	0	3	0	0	0	0	0	0	0	0	0	1	0	0	1	0	0	26	6	0	710	0	0	0	0	0	0	0	0
ENSMUSG00000103973	BC055308	0	0	0	0	0	0	0	0	0	0	0	0	0	0	0	0	0	0	0	0	0	0	0	0	0	0	0	0	0	0	0	0	0	0	0	0	0	0	0	0	0	0	0	0	0	0	0	0	0	0	0	0	0	0	0	0	0	0	0	0	0	0	0	0	0	0	0	0	0	0	0	0	0	1	0	0	0	0	0	0	0	0	0	0	0	0	0	0	0	0	0	0	0	0	0	0	0	0	0	0	0	0	0	0	0	0	0	347	0	0	0	0	0	0	0	0	0	0	0	0	0	0	0	0	0	0	0	0	0	0	0	0	0	0	0	0	0	0	0	0	0	0	0	2	0	0	0	0	0	0	0	0	0	0	0	0	0	0	0	0	0	0	0	0	0	0	0	0	0	0	0	0	0	0	0	0	0	0	0	0	0	0	0	0	0	0	0	0	0	0	0	0	0	0	0	0	0	0	0	0	0	0	0	0	0	0	0	0	0	0	0	0	0	0	0	0	0	0	0	0	0	0	0	0	0
ENSMUSG00000040710	St8sia4	0	0	1	0	1	0	0	0	0	0	0	1	316	0	0	0	0	0	0	0	4	1	0	0	0	0	3	0	0	0	1	0	0	0	0	0	0	0	0	0	0	0	0	0	0	0	0	0	0	0	1	0	0	0	0	0	0	0	1	0	0	0	0	0	0	4	0	0	0	0	0	7	0	0	0	0	0	0	0	0	0	7	2	0	0	0	11	0	0	0	0	0	0	0	0	0	0	0	0	0	2	0	0	0	0	0	0	0	0	0	0	0	0	0	0	0	0	1	0	0	0	4	0	0	0	0	0	0	1	0	0	0	0	0	0	0	0	0	0	1	0	0	0	0	0	0	0	0	0	0	1	0	0	4	0	0	0	0	0	0	0	0	0	0	0	0	0	0	0	0	3	0	0	0	0	0	0	0	0	0	0	0	0	0	0	0	0	0	0	0	0	0	0	0	0	0	0	1	0	0	0	0	0	0	1	0	0	0	0	0	2	0	0	0	0	0	0	0	0	0	1	0	0	0	0
ENSMUSG00000100777	4930598F16Rik	0	0	0	0	0	0	0	0	0	0	0	0	0	0	0	0	0	0	0	0	0	0	0	0	0	0	0	0	0	0	0	0	0	0	0	0	0	0	0	0	0	0	0	0	0	0	0	0	0	0	0	0	0	0	0	0	0	0	0	0	0	0	0	0	0	0	0	0	0	0	0	0	0	0	0	0	0	0	0	0	0	0	0	0	0	0	0	0	0	0	0	0	0	0	0	0	0	0	0	0	0	0	0	0	0	0	0	0	0	0	0	0	0	0	0	0	0	0	0	0	0	0	0	0	0	0	0	0	0	0	0	0	0	0	0	0	0	0	0	0	0	0	0	0	0	0	0	0	0	0	0	0	0	0	0	0	0	0	0	0	0	0	0	0	0	0	0	0	0	0	0	0	0	0	0	0	0	0	0	0	0	0	0	0	0	0	0	0	0	0	0	0	0	0	0	0	0	0	0	0	0	0	0	0	0	0	0	0	0	0	0	0	0	0	0	0	0	0	0	0	0	0	0	0	0
ENSMUSG00000100589	4930533P14Rik	0	0	0	0	0	0	0	0	0	0	0	0	0	0	0	0	0	0	0	0	0	0	0	0	0	0	0	0	0	0	0	0	0	0	0	0	0	0	0	0	0	0	0	0	0	0	0	0	0	0	0	0	0	0	0	0	0	0	0	0	0	0	0	0	0	0	0	0	0	0	0	0	0	0	0	0	0	0	0	0	0	0	0	0	0	0	0	0	0	0	0	0	0	0	0	0	0	0	0	0	0	0	0	0	0	0	0	0	0	0	0	0	0	0	0	0	0	0	0	0	0	0	0	0	0	0	0	0	0	0	0	0	0	0	0	0	0	0	0	0	0	0	0	0	0	0	0	0	0	0	0	0	0	0	0	0	0	0	0	0	0	0	0	0	0	0	0	0	0	0	0	0	0	0	0	0	0	0	0	0	0	0	0	0	0	0	0	0	0	0	0	0	0	0	0	0	0	0	0	0	0	0	0	0	0	0	0	0	0	0	0	0	0	0	0	0	0	0	0	0	0	0	0	0	0
ENSMUSG00000040693	Slco4c1	0	0	0	0	0	0	0	0	0	0	0	0	0	0	0	0	0	0	0	0	0	0	0	0	0	0	0	0	0	0	0	0	0	0	0	0	0	0	0	0	0	0	0	0	0	0	0	0	0	0	0	0	0	0	0	0	0	0	0	0	0	0	0	0	0	0	0	0	0	0	0	0	0	0	0	0	0	0	0	0	0	0	0	0	0	0	0	0	0	0	0	0	0	1	1	0	0	0	0	0	0	0	0	0	3	0	0	2	2	0	0	0	0	0	0	0	0	0	0	0	0	0	0	0	1	0	0	0	0	0	0	0	0	0	0	0	0	0	0	0	0	0	0	0	0	0	0	0	0	0	0	0	0	0	0	0	0	0	0	0	0	0	0	0	0	0	0	0	0	0	0	0	0	0	0	0	0	0	0	0	0	0	0	0	0	0	0	0	0	0	0	0	0	0	0	0	0	0	0	0	0	0	0	0	0	0	0	0	0	0	0	0	0	0	0	0	0	0	0	0	0	0	0	0	0
ENSMUSG00000097814	Panct2	0	0	0	0	0	0	0	0	0	0	0	0	0	0	0	0	0	0	0	0	0	0	0	0	0	0	0	0	0	0	0	0	0	0	0	0	0	0	0	0	0	0	0	0	0	0	0	0	0	0	0	0	0	0	0	0	0	0	0	0	0	0	0	0	0	0	0	0	0	0	0	0	0	0	0	0	0	0	0	0	0	0	0	0	0	0	0	0	0	0	0	0	0	0	0	0	0	0	0	0	0	0	0	0	0	0	0	0	0	0	0	0	0	0	0	0	0	0	0	0	0	0	0	0	0	0	0	0	0	0	0	0	0	0	0	0	0	0	0	0	0	0	0	0	0	0	0	0	0	0	0	0	0	0	0	0	0	0	0	0	0	0	0	0	0	0	0	0	0	0	0	0	0	0	0	0	0	0	0	0	0	0	0	0	0	0	0	0	0	0	0	0	0	0	0	0	0	0	0	0	0	0	0	0	0	0	0	0	0	0	0	0	0	0	0	0	0	0	0	0	0	0	0	0	0
ENSMUSG00000045463	Slco6b1	0	0	0	0	0	0	0	0	0	0	0	0	0	0	0	0	0	0	0	0	0	0	0	0	0	0	0	0	0	0	0	0	0	0	0	0	0	0	0	0	0	0	0	0	0	0	0	0	0	0	0	0	0	0	0	0	0	0	0	0	0	0	0	0	0	0	0	0	0	0	0	0	0	0	0	0	0	0	0	0	0	0	0	0	0	0	0	0	0	0	0	0	0	0	0	0	0	0	0	0	0	0	0	0	0	0	0	0	0	0	0	0	0	2	0	0	0	0	0	0	0	0	0	0	0	0	0	0	0	0	0	0	0	0	0	0	0	0	0	0	0	0	0	0	0	0	0	0	0	0	0	0	0	0	0	0	0	0	0	0	0	0	0	0	0	0	0	0	0	0	0	0	0	0	0	0	0	0	0	0	0	0	0	0	0	0	0	0	0	0	0	0	0	0	0	0	0	0	0	0	0	0	0	0	0	0	0	0	0	0	0	0	0	0	0	0	0	0	0	0	0	0	0	0	0
ENSMUSG00000026331	Slco6c1	0	0	0	0	0	0	0	0	0	0	0	0	0	0	0	0	0	0	0	0	0	0	0	0	0	0	0	0	0	0	0	0	0	0	0	0	0	0	0	0	0	0	0	0	0	0	0	0	0	0	0	0	0	0	0	0	0	0	0	0	0	0	0	0	0	0	0	0	0	0	0	0	0	0	0	0	0	0	0	0	0	0	0	0	0	0	0	0	0	0	0	0	0	0	0	0	0	0	0	0	0	0	0	0	0	0	0	0	0	0	0	0	0	0	0	0	0	0	0	0	0	0	0	0	0	0	0	0	0	0	0	0	0	0	0	0	0	0	0	0	0	0	0	0	0	0	0	0	0	0	0	0	0	0	0	0	0	0	0	0	0	0	0	0	0	0	0	0	0	0	0	0	0	0	0	0	0	0	0	0	0	0	0	0	0	0	0	0	0	0	0	0	0	0	0	0	0	0	0	0	0	0	0	0	0	0	0	0	0	0	0	0	0	0	0	0	0	0	0	0	0	0	0	0	0
ENSMUSG00000044768	D1Ertd622e	0	0	557	0	0	0	0	0	0	0	0	0	0	104	0	0	158	0	0	0	0	0	0	0	0	0	4	0	0	3	0	1297	0	0	210	67	1	6	1	7	0	0	0	0	0	0	0	0	0	0	0	0	0	0	0	0	0	0	0	0	0	0	0	0	0	0	0	0	0	0	0	0	0	0	0	0	0	0	0	0	0	0	0	0	0	0	0	0	0	154	7	0	0	0	0	0	0	0	0	0	7	0	0	0	0	26	0	1	0	0	0	0	0	0	0	0	0	0	0	0	1	0	1	0	4	9	1	0	0	0	0	0	0	0	0	0	0	2	0	0	1	0	2	1	1528	0	0	1	0	3	0	0	0	2297	0	3	0	0	0	129	78	0	3	0	0	0	0	0	0	0	0	0	0	0	0	0	0	0	0	0	0	0	0	0	0	0	0	15	0	1	0	0	3	8	0	0	0	0	0	0	0	0	0	0	0	0	0	0	1	0	0	0	0	0	1	1	0	0	0	0	0	0	0	1	0
ENSMUSG00000040648	Ppip5k2	2	0	1	122	39	0	0	0	0	0	0	725	0	1	76	0	2	4459	256	0	0	0	4570	0	0	1	0	0	0	380	21	0	0	0	2462	698	1	0	0	1	0	0	0	0	5145	167	0	0	0	0	995	4	0	19	6	0	2034	0	0	2	0	1	0	0	0	318	61	121	0	93	233	0	0	2383	633	0	34	1	178	1	2	65	0	1239	0	2225	0	5033	0	0	2	0	0	4	0	0	0	0	332	96	0	839	0	665	3	12	83	2	6407	11764	10461	0	0	0	0	0	1545	3	898	1785	1	2	311	1	1159	0	482	573	0	335	0	0	1	0	0	0	1	450	215	6	0	0	1765	0	863	99	0	632	1	107	0	0	0	0	0	0	6	2	0	22	0	0	2	0	1	517	0	0	7	5	0	3	11	0	6	0	7	0	0	0	0	68	302	9	0	0	65	704	11	9	0	279	714	0	1	1	733	407	0	0	0	29	0	0	0	1311	0	1	2080	0	14	0	15	34	48	3	0	10	23	285	0	0	0	1	200
ENSMUSG00000026333	Gin1	917	0	0	22	0	0	0	0	0	0	0	0	0	0	0	0	2	0	0	0	0	0	0	0	0	209	0	0	0	0	696	0	27	0	0	0	0	2	0	0	0	0	0	0	0	0	0	0	0	0	0	0	0	0	148	0	0	0	0	0	0	0	1021	0	0	0	0	0	0	0	0	0	0	0	0	0	0	264	0	0	0	0	0	0	0	0	0	0	0	1	0	0	0	0	0	0	15	0	0	0	0	0	0	0	0	0	0	0	0	0	0	0	0	0	0	0	310	0	2378	1675	0	3568	0	0	1	0	3312	0	0	0	0	0	0	0	0	0	0	0	0	0	0	0	0	0	0	0	0	0	2	0	0	0	0	0	0	0	0	1	0	0	0	0	0	0	172	0	1	0	0	5361	0	55	0	2	0	0	0	0	0	0	0	0	0	0	0	0	0	0	87	0	0	0	20	0	0	0	0	0	0	0	0	0	0	0	0	0	46	0	0	0	18	0	0	0	82	0	0	0	0	0	0	0	0	0	0
ENSMUSG00000026335	Pam	30	78	0	0	60	3	0	0	5	23	13	26	102	400	0	18	1861	42	37	5	260	90	66	0	0	77	39	26	26	0	41	0	0	75	5	39	96	0	0	88	305	2856	1610	0	24	0	1	0	0	32	9	0	171	0	2	0	70	31	61	221	92	12	82	59	2	133	59	0	29	0	83	0	360	103	0	213	167	89	329	25	1142	125	2	3	43	1217	67	0	2	527	547	0	235	156	626	50	0	0	559	56	56	2249	22	138	251	118	42	2652	0	227	570	236	0	0	0	0	249	252	0	56	152	155	21	80	2806	79	0	84	0	10	20	0	120	0	0	32	26	467	0	58	0	0	0	0	87	66	0	44	79	46	43	0	0	168	0	16	22	7	4	60	16	4	22	3	54	401	242	0	23	7	14	37	37	1	2	40	165	4	5	25	0	3	7	7	0	0	0	0	974	71	10	60	10	1	22	4	4	531	0	1	24	2	0	0	84	43	5	400	5	0	54	0	68	0	87	0	71	111	6	0	58	0	164	1	20
ENSMUSG00000089706	B230216N24Rik	0	0	0	0	0	0	0	0	0	0	0	0	0	0	0	0	0	1031	0	0	0	0	0	0	0	0	486	0	0	0	0	0	0	0	1	0	0	0	0	0	82	0	14	0	0	0	0	0	0	0	0	198	0	0	0	0	0	0	0	0	0	0	0	0	760	0	0	0	0	0	0	0	0	0	85	0	0	0	0	0	1110	0	0	0	0	0	0	1	0	0	0	0	0	224	0	0	0	0	0	352	0	0	0	0	0	0	0	0	0	0	0	0	0	0	1	0	2	0	0	1	0	0	0	256	985	0	1163	0	0	0	0	0	0	0	0	0	0	0	0	0	0	0	0	0	0	0	0	0	0	0	0	1	0	0	0	15	0	0	0	0	0	0	0	0	0	0	0	0	0	0	0	0	0	0	0	0	0	0	0	0	0	0	0	0	0	0	0	0	0	0	0	0	0	0	0	0	0	0	0	0	0	0	0	0	0	870	0	0	0	0	28	0	0	0	0	0	0	0	0	0	0	0	0	0	0
ENSMUSG00000100182	1810006J02Rik	0	0	0	0	0	0	0	0	0	0	0	0	0	0	0	0	0	0	0	0	0	0	0	0	0	0	0	0	0	0	0	0	0	0	0	0	0	0	0	0	0	0	0	0	0	0	0	0	0	0	0	0	0	0	0	0	0	0	0	0	0	0	0	0	0	0	0	0	0	0	0	0	0	0	0	0	0	0	0	0	0	0	0	0	0	0	0	0	0	0	0	0	0	0	0	0	0	0	0	0	0	0	0	0	0	0	0	0	0	0	0	0	0	0	0	0	0	0	0	0	0	0	0	0	0	0	0	0	0	0	0	0	0	0	0	0	0	0	0	0	0	0	0	0	0	0	0	0	0	0	0	0	0	0	0	0	0	0	0	0	0	0	0	0	0	0	0	0	0	0	0	0	0	0	0	0	0	0	0	0	0	0	0	0	0	0	0	0	0	0	0	0	0	0	0	0	0	0	0	0	0	0	0	0	0	0	0	0	0	0	0	0	0	0	0	0	0	0	0	0	0	0	0	0	0
ENSMUSG00000026336	Slco6d1	0	0	0	0	0	0	0	0	0	0	0	0	0	0	0	0	0	0	0	0	0	0	0	0	0	0	0	0	0	0	0	0	0	0	0	0	0	0	0	0	0	0	0	0	0	0	0	0	0	0	0	0	0	0	0	0	0	0	0	0	0	0	0	0	0	0	0	0	0	0	0	0	0	0	0	0	0	0	0	0	0	0	0	0	0	0	0	0	0	0	0	0	0	0	1	0	0	0	0	0	0	0	1	0	0	0	0	0	0	0	0	0	0	0	0	0	0	0	0	0	0	0	0	0	0	0	0	0	0	0	0	0	0	0	0	0	0	0	0	0	0	0	0	0	0	0	0	0	0	0	0	0	0	0	0	0	0	0	0	0	0	0	0	0	0	0	0	0	0	0	0	0	0	0	0	0	0	0	0	0	1	0	0	0	0	0	0	0	0	0	0	0	0	0	0	0	0	0	0	0	0	0	0	0	0	0	0	0	0	0	0	0	0	0	0	0	0	0	0	0	0	0	0	0	0
ENSMUSG00000067028	Cntnap5b	0	0	0	0	0	0	0	0	0	0	0	0	1	0	0	0	0	0	0	0	0	0	0	0	0	0	0	0	0	0	0	0	0	0	0	0	0	0	0	0	0	0	0	0	0	0	0	0	0	0	0	0	0	0	0	0	0	0	0	0	0	0	0	0	0	0	0	0	0	0	0	0	0	0	0	0	0	0	0	0	0	0	0	0	0	0	0	0	0	0	0	0	0	0	0	0	0	0	0	0	0	0	0	0	0	0	0	0	0	0	0	0	0	0	0	0	0	0	0	0	0	0	0	0	1	0	0	0	0	0	0	0	0	0	0	0	0	0	0	0	0	0	0	0	0	0	0	0	0	0	0	0	0	0	0	0	0	0	0	0	0	0	0	0	0	0	0	0	0	0	0	0	0	0	0	0	0	0	0	0	0	0	0	0	0	0	0	0	0	0	0	0	0	0	0	0	0	0	0	0	0	0	0	0	0	0	0	0	0	0	0	0	0	0	0	0	0	0	0	0	0	0	0	0	0
ENSMUSG00000082431	Tdpx-ps1	33	39	21	36	24	37	93	0	42	121	17	36	12	63	17	41	29	29	15	55	0	47	43	23	65	7	14	9	41	22	5	18	48	21	0	93	5	14	56	48	17	98	6	120	0	0	57	0	0	72	67	3	34	70	7	0	22	32	24	18	6	24	92	32	0	92	23	22	54	1	50	41	5	8	2	7	14	32	2	9	5	14	1	19	15	14	4	1	0	119	15	20	15	21	0	22	0	0	3	10	38	0	6	1	6	14	58	10	1	14	6	10	0	44	10	3	4	10	10	55	8	15	13	1	34	20	9	8	1	34	0	0	111	0	0	35	75	59	0	61	0	0	60	41	46	60	0	17	109	33	124	0	0	44	0	35	282	218	236	69	61	0	42	0	349	42	253	0	10	1	0	113	0	0	195	3	0	10	2	97	76	50	248	166	0	54	37	1	244	225	0	1	404	0	0	0	47	55	0	11	0	10	0	0	0	5	0	10	220	0	211	0	0	0	236	7	155	3	50	7	0	0	24	4	67
ENSMUSG00000100222	Psmb6-ps2	5	2	0	7	2	2	0	0	0	4	0	2	1	0	5	2	0	0	0	1	0	6	3	0	4	0	0	1	0	0	0	1	2	2	0	4	2	2	0	8	3	6	0	1	2	0	8	0	0	4	2	0	5	2	2	0	1	1	1	0	0	1	0	0	0	3	1	0	5	2	12	1	0	16	1	3	2	6	3	4	1	2	6	5	2	4	2	7	0	3	5	2	29	8	3	7	0	0	1	1	0	7	0	26	6	15	3	2	1	0	16	0	0	0	0	7	5	4	4	0	0	1	2	0	0	2	0	0	6	0	0	0	0	0	0	0	0	0	0	3	0	0	0	1	0	1	0	0	2	4	3	0	0	0	0	3	60	88	10	2	0	0	0	12	0	0	4	0	0	4	0	10	4	0	2	7	3	0	0	0	0	4	13	8	0	1	1	2	5	1	0	37	17	1	1	0	17	7	0	1	0	1	0	0	0	9	29	9	1	0	8	0	0	2	11	0	3	6	2	0	0	0	0	0	3
ENSMUSG00000050840	Cdh20	0	0	0	0	0	0	0	0	0	0	0	0	0	13	0	0	0	0	0	0	0	0	0	0	0	0	0	0	0	0	0	0	0	0	0	0	0	0	0	0	0	0	0	0	0	0	0	0	0	0	0	0	0	0	0	0	0	0	0	0	0	0	0	0	0	0	0	0	0	0	0	0	0	0	0	0	0	0	0	0	0	0	0	0	0	0	0	0	0	0	0	0	0	0	0	0	0	0	0	0	0	0	0	0	0	20	0	0	0	0	0	0	0	0	0	0	0	0	0	12	0	0	0	0	0	0	0	0	0	0	0	0	0	0	0	0	0	0	0	0	0	0	0	0	0	0	0	3	0	0	0	0	0	0	0	1	0	0	0	0	0	0	0	0	0	1	0	0	0	0	0	0	0	0	0	0	0	0	0	0	0	0	0	0	0	0	0	1	0	0	0	0	0	0	0	0	0	35	0	0	0	0	0	0	0	0	0	0	0	0	0	0	0	0	0	0	0	0	0	0	0	0	0	0	0
ENSMUSG00000084704	n-R5s216	0	0	0	0	0	0	0	0	0	0	0	0	0	0	0	0	0	0	0	0	0	0	0	0	0	0	0	0	0	0	0	0	0	0	0	0	0	0	0	0	0	0	0	0	0	0	0	0	0	0	0	0	0	0	0	0	0	0	0	0	0	0	0	0	0	0	0	0	0	0	0	0	0	0	0	0	0	0	0	0	0	0	0	0	0	0	0	0	0	0	0	0	0	0	0	0	0	0	0	0	0	0	0	0	0	0	0	0	0	0	0	0	0	0	0	0	0	0	0	0	0	0	0	0	0	0	0	0	0	0	0	0	0	0	0	0	0	0	0	0	0	0	0	0	0	0	0	0	0	0	0	0	0	0	0	0	0	0	0	0	0	0	0	0	0	0	0	0	0	0	0	0	0	0	0	0	0	0	0	0	0	0	0	0	0	0	0	0	0	0	0	0	0	0	0	0	0	0	0	0	0	0	0	0	0	0	0	0	0	0	0	0	0	0	0	0	0	0	0	0	0	0	0	0	0
ENSMUSG00000047496	Rnf152	0	0	0	0	0	0	0	0	2	134	0	0	0	0	0	0	0	0	0	0	0	0	0	0	0	0	0	858	0	0	0	101	0	0	0	0	56	0	0	3	0	0	0	1	0	1	0	0	0	0	0	1	0	0	0	0	0	1	0	0	0	0	0	0	657	0	0	0	0	0	0	1	0	0	0	0	0	0	1281	0	0	1	0	0	0	0	0	3	0	3	2	0	0	0	0	0	0	0	0	0	0	0	1	0	0	0	0	0	0	0	0	0	0	0	0	0	0	0	0	0	0	1	0	0	0	0	0	0	0	0	0	0	0	0	0	0	1	0	0	0	0	0	0	0	0	0	0	0	0	0	0	0	0	0	0	0	0	0	2	0	0	0	1	0	0	0	0	0	0	0	0	0	3	0	1336	0	0	0	0	0	0	0	0	1	0	0	0	0	0	2796	0	0	0	0	0	0	1	0	0	0	2	0	0	0	0	0	0	5	12	0	0	0	0	0	0	0	0	0	0	0	0	0	0	0	0
ENSMUSG00000056536	Pign	19	0	0	0	0	0	0	13	0	22	0	0	0	0	0	0	336	0	0	0	0	0	0	0	0	194	0	181	0	0	138	2219	0	0	0	0	0	37	0	0	0	0	0	0	35	0	0	0	67	0	1177	0	0	0	0	0	0	0	1	0	0	0	0	0	0	0	0	123	0	0	0	89	0	2	0	3	0	52	0	36	0	0	0	0	0	0	0	122	0	17	0	0	468	0	0	0	0	0	0	1	0	0	0	0	0	0	0	0	0	0	0	0	1	5284	88	0	0	0	1	0	0	8	0	0	0	0	0	1	0	0	1	0	0	0	0	0	0	0	0	0	0	0	4	0	5	301	0	0	0	0	0	0	0	14	0	0	0	0	0	0	0	0	0	276	0	231	266	0	0	0	0	391	0	0	0	0	18	0	0	0	46	0	0	2	0	0	0	0	0	0	0	0	0	3	0	0	0	0	0	0	8	0	0	0	0	0	0	0	0	0	2547	0	0	0	0	0	0	0	1	0	0	0	0	0	0
ENSMUSG00000026319	2310035C23Rik	54	264	0	3	58	0	0	0	214	32	0	101	505	0	0	0	0	295	0	0	1315	6	0	0	280	128	1298	20	138	22	86	43	0	1	0	0	39	1696	0	4	0	0	1	1371	2	0	3	0	0	1969	0	30	96	0	0	1	11	0	23	2	0	0	0	1	496	107	58	12	3	626	0	0	0	187	0	421	0	243	0	74	598	0	10	635	641	79	0	0	39	435	261	179	35	0	43	1619	0	0	88	48	14	1579	0	0	0	15	163	169	0	0	524	613	0	24	403	0	286	0	0	104	501	377	144	3	76	163	0	17	37	189	0	0	16	0	0	0	0	4199	0	7	0	0	1555	1721	569	36	0	17	6	551	4	0	0	360	0	247	13	0	0	2	11	0	0	0	189	126	6	0	0	1699	0	0	0	0	10	2	0	1	0	2725	0	0	0	7	0	0	0	0	632	0	0	1	0	0	0	0	0	1	0	0	0	2	0	0	10	11	0	0	0	0	0	1	0	275	209	569	76	0	0	0	0	0	1	0	0
ENSMUSG00000026321	Tnfrsf11a	0	0	0	0	0	0	0	0	0	0	1	0	0	1	0	0	0	0	0	0	0	0	0	0	0	0	0	0	0	0	0	0	0	0	4	9	0	0	2	0	0	0	0	0	0	0	0	0	0	0	0	0	0	0	0	0	0	0	0	9	0	0	0	0	0	0	0	0	0	0	0	0	0	0	0	0	0	0	0	0	0	0	0	0	0	0	0	0	0	0	0	0	0	0	0	0	0	0	0	0	0	0	0	0	2	0	0	0	0	0	0	0	0	0	0	17	0	0	0	0	0	0	0	0	1	0	0	0	0	0	0	0	0	0	0	0	0	30	0	0	0	0	0	0	0	0	0	0	0	0	3	0	0	0	0	0	0	0	0	0	0	0	0	0	0	0	0	0	0	0	0	0	0	0	0	0	0	0	0	0	0	0	0	3	0	0	0	0	0	0	0	0	0	0	0	0	0	0	0	0	0	0	0	0	0	0	0	0	0	0	0	0	0	0	0	0	0	0	0	0	0	0	0	0	0
ENSMUSG00000038866	Zcchc2	0	0	0	5442	1	0	4418	0	0	0	0	0	0	578	419	0	0	0	0	0	0	0	0	0	0	0	0	0	0	0	0	0	0	0	0	0	0	0	0	0	0	0	0	0	712	0	0	0	0	0	0	1	0	0	0	0	0	0	0	0	0	0	0	0	0	0	0	0	0	0	0	0	0	0	0	0	0	0	0	0	0	0	0	111	0	0	0	0	0	0	0	2	0	0	0	0	0	0	0	0	0	0	0	0	0	0	0	0	0	0	0	0	0	0	0	0	384	0	0	0	0	0	0	0	0	0	0	0	0	0	0	0	0	0	0	0	0	0	0	0	0	0	723	0	0	0	0	0	0	0	0	0	0	0	0	0	22	0	0	0	5	0	0	0	0	0	0	0	0	0	0	0	0	0	0	0	0	0	0	0	0	0	24	0	0	0	0	0	0	0	0	0	0	0	0	404	10	0	0	0	0	1	0	0	0	0	0	0	0	0	0	0	0	0	0	0	0	0	0	0	0	0	0	0	0
ENSMUSG00000044340	Phlpp1	0	0	0	0	0	4	0	0	0	0	22	0	0	0	0	2	0	0	0	1	0	0	0	0	0	0	89	0	0	1	0	3	0	0	0	0	2	1	0	0	0	6	0	0	0	0	0	0	0	0	0	0	0	0	137	0	0	0	0	0	0	268	0	674	0	3	0	4	0	6	0	0	0	227	0	0	264	0	0	0	8	0	0	0	0	0	0	0	0	0	0	0	0	0	0	173	0	0	0	0	2	0	0	0	0	0	0	0	0	0	0	0	0	0	0	0	0	0	0	0	0	0	0	19	0	6	0	0	0	0	0	0	0	0	0	0	0	0	0	0	0	0	0	0	0	0	0	6	0	0	0	0	0	0	0	2	3	104	190	0	0	0	1	0	0	0	5	0	0	0	0	0	0	0	0	0	0	0	0	0	0	0	0	600	0	0	0	0	0	0	0	0	0	0	0	0	0	5	0	0	0	0	0	0	0	34	0	0	0	0	0	0	0	0	0	0	0	0	0	0	0	0	0	0	0
ENSMUSG00000100247	A530053M12Rik	0	0	0	0	0	0	0	0	0	0	0	0	0	0	0	0	0	0	0	0	3	0	0	0	0	0	0	0	0	0	0	0	0	0	0	0	0	0	0	0	0	0	0	0	0	0	0	0	0	0	0	0	0	0	0	0	0	0	0	0	0	0	0	0	0	0	0	0	0	0	0	0	0	0	0	0	0	0	0	0	0	1	0	0	0	0	0	0	0	0	0	0	0	0	0	0	0	0	0	0	0	0	0	0	0	0	0	0	0	0	0	0	0	0	0	0	0	0	0	0	0	0	0	0	0	0	0	0	0	0	0	0	0	0	0	0	0	0	0	0	0	0	0	0	0	0	0	0	0	0	0	0	0	0	0	0	0	0	0	0	0	0	0	0	0	0	0	0	0	0	0	0	0	0	0	0	0	0	0	0	0	0	0	0	0	0	0	0	0	0	0	0	0	0	0	0	0	0	0	0	0	0	0	0	0	0	0	0	0	0	0	0	0	0	0	0	0	0	0	0	0	0	0	0	0
ENSMUSG00000057329	Bcl2	667	0	0	0	0	0	0	117	0	0	32	0	0	0	0	723	0	0	10	0	0	3612	0	0	11	0	0	0	1	0	0	0	0	0	93	0	0	0	0	0	0	0	0	0	0	3399	0	0	0	0	706	414	0	0	1	1	0	4	0	0	239	582	0	0	3	10	892	0	66	0	53	0	0	1	273	1083	0	0	0	0	549	0	0	0	117	0	158	4588	0	3	1	0	0	0	0	2902	0	0	0	0	54	0	0	9	0	0	9	0	1819	551	0	2	3	113	0	1402	0	0	0	2258	0	0	0	7	0	0	23	497	0	0	0	0	297	0	0	0	0	0	44	0	0	0	0	0	0	0	0	1622	141	89	173	0	0	0	0	605	0	0	0	0	0	2	0	0	0	0	0	0	0	0	0	0	80	0	0	0	9	0	0	0	0	1	197	55	0	0	6	411	0	68	0	0	0	339	1033	0	21	62	0	0	9	0	0	0	0	19	0	0	0	0	154	0	2	1	7	16	1245	40	0	0	0	0	132	0	0
ENSMUSG00000054006	D630008O14Rik	0	0	0	0	0	0	0	0	0	0	0	0	0	0	0	0	0	0	0	0	1026	0	0	0	0	0	0	0	0	0	0	0	0	0	0	0	0	0	0	0	0	0	0	0	0	0	0	0	0	0	0	0	0	0	0	0	0	0	0	0	0	0	0	0	0	0	0	0	0	0	0	0	0	0	0	0	0	0	0	0	3	0	0	0	0	0	0	0	0	0	0	0	0	0	0	0	0	0	0	0	0	0	0	0	0	0	0	0	0	0	0	0	5	0	0	0	0	0	0	0	0	0	0	0	0	0	0	0	0	0	0	0	0	0	0	0	0	0	0	0	0	0	0	0	0	0	0	0	0	0	0	0	0	0	0	0	0	0	0	0	0	0	0	0	0	0	0	0	0	0	0	0	0	0	0	0	119	1	0	0	0	0	0	0	0	0	0	0	0	0	0	0	0	0	0	0	0	0	0	0	0	0	0	0	0	0	0	0	0	0	0	0	0	0	0	0	0	0	0	0	0	0	0	0	0
ENSMUSG00000009905	Kdsr	0	0	0	0	0	108	7	0	477	331	0	0	1	929	0	61	0	0	0	0	2960	0	3653	0	941	1	0	0	0	0	0	308	3	0	4	0	1	0	70	0	1235	308	22	5102	0	0	0	0	0	568	47	58	41	0	0	0	2470	0	1	59	64	428	0	490	0	2719	0	0	29	136	2	0	0	0	986	0	0	79	470	155	178	1	0	1092	0	101	1	10	0	411	0	0	0	0	1220	2567	23	0	5800	591	95	1827	0	0	1	0	323	0	526	0	0	1	0	0	182	8138	0	5963	1	0	0	557	0	0	0	2618	2449	381	0	0	0	0	2005	0	0	0	0	0	0	0	1	0	0	192	0	0	0	143	0	89	1296	0	0	2	0	428	0	119	4	0	0	0	461	81	0	0	706	0	0	0	0	0	0	0	1	0	0	0	1	0	0	5	150	240	0	8618	0	0	0	0	0	0	0	0	13	1	5306	0	0	11	0	0	0	0	171	0	0	0	0	0	0	0	0	0	0	0	791	0	89	0	0	0	0	0	608
ENSMUSG00000009907	Vps4b	78	0	54	0	81	5	2	2	27	13	0	32	0	0	36	0	144	8	12	0	0	0	22	0	0	0	0	2	0	0	43	615	0	0	6	0	53	6	0	678	36	115	0	0	0	22	0	0	0	0	1	1	0	2	0	0	7	0	0	0	118	0	9	0	53	65	31	0	62	5	1118	0	667	33	114	637	0	0	0	173	0	133	1	0	0	1	529	178	0	278	95	0	6	171	0	0	0	0	0	0	9	422	0	0	261	428	38	0	0	1	76	270	0	0	0	2	1	0	648	0	2	0	0	43	0	0	0	0	91	0	0	0	0	0	0	0	1	51	12	0	0	0	7	5	0	0	0	548	0	14	135	0	0	0	2	3	0	0	0	0	85	0	0	17	0	0	0	0	2	0	40	6	0	8622	12	0	0	0	3	0	0	0	0	1	0	0	16	0	1136	20	0	0	0	0	929	0	41	18	0	0	1	12	0	0	71	10	0	24	0	0	37	0	0	0	0	0	0	0	541	16	0	0	1	0	0
ENSMUSG00000067006	Serpinb5	0	0	0	0	0	0	0	0	0	0	0	0	0	0	0	0	0	0	0	0	0	0	0	0	0	0	0	0	0	0	0	0	0	0	0	0	0	0	0	0	0	0	0	0	0	0	0	0	0	0	0	0	0	0	0	0	0	0	0	0	0	0	0	0	0	0	0	0	0	0	0	0	0	0	0	0	0	0	0	0	0	0	0	0	0	0	0	0	0	0	0	0	0	0	0	0	0	0	0	0	0	0	0	0	0	0	0	0	0	0	8	0	0	0	0	0	0	0	0	0	0	0	0	0	0	0	0	0	0	0	0	0	0	0	0	0	0	0	0	0	0	0	0	0	0	0	0	0	0	0	0	0	0	0	0	0	0	0	0	0	0	0	0	0	0	0	0	0	0	0	0	0	0	0	0	0	0	0	0	0	0	0	0	0	0	0	0	0	0	0	0	0	0	0	0	0	0	0	0	0	0	0	0	0	0	0	0	0	0	0	0	0	0	0	0	0	0	0	0	0	0	0	0	0	0
ENSMUSG00000083613	Pou2f3-rs1	0	0	0	0	0	0	0	0	0	0	0	0	0	0	0	0	0	0	0	0	0	0	0	0	0	0	0	0	0	0	0	0	0	0	0	0	0	0	0	0	0	0	0	0	0	0	0	0	0	0	0	0	0	0	0	0	0	0	0	0	0	0	0	0	0	0	0	0	0	0	0	0	0	0	0	0	0	0	0	0	0	0	0	0	0	0	0	0	0	0	0	0	0	0	0	0	0	0	0	0	0	0	0	0	0	0	0	0	0	0	0	0	0	0	0	0	0	0	0	0	0	0	0	0	0	0	0	0	0	0	0	0	0	0	0	0	0	0	0	0	0	0	0	0	0	0	0	0	0	0	0	0	0	0	0	0	0	0	0	0	0	0	0	0	0	0	0	0	0	0	0	0	0	0	0	0	0	0	0	0	0	0	0	0	0	0	0	0	0	0	0	0	0	0	0	0	0	0	0	0	0	0	0	0	0	0	0	0	0	0	0	0	0	0	0	0	0	0	0	0	0	0	0	0	0
ENSMUSG00000059956	Serpinb12	0	0	0	0	0	0	0	0	0	0	0	0	0	0	0	0	0	0	0	0	0	0	0	0	0	0	0	0	0	0	0	0	0	0	0	0	0	0	0	0	0	0	0	0	0	0	0	0	0	0	0	0	0	0	0	0	0	0	0	0	0	0	0	0	0	0	0	0	0	0	0	0	0	0	0	0	0	0	0	0	0	0	0	0	0	0	0	0	0	0	0	0	0	0	0	0	0	0	0	0	0	0	0	0	0	0	0	0	0	0	0	0	0	0	0	0	0	0	0	0	0	0	0	0	0	0	0	0	0	0	0	0	0	0	0	0	0	0	0	0	0	0	0	0	0	0	0	0	0	0	0	0	0	0	0	0	0	0	0	0	0	0	0	0	0	0	0	0	0	0	0	0	0	0	0	0	0	0	0	0	0	0	0	0	0	0	0	0	0	0	0	0	0	0	0	0	0	0	0	0	0	0	0	0	0	0	0	0	0	0	0	0	0	0	0	0	0	0	0	0	0	0	0	0	0
ENSMUSG00000048775	Serpinb13	0	0	0	0	0	0	0	0	0	0	0	0	0	0	0	0	0	0	0	0	0	0	0	0	0	0	0	0	0	0	0	0	0	0	0	0	0	0	0	0	0	0	0	0	0	0	0	0	0	0	0	0	0	0	0	0	0	0	0	0	0	0	0	0	0	0	0	0	0	0	0	0	0	0	0	0	0	0	0	0	0	0	0	0	0	0	0	0	0	0	0	0	0	0	0	0	0	0	0	0	0	0	0	0	0	0	0	0	0	0	0	0	0	0	0	0	0	0	0	0	0	0	0	0	0	0	0	0	0	0	0	0	0	0	0	0	0	0	0	0	0	0	0	0	0	0	0	0	0	0	0	0	0	0	0	0	0	0	0	0	0	0	0	0	0	0	0	0	0	0	0	0	0	0	0	0	0	0	0	0	0	0	0	0	0	0	0	0	0	0	0	0	0	0	0	0	0	0	0	0	0	0	0	0	0	0	0	0	0	0	0	0	0	0	0	0	0	0	0	0	8	0	0	0	0
ENSMUSG00000073602	Serpinb3b	0	0	0	0	0	0	0	0	0	0	0	0	0	0	0	0	0	0	0	0	0	0	0	0	0	0	0	0	0	0	0	0	0	0	0	0	0	0	0	0	0	0	0	0	0	0	0	0	0	0	0	0	0	0	0	0	0	0	0	0	0	0	0	0	0	0	0	0	0	0	0	0	0	0	0	0	0	0	0	0	0	0	0	0	0	0	0	0	0	0	0	0	0	0	0	0	0	0	0	0	0	0	0	0	0	0	0	0	0	0	0	0	0	0	0	0	0	0	0	0	0	0	0	0	0	0	0	0	0	0	0	0	0	0	0	0	0	0	0	0	0	0	0	0	0	0	0	0	0	0	0	0	0	0	0	0	0	0	0	0	0	0	0	0	0	0	0	0	0	0	0	0	0	0	0	0	0	0	0	0	0	0	0	0	0	0	0	0	0	0	0	0	0	0	0	0	0	0	0	0	0	0	0	0	0	0	0	0	0	0	0	0	0	0	0	0	0	0	0	0	0	0	0	0	0
ENSMUSG00000073601	Serpinb3c	0	0	0	0	0	0	0	0	0	0	0	0	0	0	0	0	0	0	0	0	0	0	0	0	0	0	0	0	0	0	0	0	0	0	0	0	0	0	0	0	0	0	0	0	0	0	0	0	0	0	0	0	0	0	0	0	0	0	0	0	0	0	0	0	0	0	0	0	0	0	0	0	0	0	0	0	0	0	0	0	0	0	0	0	0	0	0	0	0	0	0	0	0	0	0	0	0	0	0	0	0	0	0	0	0	0	0	0	0	0	0	0	0	0	0	0	0	0	0	0	0	0	0	0	0	0	0	0	0	0	0	0	0	0	0	0	0	0	0	0	0	0	0	0	0	0	0	0	0	0	0	0	0	0	0	0	0	0	0	0	0	0	0	0	0	0	0	0	0	0	0	0	0	0	0	0	0	0	0	0	0	0	0	0	0	0	0	0	0	0	0	0	0	0	0	0	0	0	0	0	0	0	0	0	0	0	0	0	0	0	0	0	0	0	0	0	0	0	0	0	0	0	0	0	0
ENSMUSG00000026327	Serpinb11	0	0	0	0	0	0	0	0	0	0	0	0	0	0	0	0	0	0	0	0	0	0	0	0	0	0	0	0	0	0	0	0	0	0	0	0	0	0	0	0	0	0	0	0	0	0	0	0	0	0	0	0	0	0	0	0	0	0	0	0	0	0	0	0	0	0	0	0	0	0	0	0	0	0	0	0	0	0	0	0	0	0	0	0	0	0	0	0	0	0	0	0	0	0	0	0	0	0	0	0	0	0	0	0	0	0	0	0	0	0	0	0	0	0	0	0	0	0	0	0	0	0	0	0	0	0	0	0	0	0	0	0	0	0	0	0	0	0	0	0	0	0	0	0	0	0	0	0	0	0	0	0	0	0	0	0	0	0	0	0	0	0	0	0	0	0	0	0	0	0	0	0	0	0	0	0	0	0	0	0	0	0	0	0	0	0	0	0	0	0	0	0	0	0	0	0	0	0	0	0	0	0	0	0	0	0	0	0	0	0	0	0	0	0	0	0	0	0	0	0	0	0	0	0	0
ENSMUSG00000067001	Serpinb7	0	0	0	0	0	0	0	0	0	0	0	0	0	0	0	0	0	0	0	0	0	0	0	0	0	0	0	0	0	0	0	0	0	0	0	0	0	0	0	0	0	0	0	0	0	0	0	0	0	0	0	0	0	0	0	0	0	0	0	0	0	0	0	0	0	0	0	0	0	0	0	0	0	0	0	0	0	0	0	0	0	0	0	0	0	0	0	0	0	0	0	0	0	0	0	0	0	0	0	0	0	0	0	0	0	0	0	0	0	0	0	0	0	0	0	0	0	0	0	0	0	0	0	0	0	0	0	0	0	0	0	0	0	0	0	0	0	0	0	0	0	0	0	0	0	0	0	0	0	0	0	0	0	0	0	0	0	0	0	0	0	0	0	0	0	0	0	0	0	0	0	0	0	0	0	0	0	0	0	0	0	0	0	0	0	0	0	0	0	0	0	0	0	0	0	0	0	0	0	0	0	0	0	0	0	0	0	0	0	0	0	0	0	0	0	0	0	0	0	0	0	0	0	0	0
ENSMUSG00000062345	Serpinb2	0	0	0	0	0	0	0	0	0	0	0	0	0	0	0	0	0	0	0	0	0	0	0	0	0	0	0	0	0	0	0	0	0	0	0	0	0	0	0	0	0	0	0	0	0	0	0	0	0	0	0	0	0	0	0	0	0	0	0	0	0	0	0	0	0	0	0	0	0	0	0	0	0	0	0	0	0	0	0	0	0	0	0	0	0	0	0	0	0	0	0	0	0	0	0	0	0	0	0	0	0	0	0	0	0	0	0	0	0	0	0	0	0	0	0	0	0	0	0	0	0	0	0	0	0	0	0	0	0	0	0	0	0	0	0	0	0	0	0	0	0	0	0	0	0	0	0	0	0	0	0	0	0	0	0	0	0	0	0	0	0	0	0	0	0	0	0	0	0	0	0	0	0	0	0	0	0	0	0	0	0	0	0	0	0	0	0	0	0	0	0	0	0	0	0	0	0	0	0	0	0	0	0	0	0	0	0	0	0	0	0	0	0	0	0	0	0	0	0	0	0	0	0	0	0
ENSMUSG00000092572	Serpinb10	0	0	0	0	0	0	0	0	0	0	0	0	0	0	0	0	0	0	0	0	0	0	0	0	0	0	0	0	0	0	0	0	0	0	0	0	0	0	0	0	0	0	0	0	0	0	0	0	0	0	0	0	0	0	0	0	0	0	0	0	0	0	0	0	0	0	0	0	0	0	0	0	0	0	0	0	0	0	0	0	0	0	0	0	0	0	0	0	0	0	0	0	0	0	0	0	0	0	0	0	0	0	0	0	0	0	0	0	0	0	0	0	0	0	0	0	0	0	0	0	0	0	0	0	0	0	0	0	0	0	0	0	0	0	0	0	0	0	0	0	0	0	0	0	0	0	0	0	0	0	0	0	0	0	0	0	0	0	0	0	0	0	0	0	0	0	0	0	0	0	0	0	0	0	0	0	0	0	0	0	0	0	0	0	0	0	0	0	0	0	0	0	0	0	0	0	0	0	0	0	0	0	0	0	0	0	0	0	0	0	0	0	0	0	0	0	0	0	0	0	0	0	0	0	0
ENSMUSG00000026315	Serpinb8	0	0	0	0	0	0	0	0	0	0	0	0	1	0	0	0	0	0	0	0	0	0	0	0	0	0	0	0	0	0	2	0	0	0	0	0	0	0	0	0	0	0	0	0	0	0	0	0	0	0	0	0	0	0	0	0	0	0	0	0	0	0	0	0	0	0	0	0	0	0	0	0	0	0	0	0	0	0	0	0	0	0	0	0	0	0	0	0	0	0	0	0	0	0	0	0	0	0	0	0	0	0	0	0	0	0	0	0	0	0	0	0	0	0	0	0	0	0	0	0	0	0	0	0	0	0	0	0	0	0	0	0	0	0	0	0	0	0	0	0	0	0	0	0	0	0	0	0	0	0	0	0	0	0	0	0	0	0	0	0	0	0	0	0	0	0	0	0	0	0	0	0	0	0	0	0	0	0	0	0	0	0	0	0	0	0	0	1	0	0	0	0	0	0	0	0	0	0	0	0	0	0	0	0	0	0	0	0	0	0	0	0	0	0	0	0	0	0	0	0	0	0	0	0	0
ENSMUSG00000100457	D830032E09Rik	0	0	0	0	0	0	0	0	0	0	0	0	0	0	0	0	0	0	0	0	0	0	0	0	0	0	0	0	0	0	0	0	0	0	0	0	0	0	0	0	0	0	0	0	0	0	0	0	0	0	0	0	0	0	0	0	0	0	0	0	0	0	0	0	0	0	0	0	0	0	0	0	0	0	0	0	0	0	0	0	0	0	0	0	0	0	0	0	0	0	0	0	0	0	0	0	0	0	0	0	0	0	0	0	0	0	0	0	0	0	0	0	0	0	0	0	0	0	0	0	0	0	0	0	0	0	0	0	0	0	0	0	0	0	0	0	0	0	0	0	0	0	0	0	0	0	0	0	0	0	0	0	0	0	0	0	0	0	0	0	0	0	0	0	0	0	0	0	0	0	0	0	0	0	0	0	0	0	0	0	0	0	0	0	0	0	0	0	0	0	0	0	0	0	0	0	0	0	0	0	0	0	0	0	0	0	0	0	0	0	0	0	0	0	0	0	0	0	0	0	0	0	0	0	0
ENSMUSG00000026312	Cdh7	0	0	0	0	0	0	0	0	0	0	0	0	1	3	0	0	0	2	2	0	0	0	0	0	0	0	1	0	0	0	0	0	0	0	0	0	0	0	0	3	0	0	0	0	1	0	0	0	0	0	0	0	0	3	0	0	1	0	0	6	0	0	17	0	0	0	0	0	0	0	0	0	1	4	0	0	3	0	3	0	1	0	0	0	0	0	0	15	0	5	0	0	0	6	0	0	0	0	0	0	1	8	8	0	0	14	0	0	1	1	0	0	0	0	0	4	10	0	0	0	0	0	5	0	7	4	0	0	0	0	0	0	0	0	0	0	0	0	0	0	0	0	0	0	0	0	0	0	0	0	0	0	0	0	0	1	1	1	0	0	0	0	0	0	0	0	0	0	0	0	0	0	0	0	1	0	0	0	0	0	0	0	0	0	0	0	0	7	0	0	0	6	0	0	28	0	0	0	0	0	0	0	0	0	27	0	0	0	0	0	0	0	0	0	0	0	0	0	0	0	0	0	0	0	0
ENSMUSG00000047216	Cdh19	0	0	0	0	0	0	0	0	0	0	0	0	0	0	0	0	0	0	0	0	0	0	0	0	18	0	0	0	0	0	0	0	0	0	0	0	0	0	0	0	0	0	0	0	0	0	0	0	0	0	0	0	0	0	0	0	0	0	0	0	0	0	0	0	0	0	0	0	0	0	0	0	0	0	0	0	0	0	0	0	0	0	0	0	0	0	0	0	0	0	0	0	0	0	0	0	0	0	0	0	0	0	0	0	0	0	0	0	0	0	0	0	0	0	0	0	0	0	0	0	0	0	0	0	0	0	0	0	0	0	0	0	0	0	0	0	0	0	0	0	0	0	0	0	0	0	0	0	0	2	0	0	0	0	0	0	0	0	0	0	0	0	0	1	0	0	0	0	0	0	0	0	0	0	0	0	0	0	0	0	0	0	0	0	0	0	0	0	0	0	0	0	0	0	0	0	0	0	0	0	0	0	0	0	0	0	0	0	0	0	0	0	0	0	0	0	0	0	0	0	0	0	0	0	0
ENSMUSG00000038702	Dsel	0	0	1406	0	0	0	0	0	46	737	0	0	0	0	0	0	1	0	0	0	0	0	0	0	0	0	0	0	109	44	0	0	0	114	0	0	0	0	0	0	0	0	1	2	0	2711	4	0	0	0	0	0	2	0	0	0	3962	0	0	0	0	34	0	0	0	1	584	240	1	1	1	0	1144	646	0	0	0	271	2412	0	0	0	1	0	0	0	0	0	0	0	876	0	0	0	43	1	0	0	1	0	0	1	0	0	2591	47	0	0	0	0	0	0	0	16	1220	0	42	0	0	306	0	0	2022	0	0	0	0	0	0	0	0	0	0	0	0	0	0	1	0	0	0	0	0	0	347	0	0	0	0	0	3	0	0	1	0	0	0	0	1951	206	937	0	0	0	0	0	0	0	0	0	0	0	0	0	0	0	0	0	0	7	0	0	0	0	0	0	0	1	0	2	0	0	111	0	1	0	0	142	0	1	0	0	0	0	0	1	1	33	0	0	1807	0	0	0	1	0	0	0	0	0	0	0	0	0	0
ENSMUSG00000097648	9330185C12Rik	0	0	0	0	0	0	0	0	0	0	0	0	0	0	0	0	0	0	0	0	0	0	0	0	0	0	0	0	0	0	0	0	0	0	0	0	0	0	0	0	0	0	0	0	0	0	0	0	0	0	0	0	0	0	0	0	0	0	0	0	0	0	0	0	0	0	0	0	0	0	0	0	0	0	0	0	0	0	0	0	0	0	0	0	0	0	0	0	0	0	0	0	0	0	0	0	0	0	0	0	0	0	0	0	0	0	0	0	0	0	0	0	0	0	0	0	1	0	0	0	0	0	0	0	0	0	0	0	0	0	0	0	0	0	0	0	0	0	0	0	0	0	0	0	0	0	0	0	0	0	0	0	0	0	0	0	0	0	0	0	0	0	0	0	0	0	0	0	0	0	0	0	0	0	0	0	0	0	0	0	0	0	0	0	0	0	0	0	0	0	0	0	0	0	0	0	0	0	0	0	0	0	0	0	0	0	0	0	0	0	0	0	0	0	0	0	0	0	0	0	0	0	0	0	0
ENSMUSG00000070695	Cntnap5a	0	0	0	0	0	0	0	0	0	0	0	0	0	0	1	0	0	0	0	0	0	0	0	0	0	0	0	0	0	0	0	0	0	0	0	0	0	0	0	0	0	0	0	0	0	0	0	0	0	0	0	0	0	0	0	0	0	0	0	0	0	0	0	0	0	0	0	0	0	0	0	0	0	0	0	0	0	0	0	1	0	0	0	0	1	0	0	0	0	0	0	0	0	0	0	0	0	1	0	0	0	0	0	0	0	0	0	0	0	0	0	0	0	0	0	0	0	0	0	0	0	0	0	0	0	0	0	0	0	0	0	0	0	0	0	0	0	0	0	0	0	0	0	1	1	0	0	0	0	0	0	0	0	0	0	0	0	0	0	0	0	0	0	1	0	0	0	0	2	0	0	0	0	0	0	0	0	0	0	0	0	0	0	0	0	0	0	0	0	0	0	0	0	0	0	0	0	0	0	0	0	0	0	0	0	0	0	0	0	0	0	0	0	0	0	0	0	0	0	0	0	0	0	0	0
ENSMUSG00000101373	Zfp813-ps	0	0	0	0	0	0	0	0	0	0	0	0	0	0	0	0	5	0	0	0	0	0	0	0	0	0	0	0	0	0	0	0	0	0	0	0	0	0	0	0	0	0	0	0	0	0	0	0	0	0	0	0	0	0	0	0	0	1	0	0	0	0	0	0	0	0	6	3	0	0	0	0	0	0	0	0	0	0	0	0	0	0	0	0	0	0	0	1	0	0	0	0	0	0	0	0	0	0	0	0	0	0	0	0	0	7	0	0	1	0	0	0	0	0	0	0	0	0	0	0	0	0	0	0	0	0	0	0	0	0	0	0	0	0	0	0	0	0	0	0	0	0	0	0	0	0	0	0	0	0	0	0	0	0	0	0	0	0	0	0	0	0	0	0	0	0	0	0	0	0	0	0	0	0	20	0	0	0	0	0	0	0	0	0	0	0	0	15	0	0	0	0	0	0	0	0	0	0	0	0	0	0	0	0	0	0	0	0	0	0	0	0	0	0	0	0	0	0	0	0	0	0	0	0	0
ENSMUSG00000101303	B020011L13Rik	0	0	0	0	0	0	0	0	0	0	0	0	0	0	0	0	0	0	0	0	0	0	0	0	0	0	0	0	0	0	0	0	0	0	0	0	0	0	0	0	0	0	0	0	0	0	0	0	0	0	0	0	0	0	0	0	0	0	0	0	0	0	0	0	0	0	0	0	0	0	0	0	0	0	0	0	0	0	0	0	0	0	0	0	0	0	0	0	0	0	0	0	0	0	0	0	0	0	0	0	0	0	0	0	0	0	0	0	0	0	0	0	0	0	0	0	0	0	0	0	0	0	0	0	0	0	0	0	0	0	0	0	0	0	0	0	0	0	0	0	0	0	0	0	0	0	0	0	0	0	0	0	0	0	0	0	0	0	0	0	0	0	0	0	0	0	0	0	0	0	0	0	0	0	0	0	0	0	0	0	0	0	0	0	0	0	0	0	0	0	0	0	0	0	0	0	0	0	0	0	0	0	0	0	0	0	0	0	0	0	0	0	0	0	0	0	0	0	0	0	0	0	0	0	0
ENSMUSG00000026374	Tsn	14	1295	777	8220	513	0	0	2	590	3510	27	1759	988	44	292	2620	2950	0	63	0	0	2533	2145	0	1464	0	1110	0	3402	4679	51	338	5367	2871	1067	0	15	0	4070	592	1118	1496	4618	6989	3236	5685	0	0	0	1874	2974	520	1657	1409	2021	0	375	5	0	3781	2246	0	420	0	635	1	0	1759	262	4477	567	459	2538	3666	2166	0	701	0	1245	1893	3323	0	0	1856	0	5277	2	0	25	0	323	1556	253	6424	272	4044	172	0	2742	1654	1	307	3066	0	25	3821	7114	1871	554	0	3483	4732	0	4096	1	0	704	2186	3043	1287	1220	0	1724	40	1022	378	15166	1	1645	0	0	0	852	0	0	523	0	0	0	1595	0	0	253	152	1207	145	0	9	6	2546	2088	0	0	0	0	454	375	6345	3838	2613	1077	4	0	73	17235	1	0	0	261	3	0	3128	486	0	7195	7	447	0	160	1088	5374	1838	7616	5072	0	20531	4	2879	1126	10623	535	103	1884	2795	132	0	9532	1116	7	1	3	85	0	0	67	1	3033	6	2216	0	1291	0	35	4400	12116	3	49	0	9184	5	22077	0	17	53	4287
ENSMUSG00000026377	Nifk	9	0	454	0	0	0	13	1	516	86	0	0	154	0	2765	435	197	1	2374	0	0	0	1	0	0	0	2	0	2939	0	0	570	2287	0	0	0	0	2	0	0	0	345	0	4826	0	11	1	0	0	8	4053	229	0	2	2378	0	1924	378	0	0	0	0	0	0	0	0	187	23	0	0	3484	0	116	4	0	0	4185	50	0	44	0	0	0	0	0	1	0	30	38	0	0	0	0	0	2	0	0	0	378	0	0	1	0	0	0	0	0	0	0	0	0	0	0	11	0	0	0	0	713	0	0	66	0	0	1312	151	0	456	10	3131	0	0	0	0	2	0	65	0	5	0	0	0	0	0	1677	16	0	1670	0	1789	1	0	0	1	0	0	0	0	4368	1	0	0	0	0	82	0	0	0	0	0	0	0	0	58	0	0	0	30	0	0	18	1	88	12	0	0	255	1	4101	10200	5	1821	0	530	0	0	4	16	0	3385	0	171	0	0	0	0	0	3611	23	0	487	0	0	0	13	0	0	55	115	0	2	0	0	0	39
ENSMUSG00000064302	Clasp1	0	0	2	60	646	2	0	1	0	0	6701	545	368	1666	0	0	303	15	693	0	0	2	0	0	0	0	0	905	5462	1	1186	0	0	968	1039	2252	6	0	1	0	0	0	0	142	0	0	91	0	0	460	275	275	0	0	0	0	0	605	46	0	0	0	1	0	1	1243	2572	55	74	0	185	0	2029	153	3961	2672	486	293	4292	935	2693	7142	64	0	0	0	0	1548	1	0	3435	1758	653	435	0	36	0	0	14	66	8	0	129	55	693	3273	1	0	2773	1	0	1699	656	1497	4970	0	0	5708	508	206	0	1389	7323	0	1	0	12	7	0	0	0	0	1133	0	0	0	0	0	0	422	0	0	0	4	1816	1	0	1126	0	2351	507	0	0	0	0	2662	69	8	0	0	8	0	4	2	0	0	1	0	192	19	0	0	21	0	23	0	2	0	16	4	5637	2601	2	2	0	0	3	0	13	7	0	0	1606	56	1	0	0	117	0	3	1	37	0	0	0	0	0	13	11908	0	1900	0	2	42	14923	1	3	0	44	0	0	0	0	0	14
ENSMUSG00000026380	Tfcp2l1	0	0	0	0	0	0	0	0	0	0	0	0	0	0	0	0	0	0	0	0	0	0	0	0	1	0	0	0	0	0	14	0	0	0	0	0	0	0	0	2	0	2	0	0	0	0	0	0	0	0	0	0	0	0	0	0	0	0	0	0	0	0	0	0	0	2	7	0	0	0	0	0	0	0	0	0	0	0	1688	0	0	0	0	0	0	0	0	0	0	0	0	0	0	0	0	0	0	0	0	0	0	0	0	0	0	1	0	0	0	0	0	0	0	0	0	0	0	0	0	0	0	23	0	0	0	0	0	0	0	0	0	0	0	0	0	0	0	0	0	0	0	0	0	0	0	0	0	0	0	0	1	0	0	0	0	0	0	0	0	0	0	0	0	0	0	0	0	0	0	0	0	0	0	0	0	0	0	0	0	0	0	0	0	0	0	0	0	0	0	0	0	0	0	0	0	0	0	0	0	0	0	0	0	0	0	0	0	0	0	0	0	0	0	0	0	0	0	0	0	0	0	0	0	0	0
ENSMUSG00000048402	Gli2	0	137	0	0	0	0	0	0	2	51	1	2	0	3327	1	0	0	0	0	0	1524	0	0	0	0	0	135	0	17	107	0	1	0	251	0	0	64	0	0	0	324	279	87	892	0	0	0	0	0	1	0	3	0	1	2	23	0	1	0	1	1	0	0	4	0	2401	0	0	246	0	0	262	0	14	0	0	1	9	295	0	1	629	0	0	0	0	40	5179	3	0	140	0	15	157	3	2	0	0	0	3	2	5931	1	1	0	30	615	4939	258	13	0	0	3	15	4	2	0	450	0	225	12	6	36	0	18	0	0	0	2	1768	0	0	11	0	0	0	14	0	0	0	0	0	41	0	2	0	0	3	1516	5313	3351	1	0	2932	0	2	0	0	0	0	13	0	0	21817	0	3	0	0	0	0	0	70	1	0	0	0	0	0	0	4	0	43	4	0	0	0	0	0	37	2	0	0	0	0	0	0	6	272	0	0	0	0	0	0	0	0	0	1	0	0	0	0	0	0	146	1	0	124	0	0	0	0	0	0	34
ENSMUSG00000098273	Mir6346	0	0	0	0	0	0	0	0	0	0	0	0	0	0	0	0	0	0	0	0	0	0	0	0	0	0	0	0	0	0	0	0	0	0	0	0	0	0	0	0	0	0	0	0	0	0	0	0	0	0	0	0	0	0	0	0	0	0	0	0	0	0	0	0	0	0	0	0	0	0	0	0	0	0	0	0	0	0	0	0	0	0	0	0	0	0	0	0	0	0	0	0	0	0	0	0	0	0	0	0	0	0	0	0	0	0	0	0	0	0	0	0	0	0	0	0	0	0	0	0	0	0	0	0	0	0	0	0	0	0	0	0	0	0	0	0	0	0	0	0	0	0	0	0	0	0	0	0	0	0	0	0	0	0	0	0	0	0	0	0	0	0	0	0	0	0	0	0	0	0	0	0	0	0	0	0	0	0	0	0	0	0	0	0	0	0	0	0	0	0	0	0	0	0	0	0	0	0	0	0	0	0	0	0	0	0	0	0	0	0	0	0	0	0	0	0	0	0	0	0	0	0	0	0	0
ENSMUSG00000037035	Inhbb	0	0	0	1	0	0	0	0	0	0	0	0	0	0	0	0	0	0	0	0	0	1	0	0	0	0	0	0	0	0	0	0	0	0	0	0	0	0	0	0	0	0	0	0	0	0	0	0	0	0	0	0	0	0	0	0	0	0	0	0	0	0	0	0	0	0	2	0	0	0	0	0	0	1	0	0	0	0	0	0	0	0	0	0	0	0	0	0	0	0	0	0	0	0	0	0	0	0	0	0	0	0	0	0	0	0	0	0	0	0	0	0	0	0	0	0	0	0	0	0	0	0	0	0	0	0	0	0	0	0	0	0	0	0	0	0	0	0	0	0	0	0	0	0	0	0	0	0	0	0	0	0	0	0	0	0	0	0	0	0	0	0	0	0	0	0	0	0	0	0	0	0	0	0	0	0	0	0	0	0	0	0	0	0	0	0	0	0	0	0	0	0	0	0	0	0	0	0	0	0	0	0	0	0	0	1	0	0	1	0	0	0	0	0	0	0	0	0	0	0	0	0	0	0	0
ENSMUSG00000004451	Ralb	1352	2067	1336	1	705	1901	0	0	1428	19	1628	474	0	0	0	21	1468	1952	2398	0	1	0	0	0	3210	5868	968	2406	817	0	4009	0	1042	0	0	0	1403	0	1729	1653	690	1380	274	0	0	602	0	1	1	162	493	397	340	343	0	0	0	2129	785	1706	1	4533	909	1	1	3	1012	246	1088	3	0	4	0	8	722	0	0	0	4937	1335	0	1	147	4	1538	1003	0	2096	0	1465	0	0	4194	11256	5	1563	0	0	1911	1242	2127	876	0	1	0	5608	1915	1731	0	2524	1094	3585	0	1547	4084	6748	0	1471	0	2308	44	1231	1598	0	545	230	3070	0	529	1	0	0	0	0	0	0	0	0	2	0	0	0	0	1	6	90	0	136	896	17	472	0	0	0	0	110	0	3561	0	2	621	0	0	0	0	0	0	0	0	7	0	0	1744	11044	0	0	0	0	0	0	0	58	0	522	0	0	1	0	0	0	0	0	0	0	6698	0	0	0	0	0	0	0	0	0	0	0	1	2471	0	0	0	0	0	0	245	0	970	0	275	0	0	0	0	0	0
ENSMUSG00000098923	Tmem185b	0	0	0	0	0	0	0	0	0	0	23	0	0	0	0	0	106	0	0	0	0	0	0	0	0	0	0	0	0	0	0	0	0	0	0	0	0	0	0	0	0	0	0	0	0	0	0	0	0	0	0	0	0	0	0	0	0	44	0	0	0	0	0	0	0	0	0	0	0	0	0	6	0	0	0	0	0	0	0	0	0	0	0	0	0	0	0	0	0	0	0	162	0	0	0	0	0	0	0	0	2	0	0	0	0	0	0	0	5	0	0	0	0	0	0	0	0	0	0	0	0	0	0	0	0	0	0	0	0	0	0	0	0	0	0	0	0	0	0	0	0	0	0	0	0	0	0	0	0	0	0	0	0	0	0	0	0	0	0	0	0	0	0	0	0	0	0	0	0	0	0	0	433	0	0	0	0	0	0	0	0	0	0	0	0	0	0	0	0	0	0	0	0	0	1	0	0	0	0	0	0	0	0	0	0	0	0	0	0	0	0	0	0	0	0	0	0	0	0	0	0	0	0	0	0
ENSMUSG00000101731	3830432H09Rik	0	0	0	0	0	0	0	0	0	0	0	0	0	0	0	0	0	0	0	0	0	0	0	0	0	0	0	0	0	0	0	0	0	0	0	0	0	0	0	0	0	0	0	0	0	0	0	0	0	0	0	0	0	0	0	0	0	0	0	0	0	0	0	0	0	0	0	0	0	0	0	0	0	0	0	0	0	0	0	0	0	0	0	0	0	0	0	0	0	0	0	0	0	0	0	0	0	0	0	0	0	0	0	0	0	0	0	0	0	0	0	0	0	0	0	0	0	0	0	0	0	0	0	0	0	0	0	0	0	0	0	0	0	0	0	0	0	0	0	0	0	0	0	0	0	0	0	0	0	0	0	0	0	0	0	0	0	0	0	0	0	0	0	0	0	0	0	0	0	0	0	0	0	0	0	0	0	0	0	0	0	0	0	0	0	0	0	0	0	0	0	53	0	0	0	0	0	0	0	0	0	0	0	0	0	0	0	0	0	0	0	0	0	0	0	0	98	0	0	0	0	0	0	0	0
ENSMUSG00000026383	Epb4.1l5	0	0	0	0	29	0	0	0	0	47	0	0	0	0	0	207	0	0	0	0	4708	0	0	0	477	0	0	1	0	0	0	0	3	0	0	0	0	442	0	0	2	0	429	0	0	0	0	0	0	0	0	0	0	0	0	0	0	0	0	0	0	0	0	0	0	0	0	0	0	0	123	0	0	785	0	0	0	0	0	0	0	0	0	0	2	0	0	0	0	0	0	1481	0	22	0	0	0	0	0	0	1	0	0	1	0	0	0	108	0	0	926	1	0	0	0	0	0	0	0	1	0	1	0	0	0	0	0	327	0	0	0	0	0	0	0	0	0	0	0	0	0	0	833	141	0	58	0	39	0	0	0	0	0	0	0	1	16723	0	0	0	0	0	0	0	0	0	0	0	0	0	0	111	258	0	0	0	0	0	0	0	0	0	479	0	0	0	0	0	0	0	0	0	0	0	0	0	0	0	0	0	0	0	0	0	0	0	0	0	0	0	0	0	0	33	0	0	30	0	112	0	0	0	0	0	0
ENSMUSG00000026384	Ptpn4	0	0	22	0	0	0	0	0	0	576	0	0	0	0	0	0	0	0	0	5	116	1	0	0	0	0	2	0	0	0	33	0	0	0	0	0	0	0	0	0	4	1	343	13	0	415	106	0	0	0	0	0	0	0	0	0	0	0	0	0	0	2	0	0	666	0	75	0	0	0	0	0	0	1	0	0	0	1	0	0	0	0	72	0	0	0	0	0	0	0	0	0	0	0	20	0	0	0	0	0	0	0	0	1	0	0	0	0	1	0	0	0	0	0	0	0	0	0	0	0	0	0	0	0	0	0	1	0	4	0	0	0	128	0	0	0	0	0	0	0	0	0	0	0	0	0	0	0	0	0	0	0	0	0	0	0	0	721	4	0	5	0	0	0	233	0	0	0	0	0	0	0	0	0	0	646	69	1	0	0	0	0	0	0	0	0	0	0	0	0	0	128	0	1	0	0	1	0	0	14435	0	0	0	0	0	0	0	0	0	0	0	0	8	3	0	0	0	0	0	0	0	0	0	0	0
ENSMUSG00000036975	Tmem177	0	0	0	0	0	0	0	0	0	0	0	0	9	0	0	0	0	0	0	0	0	0	0	0	0	0	0	0	0	0	0	0	0	0	0	0	0	0	0	0	0	0	1	0	0	0	0	0	0	0	0	0	0	0	0	0	0	0	0	0	0	0	0	0	0	10	0	0	0	0	17	0	0	0	0	0	0	0	0	0	0	0	0	0	6433	0	0	0	0	0	0	1	0	0	0	0	0	0	0	0	0	9	0	0	1	0	160	0	0	1	0	0	0	0	0	0	0	0	11324	0	29029	0	0	1	0	0	0	0	0	0	0	0	5	0	0	0	0	0	0	0	0	0	0	0	0	0	0	0	0	0	0	0	0	0	0	586	0	32	0	0	2285	0	0	0	0	0	0	0	0	0	0	0	0	0	13036	0	0	0	0	0	0	0	0	0	0	0	0	38	0	0	0	0	0	0	0	0	17716	0	0	0	0	0	0	0	0	0	0	0	0	0	0	0	0	0	0	0	0	0	1414	0	0	0	0	0	0
ENSMUSG00000036962	Cfap221	0	0	0	0	0	0	0	0	0	0	0	0	0	0	0	0	0	0	0	0	0	0	0	0	0	0	0	0	0	0	0	0	0	0	0	0	0	0	0	0	0	0	0	0	0	0	0	0	0	0	0	0	0	0	0	0	0	0	0	0	0	0	0	0	0	0	0	0	0	0	0	0	0	0	0	0	0	0	0	0	0	0	0	0	0	0	0	0	0	0	0	0	0	0	0	0	0	0	0	0	0	0	0	0	0	0	0	0	0	0	0	0	0	0	1	0	0	0	0	0	0	0	0	0	0	0	0	0	0	0	0	0	0	0	0	0	0	0	0	0	0	0	0	0	0	0	0	0	0	0	0	0	0	0	0	0	0	0	0	0	0	0	0	0	0	0	0	0	0	0	0	0	1	0	0	0	0	0	0	0	0	0	0	0	0	0	0	0	0	0	0	0	0	0	0	0	0	0	0	0	0	0	0	0	0	0	0	0	1	0	0	0	0	0	0	0	0	0	0	0	0	0	0	0	0
ENSMUSG00000026387	Sctr	0	0	1	0	0	0	0	0	0	0	0	0	3	0	0	0	0	0	0	0	0	0	0	0	0	0	18	0	0	0	13	0	1	0	0	0	67	2	0	23	0	0	0	0	0	0	0	0	0	0	0	5	0	0	0	0	0	0	0	15	0	0	25	0	0	8	0	0	0	0	0	0	0	0	0	0	0	0	0	0	0	0	0	10	0	0	0	0	0	0	4	0	0	0	0	0	0	0	0	0	0	0	0	0	0	0	0	0	0	0	0	0	0	0	0	0	0	0	0	0	0	1	0	0	0	25	0	0	0	0	0	0	0	0	0	0	3	0	0	0	0	0	0	0	0	0	0	13	0	32	0	0	0	0	0	0	0	0	0	0	0	0	0	0	0	0	0	0	0	0	0	0	0	0	0	0	0	0	0	0	0	0	0	0	0	0	0	0	0	0	0	0	0	0	0	0	0	0	0	0	0	0	0	0	0	0	0	0	0	0	0	0	0	0	0	0	5	0	0	0	0	0	0	0	0
ENSMUSG00000050777	Tmem37	0	0	0	0	0	0	0	0	0	0	0	0	0	0	0	0	0	0	0	0	0	0	0	0	0	0	0	0	0	0	0	0	0	0	0	0	0	0	0	0	0	0	0	0	0	0	0	0	0	0	0	0	0	0	0	0	0	905	0	0	0	0	0	0	0	0	0	0	0	0	0	0	0	0	0	0	0	0	0	0	0	0	0	236	0	0	0	16	0	0	0	0	0	0	0	0	0	0	0	0	0	0	0	0	0	0	0	672	0	0	0	0	0	0	0	0	0	0	0	0	0	0	0	0	0	0	0	0	0	0	0	0	0	0	0	0	0	0	0	0	0	0	0	0	0	0	0	0	0	0	0	0	0	0	0	0	0	0	0	0	0	0	0	0	0	0	0	0	0	0	0	0	0	0	0	0	0	0	0	0	0	0	0	0	0	0	0	0	0	0	14	0	327	0	0	0	0	0	0	0	0	0	0	0	0	0	0	0	0	0	0	0	0	0	0	0	0	0	0	0	0	0	0	0	0
ENSMUSG00000026385	Dbi	198	22	307	284	371	533	620	69	163	316	324	494	164	270	42	14	44	9	0	0	193	782	64	0	10	0	297	219	18	2	237	26	136	0	327	417	0	348	135	316	446	349	17	93	0	0	59	0	0	0	74	38	0	611	461	0	0	122	0	0	0	0	0	1	611	273	250	165	391	0	629	0	0	194	149	0	520	0	118	872	0	0	0	990	221	622	0	979	0	125	320	974	108	0	145	0	0	0	295	272	750	0	1138	738	56	940	627	0	562	245	416	0	0	35	957	469	56	584	0	81	653	21	372	27	0	72	141	0	0	11	0	0	294	0	0	0	36	0	57	2	0	0	0	0	106	333	0	0	7	6	145	0	0	57	0	5	549	409	0	810	0	0	31	0	743	0	2829	0	46	169	13	629	680	5	649	0	0	0	0	1045	581	556	179	416	0	669	0	0	81	6	0	839	55	1	1131	0	0	40	0	761	0	3	0	0	2468	84	21	123	508	0	73	0	117	0	1341	2432	31	1	303	13	55	0	1603	237	26
ENSMUSG00000026388	3110009E18Rik	0	0	0	0	0	0	0	0	0	0	0	98	11	0	0	0	0	0	0	0	0	0	0	0	0	0	0	1	0	0	0	0	41	0	0	0	0	0	0	0	0	0	1350	0	0	10	0	0	0	0	46	0	0	0	0	0	0	181	0	0	0	0	0	1	0	0	0	0	0	0	0	0	0	0	0	0	0	0	0	0	0	239	0	0	0	521	0	0	0	0	0	0	0	0	0	0	0	0	0	0	0	0	0	0	0	0	0	0	0	0	0	0	0	0	0	0	0	404	0	0	0	0	0	0	0	0	0	0	0	0	0	0	0	0	0	0	0	0	0	0	0	0	0	0	0	0	0	28	0	0	0	0	0	0	0	0	10	0	0	32	0	0	0	108	4	0	0	0	0	0	69	0	8	0	0	0	0	30	0	0	0	0	0	4	0	0	0	0	447	0	0	12	0	302	0	27	330	0	0	0	0	0	0	0	0	0	0	0	0	0	2	0	0	7	434	0	0	0	0	0	0	0	0	83	2
ENSMUSG00000026389	Steap3	0	0	0	0	0	0	0	0	0	0	0	0	0	0	0	0	0	0	0	0	0	0	0	0	2	0	0	0	0	0	0	0	0	0	0	0	0	0	0	0	0	0	0	0	0	0	0	0	0	0	0	0	9	0	0	0	0	0	0	0	0	0	0	0	0	0	0	0	0	0	0	0	0	0	0	0	0	0	0	0	0	0	0	0	0	0	0	0	0	0	0	0	0	0	0	0	0	0	0	0	2	1	0	0	0	0	0	0	0	0	0	0	0	0	0	0	0	0	0	0	0	0	0	0	0	0	0	0	0	0	0	0	0	0	0	0	0	0	0	0	0	0	0	0	0	0	0	0	0	0	0	0	0	0	0	0	0	0	0	0	0	0	79	0	0	0	0	0	0	0	0	0	0	0	0	0	0	0	0	0	0	0	0	0	0	0	0	0	0	0	0	0	0	0	0	0	0	0	0	0	0	0	0	0	0	0	0	0	0	0	0	0	0	0	0	0	0	0	0	0	0	0	0	0	0
ENSMUSG00000036907	C1ql2	0	0	0	0	0	0	0	0	0	0	0	0	0	0	0	0	0	0	0	0	0	0	0	0	0	0	0	0	0	0	0	0	0	0	0	0	0	0	0	0	0	0	0	0	0	0	0	0	0	0	0	0	0	0	0	0	0	0	0	0	0	0	0	0	0	0	0	0	0	0	0	0	0	0	0	0	0	0	0	0	0	0	0	0	0	0	0	0	0	0	0	0	0	0	0	0	0	0	0	0	0	0	0	0	0	0	0	0	0	0	0	0	0	0	0	0	0	0	0	0	0	0	0	0	0	0	0	0	0	0	0	0	0	0	0	0	0	0	0	0	0	0	0	0	0	0	0	0	0	0	0	0	0	0	0	0	0	0	0	0	0	0	0	0	0	0	0	0	0	0	0	0	0	1	0	0	0	0	0	0	0	0	0	0	0	0	0	0	0	0	0	0	0	0	0	0	0	0	0	0	0	0	0	0	0	0	0	0	0	0	0	0	0	0	0	0	0	0	0	0	2	0	0	0	0
ENSMUSG00000026390	Marco	0	0	0	0	0	0	0	0	0	0	0	0	0	0	0	0	0	0	0	0	0	0	0	0	0	0	0	0	0	0	0	0	0	0	0	0	0	0	0	0	0	0	0	0	0	0	0	0	0	0	0	0	0	0	0	0	0	0	0	0	0	0	0	0	0	0	0	0	0	0	0	0	0	0	0	0	0	0	0	0	0	0	0	0	0	0	0	0	0	0	0	0	0	0	0	0	0	0	0	0	0	0	0	0	0	0	0	0	0	0	0	0	0	0	0	0	0	0	0	0	0	0	0	0	0	0	0	0	0	0	0	0	0	0	0	0	0	0	0	0	0	0	0	0	0	0	0	0	0	0	0	0	0	0	0	0	0	0	0	0	0	0	0	0	0	0	0	0	0	0	0	0	0	0	0	0	0	0	0	0	0	0	0	0	0	0	0	0	0	0	0	0	0	0	0	0	0	0	0	0	0	0	0	0	0	0	0	0	0	0	0	0	0	0	0	0	0	0	0	0	0	0	0	0	0
ENSMUSG00000058665	En1	0	0	0	0	0	0	0	0	0	0	0	0	0	0	0	0	0	0	0	0	0	0	0	0	0	0	2	0	0	0	0	0	0	0	0	0	0	0	0	0	0	0	0	0	0	0	0	0	0	0	0	37	0	39	179	0	0	0	0	0	0	0	0	0	0	0	0	0	0	0	1	0	0	0	0	0	0	0	0	0	0	0	0	0	0	0	0	0	0	0	0	0	0	0	0	0	0	0	1	0	0	0	0	0	0	0	0	0	0	0	1	0	0	0	0	0	1	0	0	0	0	0	0	0	0	0	0	89	0	0	0	0	0	0	0	0	0	0	0	0	0	0	1	0	0	0	0	0	0	0	0	0	0	0	0	0	0	0	0	0	0	0	0	0	0	0	0	0	0	0	0	0	0	0	0	0	0	0	0	0	0	0	0	0	0	0	0	0	0	0	0	0	0	0	0	0	0	0	0	0	0	0	0	0	0	0	0	0	0	0	0	0	0	0	0	0	0	0	0	0	0	0	0	0	0
ENSMUSG00000107202	RP24-358J4.2	0	0	0	0	0	0	0	0	0	0	0	0	0	0	0	0	0	0	0	0	0	0	0	0	0	0	0	0	0	0	0	0	0	0	0	0	0	0	0	0	0	0	0	0	0	0	0	0	0	0	0	0	0	0	0	0	0	0	0	0	0	0	0	0	0	0	0	0	0	0	0	0	0	0	0	0	0	0	0	0	0	0	0	0	0	0	0	0	0	0	0	0	0	0	0	0	0	0	0	0	0	0	0	0	0	0	0	0	0	0	0	0	0	1	0	0	0	0	0	0	0	0	0	0	0	0	0	0	0	0	0	0	0	0	0	0	0	0	0	0	0	0	0	0	0	0	0	0	0	0	0	0	0	0	0	0	0	0	0	0	0	0	0	0	0	0	0	0	0	0	0	0	0	0	0	0	0	0	0	0	0	0	0	0	0	0	0	0	0	0	0	0	0	0	0	0	0	0	0	0	0	0	0	0	0	0	0	0	0	0	0	0	0	0	0	0	0	0	0	0	0	0	0	0	0
ENSMUSG00000099957	2610027F03Rik	0	0	0	0	0	0	0	0	0	0	0	0	0	0	0	0	0	0	0	0	0	0	0	0	0	0	0	0	0	0	0	0	0	0	0	0	0	0	0	0	0	0	0	0	0	0	0	0	0	0	0	0	0	0	0	0	0	0	0	0	0	0	0	0	0	0	0	0	0	0	0	0	0	0	0	0	0	0	0	0	0	0	0	0	0	0	0	0	0	0	0	0	0	0	0	0	0	0	0	0	0	0	0	0	0	0	0	0	0	0	0	0	0	0	0	0	0	0	0	0	0	0	0	0	0	0	0	0	0	0	0	0	0	0	0	0	0	0	0	0	0	0	0	0	0	0	0	0	0	0	0	0	0	0	0	0	0	0	0	0	0	0	0	0	0	0	0	0	0	0	0	0	0	0	0	0	0	0	0	0	0	0	0	0	0	0	0	0	0	0	0	0	0	0	0	0	0	0	0	0	0	0	0	0	0	0	0	0	0	0	0	0	0	0	0	0	0	0	0	0	0	0	0	0	0
ENSMUSG00000097881	Celrr	0	0	0	0	0	0	0	0	0	0	0	0	0	0	0	0	0	0	0	0	0	0	0	0	0	0	0	0	0	0	0	0	0	0	0	0	0	0	0	0	0	0	0	0	0	0	0	0	0	0	0	0	0	0	0	0	0	0	0	0	0	0	0	0	0	0	0	0	0	0	0	0	0	0	0	0	0	0	0	0	0	0	0	0	0	0	0	0	0	0	0	0	0	0	0	0	0	0	0	0	0	0	0	0	0	0	0	0	0	0	0	0	0	0	0	0	0	0	0	0	0	0	0	0	0	0	0	0	0	0	0	0	0	0	0	0	0	0	0	0	0	0	0	0	0	0	0	0	0	0	0	0	0	0	0	0	0	0	0	0	0	0	0	0	0	0	0	0	0	0	0	0	0	0	0	0	0	0	0	0	0	0	0	0	0	0	0	0	0	0	0	0	0	0	0	0	0	0	0	0	0	0	0	0	0	0	0	0	0	0	0	0	0	0	0	0	0	0	0	0	0	0	0	0	0
ENSMUSG00000003721	Insig2	44	0	0	31	203	0	41	0	0	0	0	0	4	0	0	0	0	0	0	0	0	63	0	0	0	0	145	0	0	0	0	3338	0	0	0	0	0	0	0	0	0	0	0	0	0	0	0	0	0	724	0	0	0	0	43	0	24	0	1	0	0	4687	0	0	0	599	0	0	2	0	0	0	1	122	25	0	0	0	0	103	0	0	2	0	5689	0	0	0	0	0	0	0	0	1	3	80	0	0	0	0	0	0	0	0	286	0	0	0	0	0	0	0	0	0	0	0	0	0	0	0	0	0	0	0	0	0	0	0	46	0	0	0	0	0	0	0	0	0	0	0	0	0	0	1068	0	0	0	38	9	0	1	0	0	0	0	569	0	0	0	0	0	0	0	0	0	0	0	0	0	43	0	1	0	0	0	0	0	0	0	0	0	0	0	15	0	0	0	0	0	0	687	0	0	343	0	0	0	0	0	0	0	3	0	0	0	0	0	361	0	0	0	0	0	0	126	0	0	0	0	0	214	0	0	1	0
ENSMUSG00000101791	2210011K15Rik	0	0	0	0	0	0	0	0	0	0	0	0	0	0	0	0	0	0	0	0	0	0	0	0	0	0	0	0	0	0	0	0	0	0	0	0	0	0	0	0	0	0	0	0	0	0	0	0	0	0	0	0	0	0	0	0	0	0	0	0	0	0	0	0	0	0	0	0	0	0	0	0	0	0	0	0	0	0	0	0	0	0	0	0	0	0	0	0	0	0	0	0	0	0	0	0	0	0	0	0	0	0	0	0	0	0	0	0	0	0	0	0	0	0	0	0	0	0	0	0	0	0	0	0	0	0	0	0	0	0	0	0	0	0	0	0	0	0	0	0	0	0	0	0	0	0	0	0	0	0	0	0	0	0	0	0	0	0	0	0	0	0	0	0	0	0	0	0	0	0	0	0	0	0	0	0	0	0	0	0	0	0	0	0	0	0	0	0	0	0	0	0	0	0	0	0	0	0	0	0	0	0	0	0	0	0	0	0	0	0	0	0	0	0	0	0	0	0	0	0	0	0	0	0	0
ENSMUSG00000026339	Ccdc93	0	0	14	0	0	1	0	0	9	0	0	0	0	0	0	0	0	8	0	0	0	0	0	0	0	0	0	1	0	0	0	1	0	0	0	0	0	1	0	0	0	0	0	4	0	1	49	0	0	0	0	0	0	0	0	0	1	0	0	650	0	0	0	0	0	0	0	0	0	1	0	0	1	0	2	0	0	196	0	0	0	0	0	0	0	0	0	0	1	0	28	0	0	0	345	0	0	0	1	0	0	0	11	0	0	1154	202	0	1	265	0	0	0	0	0	0	0	2	0	0	1	0	0	0	0	0	7011	0	0	0	0	0	0	0	0	0	0	0	2	1	0	0	0	0	8	0	0	1	0	0	0	0	0	0	0	0	1	108	0	387	0	0	21	0	0	0	0	0	0	0	2	0	0	0	0	0	0	1	0	105	1	0	0	0	0	0	0	0	0	0	0	0	4	1	1	0	6	2	0	0	0	1	0	0	0	0	0	3	0	0	0	0	0	0	1	0	0	0	0	0	0	0	0	0	0
ENSMUSG00000050534	Htr5b	0	0	0	0	0	0	0	0	0	0	0	0	0	0	0	0	0	0	0	0	0	0	0	0	0	0	0	0	0	0	0	0	0	0	0	0	0	0	0	0	0	0	0	0	0	0	0	0	0	0	0	0	0	0	0	0	0	0	0	0	0	0	0	0	0	0	0	0	0	0	0	0	0	0	0	0	0	0	0	0	0	0	0	0	0	0	0	0	0	0	0	0	0	0	0	0	0	0	0	0	0	0	0	0	0	0	0	0	0	0	0	0	0	0	0	0	0	0	0	0	0	0	0	0	0	0	0	0	0	0	0	0	0	0	0	0	0	0	0	0	0	0	0	0	0	0	0	0	0	0	0	0	0	0	0	0	0	0	0	0	0	0	0	0	0	0	0	0	0	0	0	0	0	0	0	0	0	0	0	0	0	0	0	0	0	0	0	0	0	0	0	0	0	0	0	0	0	0	0	0	0	0	0	0	0	0	0	141	0	0	0	0	0	0	0	0	0	0	0	0	0	0	0	0	0
ENSMUSG00000001674	Ddx18	0	0	0	0	0	0	0	0	0	0	3	0	3	30	3	28	6	0	0	0	0	17	0	0	0	0	0	1	0	1	0	0	37	0	0	18	77	226	0	0	0	63	3	1	9	30	0	0	0	0	15	21	0	0	0	0	0	1	0	0	0	0	44	0	0	22	1	0	19	0	1	0	0	22	4	89	0	0	0	0	0	0	0	0	6	2	0	3	5	0	0	0	0	0	0	30	0	0	0	0	0	0	0	0	0	0	8	0	0	0	0	0	0	0	0	38	4	2	61	0	0	72	0	0	0	42	0	19	4	6	0	0	0	0	0	0	0	0	0	0	0	0	25	1	7	0	0	0	0	1	0	0	0	0	0	4	26	1	118	0	3	0	0	0	3	3	0	0	0	0	31	2	0	0	0	0	0	0	0	0	0	1	3	31	0	0	0	2	0	138	3	1	6	0	0	0	0	35	0	0	0	0	0	0	0	0	0	0	0	0	21	0	0	0	2	103	7	0	4	0	238	0	0	0	0
ENSMUSG00000036815	Dpp10	0	0	0	0	0	0	0	0	0	0	1	0	0	2	0	0	0	0	0	2	0	0	0	1	0	0	0	0	0	0	0	0	13	0	1	0	0	1	0	1	0	2	1	0	0	0	0	0	0	2	1	0	0	0	0	1	0	0	0	8	0	0	0	0	0	5	0	0	3	6	0	0	0	0	0	2	0	3	0	0	3	0	0	12	1	4	0	0	0	1	0	4	0	0	2	0	0	0	0	0	0	0	0	0	4	1	0	0	0	0	3	0	0	0	3	0	0	0	3	4	0	2	2	0	4	2	0	1	0	0	0	0	5	0	0	1	0	16	0	1	0	0	1	0	0	0	0	2	0	0	2	0	0	0	0	0	0	0	5	0	5	0	3	3	6	0	0	0	0	1	0	0	0	0	3	0	0	0	0	1	0	0	0	18	0	0	0	2	0	0	0	0	4	0	0	9	2	0	0	0	0	0	0	0	0	0	0	0	2	0	0	0	0	2	0	0	0	0	0	0	0	0	0	13	0
ENSMUSG00000026341	Actr3	13	0	2	35	6	0	1	0	1343	0	2	24	0	0	0	0	2	0	0	0	0	4	2	0	0	0	39	35	0	0	32	0	0	0	0	0	4	0	84	1121	0	2	0	0	0	5	0	0	0	0	64	0	0	42	0	4	0	4	0	0	0	269	48	0	0	23	0	3	119	20	17	0	1	0	0	5	0	0	6	0	4	0	0	0	25	10	20	69	0	18	0	0	51	0	3	0	0	0	11	4	0	0	0	0	0	110	3	0	0	0	62	3	0	0	0	0	3	2	3	0	0	0	0	1	0	58	54	0	1	10	0	0	9	0	0	0	0	7	0	0	0	0	0	0	0	0	0	50	0	0	166	0	0	0	0	0	3	0	1	33	6	0	0	0	0	23	0	0	0	1	23	5	0	0	3	0	0	52	1	1	0	0	74	12	0	0	0	0	20	5	0	13	29	7	4	0	72	19	0	0	0	1	0	0	0	0	1	4	0	0	8	0	0	0	67	0	21	0	0	0	54	0	49	0	0
ENSMUSG00000026342	Slc35f5	0	0	0	0	0	0	1585	0	0	0	0	0	0	0	0	0	0	0	0	0	0	0	0	0	9	0	0	0	1763	0	0	0	0	0	0	0	7	0	0	3	0	0	0	0	0	0	0	0	0	0	0	0	0	0	0	0	0	0	2832	0	0	0	0	0	0	0	0	0	0	0	0	0	0	0	0	0	0	0	0	0	0	0	0	0	0	0	0	0	0	1	0	0	0	0	0	495	0	0	8393	0	0	0	0	0	0	84	0	0	16	0	0	0	0	0	0	0	0	0	0	0	0	1	0	0	4	0	0	0	0	0	0	0	0	0	0	0	338	0	0	0	0	0	0	0	0	0	0	0	0	0	0	0	0	0	0	0	0	0	0	12811	0	0	0	0	0	0	80	0	0	0	0	0	0	0	0	0	0	0	0	5	0	0	112	0	0	0	75	0	4	0	0	0	0	3	0	0	0	0	0	0	9	0	0	0	0	0	34	0	4740	0	0	0	0	0	0	0	0	0	0	0	0	0	0	0	0
ENSMUSG00000026343	Gpr39	0	0	0	0	0	0	0	0	0	0	0	0	0	0	0	0	0	0	0	0	0	0	0	0	0	0	0	0	0	0	0	1	0	0	0	0	0	0	0	0	0	0	0	0	0	0	0	0	0	0	0	0	0	0	0	0	0	0	0	0	0	0	0	0	0	0	0	0	0	0	0	0	0	0	0	0	0	0	0	0	0	0	0	0	0	0	0	0	0	0	0	0	0	0	0	0	0	0	0	0	0	0	0	0	0	0	0	0	0	0	0	0	0	0	0	0	0	0	0	0	0	0	0	0	0	0	0	0	0	0	0	0	0	0	0	0	0	0	0	0	0	0	0	0	0	0	0	0	0	0	0	0	0	0	0	0	0	0	0	0	0	0	0	0	0	0	0	0	0	0	0	0	0	0	0	0	0	0	0	0	0	0	0	0	0	0	0	0	0	0	0	0	0	0	0	0	0	0	0	0	0	0	0	0	0	0	0	0	0	0	0	0	0	0	0	0	0	0	0	0	0	0	0	0	0
ENSMUSG00000026344	Lypd1	0	0	0	0	0	0	0	0	0	0	0	0	0	0	0	0	0	0	0	0	0	0	0	0	0	0	0	0	0	0	0	0	0	0	0	0	0	0	0	0	0	0	0	0	0	0	0	0	0	0	0	57	0	0	0	0	0	0	0	0	0	0	0	0	0	0	0	0	0	0	0	0	0	0	0	0	0	0	0	0	0	0	0	0	0	0	0	0	0	0	0	0	0	0	0	0	0	0	0	0	0	0	0	0	0	0	0	0	1	0	0	0	0	0	0	0	0	0	0	0	0	0	0	0	0	0	0	0	0	0	0	0	0	0	0	0	0	0	0	0	0	0	0	0	0	0	0	0	0	0	0	0	0	0	0	0	0	0	0	0	0	0	0	0	0	0	0	0	0	0	0	0	0	0	0	0	0	0	0	0	0	0	0	0	0	0	0	0	0	0	0	0	0	0	0	0	0	0	0	0	0	0	0	0	0	0	0	0	0	0	0	0	0	0	0	0	0	0	1	0	0	0	0	0	0
ENSMUSG00000049690	Nckap5	0	0	0	0	0	1	0	0	0	0	0	0	0	1	0	0	0	0	0	0	0	0	0	0	0	0	0	0	0	0	2	0	0	0	0	0	0	0	1	1	0	0	0	0	0	0	0	0	0	0	0	0	0	0	0	0	0	1	0	0	1	0	0	0	0	0	0	1	0	0	0	0	0	0	0	0	0	2	0	0	0	0	0	0	1	25	0	1	0	0	0	0	0	3	9	110	0	0	1	0	1	1	0	520	0	0	0	1	362	0	0	0	0	0	0	0	0	0	0	2558	0	0	0	0	0	0	0	0	0	4	0	0	0	0	0	0	0	0	8	0	0	0	2269	0	0	0	0	0	3	35	0	0	0	9	0	2611	7	0	0	0	0	0	7	0	1	7	0	0	0	0	0	0	0	0	0	0	0	0	0	0	0	217	0	1	0	0	0	0	0	0	0	0	56	0	0	0	0	0	0	0	0	0	0	0	0	0	0	0	0	0	0	0	0	104	0	661	0	0	0	0	0	0	0	0	0
ENSMUSG00000036155	Mgat5	0	608	0	0	0	57	0	0	0	0	0	0	42	0	0	0	0	0	0	0	0	0	0	0	13	1228	38	0	0	0	1083	0	0	0	0	0	0	0	0	0	0	0	0	0	0	0	0	0	0	0	0	2	1109	0	1	0	0	0	0	0	0	0	0	0	0	0	0	0	0	0	258	0	0	0	0	0	0	2186	0	0	0	0	0	200	0	0	0	0	0	0	0	0	0	0	0	1	1	0	0	270	0	0	183	1	400	0	0	1	0	0	0	2	0	6	0	1020	0	0	0	0	0	0	0	0	0	4406	0	0	16	0	0	0	0	0	0	0	0	1	0	0	0	0	0	0	97	0	0	0	405	0	0	0	0	0	0	0	177	0	0	6	0	0	0	0	11	1	322	0	0	512	0	0	1	0	0	0	254	0	0	0	5	0	1	7	0	0	0	0	0	1283	0	0	0	0	101	0	2665	0	0	3	0	0	0	0	1598	16	0	0	0	0	0	0	0	0	2891	0	0	0	0	0	1648	0	0	0	0
ENSMUSG00000026347	Tmem163	0	0	0	0	0	0	0	0	0	0	0	0	0	0	0	0	0	0	0	0	1	0	0	0	0	0	0	0	0	0	0	0	0	0	0	0	0	0	0	0	0	223	0	0	0	0	0	0	0	0	0	518	0	0	0	0	0	0	0	0	0	0	0	0	0	0	0	0	0	0	0	0	0	0	0	3	859	0	0	0	0	8	0	0	0	0	0	0	0	0	1228	0	0	0	0	0	0	0	0	0	0	1	0	0	0	0	0	4650	0	0	0	0	0	0	0	0	0	0	0	0	0	0	0	0	0	0	475	0	0	0	0	0	0	0	0	0	0	0	0	0	0	0	0	0	0	2	0	0	0	0	0	0	0	0	0	0	0	0	0	0	0	0	0	0	0	0	0	0	0	0	0	0	110	0	0	0	0	0	0	0	0	0	0	0	0	0	0	0	0	0	0	0	0	0	0	0	0	0	0	0	0	0	0	0	0	0	0	0	0	0	0	0	0	0	0	0	0	0	0	0	0	0	0	0	0
ENSMUSG00000026348	Acmsd	0	0	0	0	0	0	0	0	0	0	0	0	0	0	0	0	0	0	0	0	0	0	0	0	0	0	0	0	0	0	0	0	0	0	0	0	0	0	0	0	0	0	0	0	0	0	0	0	0	0	0	0	0	0	0	0	0	0	0	0	0	0	0	0	0	0	0	0	0	0	0	0	0	0	0	0	0	0	0	0	0	0	0	0	0	0	0	0	0	0	0	0	0	0	2	0	0	0	0	0	0	0	0	0	0	0	0	0	0	0	0	0	0	0	0	0	0	0	0	0	0	0	1	0	0	4	0	0	0	0	0	0	0	0	0	0	0	0	0	0	0	0	0	0	0	0	0	0	0	0	0	0	0	0	0	0	0	0	0	0	0	0	0	0	0	0	0	0	0	0	0	0	0	0	0	0	0	0	0	0	0	0	0	0	0	0	0	0	0	0	0	0	0	0	0	0	0	0	0	0	0	0	0	0	0	0	0	0	0	0	0	0	0	0	0	0	0	0	0	0	0	0	0	0	0
ENSMUSG00000102014	2900009J06Rik	0	0	0	0	0	0	0	0	0	215	0	0	0	80	0	0	0	0	0	0	0	0	0	0	0	0	0	0	0	0	0	0	0	0	0	0	0	0	0	0	0	0	0	0	0	0	0	0	0	0	0	0	0	0	0	0	0	0	0	0	0	0	0	0	0	0	0	0	0	0	0	0	0	0	0	0	0	0	0	0	0	0	0	0	0	0	0	0	0	0	0	0	0	0	0	0	0	0	0	0	0	0	0	0	0	0	0	0	0	0	0	0	0	0	0	0	0	0	0	28	0	0	0	0	0	0	0	0	0	0	0	0	0	0	0	0	0	0	0	0	0	0	0	0	0	0	0	0	0	0	0	0	0	0	0	0	0	0	0	0	0	0	0	0	0	0	0	0	0	0	0	0	0	0	0	0	0	0	0	0	0	0	0	139	0	87	0	0	0	0	0	0	0	0	0	0	0	122	0	0	0	0	0	0	0	0	0	0	0	0	0	0	0	0	0	0	0	0	0	0	0	0	0	0	0
ENSMUSG00000026349	Ccnt2	0	2	7	0	1544	0	2	0	6615	1	1	5	111	0	1231	1	1645	2	0	0	0	3926	1	0	0	0	0	1310	0	456	1273	0	0	467	1070	17	0	0	0	1112	0	3239	4116	9576	784	3304	624	0	0	0	1	51	9	0	0	0	0	1778	0	0	0	0	9805	0	1	95	773	0	181	1553	0	0	0	3320	0	173	1323	679	0	0	2430	0	0	0	0	0	1	5	0	415	3	0	629	0	418	8510	0	0	0	0	6827	12	0	0	57	0	1715	477	0	1237	0	0	0	0	1	9	0	208	5225	293	0	80	0	80	301	0	0	1739	95	0	0	0	0	0	0	185	168	247	0	0	0	0	7166	0	0	890	0	4	0	1	0	0	0	1	0	1482	0	112	0	0	14	0	41	0	0	0	0	0	0	55	0	14485	0	0	1	0	0	0	1	0	7297	82	430	46	0	0	2	0	0	0	21	0	885	0	0	0	4	68	0	0	3	182	1	0	0	1	0	5	10	0	2704	3	0	0	368	7957	1	0	501	0	6175	0	8039	0	0
ENSMUSG00000051590	Map3k19	0	0	0	0	0	0	0	0	0	0	0	0	0	0	0	0	0	0	0	0	0	0	0	0	0	0	0	0	0	0	0	0	0	0	0	0	0	0	0	0	0	0	0	0	0	0	0	0	0	0	0	0	0	0	0	0	0	0	0	0	0	0	0	0	0	0	0	0	0	0	0	0	0	0	0	0	0	0	0	0	0	0	0	0	1	0	0	0	0	0	0	0	0	0	0	0	0	0	0	0	0	0	0	0	0	0	0	0	0	0	0	0	0	0	0	0	0	0	0	0	0	0	0	0	0	0	0	0	0	0	0	0	0	0	0	0	0	0	0	0	0	0	0	0	0	0	0	0	0	0	0	0	0	0	0	0	0	0	0	0	0	0	0	0	0	0	0	0	0	0	0	0	0	0	0	0	0	0	0	0	0	0	0	0	0	0	0	0	0	0	0	0	0	0	0	0	0	0	0	0	0	0	0	0	0	0	0	0	0	0	0	0	0	0	0	0	0	0	0	0	0	0	0	0	0
ENSMUSG00000036104	Rab3gap1	0	0	0	3512	0	1704	0	0	0	0	0	0	1139	712	0	0	0	0	0	0	0	0	0	0	0	58	5	0	0	0	0	0	0	0	0	0	0	426	0	383	0	343	72	167	1	0	56	0	15	3048	24	136	0	0	0	1	0	0	1	0	144	0	0	0	0	0	0	0	0	0	0	0	0	4	2192	0	879	0	25	0	3596	0	36	0	0	0	0	1276	4	59	0	0	2335	0	67	0	0	0	0	0	0	1	23	0	479	0	0	286	0	0	1	375	0	0	0	514	0	1	384	0	0	0	50	161	0	18	0	0	0	0	0	0	0	0	0	0	0	0	0	0	0	0	0	6	0	70	0	0	0	0	0	0	0	1835	0	0	0	0	0	0	0	0	0	0	0	0	0	0	0	0	0	0	0	0	0	0	0	0	4	1	0	0	84	0	0	1413	0	0	0	0	0	0	0	0	0	0	0	263	0	5	0	0	0	0	0	5016	0	0	88	0	0	0	0	0	0	49	1	0	0	0	0	0	0	0	0
ENSMUSG00000036086	Zranb3	0	0	0	0	0	0	0	0	1	0	0	0	147	1	0	0	0	0	0	0	0	0	0	0	0	1	0	0	0	0	24	1	0	0	0	0	0	0	0	0	0	0	0	0	0	454	0	0	0	0	0	2	0	0	0	0	0	305	0	0	0	0	0	0	0	0	0	0	0	0	0	0	0	385	0	12	0	1	0	316	0	0	0	0	0	0	0	0	0	0	0	0	0	0	2465	0	0	0	0	0	0	0	8	0	0	0	6	3343	668	0	0	0	0	0	0	0	0	0	0	0	0	1468	0	0	0	0	0	0	0	0	0	0	1	0	0	0	0	7	2	0	94	0	0	0	0	0	0	4	0	0	0	0	0	0	0	0	0	0	0	0	0	0	0	0	0	0	0	0	0	0	0	0	2	55	0	0	0	0	0	0	0	0	0	0	0	0	0	0	0	0	0	1	0	0	0	0	0	0	0	0	0	0	0	0	0	0	0	0	0	0	0	0	0	0	0	0	0	11	0	0	0	0	0	0	527
ENSMUSG00000058603	Rpl28-ps1	0	0	0	0	0	0	0	0	0	0	0	0	0	0	0	0	0	0	0	0	0	0	0	0	0	0	0	0	0	0	0	0	0	0	0	0	0	0	0	0	0	0	0	0	0	0	0	0	0	0	0	0	0	0	0	0	0	0	0	0	0	0	0	0	0	0	0	0	0	0	0	0	0	0	0	0	0	0	0	0	0	0	0	0	0	0	0	0	0	0	0	0	0	0	0	0	0	0	0	0	0	0	0	0	0	0	0	0	0	0	0	0	0	0	0	0	0	0	0	0	0	0	0	0	0	0	0	0	0	0	0	0	0	0	0	0	0	0	0	0	0	0	0	0	0	0	0	0	0	0	0	0	0	0	0	0	0	0	0	0	0	0	0	0	0	0	0	0	0	0	0	0	0	0	0	0	0	0	0	0	0	0	0	0	0	0	0	0	0	0	0	0	0	0	0	0	0	0	0	0	0	0	0	0	0	0	0	0	0	0	0	0	0	0	0	0	0	0	0	0	0	0	0	0	0
ENSMUSG00000056211	R3hdm1	0	4429	2953	443	1486	0	23	0	1113	1220	1	0	909	0	23	0	753	24	0	2	923	232	3023	0	1435	1	493	416	1	32	1633	1	0	0	0	0	4537	274	2083	5063	3251	821	1113	3864	182	1700	0	0	9	335	1283	90	1378	33	236	53	0	0	351	16	3044	4	1	0	192	1	92	0	3	94	3118	0	1	2856	1763	1943	0	111	0	1029	175	10007	35	3249	115	1557	204	99	11	2872	744	5489	0	2	1546	0	118	0	1253	2150	0	567	0	0	0	0	1667	0	1	1	3009	11	0	2827	8144	0	2312	0	18	1	1927	2284	3998	16	9730	1	1	7	313	1543	0	0	51	0	0	0	0	0	0	1	0	0	2	8	947	823	0	372	0	0	25	0	0	0	0	1	324	158	39	147	355	6	0	0	0	160	4629	0	0	2125	6	44	4	0	326	286	1286	51	0	3	0	346	2	1556	0	0	0	6	82	4	5	1967	0	8	212	1	6	35	0	2882	0	0	0	0	0	61	10	18	2	0	1	0	2	49	937	2	0	8	216	0	2966	0	4	2809	46
ENSMUSG00000065520	Mir128-1	0	0	0	0	0	0	0	0	0	0	0	0	0	0	0	0	0	0	0	0	0	0	0	0	0	0	0	0	0	0	0	0	0	0	0	0	0	0	0	0	0	0	0	0	0	0	0	0	0	0	0	0	0	0	0	0	0	0	0	0	0	0	0	0	0	0	0	0	0	0	0	0	0	0	0	0	0	0	0	0	0	0	0	0	0	0	0	0	0	0	0	0	0	0	0	0	0	0	0	0	0	0	0	0	0	0	0	0	0	0	0	0	0	0	0	0	0	0	0	0	0	0	0	0	0	0	0	0	0	0	0	0	0	0	0	0	0	0	0	0	0	0	0	0	0	0	0	0	0	0	0	0	0	0	0	0	0	0	0	0	0	0	0	0	0	0	0	0	0	0	0	0	0	0	0	0	0	0	0	0	0	0	0	0	0	0	0	0	0	0	0	0	0	0	0	0	0	0	0	0	0	0	0	0	0	0	0	0	0	0	0	0	0	0	0	0	0	0	0	0	0	0	0	0	0
ENSMUSG00000026353	Ubxn4	0	0	335	4260	0	6257	2	0	400	819	439	710	227	0	8	0	66	1	46	0	1688	471	94	0	1	1	11	350	6	0	364	1	2176	0	354	92	3434	317	2	0	1	800	4112	1721	0	149	0	0	0	2	1740	213	0	198	1962	1128	0	76	2	359	0	1276	611	1390	0	0	2448	0	147	16	0	0	3663	2386	1	7	1858	5	1530	647	2767	551	0	0	4407	0	0	152	0	0	70	2139	0	3459	419	435	0	0	50	0	0	341	405	5805	12	1411	1683	853	2358	21	272	0	1	202	1	289	183	0	0	0	0	0	2	0	54	335	0	0	63	0	0	0	488	0	0	103	76	2	0	96	0	0	1329	0	2	24	0	29	1375	307	0	0	0	1	0	0	1715	539	429	0	24	0	2469	0	0	0	246	0	8	0	37	2	3084	3	15413	308	0	0	0	0	346	16	4053	362	0	0	0	0	12	77	0	1	0	0	191	16	0	1134	0	2	0	3	0	0	0	0	0	0	771	0	17	0	0	0	720	41	0	0	59	0	1	0	2	0	1442
ENSMUSG00000026354	Lct	0	0	0	0	0	0	0	0	0	0	0	0	0	0	0	0	0	0	0	0	0	0	0	0	0	0	0	0	0	0	0	0	0	0	0	0	0	0	0	0	0	0	0	0	0	0	0	0	0	0	0	0	0	0	0	0	0	0	0	0	0	0	0	0	0	0	0	0	0	0	3247	0	0	0	0	0	0	0	0	0	0	0	0	0	0	0	0	0	0	0	0	0	0	1	0	1	0	0	0	0	0	1	0	0	0	0	0	0	0	0	0	0	0	0	0	0	0	0	0	0	0	4225	0	0	0	0	0	0	0	0	0	0	0	0	0	0	0	0	0	0	0	0	0	0	0	0	0	0	0	0	0	0	0	0	0	0	0	0	0	0	0	0	0	0	0	0	0	0	0	0	0	0	0	0	0	0	1	0	0	0	0	0	0	0	0	0	0	0	0	0	0	0	0	0	0	0	0	0	0	0	0	0	0	0	0	0	0	0	0	0	0	0	0	0	0	0	0	0	0	0	0	0	0	0	0
ENSMUSG00000026355	Mcm6	1745	1	0	5	0	0	0	0	2875	12	286	0	3	13	15	36	3	0	0	0	0	0	167	0	0	0	1	2071	162	0	0	0	0	4836	10	225	4	0	7	704	1	0	0	57	0	0	0	0	0	3345	3779	0	4756	0	16	23	0	516	0	125	1726	2	5381	0	0	396	456	17	0	0	0	1	0	0	2336	0	7	3391	15	3	0	12329	0	0	0	206	0	1015	0	0	5399	4	1707	2448	5268	6156	166	0	89	32	315	7747	1	690	0	85	1338	0	1674	0	28	0	0	0	2	2267	12	0	0	705	0	209	175	227	3275	579	43	1	377	0	0	0	2980	0	0	0	5	0	0	1195	0	0	0	0	875	0	0	0	0	1317	0	0	0	0	0	54	17	0	740	0	198	0	625	9	840	7400	11	0	4575	0	0	334	0	0	92	0	652	0	23	0	574	5225	40	48	0	0	0	0	0	19392	0	17	0	0	109	0	120	0	0	0	4	2	0	0	0	71	0	0	65	0	0	0	0	1717	0	6	2	41	25994	0	0	0	51	0	654
ENSMUSG00000026356	Dars	0	0	16	0	1	0	0	0	0	0	0	161	1863	0	3935	0	1	0	301	0	0	17	0	0	0	0	57	0	0	0	436	0	0	0	0	0	0	0	0	921	0	0	0	0	0	29	66	0	0	1152	133	296	1	328	0	0	0	295	46	2150	3	2	0	2547	0	0	1074	0	0	0	11	0	4941	465	563	0	2	0	0	0	0	0	3	223	0	60	0	0	0	0	1095	0	0	32	0	0	41	2	0	361	121	0	1	8228	57	0	0	0	7	0	16	0	0	0	0	1691	295	0	2211	96	0	240	3	0	0	272	1	38	0	1597	0	0	0	0	0	0	0	0	0	0	0	0	30	0	0	0	0	0	0	0	0	0	0	0	1	0	596	1	48	0	0	0	0	0	0	0	0	0	0	19	105	0	0	0	0	0	0	5	0	1283	0	4	0	3061	0	0	30	25	6	232	0	168	25	0	2222	0	3979	85	0	0	0	303	0	0	0	172	5	1	3951	0	0	0	0	3478	236	0	0	0	1538	0	0	0	3	0	2184
ENSMUSG00000045382	Cxcr4	0	0	0	0	0	0	0	0	0	0	0	0	0	0	0	0	0	0	0	0	0	0	0	0	0	0	0	0	0	0	0	0	0	0	0	0	0	0	0	0	0	0	0	0	0	0	0	0	0	0	0	0	0	0	0	0	0	0	0	0	0	0	0	0	0	0	0	0	0	0	0	0	0	0	0	0	0	0	0	0	0	0	0	0	0	0	0	0	0	0	0	0	0	0	0	0	0	0	0	0	0	0	0	0	0	0	0	0	0	0	0	0	0	0	0	0	0	0	0	0	0	0	0	25	3	0	0	0	0	0	0	0	0	0	0	0	0	0	0	20	0	0	0	0	0	0	0	0	0	0	0	0	0	0	0	0	0	0	0	0	0	0	0	459	0	0	0	0	0	0	0	0	0	0	0	0	0	0	0	0	0	0	0	47	0	0	0	0	0	0	0	0	0	0	0	0	0	0	0	0	0	0	0	0	0	0	0	0	0	0	0	0	0	0	0	0	0	0	0	0	0	0	0	0	0
ENSMUSG00000042581	Thsd7b	0	0	0	0	0	0	0	0	1	0	0	0	4	0	0	0	0	0	0	0	0	0	2	0	0	0	0	0	0	0	0	0	0	0	0	0	0	0	0	0	0	0	0	0	1	1	0	0	0	0	0	0	0	0	0	0	0	987	0	0	14	0	0	0	0	0	0	0	0	0	0	0	0	0	0	0	0	0	0	2	0	0	0	0	0	0	0	0	0	0	0	0	0	0	0	0	0	0	0	0	0	0	0	0	0	0	0	3	0	0	0	0	0	0	0	1	0	0	0	0	0	0	0	0	0	0	0	0	0	0	0	0	21	0	0	0	0	0	0	0	0	0	0	0	0	0	0	0	0	0	0	0	0	0	0	0	0	0	0	0	0	0	0	0	0	0	0	0	0	0	0	0	0	0	0	0	0	0	0	0	0	0	0	0	0	0	0	1	0	0	0	0	0	0	0	0	0	0	0	0	0	0	0	0	0	0	0	0	0	0	0	0	0	0	0	0	0	0	0	0	0	0	0	0	0
ENSMUSG00000026399	Cd55	0	0	0	0	0	0	0	0	0	0	0	0	0	0	0	0	0	0	0	0	0	0	0	0	0	0	0	0	0	0	0	0	0	0	0	0	0	0	0	0	0	0	0	0	0	0	0	0	0	0	0	0	0	0	0	0	0	0	0	0	0	0	0	0	0	0	0	0	0	0	0	0	0	0	0	0	0	0	0	0	0	0	0	0	0	0	0	0	0	0	0	0	0	0	0	0	0	0	0	0	0	0	0	0	0	0	0	0	0	0	0	0	0	0	0	0	0	0	0	0	0	0	0	0	0	4	0	0	0	0	0	0	0	0	0	0	0	0	0	0	0	0	0	0	0	0	0	0	0	0	0	0	0	0	0	0	0	0	0	0	0	0	0	0	0	0	0	0	0	0	0	0	0	0	0	0	0	0	0	0	0	0	0	0	0	0	0	0	0	0	0	0	0	0	0	0	0	0	0	0	0	0	0	0	0	0	0	0	0	0	0	0	0	0	0	0	0	0	0	0	0	0	0	0	0
ENSMUSG00000042554	Zp3r	0	0	0	0	0	0	0	0	0	0	0	0	0	0	0	0	0	0	0	0	0	0	0	0	0	0	0	0	0	0	0	0	0	0	0	0	0	0	0	0	0	0	0	0	1	0	0	0	0	0	0	0	0	0	0	0	0	0	0	0	0	0	0	0	0	0	0	0	0	0	0	0	0	0	0	0	0	0	0	0	0	0	0	0	0	0	0	0	0	0	0	0	0	0	0	0	0	0	0	0	0	0	0	0	0	0	0	0	0	0	0	0	0	0	0	0	0	0	0	0	0	0	0	0	0	0	0	0	0	0	0	0	0	0	0	0	0	0	0	0	0	0	0	0	0	0	0	0	0	0	0	1	0	0	0	0	0	0	0	0	0	0	0	0	0	0	0	0	0	0	0	0	0	0	0	0	0	0	0	0	0	0	0	0	0	0	0	0	0	0	0	0	0	0	0	0	0	0	0	0	0	0	0	0	0	0	0	0	0	0	0	0	0	0	0	0	0	0	0	0	0	0	0	0	0
ENSMUSG00000026405	C4bp	0	0	0	0	0	0	0	0	0	0	0	0	0	0	0	0	0	0	0	0	0	0	0	0	0	0	0	0	0	0	0	0	0	0	0	0	0	0	0	0	0	0	0	0	0	0	0	0	0	0	0	0	0	0	0	0	0	0	0	0	0	0	0	0	0	0	0	0	0	0	0	0	0	0	0	0	0	0	0	0	0	0	0	0	0	0	0	0	0	0	0	0	0	0	0	0	0	0	0	0	0	0	0	0	0	0	0	0	0	0	0	0	0	0	0	0	0	0	0	0	0	0	0	0	0	0	0	0	0	0	0	0	0	0	0	0	0	0	0	0	0	0	0	0	0	0	0	0	0	0	0	0	0	0	0	0	0	0	0	0	0	0	0	0	0	0	0	0	0	0	0	0	0	0	4	0	0	0	0	0	0	0	0	0	0	0	0	0	0	0	0	0	0	0	0	0	0	0	0	0	0	0	0	0	0	0	0	0	0	0	0	0	0	0	0	0	0	0	0	0	0	0	0	0	0
ENSMUSG00000026409	Pfkfb2	0	0	18	0	0	1	0	0	932	0	0	0	0	0	0	0	0	23	0	0	2551	0	0	0	0	0	0	0	0	1519	0	0	0	0	0	3	0	0	0	1	0	1	0	0	0	0	0	0	0	0	1	0	0	0	0	0	2360	0	0	8	0	0	0	0	0	0	0	0	0	0	0	0	0	1006	0	5	0	0	2806	42	2327	0	0	0	0	0	0	0	0	0	0	0	0	0	0	0	0	0	0	0	0	0	0	0	0	0	0	0	0	2984	0	2	0	0	0	0	0	0	0	2	7820	3953	0	0	0	0	0	0	0	0	0	0	0	0	0	0	0	0	0	0	0	0	0	1	2	0	0	0	0	0	1	0	0	0	0	0	0	0	0	38	0	0	0	0	0	0	0	0	0	0	0	0	1665	0	0	0	0	0	0	0	0	0	0	0	0	0	0	0	0	0	0	0	0	0	0	0	0	0	0	0	0	0	0	0	0	0	7	0	0	0	0	0	0	0	0	0	0	0	0	0	0	0	0	0	0
ENSMUSG00000046404	Yod1	2317	0	0	0	0	0	0	1	2086	0	200	2217	0	0	99	2263	1513	1527	0	0	0	0	3198	0	2745	119	118	0	0	1616	404	0	0	0	2777	0	0	0	0	815	0	0	0	4162	0	0	0	0	0	0	1341	0	2134	0	2102	0	1	0	0	69	0	2321	2	0	0	46	0	0	536	2965	0	3426	0	0	0	5721	2827	38	5101	317	0	0	0	0	16	1149	1	2157	0	0	392	0	0	3480	1	0	0	0	3059	1273	195	2	0	4194	0	0	0	0	0	586	0	1	0	2047	0	4516	6264	7652	2295	2	0	0	247	180	0	0	0	0	0	2150	0	0	415	0	0	0	0	0	0	658	0	0	0	502	0	654	0	1995	0	1274	1529	0	0	0	0	492	0	0	0	0	0	0	0	0	17	0	0	0	0	0	0	0	0	0	323	0	15	43	0	0	0	0	109	2281	0	0	122	0	0	0	0	0	0	0	0	0	1624	0	0	0	13951	0	0	0	30	0	0	0	0	0	0	0	0	397	1644	0	0	0	6	0	0	0	0	0	678
ENSMUSG00000042510	AA986860	0	0	0	0	0	0	0	0	0	0	0	0	0	0	0	0	0	0	0	0	0	0	0	0	0	0	0	0	0	0	0	0	0	0	0	0	0	0	0	0	0	0	0	0	0	0	0	0	0	0	0	0	0	0	622	0	0	0	0	0	0	0	0	0	0	0	0	0	0	0	0	0	0	0	0	1	0	0	0	0	0	0	0	0	0	0	0	0	0	0	0	0	0	0	0	0	0	0	0	1	0	0	0	0	0	0	0	0	0	0	0	0	0	0	0	0	0	0	0	0	0	0	0	0	0	0	0	0	0	0	0	0	0	0	0	0	0	0	0	0	0	0	0	0	0	0	0	0	0	0	0	0	0	0	0	0	0	0	0	0	0	0	0	0	0	0	0	0	0	0	0	0	0	0	0	0	0	0	0	0	0	0	0	0	0	0	0	0	0	0	0	0	0	0	0	0	0	0	0	0	0	0	0	0	0	6	0	0	0	0	0	0	0	0	0	0	0	0	0	0	0	0	0	0	0
ENSMUSG00000026417	Pigr	0	0	0	0	0	0	0	0	0	0	0	0	0	0	0	0	0	0	0	0	0	0	0	0	0	0	0	0	0	0	0	0	0	0	0	0	0	0	0	0	0	0	0	8	0	0	0	0	0	0	0	0	0	0	0	0	0	0	0	0	0	0	0	0	0	0	0	0	0	0	0	0	0	0	0	0	0	0	0	0	24	0	0	0	0	0	0	0	0	0	0	0	0	0	0	0	0	0	0	0	0	0	0	0	0	0	0	0	0	0	0	0	0	0	0	0	0	0	0	0	0	0	0	0	0	0	0	0	0	13	0	0	0	0	0	0	0	0	0	0	0	0	0	0	0	0	0	0	0	0	17	0	0	0	0	0	0	0	0	0	0	0	0	0	0	0	0	0	0	0	0	0	0	0	0	0	0	0	0	0	0	0	0	0	0	0	0	0	0	0	0	53	0	0	0	0	0	0	0	0	0	0	0	0	0	0	0	0	0	0	0	0	0	0	0	0	0	0	0	0	0	0	0	0	0
ENSMUSG00000042474	Fcmr	0	0	0	0	0	0	0	0	0	0	0	0	0	0	0	0	0	0	0	0	0	0	0	0	0	0	0	0	0	0	0	0	0	0	0	0	0	0	0	0	0	0	0	0	0	0	0	0	0	0	0	0	0	0	0	0	0	0	0	0	0	0	0	0	0	0	0	0	0	0	0	0	0	0	0	0	0	0	0	0	0	0	0	0	0	0	0	0	0	0	0	0	0	0	0	0	0	0	0	0	0	0	0	0	0	0	0	0	0	0	0	0	0	0	0	0	0	0	0	0	0	0	0	0	0	0	0	0	0	0	0	0	0	0	0	0	0	0	0	0	0	0	0	0	0	0	0	0	0	0	0	0	0	0	0	0	0	0	0	0	0	0	0	0	0	0	0	0	0	0	0	0	0	0	0	0	0	0	0	0	0	0	0	0	0	0	0	0	0	0	0	0	0	0	0	0	0	0	0	0	0	0	0	0	0	0	0	0	0	0	0	0	0	0	0	0	0	0	0	0	0	0	0	0	0
ENSMUSG00000026416	Il20	0	0	0	0	0	0	0	0	0	0	0	0	0	0	0	0	0	0	0	0	0	0	0	0	0	0	0	0	0	0	0	0	0	0	0	0	0	0	0	0	0	0	0	0	0	0	0	0	0	0	0	0	0	0	0	0	0	0	0	0	0	0	0	0	0	0	0	0	0	0	0	0	0	0	0	0	0	0	0	0	0	0	0	0	0	0	0	0	0	0	0	0	0	0	0	0	0	0	0	0	0	0	0	0	0	0	0	0	0	0	0	0	0	0	0	0	0	0	0	0	0	0	0	0	0	0	0	0	0	0	0	0	0	0	0	0	0	0	0	0	0	0	0	0	0	0	0	0	0	0	0	0	0	0	0	0	0	0	0	0	0	0	0	0	0	0	0	0	0	0	0	0	0	0	0	0	0	0	0	0	0	0	0	0	0	0	0	0	0	0	0	0	0	0	0	0	0	0	0	0	0	0	0	0	0	0	0	0	0	0	0	0	0	0	0	0	0	0	0	0	0	0	0	0	0
ENSMUSG00000016524	Il19	0	0	0	0	0	0	0	0	0	0	0	0	0	0	0	0	0	0	0	0	0	0	0	0	0	0	0	0	0	0	0	0	0	0	0	0	0	0	0	0	0	0	0	0	0	0	0	0	0	0	0	0	0	0	0	0	0	0	0	0	0	0	0	0	0	0	0	0	0	0	0	0	0	0	0	0	0	0	0	0	0	0	0	0	0	0	0	0	0	0	0	0	0	0	0	0	0	0	0	0	0	0	0	0	0	0	0	0	0	0	0	0	0	0	0	0	0	0	0	0	0	0	0	0	0	0	0	0	0	0	0	0	0	0	0	0	0	0	0	0	0	0	0	0	0	0	0	0	0	0	0	0	0	0	0	0	0	0	0	0	0	0	0	0	0	0	0	0	0	0	0	0	0	0	0	0	0	0	0	0	0	0	0	0	0	0	0	0	0	0	0	0	0	0	0	0	0	0	0	0	0	0	0	0	0	0	0	0	0	0	0	0	0	0	0	0	0	0	0	0	0	0	0	0	0
ENSMUSG00000016529	Il10	0	0	0	0	0	0	0	0	0	0	0	0	0	0	0	0	0	0	0	0	0	0	0	0	0	0	0	0	0	0	0	0	0	0	0	0	0	0	0	0	0	0	0	0	0	0	0	0	0	0	0	0	0	0	0	0	0	0	0	0	0	0	0	0	0	0	0	0	0	0	0	0	0	0	0	0	0	0	0	0	0	0	0	0	0	0	0	0	0	0	0	0	0	0	0	0	0	0	0	0	0	0	0	0	0	0	0	0	0	0	0	0	0	0	0	0	0	0	0	0	0	0	0	0	0	0	0	0	0	0	0	0	0	0	0	0	0	0	0	0	0	0	0	0	0	0	0	0	0	0	0	0	0	0	0	0	0	0	0	0	0	0	0	0	0	0	0	0	0	0	0	0	0	0	0	0	0	0	0	0	0	0	0	0	0	0	0	0	0	0	0	0	0	0	0	0	0	0	0	0	0	0	0	0	0	0	0	0	0	0	0	0	0	0	0	0	0	0	0	0	0	0	0	0	0
ENSMUSG00000016528	Mapkapk2	2	0	0	10	0	0	0	0	0	0	0	696	456	0	0	0	0	0	0	0	0	0	0	0	0	0	0	14	0	1	3	0	0	2	0	0	0	1	0	4	0	314	0	0	0	0	0	0	0	0	0	9	891	0	0	0	0	161	0	0	590	0	0	0	0	0	0	0	0	0	0	0	21	115	15	0	0	0	2232	1	0	111	0	0	0	0	0	0	0	0	0	0	0	0	1	10	0	0	0	0	0	31	0	0	0	82	0	1941	172	286	0	0	0	66	15	1600	38	0	1	0	0	0	53	0	0	0	0	0	0	0	0	0	0	0	0	0	0	14	7	0	0	0	0	0	1	0	0	0	0	0	0	0	0	237	0	0	0	0	0	2	0	0	839	0	0	37	63	0	0	69	0	0	0	1	0	1568	0	0	0	2	0	18	0	773	0	0	0	0	0	0	0	0	0	953	2281	0	0	48	0	486	0	0	0	0	0	0	0	39	25	0	0	0	0	19	0	3053	24	0	2	1745	0	1	33	0	0
ENSMUSG00000016526	Dyrk3	0	0	0	0	0	0	0	0	0	0	0	0	0	0	36	0	0	0	0	0	0	8	0	0	0	0	0	0	0	0	0	0	0	0	0	0	0	0	3	0	0	0	0	0	0	0	0	0	0	0	0	0	0	0	0	0	0	0	0	0	0	0	0	0	0	0	0	0	0	0	0	0	0	0	0	0	0	0	0	0	0	0	0	0	0	0	0	0	0	0	0	0	0	0	0	0	0	0	0	0	0	0	0	0	0	0	18	0	0	0	0	0	0	0	0	0	0	0	0	0	0	0	0	0	3	0	0	0	2	0	0	0	0	0	0	0	0	0	0	0	0	0	0	0	0	0	0	0	0	0	0	0	0	0	0	0	0	0	0	0	0	0	0	0	0	0	0	0	0	0	0	0	0	0	0	0	0	0	0	0	0	0	0	0	0	0	0	0	0	0	0	0	0	0	0	0	0	0	0	0	0	0	0	0	0	0	0	0	0	0	0	0	0	0	0	0	0	0	0	0	0	0	0	0	0
ENSMUSG00000026427	Eif2d	0	0	29	0	0	0	0	0	1396	164	198	0	0	0	0	1133	2238	10871	0	0	0	3135	0	0	0	0	179	0	0	0	0	8	0	0	0	0	57	0	577	20	0	0	1	0	0	14	0	0	0	1	0	0	2	0	0	0	0	0	0	0	12	0	0	0	0	0	87	0	867	362	21	0	7959	34	0	0	388	1	0	0	0	0	0	0	0	325	0	0	0	0	0	0	0	0	0	0	0	0	0	0	6868	0	1	0	0	1	4177	0	320	0	23	2	0	0	7	1	121	3	0	0	8605	0	0	0	1	2528	254	0	0	0	0	0	0	0	0	0	0	0	0	0	0	0	0	2125	2576	0	0	0	0	0	0	0	0	0	0	2779	0	2	3	0	0	2	0	14	0	42316	2756	0	0	0	0	0	0	0	0	0	1	0	0	0	0	0	0	257	0	0	0	0	0	0	0	0	0	0	0	0	0	0	0	0	0	0	0	0	2	0	0	0	0	0	68	0	0	0	1148	0	0	0	0	0	0	0	968	0	2257
ENSMUSG00000026430	Rassf5	0	0	0	0	0	0	0	0	0	0	0	0	0	0	0	0	0	0	0	26	0	0	0	0	0	0	0	0	1167	0	0	0	0	0	0	0	0	0	0	0	0	0	0	0	0	0	0	0	0	0	0	0	0	0	0	0	0	0	0	0	0	0	0	0	0	0	0	0	0	0	0	0	0	0	0	0	0	0	0	0	0	0	0	0	0	0	0	0	0	0	0	1	0	0	0	0	0	0	0	0	0	0	0	0	0	0	0	0	0	0	0	0	0	0	0	0	0	0	0	0	0	0	0	0	0	0	0	0	0	0	0	0	0	0	0	0	0	0	0	0	0	0	0	0	0	0	0	0	0	0	0	0	0	0	0	0	0	0	0	0	0	0	0	0	0	0	0	0	0	0	0	1	0	0	0	0	0	0	0	0	0	0	0	2	0	0	0	0	0	0	0	0	0	0	0	0	0	0	0	0	0	0	0	0	0	1	0	0	0	0	0	0	0	0	0	0	0	0	0	445	0	0	0	0	0
ENSMUSG00000042349	Ikbke	0	0	0	0	0	1	0	0	0	0	0	0	0	0	0	0	0	0	0	0	0	0	0	0	0	6	0	0	0	0	4429	0	0	0	0	0	0	0	0	0	0	4	0	0	0	0	0	0	0	0	0	0	0	0	0	0	0	0	0	0	0	0	0	23	0	0	0	0	0	0	0	0	0	0	0	0	0	0	0	0	0	4	0	0	0	0	0	0	0	1	0	0	0	0	0	0	0	0	0	0	0	0	0	0	0	553	0	0	0	0	0	0	0	0	0	0	1	0	0	0	0	0	0	0	0	0	0	0	0	0	0	0	0	0	0	0	0	0	0	1	0	0	0	0	0	0	0	0	109	0	0	0	0	0	0	0	0	0	0	0	0	0	0	0	0	0	0	0	0	0	0	0	0	0	0	0	0	0	0	0	0	0	0	0	0	0	0	0	0	0	0	0	0	0	0	0	0	0	0	0	0	0	0	0	0	0	0	0	0	0	0	0	0	0	0	0	0	0	1	0	0	0	0	0	0
[truncated: 11,708,994 more chars]
