# Supplementary material for: Heterogeneous combinatorial expression of Hoxd genes in single cells during limb development
Source: BMC Biol. 2018 Sep 18;16:101. doi: 10.1186/s12915-018-0570-z (PMC6142630; doi:10.1186/s12915-018-0570-z)
Supplement: Supplementary file 12 — Table S4. Table listing the values that were considering to select the cells with the highest qualities. Tab-delimited file. The first three columns indicate the coordinates of the genomic segments; all other columns represent values of individual cells. NA, no data available. (TXT 7 kb) [file 12915_2018_570_MOESM12_ESM.txt]

cell	Group	nExpressedGenes	#uniquelyMapped (excl. ChrM)	%reads_mapped_spikeIn_vs_totUniquelyMapped	PF_2000expressed	PF_25k_uniquelyMapped	PF_lt25%_spikeIn	selectedCell
A_1	AP	4493	4937957	0.30	1	1	1	3
A_2	AP	909	248714	49.34	0	0	0	0
A_3	AP	115	10700	90.70	0	0	0	0
A_4	AP	6183	5846368	0.18	1	1	1	3
A_5	AP	190	15801	92.11	0	0	0	0
A_6	AP	463	235290	38.72	0	0	0	0
A_7	AP	2692	825497	0.99	1	1	1	3
A_8	AP	4144	4577178	0.39	1	1	1	3
A_9	AP	4764	7115785	0.45	1	1	1	3
A_10	AP	2492	534996	11.02	1	1	1	3
A_11	AP	5829	3639718	0.13	1	1	1	3
A_12	AP	579	42724	88.78	0	0	0	0
A_13	AP	327	79222	70.32	0	0	0	0
A_14	AP	4856	6579106	0.22	1	1	1	3
A_15	AP	5011	4629453	0.38	1	1	1	3
A_16	AP	5601	5781028	0.08	1	1	1	3
A_17	AP	5308	6251514	0.37	1	1	1	3
A_18	AP	365	199453	60.59	0	0	0	0
A_19	AP	5652	5963396	0.33	1	1	1	3
A_20	AP	3956	3055286	0.44	1	1	1	3
A_21	AP	6385	5454914	0.42	1	1	1	3
A_22	AP	4784	5374611	0.43	1	1	1	3
A_23	AP	564	154989	42.03	0	0	0	0
A_24	AP	271	60334	64.29	0	0	0	0
A_25	AP	4222	6525619	0.19	1	1	1	3
A_26	AP	1423	3794866	7.95	0	1	1	2
A_27	AP	5433	5105785	0.09	1	1	1	3
A_28	AP	6442	7496681	1.10	1	1	1	3
A_29	AP	5107	8718866	1.14	1	1	1	3
A_30	AP	5123	6212524	2.54	1	1	1	3
A_31	AP	4424	5718077	4.32	1	1	1	3
A_32	AP	4203	2173149	1.41	1	1	1	3
A_33	AP	703	53950	93.10	0	0	0	0
A_34	AP	3734	6122669	3.56	1	1	1	3
A_35	AP	3018	9311082	7.22	1	1	1	3
A_36	AP	4011	4846860	4.23	1	1	1	3
A_37	AP	3623	8374997	3.85	1	1	1	3
A_38	AP	4005	5252661	5.03	1	1	1	3
A_39	AP	221	9828	88.19	0	0	0	0
A_40	AP	2860	2098352	7.03	1	1	1	3
A_41	AP	4144	2317328	3.52	1	1	1	3
A_42	AP	3956	1774767	5.41	1	1	1	3
A_43	AP	4823	6249268	2.08	1	1	1	3
A_44	AP	3239	3905504	9.26	1	1	1	3
A_45	AP	3084	5466561	6.09	1	1	1	3
A_46	AP	4953	9297835	1.67	1	1	1	3
A_47	AP	2610	2488521	9.64	1	1	1	3
A_48	AP	3186	4203546	5.17	1	1	1	3
A_49	AP	2973	3504616	7.02	1	1	1	3
A_50	AP	2599	132436	3.19	1	0	1	2
A_51	AP	4056	4182005	6.52	1	1	1	3
A_52	AP	4965	8446867	1.91	1	1	1	3
A_53	AP	4746	3607743	1.82	1	1	1	3
A_54	AP	6362	6958541	0.75	1	1	1	3
A_55	AP	7019	9765837	0.81	1	1	1	3
A_56	AP	21	74	3.90	0	0	1	1
A_57	AP	3151	7663648	6.56	1	1	1	3
A_58	AP	2665	3213463	12.41	1	1	1	3
A_59	AP	2914	1825267	5.37	1	1	1	3
A_60	AP	4592	4537010	4.36	1	1	1	3
A_61	AP	4866	8036991	2.04	1	1	1	3
A_62	AP	2628	503370	6.68	1	1	1	3
A_63	AP	4522	2738654	5.42	1	1	1	3
A_64	AP	4952	4728247	2.19	1	1	1	3
A_65	AP	2761	2581621	11.75	1	1	1	3
A_66	AP	3946	5602003	6.28	1	1	1	3
A_67	AP	3156	2356717	7.38	1	1	1	3
A_68	AP	6220	12893316	0.81	1	1	1	3
A_69	AP	6473	2667735	0.70	1	1	1	3
A_70	AP	748	29620	18.77	0	0	1	1
A_71	AP	3400	4265755	9.89	1	1	1	3
A_72	AP	3017	5774098	7.99	1	1	1	3
A_73	AP	4606	550835	1.26	1	1	1	3
A_74	AP	49	118	0.84	0	0	1	1
A_75	AP	20	79	0.00	0	0	1	1
A_76	AP	3249	4413361	6.24	1	1	1	3
A_77	AP	3210	1874199	5.02	1	1	1	3
A_78	AP	2721	1193732	9.50	1	1	1	3
A_79	AP	4141	3376403	4.83	1	1	1	3
A_80	AP	5383	10560023	1.72	1	1	1	3
A_81	AP	75	163	6.32	0	0	1	1
A_82	AP	6601	7017829	1.48	1	1	1	3
A_83	AP	319	872	5.83	0	0	1	1
A_84	AP	2191	374912	19.78	1	1	1	3
A_85	AP	3740	5355728	4.01	1	1	1	3
A_86	AP	6423	8016631	1.17	1	1	1	3
A_87	AP	3423	2735679	6.36	1	1	1	3
A_88	AP	5019	6121189	1.29	1	1	1	3
A_89	AP	2926	2463441	18.62	1	1	1	3
A_90	AP	5690	6078557	1.58	1	1	1	3
A_91	AP	2781	2144268	10.91	1	1	1	3
A_92	AP	3952	7579920	3.82	1	1	1	3
A_93	AP	34	62	0.00	0	0	1	1
A_94	AP	4220	5369804	5.88	1	1	1	3
A_95	AP	2505	2705677	13.95	1	1	1	3
A_96	AP	6141	8026801	0.48	1	1	1	3
Z_1	ZP	5006	4374125	0.31	1	1	1	3
Z_2	ZP	4001	4042517	0.93	1	1	1	3
Z_3	ZP	4750	4286000	0.33	1	1	1	3
Z_4	ZP	4286	4306968	0.67	1	1	1	3
Z_5	ZP	4303	4988116	0.68	1	1	1	3
Z_6	ZP	3839	5269225	0.50	1	1	1	3
Z_7	ZP	4121	4500565	0.71	1	1	1	3
Z_8	ZP	1288	313782	19.57	0	1	1	2
Z_9	ZP	4933	5309085	0.23	1	1	1	3
Z_10	ZP	5642	4783922	0.39	1	1	1	3
Z_11	ZP	4056	3832286	0.67	1	1	1	3
Z_12	ZP	6423	5558464	0.20	1	1	1	3
Z_13	ZP	6180	5126702	0.29	1	1	1	3
Z_14	ZP	4007	3690022	0.76	1	1	1	3
Z_15	ZP	4721	3789201	0.33	1	1	1	3
Z_16	ZP	5436	5164717	0.31	1	1	1	3
Z_17	ZP	6290	5395741	0.35	1	1	1	3
Z_18	ZP	4407	5205792	0.62	1	1	1	3
Z_19	ZP	4680	3954904	0.49	1	1	1	3
Z_20	ZP	2976	3922534	0.97	1	1	1	3
Z_21	ZP	3526	4363187	0.79	1	1	1	3
Z_22	ZP	4282	3923570	0.59	1	1	1	3
Z_23	ZP	5169	7194988	0.41	1	1	1	3
Z_24	ZP	645	305562	35.53	0	1	0	1
Z_25	ZP	4335	5869186	0.89	1	1	1	3
Z_26	ZP	4157	4450153	1.13	1	1	1	3
Z_27	ZP	5236	4481261	0.49	1	1	1	3
Z_28	ZP	4969	4481559	0.36	1	1	1	3
Z_29	ZP	4775	4479587	0.57	1	1	1	3
Z_30	ZP	4109	3798686	0.78	1	1	1	3
Z_31	ZP	6373	5570679	0.19	1	1	1	3
Z_32	ZP	4760	5602145	0.29	1	1	1	3
Z_33	ZP	4686	5181207	0.46	1	1	1	3
Z_34	ZP	4087	4223206	0.48	1	1	1	3
Z_35	ZP	4594	5179715	0.51	1	1	1	3
Z_36	ZP	4375	5709012	0.71	1	1	1	3
Z_37	ZP	4691	5073801	0.18	1	1	1	3
Z_38	ZP	4514	5004603	0.41	1	1	1	3
Z_39	ZP	4392	3952348	0.81	1	1	1	3
Z_40	ZP	4334	4742866	0.42	1	1	1	3
Z_41	ZP	4504	4848675	0.61	1	1	1	3
Z_42	ZP	4917	4755392	0.41	1	1	1	3
Z_43	ZP	4121	4634165	0.67	1	1	1	3
Z_44	ZP	3874	5676726	0.57	1	1	1	3
Z_45	ZP	3365	5403893	1.30	1	1	1	3
Z_46	ZP	3565	4200564	0.43	1	1	1	3
Z_47	ZP	2674	1381777	4.52	1	1	1	3
Z_48	ZP	212	450	0.88	0	0	1	1
Z_49	ZP	1231	210201	46.92	0	0	0	0
Z_50	ZP	4819	5403675	0.30	1	1	1	3
Z_51	ZP	6367	4730055	0.43	1	1	1	3
Z_52	ZP	4907	1709058	0.30	1	1	1	3
Z_53	ZP	4826	6170849	0.72	1	1	1	3
Z_54	ZP	4681	4485740	0.38	1	1	1	3
Z_55	ZP	4547	4465866	0.30	1	1	1	3
Z_56	ZP	2464	1033978	7.56	1	1	1	3
Z_57	ZP	4978	4340941	0.38	1	1	1	3
Z_58	ZP	6198	3918443	0.32	1	1	1	3
Z_59	ZP	4285	4133041	0.70	1	1	1	3
Z_60	ZP	5171	4162320	0.34	1	1	1	3
Z_61	ZP	5093	4467026	0.33	1	1	1	3
Z_62	ZP	5118	4695823	0.29	1	1	1	3
Z_63	ZP	4328	6366977	0.33	1	1	1	3
Z_64	ZP	4002	4860370	0.44	1	1	1	3
Z_65	ZP	3592	3183341	1.06	1	1	1	3
Z_66	ZP	4366	5730413	0.47	1	1	1	3
Z_67	ZP	5836	4087110	0.29	1	1	1	3
Z_68	ZP	3927	2818400	0.28	1	1	1	3
Z_69	ZP	6134	5161732	0.27	1	1	1	3
Z_70	ZP	6079	7897095	0.31	1	1	1	3
Z_71	ZP	6546	9711316	0.16	1	1	1	3
Z_72	ZP	4687	7355978	0.59	1	1	1	3
Z_73	ZP	5351	7889380	0.66	1	1	1	3
Z_74	ZP	7254	8680243	0.26	1	1	1	3
Z_75	ZP	5760	5653099	0.77	1	1	1	3
Z_76	ZP	5052	7865470	0.50	1	1	1	3
Z_77	ZP	5954	7196295	0.38	1	1	1	3
Z_78	ZP	5213	6617034	0.77	1	1	1	3
Z_79	ZP	6146	7365502	0.34	1	1	1	3
Z_80	ZP	6241	6825485	0.29	1	1	1	3
Z_81	ZP	5032	6693306	0.47	1	1	1	3
Z_82	ZP	4558	8312527	0.92	1	1	1	3
Z_83	ZP	2880	385580	0.69	1	1	1	3
Z_84	ZP	5564	7979219	0.26	1	1	1	3
Z_85	ZP	5472	8084158	0.36	1	1	1	3
Z_86	ZP	5235	7150653	0.49	1	1	1	3
Z_87	ZP	4076	6937285	1.41	1	1	1	3
Z_88	ZP	5862	7568706	0.42	1	1	1	3
Z_89	ZP	1777	1003943	13.52	0	1	1	2
Z_90	ZP	4824	7350639	0.76	1	1	1	3
Z_91	ZP	5854	6166743	0.34	1	1	1	3
Z_92	ZP	4200	6592525	0.52	1	1	1	3
Z_93	ZP	6944	7538167	0.32	1	1	1	3
Z_94	ZP	5374	7901963	0.53	1	1	1	3
Z_95	ZP	5719	7933634	0.23	1	1	1	3
Z_96	ZP	5310	7291561	0.65	1	1	1	3
Z_97	ZP	2800	355167	0.68	1	1	1	3
Z_98	ZP	950	255918	29.62	0	1	0	1
Z_99	ZP	5646	6728386	0.44	1	1	1	3
Z_100	ZP	5492	6084616	0.48	1	1	1	3
Z_101	ZP	5996	7355316	0.25	1	1	1	3
Z_102	ZP	5293	7905009	0.54	1	1	1	3
Z_103	ZP	5088	8517365	0.54	1	1	1	3
Z_104	ZP	4700	7485586	0.97	1	1	1	3
Z_105	ZP	4504	7361522	0.44	1	1	1	3
Z_106	ZP	5204	8030069	0.76	1	1	1	3
Z_107	ZP	6141	6116016	0.36	1	1	1	3
Z_108	ZP	4889	6378225	0.55	1	1	1	3
Z_109	ZP	6945	7316229	0.34	1	1	1	3
Z_110	ZP	5108	8005707	0.51	1	1	1	3
Z_111	ZP	5315	7739690	0.53	1	1	1	3
Z_112	ZP	4633	6212110	0.85	1	1	1	3
Z_113	ZP	2251	1866471	6.11	1	1	1	3
Z_114	ZP	4959	6755761	0.75	1	1	1	3
Z_115	ZP	4260	7330967	0.48	1	1	1	3
Z_116	ZP	5108	8929832	0.50	1	1	1	3
Z_117	ZP	5559	7182413	0.54	1	1	1	3
Z_118	ZP	5273	6743987	0.55	1	1	1	3
Z_119	ZP	5900	6132029	0.65	1	1	1	3
Z_120	ZP	5001	6745193	0.58	1	1	1	3
Z_121	ZP	4424	7023071	0.69	1	1	1	3
Z_122	ZP	6378	8610034	0.26	1	1	1	3
Z_123	ZP	5393	5967606	0.33	1	1	1	3
Z_124	ZP	4807	1399945	0.28	1	1	1	3
Z_125	ZP	6397	8699133	0.26	1	1	1	3
Z_126	ZP	7033	8416123	0.24	1	1	1	3
Z_127	ZP	5815	7833698	0.43	1	1	1	3
Z_128	ZP	5075	3850381	0.39	1	1	1	3
Z_129	ZP	4521	2970844	0.31	1	1	1	3
