# Supplementary material for: Heterogeneous combinatorial expression of Hoxd genes in single cells during limb development
Source: BMC Biol. 2018 Sep 18;16:101. doi: 10.1186/s12915-018-0570-z (PMC6142630; doi:10.1186/s12915-018-0570-z)
Supplement: Supplementary file 13 — Table S5. Table listing the normalized values used from the 199 selected cells used for the analysis. Tab-delimited file. The first three columns indicate the coordinates of the genomic segments. NA, no data available. (TXT 25545 kb) [file 12915_2018_570_MOESM13_ESM.txt]

ensemblID	geneName	Z_1	Z_2	Z_3	Z_4	Z_5	Z_6	Z_7	Z_9	Z_10	Z_11	Z_12	Z_13	Z_14	Z_15	Z_16	Z_17	Z_18	Z_19	Z_20	Z_21	Z_22	Z_23	Z_25	Z_26	Z_27	Z_28	Z_29	Z_30	Z_31	Z_32	Z_33	Z_34	Z_35	Z_36	Z_37	Z_38	Z_39	Z_40	Z_41	Z_42	Z_43	Z_44	Z_45	Z_46	Z_47	Z_50	Z_51	Z_52	Z_53	Z_54	Z_55	Z_56	Z_57	Z_58	Z_59	Z_60	Z_61	Z_62	Z_63	Z_64	Z_65	Z_66	Z_67	Z_68	Z_69	Z_70	Z_71	Z_72	Z_73	Z_74	Z_75	Z_76	Z_77	Z_78	Z_79	Z_80	Z_81	Z_82	Z_83	Z_84	Z_85	Z_86	Z_87	Z_88	Z_90	Z_91	Z_92	Z_93	Z_94	Z_95	Z_96	Z_97	Z_99	Z_100	Z_101	Z_102	Z_103	Z_104	Z_105	Z_106	Z_107	Z_108	Z_109	Z_110	Z_111	Z_112	Z_113	Z_114	Z_115	Z_116	Z_117	Z_118	Z_119	Z_120	Z_121	Z_122	Z_123	Z_124	Z_125	Z_126	Z_127	Z_128	Z_129	A_1	A_4	A_7	A_8	A_9	A_10	A_11	A_14	A_15	A_16	A_17	A_19	A_20	A_21	A_22	A_25	A_27	A_28	A_29	A_30	A_31	A_32	A_34	A_35	A_36	A_37	A_38	A_40	A_41	A_42	A_43	A_44	A_45	A_46	A_47	A_48	A_49	A_51	A_52	A_53	A_54	A_55	A_57	A_58	A_59	A_60	A_61	A_62	A_63	A_64	A_65	A_66	A_67	A_68	A_69	A_71	A_72	A_73	A_76	A_77	A_78	A_79	A_80	A_82	A_84	A_85	A_86	A_87	A_88	A_89	A_90	A_91	A_92	A_94	A_95	A_96
ENSMUSG00000033845	Mrpl15	213.3772963	135.1860575	88.671691	3.297220914	0.11775789	510.4804522	0.11775789	124.5878474	4.474799812	37.32925106	0.11775789	93.49976448	21.78520961	0.11775789	0.11775789	0.11775789	0.11775789	3.414978804	0.11775789	0.11775789	0.11775789	11.06924164	4.945831371	0.11775789	0.11775789	0.11775789	0.11775789	0.11775789	0.11775789	152.6142252	0.11775789	116.462553	154.0273198	10.59821008	0.11775789	7.772020725	0.11775789	1.295336788	0.23551578	86.19877532	0.11775789	0.353273669	0.11775789	0.11775789	1.884126236	29.08619878	205.2520019	3.179463024	0.11775789	0.11775789	33.20772492	0.11775789	0.11775789	0.11775789	0.11775789	24.96467263	91.0268488	0.11775789	0.11775789	0.11775789	0.11775789	174.0461611	162.5058879	0.11775789	0.11775789	33.91427226	105.6288271	0.11775789	0.11775789	93.14649081	302.7555346	0.11775789	0.11775789	0.11775789	0.11775789	18.72350447	27.20207254	0.11775789	12.83560999	0.11775789	0.23551578	0.11775789	0.11775789	3.061705134	0.11775789	7.889778615	0.11775789	72.18558643	29.43947244	0.11775789	0.11775789	0.11775789	25.08243052	0.353273669	39.2133773	0.11775789	120.1130476	96.09043806	81.72397551	0.11775789	83.37258596	0.11775789	0.11775789	0.11775789	0.11775789	0.11775789	0.11775789	140.6029204	0.11775789	0.706547339	10.59821008	95.50164861	0.11775789	0.11775789	0.11775789	324.3052285	3.886010363	301.1069242	14.13094677	503.4149788	6.594441828	6.241168158	159.208667	0.11775789	0.23551578	0.11775789	0.23551578	0.11775789	0.11775789	0.11775789	0.11775789	0.11775789	0.11775789	0.11775789	136.2458785	23.19830429	0.11775789	0.11775789	0.11775789	0.11775789	143.7823834	0.11775789	411.4460669	0.11775789	50.87140838	0.11775789	0.11775789	313.000471	0.11775789	0.11775789	0.11775789	0.353273669	45.45454545	0.11775789	0.353273669	0.11775789	0.353273669	0.11775789	0.11775789	0.11775789	0.23551578	23.90485163	0.11775789	0.11775789	266.8393782	0.11775789	0.11775789	0.11775789	0.11775789	0.11775789	0.11775789	10.59821008	0.471031559	0.11775789	0.588789449	0.353273669	142.3692887	130.9467734	0.11775789	0.11775789	0.11775789	11.30475742	0.471031559	0.11775789	346.3259538	0.11775789	678.8742346	0.11775789	382.477626	0.23551578	10.12717852	403.6740462	87.96514366	0.11775789	0.11775789	4.592557701	8.478568064	0.11775789	275.2001884
ENSMUSG00000025903	Lypla1	49.2255789	0.153350713	2.146909983	29.75003834	27.14307622	0.153350713	0.153350713	0.153350713	3.680417114	0.153350713	0.153350713	0.153350713	0.153350713	89.71016715	0.153350713	0.153350713	0.153350713	55.81965956	0.153350713	0.153350713	0.153350713	0.153350713	0.153350713	0.153350713	0.153350713	0.766753565	1.073454992	0.153350713	0.153350713	0.153350713	0.153350713	0.153350713	0.153350713	0.153350713	3.067014262	0.153350713	0.153350713	0.306701426	23.00260696	33.12375403	10.5811992	0.153350713	0.153350713	0.920104278	0.153350713	0.153350713	4.293819966	0.153350713	0.153350713	0.153350713	62.26038951	0.153350713	0.153350713	0.153350713	0.153350713	16.86857844	0.153350713	0.153350713	0.153350713	0.153350713	0.153350713	0.153350713	0.153350713	0.153350713	0.153350713	0.153350713	164.085263	0.153350713	0.153350713	0.153350713	0.153350713	0.153350713	0.153350713	59.65342739	59.04002454	6.747431376	0.153350713	0.153350713	0.153350713	0.153350713	0.153350713	0.153350713	0.153350713	0.153350713	0.153350713	0.153350713	0.153350713	1.533507131	75.90860298	0.153350713	109.3390584	0.153350713	1.226805705	0.153350713	0.153350713	0.153350713	0.153350713	0.153350713	38.79773041	0.153350713	0.153350713	48.45882533	52.59929459	2.453611409	0.153350713	0.153350713	0.153350713	0.153350713	4.293819966	0.153350713	0.153350713	1.686857844	14.56831774	1.073454992	0.153350713	0.153350713	2.146909983	0.153350713	0.153350713	0.153350713	0.153350713	4.293819966	0.153350713	0.153350713	14.87501917	0.153350713	44.93175893	0.153350713	0.153350713	0.153350713	103.665082	3.067014262	0.153350713	46.9253182	0.153350713	0.153350713	0.153350713	0.153350713	0.153350713	0.153350713	1.073454992	83.11608649	0.153350713	12.11470633	955.6816439	0.153350713	0.153350713	77.28875939	0.153350713	0.153350713	0.920104278	0.153350713	0.306701426	0.153350713	0.153350713	0.153350713	166.8455758	0.153350713	0.153350713	15.64177273	0.153350713	0.153350713	80.81582579	199.2025763	164.3919644	0.153350713	0.153350713	63.18049379	57.65986812	0.153350713	72.53488729	0.153350713	0.153350713	0.153350713	0.153350713	40.17788683	66.70756019	0.153350713	0.153350713	0.153350713	7.667535654	0.153350713	2.300260696	0.153350713	0.153350713	0.766753565	217.2979604	3.527066401	0.153350713	112.8661248	0.920104278	0.153350713	0.153350713	73.76169299	16.4085263	0.153350713	0.153350713	0.306701426	9.661094924
ENSMUSG00000033813	Tcea1	4.593639576	1.766784452	10.9540636	3.180212014	0.706713781	13.42756184	2.826855124	0.35335689	6.360424028	0.35335689	0.35335689	3.533568905	1.766784452	14.13427562	14.8409894	3.886925795	0.706713781	1.060070671	7.067137809	0.35335689	3.886925795	4.946996466	2.826855124	0.706713781	2.826855124	5.653710247	3.886925795	0.35335689	0.706713781	0.35335689	4.593639576	15.90106007	1.060070671	8.480565371	1.766784452	0.35335689	0.35335689	2.120141343	3.180212014	20.84805654	0.35335689	23.67491166	0.35335689	0.35335689	0.35335689	1.413427562	1.413427562	1.413427562	3.533568905	0.35335689	2.120141343	0.35335689	10.24734982	3.533568905	0.706713781	8.833922261	4.946996466	5.300353357	2.120141343	9.540636042	0.35335689	0.35335689	1.413427562	5.300353357	1.766784452	2.473498233	57.24381625	0.35335689	3.886925795	0.706713781	7.77385159	9.893992933	3.180212014	4.240282686	7.4204947	4.946996466	9.893992933	0.35335689	0.35335689	28.62190813	3.886925795	0.35335689	0.35335689	14.13427562	0.35335689	0.35335689	0.35335689	0.35335689	0.35335689	4.240282686	2.120141343	4.593639576	8.127208481	2.120141343	0.35335689	7.067137809	0.35335689	0.35335689	0.35335689	0.35335689	4.946996466	3.180212014	7.77385159	7.067137809	5.653710247	2.826855124	0.35335689	2.120141343	2.826855124	3.533568905	16.96113074	5.653710247	1.060070671	8.833922261	0.35335689	8.127208481	5.300353357	0.35335689	29.32862191	5.653710247	8.480565371	21.55477032	5.653710247	5.653710247	9.187279152	2.826855124	0.35335689	3.180212014	0.35335689	0.35335689	0.35335689	7.067137809	0.35335689	0.35335689	0.35335689	2.826855124	4.240282686	2.473498233	0.706713781	46.64310954	9.187279152	5.653710247	42.40282686	0.35335689	18.02120141	0.35335689	7.4204947	0.35335689	15.54770318	0.35335689	0.35335689	96.1130742	0.706713781	0.35335689	0.35335689	0.35335689	4.240282686	13.42756184	0.706713781	0.35335689	4.240282686	0.35335689	2.120141343	50.17667845	41.69611307	0.35335689	0.35335689	0.706713781	7.4204947	0.706713781	0.35335689	1.060070671	0.706713781	0.35335689	0.35335689	4.946996466	8.833922261	42.75618375	0.35335689	0.35335689	43.81625442	0.706713781	0.35335689	0.706713781	2.120141343	13.07420495	3.180212014	0.35335689	2.473498233	50.88339223	0.35335689	28.62190813	0.35335689	2.826855124	1.060070671	0.35335689	16.96113074	0.35335689	19.08127208
ENSMUSG00000033793	Atp6v1h	0.10380982	55.12301464	0.10380982	11.41908024	0.10380982	0.10380982	97.1659919	0.10380982	0.10380982	0.10380982	0.10380982	169.3138171	0.10380982	248.1054708	0.10380982	43.80774421	0.10380982	0.10380982	0.10380982	27.61341223	45.46870134	116.6822381	0.10380982	0.10380982	0.10380982	0.415239282	0.207619641	2.802865151	0.207619641	0.10380982	0.10380982	0.10380982	0.10380982	0.10380982	54.08491643	0.10380982	0.10380982	0.10380982	0.10380982	0.10380982	0.10380982	0.10380982	253.2959618	0.10380982	0.10380982	82.94404651	0.10380982	0.10380982	0.10380982	0.311429461	0.10380982	0.10380982	0.207619641	244.7835565	13.80670611	0.10380982	0.10380982	0.10380982	2.49143569	0.10380982	0.10380982	0.10380982	44.63822278	9.446693657	0.10380982	0.10380982	0.10380982	0.10380982	0.10380982	283.6084294	0.10380982	0.10380982	0.10380982	0.10380982	77.23450638	0.10380982	0.10380982	66.85352434	13.59908647	121.976539	0.10380982	523.720544	0.10380982	0.10380982	0.10380982	276.5493616	0.10380982	0.10380982	5.813349943	32.49247379	0.10380982	17.54385965	0.311429461	0.10380982	28.02865151	33.21914253	0.10380982	0.10380982	146.5794664	0.10380982	0.519049102	232.949237	29.17055953	0.10380982	0.10380982	0.726668743	0.10380982	0.10380982	0.311429461	0.10380982	0.10380982	0.10380982	472.6461123	0.10380982	0.10380982	275.5112634	109.7269802	65.29637704	0.10380982	0.311429461	0.10380982	726.9801723	0.10380982	0.10380982	0.622858922	0.10380982	0.10380982	12.87241773	0.10380982	7.474307069	1.141908024	43.18488529	463.1994187	0.10380982	11.93812935	0.10380982	2.076196408	0.10380982	0.10380982	203.2596284	0.10380982	0.10380982	0.10380982	0.10380982	1700.923907	0.10380982	0.10380982	806.8099242	3.633343714	20.13910516	0.10380982	0.10380982	0.10380982	2001.245718	0.10380982	0.10380982	0.10380982	0.10380982	0.10380982	0.10380982	0.622858922	0.10380982	0.10380982	0.10380982	631.0598983	0.10380982	0.10380982	186.8576767	0.10380982	0.207619641	0.10380982	0.10380982	0.10380982	0.10380982	0.10380982	0.10380982	0.10380982	3.944773176	0.10380982	0.10380982	0.10380982	0.10380982	0.10380982	0.10380982	0.207619641	0.207619641	307.0694488	0.10380982	220.803488	0.10380982	0.10380982	0.311429461	0.10380982	618.49891	0.10380982	0.10380982	0.10380982	0.10380982	2539.395827
ENSMUSG00000025907	Rb1cc1	0.070631445	0.070631445	0.070631445	0.070631445	0.070631445	0.070631445	0.070631445	0.070631445	12.21924001	0.070631445	0.494420116	3.03715214	0.070631445	0.070631445	0.070631445	10.8066111	0.070631445	0.070631445	0.070631445	3.884729482	0.070631445	0.070631445	0.28252578	0.070631445	2.189574799	0.070631445	0.070631445	0.070631445	24.5797429	28.32320949	0.070631445	0.14126289	0.070631445	0.070631445	0.070631445	83.55699958	0.070631445	10.66534821	2.401469134	14.33818336	0.070631445	0.14126289	0.070631445	0.070631445	0.706314451	0.070631445	1.836417573	11.79545133	1.836417573	0.070631445	0.070631445	0.070631445	0.635683006	1.130103122	0.070631445	0.070631445	7.769458963	0.353157226	0.070631445	0.070631445	0.070631445	0.353157226	0.070631445	1.059471677	0.211894335	9.252719311	0.070631445	0.353157226	0.070631445	0.070631445	0.423788671	0.070631445	0.070631445	3.249046475	0.847577341	0.14126289	7.275038847	0.070631445	4.661675378	0.070631445	0.070631445	64.98092951	4.025992372	0.070631445	65.40471818	0.14126289	0.070631445	64.55714084	69.07755333	17.79912417	3.672835146	0.070631445	35.10382822	0.070631445	0.070631445	66.46418986	0.070631445	0.070631445	0.070631445	0.070631445	7.486933183	0.070631445	0.070631445	0.211894335	2.401469134	0.14126289	0.070631445	0.070631445	0.070631445	0.070631445	3.17841503	0.070631445	2.966520695	0.070631445	1.483260348	15.25639215	0.070631445	0.070631445	0.070631445	0.070631445	17.02217827	39.69487216	0.494420116	0.988840232	2.260206244	1.695154683	0.070631445	114.1404153	0.070631445	0.565051561	1.624523238	0.988840232	4.096623817	0.070631445	0.070631445	0.070631445	3.460940811	4.237886707	0.14126289	4.237886707	0.070631445	0.070631445	0.070631445	8.051984744	0.070631445	0.070631445	0.14126289	7.910721853	0.070631445	0.070631445	24.36784857	0.070631445	2.966520695	1.553891793	0.070631445	58.97725667	0.070631445	0.070631445	159.4858031	0.070631445	0.070631445	147.7609832	0.070631445	1.200734567	0.070631445	0.070631445	0.070631445	0.070631445	0.070631445	3.17841503	0.070631445	0.070631445	0.070631445	0.070631445	0.070631445	0.070631445	0.070631445	7.204407402	0.070631445	68.0887131	82.07373923	0.070631445	0.070631445	18.29354429	0.070631445	0.070631445	0.070631445	0.070631445	0.211894335	10.52408532	0.070631445	0.070631445	0.070631445	1.200734567	0.070631445	0.070631445	0.070631445	0.070631445	241.1357536
ENSMUSG00000051285	Pcmtd1	0.150082545	59.43268798	0.150082545	0.150082545	0.150082545	0.150082545	0.150082545	0.150082545	0.150082545	0.150082545	0.600330182	0.150082545	0.150082545	0.150082545	0.150082545	0.150082545	0.150082545	0.150082545	3.752063635	0.150082545	0.150082545	10.50577818	0.150082545	0.900495272	0.150082545	57.03136725	0.150082545	2.101155636	25.06378508	0.150082545	0.150082545	0.150082545	0.300165091	0.150082545	0.150082545	0.150082545	2.401320726	0.150082545	0.150082545	0.600330182	0.150082545	0.150082545	0.150082545	0.150082545	0.150082545	0.150082545	0.450247636	3.451898544	3.90214618	0.150082545	0.150082545	0.150082545	19.5107309	0.300165091	0.150082545	0.150082545	0.150082545	0.300165091	0.150082545	0.150082545	0.150082545	0.150082545	2.551403272	0.150082545	0.150082545	0.150082545	0.150082545	0.150082545	0.150082545	3.001650908	0.150082545	0.150082545	0.150082545	1.350742909	0.150082545	9.004952724	0.150082545	0.150082545	39.17154435	0.150082545	0.150082545	0.150082545	0.150082545	0.150082545	0.150082545	0.150082545	0.150082545	10.65586072	0.300165091	0.150082545	0.150082545	0.150082545	117.3645505	12.15668618	0.150082545	0.150082545	0.150082545	0.150082545	30.31667417	0.150082545	2.101155636	38.72129671	0.300165091	0.300165091	0.150082545	0.150082545	0.150082545	0.750412727	0.150082545	0.150082545	0.150082545	0.150082545	4.802641453	0.150082545	0.150082545	0.450247636	1.200660363	0.150082545	0.300165091	0.150082545	0.150082545	0.150082545	0.150082545	0.150082545	265.9462704	0.150082545	0.150082545	68.13747561	0.150082545	0.150082545	0.150082545	37.3705538	304.8176497	4.202311271	0.150082545	0.150082545	7.804292361	30.16659163	0.150082545	0.150082545	96.50307669	0.150082545	0.150082545	0.150082545	0.150082545	6.603631998	0.150082545	56.88128471	0.150082545	151.1331232	0.150082545	0.150082545	0.150082545	4.202311271	0.300165091	0.150082545	0.900495272	0.150082545	4.352393817	0.150082545	0.150082545	0.150082545	0.150082545	3.001650908	0.150082545	0.150082545	0.150082545	0.150082545	0.150082545	0.150082545	0.150082545	0.150082545	1.050577818	0.150082545	0.150082545	0.150082545	1.800990545	0.150082545	0.150082545	0.150082545	63.18475161	10.95602581	0.150082545	0.150082545	0.150082545	0.150082545	316.5240882	0.150082545	0.150082545	9.755365451	19.21056581	3.60198109	0.150082545	0.150082545	0.150082545	0.150082545	0.150082545	0.150082545	0.750412727
ENSMUSG00000061024	Rrs1	0.487804878	0.487804878	0.487804878	0.487804878	0.487804878	0.487804878	0.487804878	0.487804878	3.902439024	0.487804878	0.487804878	0.487804878	0.487804878	0.487804878	0.487804878	0.487804878	0.487804878	7.317073171	0.487804878	0.487804878	0.487804878	0.487804878	0.487804878	0.487804878	0.487804878	0.487804878	0.487804878	0.487804878	0.487804878	0.487804878	0.487804878	0.487804878	0.487804878	0.487804878	0.487804878	0.487804878	0.487804878	0.487804878	0.487804878	0.487804878	0.487804878	0.487804878	0.487804878	0.487804878	0.487804878	0.487804878	0.487804878	0.487804878	0.487804878	0.487804878	0.487804878	0.487804878	0.487804878	3.414634146	0.487804878	0.487804878	19.51219512	0.487804878	0.487804878	44.87804878	0.487804878	0.487804878	0.487804878	0.487804878	0.487804878	4.390243902	0.487804878	0.487804878	0.487804878	3.414634146	0.487804878	0.487804878	0.487804878	0.975609756	0.487804878	0.487804878	0.487804878	0.487804878	0.487804878	0.487804878	0.487804878	9.756097561	0.487804878	0.487804878	0.487804878	0.487804878	0.487804878	0.487804878	0.487804878	0.487804878	0.487804878	0.487804878	1.951219512	2.43902439	0.487804878	0.487804878	0.487804878	0.487804878	0.487804878	0.487804878	0.487804878	0.487804878	0.975609756	0.487804878	0.487804878	0.487804878	0.487804878	0.487804878	7.317073171	0.487804878	0.487804878	0.487804878	4.390243902	0.487804878	0.487804878	0.487804878	0.487804878	0.487804878	0.487804878	41.95121951	0.487804878	0.487804878	0.487804878	3.414634146	0.487804878	0.487804878	0.487804878	0.487804878	0.487804878	0.487804878	0.487804878	0.487804878	0.487804878	2.926829268	0.487804878	0.487804878	0.487804878	0.487804878	0.487804878	0.487804878	0.487804878	38.04878049	0.487804878	0.487804878	0.487804878	0.487804878	0.487804878	0.487804878	0.487804878	0.487804878	0.487804878	0.487804878	0.487804878	0.487804878	0.487804878	0.487804878	0.487804878	0.487804878	0.487804878	0.487804878	0.487804878	0.487804878	0.487804878	0.487804878	0.487804878	0.487804878	0.487804878	0.487804878	6.341463415	0.487804878	0.487804878	12.19512195	0.487804878	0.487804878	1.463414634	0.487804878	0.975609756	22.92682927	0.487804878	0.487804878	0.487804878	0.487804878	0.487804878	0.487804878	7.804878049	0.487804878	25.36585366	0.487804878	0.487804878	0.487804878	0.487804878	0.487804878	0.487804878	0.487804878	0.487804878	0.487804878	3.414634146	0.487804878	0.487804878
ENSMUSG00000025912	Mybl1	29.15129151	0.184501845	0.184501845	0.184501845	0.184501845	4.612546125	0.184501845	0.184501845	0.184501845	0.73800738	0.184501845	0.184501845	0.184501845	0.184501845	0.184501845	0.184501845	0.184501845	0.184501845	0.184501845	0.184501845	0.184501845	0.184501845	0.184501845	0.184501845	0.184501845	0.184501845	0.184501845	0.184501845	14.94464945	0.184501845	0.184501845	0.184501845	4.612546125	0.184501845	0.184501845	0.184501845	0.184501845	0.184501845	0.184501845	0.184501845	0.184501845	0.184501845	0.184501845	0.184501845	0.184501845	0.184501845	0.184501845	0.184501845	3.505535055	0.184501845	0.184501845	0.184501845	0.184501845	0.184501845	0.184501845	0.184501845	0.184501845	0.184501845	0.184501845	0.184501845	0.184501845	0.184501845	13.46863469	0.184501845	0.184501845	0.184501845	0.184501845	0.184501845	0.184501845	33.02583026	0.184501845	0.184501845	0.184501845	13.28413284	0.184501845	25.8302583	0.184501845	0.184501845	0.184501845	0.184501845	0.184501845	0.184501845	0.184501845	0.184501845	0.184501845	0.184501845	0.184501845	40.22140221	0.184501845	40.22140221	0.184501845	0.184501845	8.118081181	0.184501845	6.088560886	0.184501845	0.184501845	0.184501845	0.36900369	7.749077491	4.243542435	0.184501845	4.243542435	0.184501845	0.184501845	34.50184502	0.184501845	0.184501845	0.184501845	0.184501845	0.184501845	0.184501845	0.184501845	0.184501845	0.184501845	0.184501845	0.184501845	0.184501845	0.184501845	0.184501845	0.184501845	0.184501845	0.184501845	0.184501845	12.73062731	1.47601476	0.184501845	0.184501845	0.184501845	0.184501845	0.184501845	0.184501845	0.184501845	0.184501845	0.184501845	0.184501845	0.184501845	0.184501845	0.184501845	0.184501845	0.184501845	0.184501845	0.184501845	0.184501845	0.184501845	1985.97786	0.184501845	0.184501845	1.291512915	0.184501845	0.184501845	0.184501845	0.184501845	0.184501845	0.184501845	0.184501845	0.184501845	1.291512915	0.184501845	0.184501845	4.42804428	0.184501845	0.184501845	1.84501845	0.184501845	0.184501845	0.184501845	0.184501845	0.184501845	0.184501845	0.184501845	9.963099631	0.184501845	0.184501845	0.184501845	0.184501845	0.184501845	0.184501845	0.184501845	0.184501845	0.184501845	0.184501845	0.184501845	0.184501845	0.184501845	0.184501845	0.73800738	0.184501845	0.184501845	0.184501845	0.184501845	0.184501845	0.184501845	0.184501845	0.184501845	0.184501845	0.184501845	0.184501845	0.184501845
ENSMUSG00000045210	Vcpip1	0.11090163	0.11090163	0.332704891	0.11090163	1.109016303	0.11090163	0.11090163	0.11090163	0.11090163	0.11090163	489.5197959	0.11090163	0.11090163	0.11090163	0.332704891	0.11090163	3.659753798	26.28368637	0.11090163	0.11090163	0.11090163	0.11090163	0.11090163	0.11090163	9.648441832	0.221803261	0.11090163	0.11090163	3.659753798	0.11090163	0.11090163	0.11090163	0.11090163	0.11090163	0.554508151	0.11090163	0.11090163	0.11090163	0.11090163	0.221803261	0.11090163	0.11090163	72.75146945	0.11090163	0.11090163	0.11090163	0.11090163	81.17999335	0.11090163	0.11090163	0.11090163	0.11090163	0.11090163	0.11090163	0.11090163	0.11090163	57.66884773	0.11090163	0.11090163	0.11090163	0.11090163	0.11090163	0.221803261	0.887213042	0.332704891	114.8940889	0.11090163	6.099589664	0.11090163	0.11090163	0.11090163	0.11090163	0.11090163	0.11090163	0.11090163	0.11090163	0.11090163	0.11090163	0.11090163	17.52245758	5.212376622	3.437950538	0.11090163	0.443606521	0.11090163	0.11090163	0.11090163	132.860153	0.11090163	15.96983476	0.11090163	0.11090163	0.11090163	0.11090163	0.11090163	0.11090163	0.11090163	0.11090163	0.11090163	0.11090163	0.221803261	0.11090163	0.11090163	0.11090163	0.11090163	0.11090163	0.11090163	0.11090163	0.11090163	0.11090163	0.11090163	264.1676833	25.06376844	0.11090163	31.93966951	0.11090163	0.11090163	0.11090163	2.328934235	0.11090163	0.11090163	0.11090163	0.11090163	0.11090163	1.441721193	0.11090163	0.11090163	44.47155373	0.665409782	0.11090163	0.11090163	182.1004769	0.11090163	0.11090163	0.11090163	0.11090163	0.11090163	0.11090163	0.221803261	0.11090163	0.332704891	0.11090163	0.11090163	0.11090163	0.11090163	0.11090163	0.11090163	0.11090163	0.11090163	0.11090163	0.11090163	0.332704891	1.219917933	29.05622713	0.11090163	0.11090163	0.11090163	0.11090163	0.11090163	0.11090163	0.11090163	0.11090163	0.11090163	0.11090163	0.11090163	0.11090163	0.11090163	0.11090163	0.11090163	0.11090163	0.11090163	0.11090163	0.221803261	0.11090163	0.221803261	0.11090163	9.981146723	245.647111	0.11090163	0.11090163	2.772540756	351.6690695	0.11090163	0.11090163	0.11090163	0.11090163	210.269491	0.11090163	0.11090163	452.922258	0.11090163	999.6672951	17.74426084	3.437950538	1.330819563	0.221803261	0.11090163	2.107130975	0.11090163
ENSMUSG00000025915	Sgk3	0.069773932	0.069773932	0.069773932	0.069773932	0.069773932	0.069773932	0.069773932	0.069773932	0.069773932	0.069773932	0.069773932	0.069773932	0.069773932	0.069773932	0.069773932	0.069773932	0.069773932	0.069773932	0.069773932	0.697739325	0.069773932	0.069773932	0.069773932	0.069773932	0.069773932	0.976835054	0.069773932	0.069773932	0.139547865	0.069773932	0.069773932	0.069773932	0.907061122	0.069773932	0.069773932	0.069773932	0.069773932	0.069773932	0.069773932	0.069773932	0.069773932	0.069773932	0.069773932	0.069773932	0.069773932	3.488696623	0.069773932	0.069773932	0.069773932	0.069773932	0.069773932	0.069773932	0.069773932	0.069773932	0.069773932	0.069773932	0.069773932	0.069773932	0.069773932	0.069773932	0.069773932	0.069773932	30.35166062	0.069773932	0.069773932	0.069773932	0.069773932	0.069773932	0.069773932	23.6533631	0.069773932	0.069773932	0.139547865	0.069773932	0.069773932	0.069773932	0.069773932	0.069773932	0.069773932	0.069773932	0.069773932	0.069773932	0.069773932	180.2260675	0.069773932	0.069773932	0.069773932	0.069773932	0.069773932	0.83728719	0.069773932	0.069773932	0.069773932	1.395478649	0.069773932	4.81440134	0.069773932	0.069773932	0.069773932	35.58470555	0.069773932	0.069773932	0.27909573	0.069773932	0.069773932	0.069773932	10.46608987	0.069773932	0.069773932	0.069773932	0.069773932	0.069773932	0.069773932	0.209321797	0.069773932	0.069773932	0.069773932	0.069773932	0.069773932	8.442645828	0.069773932	0.069773932	0.069773932	0.069773932	0.069773932	1.186156852	0.069773932	9.07061122	0.069773932	0.069773932	186.8545911	0.069773932	0.069773932	0.069773932	0.069773932	0.069773932	0.069773932	0.069773932	0.069773932	0.069773932	0.069773932	0.069773932	0.069773932	10.81495953	2.023444041	0.069773932	53.02818867	0.069773932	0.069773932	9.419480882	0.069773932	0.069773932	0.069773932	0.069773932	0.069773932	0.069773932	0.069773932	0.069773932	0.069773932	0.069773932	0.069773932	0.069773932	0.069773932	3.000279096	0.069773932	0.069773932	0.069773932	0.069773932	0.069773932	0.069773932	0.348869662	0.069773932	0.069773932	0.069773932	0.069773932	8.79151549	0.069773932	0.069773932	0.069773932	0.069773932	5.233044934	8.721741557	0.069773932	0.069773932	0.069773932	0.069773932	0.069773932	0.069773932	0.069773932	41.09684622	0.069773932	0.069773932	0.069773932	0.069773932	0.069773932	0.069773932	1.953670109	0.139547865	0.069773932
ENSMUSG00000098234	Snhg6	1187.866928	0.978473581	340.5088063	0.978473581	0.978473581	0.978473581	0.978473581	31.3111546	0.978473581	0.978473581	0.978473581	775.9295499	0.978473581	2472.60274	188.8454012	0.978473581	2286.692759	434.4422701	0.978473581	0.978473581	0.978473581	0.978473581	3.913894325	221.1350294	0.978473581	0.978473581	11.74168297	0.978473581	3.913894325	1.956947162	0.978473581	543.0528376	0.978473581	0.978473581	737.7690802	0.978473581	0.978473581	0.978473581	0.978473581	0.978473581	0.978473581	12.72015656	0.978473581	0.978473581	0.978473581	28.37573386	80.23483366	18.59099804	0.978473581	1.956947162	0.978473581	0.978473581	328.7671233	0.978473581	5.870841487	0.978473581	0.978473581	37.18199609	0.978473581	20.54794521	48.92367906	0.978473581	422.7005871	417.8082192	2.935420744	0.978473581	121.3307241	0.978473581	0.978473581	1785.714286	49.90215264	0.978473581	17.61252446	0.978473581	70.45009785	0.978473581	11.74168297	400.1956947	0.978473581	52.83757339	0.978473581	4312.133072	291.5851272	2725.048924	0.978473581	0.978473581	0.978473581	0.978473581	3782.778865	487.2798434	10.76320939	0.978473581	446.183953	0.978473581	0.978473581	1.956947162	0.978473581	0.978473581	0.978473581	83.1702544	187.8669276	50.88062622	0.978473581	0.978473581	33.26810176	0.978473581	0.978473581	0.978473581	0.978473581	0.978473581	0.978473581	603.7181996	92.95499022	0.978473581	0.978473581	1391.389432	4754.403131	0.978473581	44.03131115	0.978473581	4.892367906	2692.759295	0.978473581	0.978473581	0.978473581	0.978473581	10.76320939	0.978473581	0.978473581	170.2544031	0.978473581	0.978473581	0.978473581	0.978473581	350.2935421	7.82778865	55.77299413	0.978473581	3.913894325	0.978473581	0.978473581	180.0391389	167.3189824	0.978473581	0.978473581	0.978473581	152.6418787	2.935420744	11.74168297	0.978473581	0.978473581	791.5851272	182.9745597	180.0391389	111.5459883	0.978473581	0.978473581	0.978473581	0.978473581	22.50489237	44.03131115	2.935420744	82.19178082	16.63405088	444.2270059	0.978473581	9.784735812	481.409002	10.76320939	44.03131115	198.630137	333.6594912	104.6966732	2131.11546	0.978473581	0.978473581	744.6183953	870.8414873	0.978473581	613.5029354	1572.407045	41.09589041	0.978473581	0.978473581	41.09589041	18.59099804	9.784735812	0.978473581	0.978473581	0.978473581	1.956947162	90.01956947	157.5342466	289.62818	241.6829746	463.7964775	0.978473581	38.16046967	540.1174168
ENSMUSG00000025917	Cops5	0.278396437	59.57683742	0.278396437	0.278396437	0.278396437	1.670378619	0.278396437	0.278396437	674.2761693	0.278396437	1027.282851	1030.345212	0.278396437	114.4209354	0.278396437	119.1536748	0.278396437	0.278396437	0.278396437	0.278396437	0.278396437	0.278396437	0.278396437	0.278396437	0.278396437	0.278396437	6.40311804	0.278396437	1.113585746	35.35634744	0.278396437	0.278396437	0.278396437	558.7416481	0.278396437	0.278396437	389.4766147	13.64142539	0.278396437	0.278396437	0.278396437	0.278396437	0.278396437	0.278396437	0.278396437	0.278396437	0.278396437	59.02004454	1.391982183	138.6414254	949.8886414	0.278396437	454.3429844	785.077951	0.278396437	0.278396437	701.55902	0.278396437	7.23830735	0.278396437	0.278396437	0.278396437	359.1314031	380.2895323	703.7861915	0.83518931	4.175946548	0.83518931	136.4142539	35.35634744	609.9665924	0.278396437	126.1135857	1439.03118	716.8708241	381.9599109	557.9064588	1.391982183	0.278396437	2215.478842	0.278396437	934.298441	0.278396437	0.278396437	0.278396437	2.783964365	0.278396437	199.0534521	8.351893096	0.556792873	76.00222717	107.7394209	0.278396437	6.124721604	542.0378619	0.278396437	0.278396437	0.278396437	797.6057906	27.56124722	215.2004454	0.278396437	90.75723831	345.4899777	0.278396437	1.948775056	0.278396437	0.278396437	0.278396437	16.98218263	672.6057906	0.278396437	60.69042316	52.89532294	0.278396437	161.7483296	0.278396437	0.278396437	0.278396437	8.630289532	1174.276169	0.278396437	135.857461	0.556792873	39.25389755	0.278396437	0.278396437	671.2138085	0.278396437	0.278396437	623.8864143	0.278396437	21.15812918	0.278396437	510.857461	0.278396437	859.9665924	0.278396437	0.278396437	1613.585746	1231.069042	63.75278396	0.83518931	2425.668151	72.10467706	0.278396437	0.278396437	0.278396437	327.6726058	0.278396437	0.278396437	0.278396437	0.278396437	0.278396437	0.83518931	0.83518931	0.278396437	0.278396437	0.278396437	15.31180401	10.02227171	0.278396437	41.20267261	3777.561247	189.8663697	2386.69265	0.278396437	0.278396437	2.505567929	0.278396437	0.278396437	99.94432071	43.15144766	17.26057906	1874.164811	0.278396437	3736.636971	1483.296214	0.278396437	12.52783964	0.278396437	0.278396437	128.0623608	0.83518931	1.948775056	0.278396437	1.113585746	0.278396437	1056.792873	3217.706013	31.73719376	190.1447661	0.278396437	93.26280624	0.278396437	5.567928731	10.85746102	0.278396437	0.278396437
ENSMUSG00000056763	Cspp1	0.057454754	37.34559035	0.057454754	2.298190175	0.114909509	195.0014364	0.804366561	0.287273772	0.057454754	0.057454754	45.38925596	17.35133582	0.402183281	20.16661879	84.22866992	18.21315714	2.240735421	0.057454754	0.057454754	53.60528584	0.057454754	0.057454754	0.057454754	21.25825912	66.30278656	0.057454754	68.42861247	0.057454754	222.8095375	156.3918414	0.057454754	0.114909509	0.057454754	0.057454754	0.057454754	0.229819018	0.057454754	1.034185579	0.344728526	50.33036484	183.6828498	4.366561333	0.057454754	0.057454754	0.287273772	9.997127262	34.7601264	1.091640333	0.057454754	0.057454754	325.8833668	0.057454754	0.057454754	10.34185579	0.057454754	0.057454754	32.69175524	31.77247917	0.057454754	0.057454754	3.734559035	0.057454754	0.114909509	57.56966389	2.35564493	20.45389256	0.229819018	104.7400172	0.057454754	0.057454754	23.26917552	5.11347314	0.057454754	0.057454754	191.3817868	0.402183281	0.057454754	40.79287561	0.057454754	99.79890836	34.53030738	385.3490376	4.309106579	1.953461649	109.9109451	0.172364263	1.551278368	0.057454754	15.28296467	107.2680264	48.60672221	2.125825912	44.18270612	0.057454754	0.574547544	117.437518	62.68313703	0.057454754	0.057454754	0.057454754	1.378914105	0.114909509	0.057454754	91.35305947	0.402183281	212.5825912	0.172364263	16.71933352	31.88738868	0.057454754	0.057454754	291.467969	2.470554438	37.05831658	0.057454754	0.114909509	0.057454754	0.459638035	163.9184142	201.0916403	9.365124964	0.057454754	10.4567653	146.911807	15.51278368	0.057454754	0.057454754	0.057454754	0.057454754	108.532031	0.287273772	15.80005745	0.057454754	0.057454754	195.1163459	154.2085608	0.287273772	65.09623671	9.365124964	227.4633726	0.057454754	32.23211721	0.057454754	0.057454754	0.057454754	0.057454754	0.057454754	0.057454754	0.057454754	0.229819018	0.057454754	79.3450158	0.057454754	0.574547544	0.057454754	0.057454754	0.057454754	0.746911807	0.057454754	148.6929043	0.057454754	39.47141626	0.057454754	21.37316863	0.057454754	0.114909509	0.057454754	67.33697213	0.057454754	66.18787705	19.99425452	2.872737719	1.321459351	0.057454754	0.057454754	0.057454754	372.3068084	280.0344729	0.057454754	0.114909509	12.81241023	0.057454754	14.82332663	326.1706406	0.057454754	0.057454754	18.27061189	8.043665613	3.619649526	23.72881356	0.057454754	0.632002298	0.057454754	0.114909509	195.7483482	0.746911807	0.057454754	2.700373456	352.3125539
ENSMUSG00000067851	Arfgef1	0.088066931	0.088066931	0.088066931	0.088066931	24.30647292	0.088066931	0.616468516	0.088066931	0.088066931	0.088066931	0.088066931	18.58212241	0.176133862	0.088066931	0.088066931	0.088066931	0.088066931	0.176133862	11.53676794	0.088066931	8.190224571	0.088066931	0.088066931	0.088066931	0.352267723	0.088066931	0.088066931	0.088066931	26.86041391	0.088066931	1.05680317	0.088066931	0.088066931	2.02553941	0.088066931	0.088066931	0.088066931	19.55085865	0.088066931	22.80933509	0.088066931	0.088066931	0.088066931	0.088066931	0.088066931	0.176133862	10.65609863	3.346543373	0.088066931	2.377807133	0.176133862	0.088066931	0.176133862	0.088066931	0.088066931	0.088066931	0.088066931	0.792602378	0.088066931	0.088066931	0.088066931	0.088066931	0.088066931	0.088066931	0.088066931	137.9128137	0.088066931	41.47952444	190.1365037	3.346543373	2.201673272	36.37164245	63.32012329	0.088066931	0.088066931	0.088066931	55.39409952	6.252752092	17.26111845	0.176133862	0.088066931	0.088066931	0.088066931	0.088066931	1.409070894	0.088066931	21.48833113	0.264200793	0.088066931	31.70409511	0.088066931	0.088066931	1.409070894	53.19242624	6.693086746	0.088066931	12.94583884	0.176133862	0.088066931	0.088066931	0.528401585	0.088066931	0.264200793	0.088066931	6.340819022	0.088066931	0.352267723	0.088066931	106.2087186	0.880669309	0.528401585	0.352267723	0.088066931	3.258476442	0.352267723	49.58168208	20.16732717	0.088066931	0.088066931	20.34346103	0.616468516	0.264200793	0.088066931	12.94583884	0.088066931	15.14751211	0.088066931	0.440334654	0.176133862	0.088066931	0.088066931	9.687362395	46.23513871	0.088066931	0.792602378	0.088066931	0.528401585	23.51387054	0.088066931	0.088066931	15.58784676	208.3663584	0.088066931	0.088066931	1.05680317	0.088066931	0.088066931	995.7727873	17.87758697	0.792602378	12.85777191	0.088066931	8.542492294	1166.446499	0.088066931	0.088066931	0.176133862	1.05680317	0.088066931	0.088066931	0.088066931	5.019815059	3.698811096	0.352267723	0.088066931	0.088066931	0.088066931	0.088066931	0.088066931	0.088066931	0.088066931	5.812417437	632.4086306	0.088066931	0.088066931	0.088066931	0.088066931	2008.806693	0.088066931	0.088066931	0.088066931	0.088066931	0.088066931	0.088066931	0.088066931	0.088066931	0.352267723	0.088066931	155.3500661	0.088066931	0.088066931	0.088066931	0.088066931	0.088066931	0.088066931	0.088066931	0.088066931	0.088066931	162.6596213
ENSMUSG00000048960	Prex2	4.323545307	0.06004924	0.06004924	0.06004924	0.06004924	0.06004924	0.06004924	0.06004924	0.06004924	0.06004924	0.240196962	0.06004924	0.300246202	0.06004924	0.960787846	0.06004924	0.06004924	0.06004924	0.06004924	0.06004924	0.06004924	0.06004924	0.06004924	0.06004924	0.06004924	0.06004924	0.300246202	0.06004924	0.600492404	0.06004924	0.06004924	0.06004924	0.06004924	0.06004924	0.06004924	0.06004924	0.06004924	0.06004924	0.06004924	0.06004924	0.06004924	79.20494806	0.06004924	0.06004924	17.53437819	0.06004924	0.180147721	0.06004924	0.06004924	0.06004924	0.06004924	0.06004924	0.06004924	0.120098481	0.06004924	0.06004924	1.200984808	0.06004924	0.06004924	0.06004924	0.06004924	0.06004924	0.06004924	0.06004924	0.06004924	0.06004924	0.06004924	0.06004924	0.06004924	0.120098481	0.06004924	0.06004924	0.120098481	0.06004924	0.06004924	0.06004924	0.120098481	0.06004924	0.06004924	3.723052903	0.06004924	0.06004924	0.06004924	0.06004924	0.06004924	0.06004924	0.06004924	0.06004924	0.06004924	0.06004924	0.06004924	0.06004924	1.020837086	0.06004924	0.06004924	0.06004924	0.06004924	0.06004924	0.06004924	0.06004924	0.06004924	0.06004924	0.06004924	0.06004924	0.06004924	0.06004924	0.06004924	0.900738606	0.06004924	0.06004924	0.06004924	0.06004924	23.47925299	0.06004924	0.06004924	0.06004924	0.06004924	0.06004924	0.06004924	1.441181769	0.06004924	0.06004924	0.06004924	0.06004924	0.780640125	0.06004924	0.420344683	0.06004924	0.06004924	0.06004924	0.06004924	0.120098481	0.06004924	0.06004924	63.71224404	0.06004924	0.06004924	0.06004924	0.06004924	0.06004924	343.3615565	0.06004924	0.06004924	0.06004924	0.06004924	0.06004924	0.06004924	0.06004924	0.06004924	0.06004924	0.06004924	0.06004924	43.05530535	0.06004924	0.06004924	0.06004924	0.120098481	0.06004924	0.06004924	0.06004924	0.06004924	0.06004924	0.06004924	0.06004924	0.06004924	0.06004924	2.822314298	12.55029124	2.281871134	0.06004924	0.06004924	6.605416441	0.06004924	0.06004924	22.69861286	0.06004924	0.06004924	7.265958086	0.06004924	0.06004924	0.06004924	0.06004924	0.06004924	0.06004924	1.501231009	0.06004924	1.200984808	0.06004924	0.06004924	0.240196962	0.06004924	58.54800937	0.06004924	0.06004924	0.06004924	0.360295442	0.06004924	0.06004924	0.06004924
ENSMUSG00000016918	Sulf1	0.088331419	0.088331419	0.088331419	0.088331419	0.176662839	0.088331419	0.088331419	254.4828195	0.088331419	49.20060065	220.1218974	0.176662839	0.088331419	0.088331419	0.176662839	0.088331419	0.088331419	0.088331419	0.088331419	28.79604275	0.088331419	42.22241851	80.73491741	0.088331419	0.088331419	0.088331419	0.088331419	0.088331419	0.088331419	0.088331419	0.529988517	0.088331419	95.30960163	0.088331419	0.088331419	0.088331419	0.088331419	0.088331419	0.088331419	116.4208109	473.0147513	0.176662839	0.088331419	0.088331419	0.088331419	0.088331419	0.088331419	0.088331419	1.148308453	0.264994258	0.088331419	0.088331419	0.088331419	212.1720696	0.088331419	0.088331419	0.088331419	0.088331419	0.088331419	0.088331419	0.883314195	12.18973589	0.088331419	0.088331419	0.088331419	370.1086476	0.088331419	0.088331419	0.088331419	137.9736772	0.088331419	0.088331419	0.088331419	0.088331419	0.441657097	0.088331419	0.088331419	0.088331419	0.088331419	0.264994258	0.088331419	0.088331419	0.088331419	534.0517622	8.038159173	0.264994258	1901.510467	0.176662839	0.088331419	482.0245561	114.124194	0.088331419	49.20060065	0.088331419	0.618319936	250.7728999	0.088331419	0.088331419	0.088331419	0.441657097	19.52124371	71.37178694	77.20166063	95.92792156	257.5744192	109.5309602	0.088331419	846.2149987	1.236639873	0.088331419	0.088331419	0.088331419	0.088331419	714.6011836	0.088331419	0.088331419	0.088331419	0.088331419	0.176662839	61.6553308	0.176662839	0.264994258	198.8340253	359.9505344	0.088331419	53.88216589	51.6738804	330.801166	1.148308453	1.059977034	0.176662839	52.99885169	1343.609222	0.088331419	53.70550305	369.3136649	557.9895769	1067.308542	0.176662839	313.6648706	23.23116332	4.063245296	43.63572123	0.088331419	3.974913877	30.03268263	3.974913877	0.088331419	473.2797456	0.088331419	0.883314195	0.088331419	0.088331419	29.14936843	432.1173041	296.9702323	748.9621058	0.176662839	722.6393428	0.176662839	391.0431941	0.088331419	76.76000353	164.6497659	0.088331419	0.088331419	0.088331419	0.088331419	0.088331419	833.0536172	124.3706386	0.353325678	436.7105379	109.0893031	91.33468775	4.328239555	0.353325678	0.088331419	104.0544122	8.126490593	0.088331419	9.363130466	4.239908135	0.088331419	0.088331419	122.4273474	28.97270559	1.501634131	634.9262433	1062.008656	0.264994258	887.0241145	26.67608868	0.088331419	0.088331419	0.088331419	830.0503489	0.088331419	0.088331419
ENSMUSG00000005886	Ncoa2	0.063824355	0.063824355	0.063824355	0.063824355	0.063824355	0.063824355	33.8907327	0.063824355	0.063824355	0.063824355	3.893285678	0.063824355	0.319121777	0.255297421	0.127648711	0.063824355	0.063824355	0.063824355	0.063824355	0.063824355	0.063824355	0.063824355	0.063824355	0.063824355	0.063824355	0.957365331	0.063824355	0.063824355	27.25299974	0.063824355	0.063824355	0.063824355	13.84988512	0.063824355	0.063824355	0.063824355	0.063824355	0.127648711	1.531784529	0.063824355	0.382946132	0.063824355	0.063824355	0.063824355	0.063824355	0.127648711	75.82333418	0.063824355	0.063824355	0.127648711	0.063824355	0.063824355	0.127648711	0.063824355	72.05769722	13.14781721	0.510594843	0.191473066	0.063824355	118.9685984	0.063824355	0.063824355	0.063824355	0.063824355	0.063824355	18.38141435	0.063824355	0.063824355	0.063824355	0.063824355	0.319121777	0.063824355	0.127648711	16.40285933	18.12611693	0.063824355	0.255297421	0.063824355	0.063824355	0.191473066	0.446770488	0.063824355	0.063824355	0.063824355	0.063824355	0.063824355	0.063824355	1.65943324	65.61143732	52.84656625	0.063824355	0.063824355	0.127648711	0.063824355	0.127648711	0.063824355	0.063824355	0.063824355	0.063824355	0.063824355	0.063824355	0.063824355	9.701302017	34.97574674	0.063824355	83.03548634	0.127648711	0.063824355	0.063824355	0.063824355	0.063824355	0.510594843	7.403625223	0.063824355	0.063824355	0.702067909	0.063824355	0.063824355	0.063824355	0.510594843	0.127648711	10.7224917	0.255297421	0.191473066	0.063824355	0.063824355	0.063824355	0.638243554	0.063824355	254.6591779	0.063824355	0.063824355	0.063824355	0.063824355	0.063824355	0.063824355	19.0196579	5.10594843	0.063824355	0.319121777	101.0339546	0.063824355	1.148838397	0.063824355	0.063824355	0.063824355	0.063824355	0.063824355	0.063824355	9.509828951	0.063824355	0.063824355	0.063824355	1.723257595	0.063824355	0.063824355	0.063824355	0.255297421	0.063824355	0.063824355	0.063824355	2.425325504	2.042379372	199.706408	0.063824355	0.063824355	0.063824355	0.063824355	0.510594843	0.191473066	0.063824355	0.063824355	89.29027317	5.999489405	0.063824355	0.063824355	22.40234874	0.063824355	0.063824355	0.063824355	12.63722236	0.063824355	0.063824355	0.063824355	0.063824355	0.063824355	1.850906306	0.063824355	0.510594843	6.254786827	0.063824355	0.063824355	0.063824355	0.063824355	0.063824355	0.063824355	0.063824355	0.063824355	0.574419198
ENSMUSG00000025935	Tram1	710.7750473	123.8185255	0.315059861	40.64272212	11.65721487	676.4335224	1007.246377	0.315059861	147.4480151	0.315059861	1.260239445	0.315059861	0.315059861	58.60113422	19.21865154	0.315059861	0.315059861	0.630119723	0.315059861	0.315059861	0.315059861	0.315059861	0.315059861	71.83364839	0.315059861	599.5589162	0.315059861	0.315059861	17.01323251	579.7101449	495.5891619	409.2627599	0.315059861	80.65532451	0.315059861	0.315059861	0.315059861	0.315059861	210.4599874	0.315059861	0.630119723	22.36925016	0.315059861	0.315059861	0.315059861	0.315059861	0.630119723	70.25834909	209.8298677	0.315059861	11.02709515	0.315059861	213.2955261	174.5431632	0.315059861	0.315059861	2.20541903	0.630119723	2.835538752	0.315059861	0.315059861	0.315059861	0.315059861	590.1071204	13.54757404	34.34152489	919.6597353	0.315059861	438.2482672	1610.586011	112.4763705	0.315059861	3754.568368	485.5072464	437.9332073	37.4921235	0.315059861	1.575299307	17.32829238	524.2596093	3.465658475	0.315059861	459.9873976	1446.439824	0.315059861	636.42092	0.315059861	345.3056081	98.29867675	78.13484562	0.315059861	942.6591052	756.4587272	431.3169502	2.20541903	0.315059861	0.315059861	0.315059861	1010.712035	0.630119723	650.2835539	0.315059861	53.56017643	11.97227473	0.315059861	418.7145558	0.315059861	621.6131065	0.315059861	0.315059861	216.1310649	352.236925	0.315059861	0.315059861	0.315059861	0.315059861	0.315059861	169.8172653	0.315059861	49.7794581	0.315059861	0.315059861	6.93131695	0.315059861	0.315059861	0.315059861	0.315059861	0.315059861	0.315059861	23.94454946	0.315059861	362.6339004	0.315059861	188.720857	1.890359168	550.4095778	520.7939509	95.77819786	8.506616257	0.315059861	951.7958412	488.657845	5.671077505	217.3913043	0.315059861	0.315059861	1343.100189	0.315059861	0.315059861	0.315059861	9.766855703	1695.022054	77.5047259	139.5715186	0.315059861	209.8298677	1.260239445	0.315059861	1226.52804	0.315059861	0.315059861	0.315059861	0.315059861	114.0516698	4.410838059	0.315059861	0.315059861	0.315059861	0.315059861	0.315059861	7.876496534	0.315059861	0.315059861	4.725897921	0.315059861	0.315059861	0.315059861	0.315059861	5.356017643	0.315059861	15.75299307	0.315059861	0.315059861	0.315059861	0.315059861	410.5229994	0.315059861	56.39571519	0.315059861	0.315059861	20.47889099	283.2388154	136.1058601	12.91745432	0.315059861	0.315059861	0.315059861	0.315059861	0.315059861
ENSMUSG00000082193	Rpl5-ps1	1.116071429	1.116071429	1.116071429	1.116071429	1.116071429	1.116071429	1.116071429	1.116071429	1.116071429	1.116071429	1.116071429	1.116071429	1.116071429	1.116071429	1.116071429	1.116071429	1.116071429	1.116071429	1.116071429	1.116071429	1.116071429	1.116071429	1.116071429	1.116071429	1.116071429	1.116071429	1.116071429	1.116071429	1.116071429	1.116071429	1.116071429	1.116071429	1.116071429	1.116071429	1.116071429	1.116071429	1.116071429	1.116071429	1.116071429	1.116071429	1.116071429	8.928571429	1.116071429	1.116071429	1.116071429	1.116071429	6.696428571	1.116071429	1.116071429	1.116071429	1.116071429	1.116071429	1.116071429	1.116071429	1.116071429	1.116071429	1.116071429	1.116071429	1.116071429	1.116071429	1.116071429	1.116071429	1.116071429	1.116071429	6.696428571	2.232142857	1.116071429	1.116071429	1.116071429	1.116071429	1.116071429	1.116071429	1.116071429	1.116071429	1.116071429	1.116071429	1.116071429	1.116071429	1.116071429	1.116071429	1.116071429	1.116071429	1.116071429	1.116071429	1.116071429	1.116071429	1.116071429	1.116071429	1.116071429	1.116071429	1.116071429	1.116071429	1.116071429	1.116071429	1.116071429	1.116071429	1.116071429	1.116071429	1.116071429	1.116071429	6.696428571	1.116071429	1.116071429	1.116071429	1.116071429	1.116071429	1.116071429	1.116071429	1.116071429	1.116071429	1.116071429	1.116071429	1.116071429	1.116071429	1.116071429	2.232142857	36.83035714	1.116071429	2.232142857	1.116071429	1.116071429	1.116071429	1.116071429	1.116071429	1.116071429	1.116071429	1.116071429	1.116071429	1.116071429	1.116071429	2.232142857	1.116071429	1.116071429	1.116071429	1.116071429	2.232142857	1.116071429	1.116071429	1.116071429	1.116071429	1.116071429	1.116071429	1.116071429	1.116071429	1.116071429	1.116071429	1.116071429	1.116071429	1.116071429	1.116071429	1.116071429	1.116071429	1.116071429	1.116071429	1.116071429	1.116071429	1.116071429	1.116071429	1.116071429	1.116071429	1.116071429	1.116071429	1.116071429	1.116071429	1.116071429	1.116071429	1.116071429	1.116071429	1.116071429	1.116071429	1.116071429	1.116071429	1.116071429	1.116071429	1.116071429	1.116071429	1.116071429	1.116071429	1.116071429	1.116071429	1.116071429	1.116071429	1.116071429	1.116071429	1.116071429	1.116071429	1.116071429	1.116071429	1.116071429	1.116071429	1.116071429	1.116071429	1.116071429	1.116071429	1.116071429	1.116071429	1.116071429	1.116071429	1.116071429
ENSMUSG00000092083	Kcnb2	0.065923924	0.065923924	0.065923924	0.065923924	0.065923924	0.131847848	0.065923924	0.065923924	0.065923924	0.131847848	0.065923924	0.065923924	0.065923924	0.065923924	0.065923924	0.065923924	0.065923924	0.065923924	0.065923924	0.065923924	0.131847848	0.065923924	0.065923924	0.065923924	0.065923924	0.065923924	0.065923924	0.065923924	0.131847848	0.395543543	0.065923924	0.065923924	0.065923924	0.065923924	0.725163162	0.065923924	0.065923924	0.065923924	0.065923924	0.065923924	0.065923924	0.065923924	0.065923924	0.065923924	0.065923924	0.065923924	0.065923924	0.065923924	0.065923924	0.065923924	0.065923924	0.065923924	0.065923924	0.065923924	0.065923924	0.131847848	0.065923924	0.065923924	0.065923924	0.065923924	0.065923924	0.065923924	0.065923924	0.065923924	0.065923924	0.065923924	0.131847848	0.065923924	0.065923924	0.065923924	0.065923924	0.065923924	0.065923924	0.065923924	0.065923924	0.065923924	0.065923924	0.065923924	0.065923924	0.065923924	0.065923924	0.065923924	0.065923924	0.065923924	0.065923924	0.065923924	0.131847848	0.065923924	0.065923924	0.065923924	0.065923924	0.065923924	0.065923924	0.065923924	0.065923924	0.065923924	0.065923924	0.065923924	0.065923924	0.065923924	0.131847848	0.263695695	0.065923924	0.395543543	0.065923924	0.065923924	0.065923924	0.197771771	0.065923924	0.065923924	6.065000989	0.065923924	0.065923924	0.197771771	0.131847848	0.065923924	0.065923924	0.065923924	0.065923924	0.065923924	0.065923924	0.065923924	0.065923924	0.065923924	0.131847848	0.065923924	0.065923924	0.065923924	0.065923924	0.065923924	0.131847848	0.065923924	0.065923924	0.065923924	0.065923924	0.065923924	0.065923924	0.065923924	0.461467467	0.065923924	0.065923924	0.065923924	0.065923924	0.065923924	0.065923924	0.065923924	0.065923924	0.065923924	0.065923924	0.065923924	0.065923924	0.065923924	0.065923924	0.065923924	0.065923924	0.065923924	0.065923924	0.065923924	0.065923924	0.065923924	0.065923924	0.065923924	0.065923924	0.065923924	0.065923924	0.065923924	0.065923924	0.065923924	0.065923924	0.065923924	0.065923924	0.065923924	0.065923924	0.065923924	0.065923924	0.065923924	0.065923924	0.065923924	0.065923924	0.065923924	0.065923924	0.065923924	0.065923924	0.065923924	0.065923924	0.065923924	0.065923924	0.065923924	0.065923924	0.065923924	0.065923924	0.065923924	0.065923924	0.065923924	0.065923924	0.065923924	0.065923924	0.065923924	0.329619619
ENSMUSG00000025925	Terf1	72.52652089	0.216497077	520.4589738	33.3405499	21.0002165	0.216497077	38.75297683	7.793894782	0.216497077	0.216497077	15.37129249	2.38146785	0.216497077	0.216497077	0.216497077	21.0002165	0.216497077	0.216497077	0.216497077	0.216497077	0.216497077	0.216497077	0.216497077	0.216497077	0.216497077	0.216497077	0.216497077	0.216497077	0.432994155	21.21671357	0.216497077	0.216497077	0.432994155	0.216497077	0.216497077	0.216497077	0.216497077	11.04135094	0.216497077	0.216497077	7.793894782	0.216497077	0.216497077	0.216497077	0.216497077	0.216497077	0.216497077	49.14483654	0.216497077	0.216497077	0.216497077	0.216497077	0.216497077	14.2888071	0.216497077	0.432994155	0.216497077	0.216497077	0.216497077	42.64992423	0.216497077	0.216497077	69.06256766	0.216497077	121.2383633	87.6813163	0.216497077	0.216497077	5.195929855	692.1411561	0.216497077	3.247456159	0.216497077	0.216497077	456.8088331	836.1117125	0.216497077	0.216497077	0.216497077	0.216497077	0.216497077	0.216497077	0.216497077	0.216497077	0.216497077	0.216497077	0.216497077	0.432994155	0.216497077	0.216497077	4.979432778	0.216497077	0.216497077	0.216497077	0.216497077	486.0359385	17.10326911	0.649491232	147.2180126	0.216497077	8.876380169	1.731976618	13.42281879	0.216497077	0.216497077	0.216497077	0.216497077	0.216497077	0.216497077	0.216497077	0.216497077	0.216497077	66.89759688	0.216497077	0.216497077	2.597964927	0.216497077	0.216497077	3.680450314	1.948473696	0.216497077	1191.81641	83.35137476	2.597964927	13.20632171	324.5291189	0.216497077	24.24767266	0.216497077	4.329941546	0.216497077	0.216497077	0.216497077	1.731976618	0.432994155	0.216497077	0.216497077	17.53626326	0.216497077	32.90755575	1.082485386	5.412426932	0.432994155	0.216497077	66.89759688	0.216497077	0.216497077	0.216497077	15.80428664	0.216497077	0.216497077	0.216497077	105.4340766	0.216497077	0.216497077	0.216497077	0.216497077	0.216497077	0.216497077	0.216497077	0.216497077	0.216497077	1.298982464	355.9211951	0.216497077	0.216497077	0.216497077	3.030959082	20.78371942	150.0324746	0.216497077	0.216497077	0.216497077	0.216497077	0.216497077	1.082485386	123.8363282	14.07231002	0.216497077	0.216497077	379.9523706	0.216497077	0.216497077	0.216497077	6.494912319	0.216497077	260.445984	2.164970773	0.216497077	0.216497077	9.525871401	21.21671357	0.216497077	0.216497077	0.216497077	29.22710543	0.216497077	0.216497077	1.948473696
ENSMUSG00000043716	Rpl7	4.829123328	0.742942051	3.714710253	132.243685	0.742942051	1.114413076	0.742942051	0.371471025	1.857355126	0.742942051	2.600297177	32.68945022	1.114413076	0.742942051	8.915304606	3.714710253	0.371471025	0.371471025	0.371471025	0.742942051	0.371471025	1.114413076	1.114413076	0.742942051	0.742942051	1.114413076	1.485884101	0.371471025	258.5438336	1.485884101	0.371471025	0.371471025	0.371471025	2.228826152	2.600297177	0.371471025	27.11738484	0.742942051	0.371471025	3.714710253	0.742942051	1.485884101	0.371471025	0.742942051	0.371471025	0.742942051	1.114413076	0.371471025	0.371471025	11.88707281	2.228826152	0.371471025	1.114413076	1.857355126	0.371471025	1.857355126	0.371471025	1.114413076	0.742942051	0.742942051	1.114413076	1.114413076	0.742942051	0.371471025	0.742942051	1.857355126	222.5111441	0.742942051	0.742942051	5.943536404	1.114413076	0.371471025	1.114413076	1.485884101	0.371471025	1.485884101	0.742942051	0.371471025	0.371471025	13.74442793	0.742942051	4.457652303	0.371471025	1.857355126	1.857355126	0.742942051	1.485884101	0.742942051	0.371471025	1.485884101	14.48736999	0.371471025	0.371471025	43.83358098	0.371471025	0.742942051	1.114413076	0.371471025	1.857355126	0.742942051	4.457652303	0.371471025	0.742942051	0.742942051	0.371471025	0.371471025	0.371471025	0.742942051	0.371471025	0.371471025	1.485884101	0.371471025	3.343239227	0.742942051	0.742942051	1.857355126	1.857355126	5.943536404	21.91679049	1.857355126	1.114413076	3.714710253	3.714710253	1.114413076	0.371471025	0.371471025	1.114413076	1.114413076	0.371471025	2.971768202	1.114413076	0.742942051	6.686478455	261.5156018	1.114413076	1.857355126	1.485884101	15.23031204	0.371471025	1.857355126	4.086181278	3.343239227	1.485884101	4.086181278	0.371471025	2.600297177	0.742942051	1.114413076	0.742942051	1.857355126	1.485884101	3.343239227	2.600297177	5.200594354	1.485884101	0.742942051	1.485884101	0.742942051	1.114413076	1.114413076	0.742942051	1.857355126	0.371471025	3.714710253	3.343239227	1.485884101	0.742942051	3.343239227	0.742942051	3.714710253	5.572065379	1.857355126	1.485884101	0.371471025	1.857355126	1.857355126	3.714710253	3.714710253	0.371471025	0.371471025	9.286775632	0.742942051	0.742942051	1.857355126	4.829123328	3.343239227	156.7607727	1.485884101	1.485884101	6.315007429	4.457652303	3.343239227	0.371471025	3.343239227	0.371471025	136.7013373	1.485884101	1.857355126	16.71619614
ENSMUSG00000025921	Rdh10	0.239980802	0.239980802	0.239980802	0.239980802	0.239980802	0.239980802	0.239980802	0.239980802	0.239980802	0.239980802	0.239980802	42.23662107	0.239980802	0.239980802	0.239980802	0.239980802	0.239980802	0.239980802	0.239980802	0.239980802	0.239980802	0.239980802	0.239980802	0.239980802	0.239980802	0.239980802	0.239980802	0.239980802	0.239980802	0.239980802	365.7307415	0.239980802	84.47324214	0.239980802	0.239980802	0.239980802	0.239980802	0.239980802	0.239980802	0.239980802	0.239980802	0.239980802	0.239980802	0.239980802	0.239980802	0.239980802	0.239980802	0.239980802	0.239980802	0.239980802	0.239980802	0.239980802	0.239980802	0.239980802	0.239980802	0.239980802	0.239980802	0.239980802	0.239980802	0.239980802	0.239980802	18.23854092	0.239980802	0.239980802	0.239980802	0.239980802	0.239980802	0.239980802	0.239980802	759.0592753	0.239980802	0.239980802	0.239980802	0.239980802	0.239980802	0.239980802	7.439404848	0.239980802	0.239980802	0.479961603	0.239980802	699.3040557	0.239980802	147.1082313	0.239980802	0.239980802	0.239980802	0.239980802	0.239980802	61.19510439	0.239980802	0.239980802	0.239980802	0.239980802	0.239980802	0.239980802	0.239980802	0.239980802	0.239980802	0.239980802	0.239980802	0.239980802	0.239980802	0.239980802	0.239980802	0.239980802	0.239980802	0.239980802	0.239980802	0.239980802	0.239980802	0.239980802	0.239980802	0.239980802	0.239980802	0.239980802	0.239980802	1.919846412	0.239980802	0.239980802	0.239980802	0.239980802	0.239980802	0.239980802	0.239980802	0.239980802	0.239980802	23.75809935	7.439404848	0.239980802	0.239980802	0.239980802	0.239980802	214.5428366	0.239980802	0.239980802	177.5857931	1.199904008	0.239980802	822.4142069	0.239980802	4265.658747	0.239980802	0.239980802	0.239980802	0.239980802	0.239980802	0.239980802	0.239980802	0.239980802	0.239980802	0.239980802	42.95656347	0.239980802	0.239980802	0.239980802	0.239980802	0.239980802	0.239980802	0.239980802	0.239980802	0.239980802	3.839692825	0.239980802	221.262299	0.239980802	0.239980802	0.479961603	0.239980802	0.239980802	0.239980802	0.239980802	0.239980802	0.239980802	0.239980802	0.239980802	0.239980802	0.239980802	0.239980802	0.239980802	0.239980802	0.239980802	0.239980802	0.239980802	0.239980802	0.239980802	0.239980802	0.239980802	0.239980802	0.239980802	0.239980802	0.239980802	0.239980802	0.239980802	0.239980802	0.239980802	0.239980802	0.239980802	0.239980802
ENSMUSG00000025920	Stau2	205.821513	0.147754137	0.147754137	2.511820331	0.147754137	0.147754137	0.147754137	0.147754137	342.3463357	0.147754137	0.147754137	0.443262411	37.8250591	0.147754137	0.147754137	0.147754137	66.34160757	0.147754137	0.147754137	0.147754137	0.147754137	0.147754137	0.147754137	0.147754137	2.511820331	0.147754137	0.147754137	0.147754137	0.147754137	0.295508274	0.147754137	0.147754137	0.147754137	0.147754137	0.147754137	0.147754137	0.147754137	0.147754137	0.147754137	0.147754137	7.68321513	0.147754137	0.147754137	0.147754137	1.920803783	0.147754137	256.6489362	0.147754137	0.147754137	5.466903073	39.45035461	20.53782506	0.147754137	0.295508274	0.147754137	0.147754137	0.147754137	99.29078014	0.147754137	0.147754137	0.147754137	186.7612293	0.147754137	0.147754137	0.443262411	0.147754137	240.248227	0.147754137	0.147754137	0.147754137	0.147754137	105.2009456	75.94562648	765.5141844	0.147754137	0.147754137	0.147754137	0.147754137	0.147754137	0.295508274	255.1713948	13.88888889	0.147754137	190.3073286	376.1820331	0.147754137	500.2955083	0.147754137	0.147754137	0.147754137	2.216312057	1.920803783	253.5460993	155.5851064	944.4444444	412.5295508	2.364066194	0.147754137	0.147754137	0.147754137	0.147754137	14.92316785	0.147754137	0.147754137	0.147754137	0.147754137	0.738770686	0.147754137	0.147754137	0.147754137	0.147754137	0.147754137	0.147754137	0.147754137	0.147754137	0.147754137	0.147754137	1.182033097	0.147754137	0.147754137	64.27304965	1250.443262	7.978723404	0.295508274	0.147754137	0.147754137	49.49763593	0.147754137	0.147754137	0.147754137	0.147754137	0.147754137	0.147754137	0.147754137	0.147754137	0.147754137	0.147754137	0.147754137	0.147754137	0.147754137	2.216312057	9.013002364	1087.470449	0.738770686	0.147754137	86.73167849	0.147754137	0.147754137	0.147754137	6.64893617	0.147754137	0.147754137	1381.353428	0.295508274	0.147754137	0.147754137	0.147754137	0.147754137	0.147754137	0.147754137	0.295508274	0.147754137	333.4810875	0.147754137	171.3947991	0.147754137	0.295508274	0.147754137	5.023640662	47.72458629	0.147754137	0.147754137	0.147754137	0.147754137	0.147754137	0.147754137	1.477541371	0.147754137	0.147754137	0.147754137	0.147754137	0.147754137	0.147754137	0.147754137	0.147754137	0.147754137	583.6288416	0.147754137	0.147754137	0.147754137	0.147754137	0.147754137	0.147754137	0.147754137	96.04018913	25.70921986	0.147754137	0.147754137	681.8853428
ENSMUSG00000025939	Ube2w	0.21331058	0.21331058	0.21331058	0.21331058	0.21331058	4.479522184	0.21331058	0.21331058	0.21331058	0.21331058	168.9419795	247.8668942	0.21331058	0.21331058	1.493174061	73.59215017	0.21331058	0.21331058	0.21331058	49.27474403	0.21331058	20.69112628	0.21331058	0.21331058	0.21331058	22.82423208	0.21331058	2.133105802	122.2269625	73.80546075	0.21331058	92.79010239	27.51706485	0.21331058	4.266211604	35.40955631	0.21331058	0.21331058	0.21331058	142.9180887	0.21331058	7.892491468	0.21331058	0.21331058	58.02047782	89.16382253	0.21331058	26.66382253	0.21331058	0.21331058	0.21331058	0.21331058	5.332764505	72.95221843	3.839590444	68.68600683	0.21331058	0.21331058	0.21331058	0.42662116	0.21331058	36.47610922	7.679180887	0.21331058	51.62116041	0.21331058	0.21331058	0.21331058	68.25938567	7.252559727	0.21331058	14.71843003	0.21331058	140.5716724	21.97098976	362.4146758	0.21331058	8.532423208	0.21331058	324.0187713	15.14505119	0.21331058	0.21331058	0.21331058	0.21331058	0.21331058	0.21331058	0.21331058	0.21331058	4.906143345	0.21331058	0.21331058	135.4522184	156.7832765	7.039249147	0.21331058	0.21331058	0.21331058	0.21331058	0.21331058	0.21331058	0.21331058	32.84982935	0.21331058	0.21331058	0.21331058	0.21331058	0.21331058	0.21331058	224.1894198	43.30204778	0.21331058	5.332764505	7.679180887	163.609215	0.21331058	0.21331058	30.50341297	18.98464164	0.21331058	0.21331058	0.21331058	0.21331058	0.21331058	0.21331058	51.62116041	0.21331058	0.21331058	0.21331058	0.21331058	0.21331058	185.7935154	52.26109215	11.73208191	0.21331058	0.21331058	0.42662116	0.21331058	0.21331058	0.21331058	68.47269625	0.21331058	66.7662116	0.21331058	0.21331058	205.8447099	0.21331058	370.5204778	0.21331058	0.21331058	277.7303754	0.21331058	0.21331058	781.7832765	0.21331058	0.21331058	0.639931741	0.42662116	0.21331058	0.21331058	0.21331058	0.853242321	58.2337884	4.266211604	1.919795222	0.21331058	0.21331058	4.052901024	0.21331058	8.532423208	0.21331058	0.21331058	0.21331058	0.21331058	0.21331058	0.21331058	0.21331058	128.6262799	0.21331058	0.21331058	0.21331058	0.21331058	0.21331058	0.21331058	754.9061433	0.21331058	0.21331058	0.21331058	0.21331058	8.319112628	0.21331058	0.21331058	0.21331058	0.21331058	0.639931741	0.21331058	0.21331058	80.63139932	395.9044369
ENSMUSG00000079658	Tceb1	5.934718101	0.329706561	20.77151335	0.329706561	205.077481	0.329706561	14.50708869	17.14474118	22.0903396	156.9403231	18.79327399	4.615891856	9.561490274	35.27860204	43.85097263	32.97065612	19.12298055	18.79327399	0.329706561	0.329706561	10.88031652	18.13386086	1.978239367	0.329706561	0.329706561	0.329706561	13.18826245	3.297065612	0.329706561	0.329706561	6.594131223	21.76063304	11.53972964	96.27431586	0.989119683	0.329706561	8.57237059	5.275304979	2.637652489	434.5532476	0.329706561	1.318826245	213.9795582	0.329706561	0.329706561	5.934718101	9.561490274	3.956478734	2.307945928	42.20243983	0.329706561	0.329706561	0.329706561	137.1579294	0.329706561	22.74975272	0.329706561	1.648532806	0.329706561	47.14803825	0.329706561	4.945598417	8.242664029	0.329706561	18.46356742	5.60501154	0.659413122	13.18826245	0.329706561	63.6333663	26.70623145	10.2209034	27.69535114	192.5486317	11.53972964	439.8285526	0.329706561	1.978239367	7.253544346	224.2004616	980.2176063	31.98153643	0.329706561	48.79657105	18.46356742	35.93801517	282.5585229	27.69535114	47.14803825	788.9878009	881.9650511	28.0250577	989.7790966	1.648532806	6.594131223	1.318826245	0.329706561	0.329706561	6.264424662	31.32212331	54.07187603	0.329706561	9.231783712	0.329706561	1.648532806	0.329706561	0.329706561	14.83679525	0.329706561	0.329706561	36.59742829	0.329706561	6.594131223	5.934718101	4.286185295	1.648532806	5.60501154	9.891196835	66.27101879	65.94131223	1264.424662	38.24596109	0.329706561	0.989119683	9.891196835	51.10451698	27.03593802	0.329706561	0.329706561	453.3465216	8.902077151	0.329706561	68.90867128	17.8041543	128.2558523	0.329706561	1.648532806	1.318826245	18.79327399	0.329706561	208.0448401	12.85855589	35.60830861	81.76722717	336.6303989	0.329706561	0.329706561	104.1872733	477.085394	119.6834817	2.96735905	105.8358061	51.10451698	16.1556215	0.329706561	0.329706561	228.1569403	20.77151335	3.626772173	3.956478734	21.43092648	1.648532806	0.329706561	65.28189911	191.8892186	18.46356742	0.329706561	0.329706561	60.66600725	0.329706561	36.59742829	36.59742829	5.60501154	25.38740521	23.07945928	23.40916584	5.60501154	137.487636	0.329706561	0.329706561	32.64094955	9.891196835	14.50708869	0.659413122	0.659413122	9.231783712	19.78239367	0.329706561	0.329706561	4733.926805	91.98813056	116.3864161	1.978239367	8.902077151	26.70623145	0.659413122	114.0784702	0.329706561	39.8944939
ENSMUSG00000025940	Tmem70	0.547945205	24.65753425	0.547945205	0.547945205	0.547945205	0.547945205	0.547945205	1.095890411	10.4109589	0.547945205	0.547945205	0.547945205	0.547945205	1568.767123	203.2876712	103.0136986	0.547945205	0.547945205	0.547945205	0.547945205	0.547945205	0.547945205	0.547945205	0.547945205	0.547945205	0.547945205	0.547945205	0.547945205	0.547945205	0.547945205	0.547945205	0.547945205	0.547945205	0.547945205	0.547945205	0.547945205	3.835616438	0.547945205	0.547945205	0.547945205	0.547945205	0.547945205	172.6027397	0.547945205	0.547945205	0.547945205	397.8082192	0.547945205	0.547945205	0.547945205	0.547945205	0.547945205	0.547945205	0.547945205	0.547945205	0.547945205	0.547945205	0.547945205	0.547945205	510.6849315	0.547945205	0.547945205	0.547945205	0.547945205	3.287671233	0.547945205	0.547945205	0.547945205	0.547945205	0.547945205	0.547945205	0.547945205	0.547945205	0.547945205	170.9589041	19.7260274	0.547945205	0.547945205	0.547945205	0.547945205	0.547945205	1239.452055	0.547945205	11.50684932	0.547945205	59.7260274	0.547945205	147.3972603	0.547945205	11.50684932	0.547945205	0.547945205	0.547945205	0.547945205	0.547945205	0.547945205	0.547945205	0.547945205	0.547945205	0.547945205	32.32876712	12.05479452	0.547945205	0.547945205	0.547945205	0.547945205	0.547945205	0.547945205	0.547945205	0.547945205	0.547945205	0.547945205	0.547945205	0.547945205	0.547945205	0.547945205	0.547945205	29.04109589	1.643835616	0.547945205	0.547945205	0.547945205	0.547945205	0.547945205	15.34246575	0.547945205	0.547945205	103.5616438	0.547945205	0.547945205	0.547945205	397.260274	0.547945205	0.547945205	0.547945205	0.547945205	0.547945205	47.12328767	1.095890411	0.547945205	1.643835616	1.095890411	0.547945205	2.739726027	3.287671233	0.547945205	0.547945205	0.547945205	0.547945205	0.547945205	0.547945205	0.547945205	1.095890411	1.095890411	0.547945205	0.547945205	0.547945205	0.547945205	0.547945205	9.863013699	0.547945205	0.547945205	6.02739726	0.547945205	302.4657534	0.547945205	0.547945205	0.547945205	0.547945205	0.547945205	0.547945205	0.547945205	0.547945205	0.547945205	0.547945205	0.547945205	195.0684932	0.547945205	0.547945205	0.547945205	0.547945205	0.547945205	0.547945205	0.547945205	6.02739726	6.02739726	0.547945205	0.547945205	0.547945205	0.547945205	0.547945205	1.643835616	0.547945205	0.547945205	0.547945205	0.547945205	0.547945205	0.547945205	0.547945205
ENSMUSG00000101589	Rbm6-ps1	0.348189415	0.348189415	0.348189415	2.437325905	4.874651811	0.348189415	2.437325905	0.69637883	0.348189415	0.348189415	0.348189415	0.348189415	0.348189415	0.348189415	0.69637883	23.67688022	0.348189415	0.348189415	0.348189415	0.348189415	1.39275766	24.37325905	0.348189415	0.348189415	0.348189415	0.348189415	8.704735376	0.348189415	0.348189415	4.178272981	2.08913649	13.9275766	0.348189415	1.044568245	3.133704735	0.348189415	0.348189415	0.348189415	0.348189415	14.97214485	0.348189415	1.044568245	0.348189415	0.69637883	0.348189415	0.348189415	4.178272981	0.348189415	0.348189415	0.348189415	0.348189415	4.874651811	1.044568245	0.348189415	0.348189415	0.69637883	0.69637883	0.348189415	0.348189415	15.32033426	1.044568245	0.348189415	0.348189415	0.348189415	3.48189415	0.348189415	0.69637883	0.348189415	0.348189415	5.571030641	0.69637883	0.348189415	0.69637883	0.348189415	14.62395543	22.63231198	13.57938719	2.08913649	0.348189415	0.348189415	16.36490251	0.348189415	0.348189415	33.77437326	8.356545961	16.01671309	0.348189415	10.09749304	0.348189415	12.88300836	0.348189415	0.348189415	0.348189415	0.348189415	18.80222841	0.348189415	0.348189415	5.222841226	0.348189415	4.178272981	0.348189415	0.348189415	0.348189415	0.348189415	1.39275766	0.348189415	0.348189415	0.348189415	0.348189415	1.39275766	0.348189415	0.348189415	1.044568245	6.267409471	0.348189415	0.69637883	1.740947075	15.66852368	0.69637883	39.3454039	1.044568245	24.72144847	0.348189415	6.963788301	0.348189415	1.044568245	0.348189415	0.348189415	0.348189415	0.348189415	0.348189415	0.348189415	18.80222841	0.348189415	0.348189415	0.348189415	0.348189415	8.704735376	0.348189415	18.10584958	0.348189415	16.36490251	0.348189415	0.348189415	5.919220056	0.348189415	0.348189415	0.348189415	0.348189415	0.348189415	0.348189415	0.348189415	0.348189415	0.348189415	0.348189415	0.348189415	0.348189415	0.348189415	0.69637883	0.348189415	0.348189415	116.643454	0.348189415	5.919220056	0.348189415	0.348189415	0.348189415	0.348189415	0.348189415	4.526462396	0.348189415	0.69637883	0.348189415	0.348189415	0.348189415	0.348189415	5.222841226	0.348189415	0.348189415	0.348189415	43.17548747	0.348189415	0.348189415	0.348189415	5.222841226	0.348189415	213.7883008	0.348189415	0.348189415	0.348189415	0.348189415	0.348189415	0.348189415	0.348189415	0.348189415	0.348189415	0.348189415	0.348189415	0.348189415
ENSMUSG00000025776	Crispld1	0.251130085	0.251130085	12.55650427	0.251130085	0.251130085	0.251130085	0.251130085	0.251130085	0.251130085	0.251130085	0.251130085	0.251130085	0.251130085	36.41386238	2.260170768	0.502260171	0.251130085	6.780512305	0.251130085	0.251130085	0.251130085	0.251130085	0.251130085	0.251130085	0.251130085	0.251130085	0.251130085	0.251130085	0.251130085	0.251130085	0.251130085	300.100452	0.251130085	304.3696635	8.287292818	0.251130085	0.251130085	0.251130085	0.251130085	0.251130085	0.251130085	0.251130085	0.251130085	0.251130085	0.251130085	0.251130085	0.251130085	0.251130085	0.251130085	0.251130085	0.251130085	0.251130085	0.251130085	0.251130085	0.251130085	0.251130085	432.9482672	0.251130085	39.17629332	0.251130085	0.251130085	43.19437469	321.6976394	147.16223	0.251130085	0.251130085	0.251130085	0.251130085	0.502260171	0.251130085	0.251130085	0.251130085	0.251130085	615.2687092	0.251130085	0.251130085	0.251130085	0.251130085	0.251130085	0.251130085	0.251130085	0.251130085	0.251130085	0.251130085	28.87995982	0.251130085	0.251130085	10.54746359	0.251130085	3.26469111	0.251130085	0.251130085	0.251130085	0.251130085	21.59718734	0.251130085	0.251130085	0.251130085	0.251130085	0.251130085	0.251130085	0.251130085	69.81416374	3.013561025	0.251130085	0.251130085	0.251130085	0.251130085	662.4811652	0.251130085	0.251130085	0.251130085	0.251130085	0.251130085	0.251130085	0.251130085	0.251130085	0.251130085	0.251130085	0.251130085	0.251130085	0.251130085	0.251130085	0.251130085	1435.710698	539.6785535	0.251130085	0.251130085	0.251130085	0.251130085	0.251130085	0.251130085	0.251130085	0.251130085	935.9618282	0.251130085	0.251130085	0.251130085	0.251130085	0.251130085	0.251130085	0.251130085	0.251130085	0.251130085	770.718232	0.251130085	0.251130085	0.251130085	156.9563034	4.269211452	0.251130085	0.251130085	0.251130085	130.8387745	0.251130085	0.251130085	0.251130085	0.251130085	0.251130085	932.446007	8.036162732	40.43194375	9.79407333	60.27122049	0.251130085	0.251130085	0.251130085	0.251130085	0.251130085	2741.838272	0.251130085	14.81667504	244.8518332	0.251130085	0.251130085	0.251130085	0.251130085	609.7438473	10.2963335	0.251130085	0.251130085	0.251130085	0.502260171	0.251130085	0.251130085	0.251130085	219.7388247	0.251130085	0.251130085	299.0959317	0.251130085	0.251130085	0.251130085	8.287292818	0.251130085	0.251130085	3.013561025	0.251130085	0.251130085
ENSMUSG00000025927	Tfap2b	0.15755475	0.15755475	0.15755475	0.15755475	0.15755475	0.15755475	0.15755475	0.15755475	0.15755475	0.15755475	0.15755475	0.15755475	0.15755475	0.15755475	0.15755475	0.15755475	0.15755475	0.15755475	0.15755475	0.15755475	0.15755475	0.15755475	0.15755475	0.15755475	0.15755475	0.15755475	0.15755475	0.15755475	0.15755475	0.15755475	0.15755475	0.15755475	0.15755475	0.15755475	0.15755475	0.15755475	0.15755475	0.15755475	0.15755475	0.15755475	0.15755475	0.15755475	0.15755475	0.15755475	0.15755475	0.15755475	0.15755475	0.15755475	0.15755475	0.15755475	0.15755475	0.15755475	0.15755475	0.15755475	0.15755475	0.15755475	0.15755475	0.15755475	0.15755475	0.15755475	0.15755475	0.15755475	0.15755475	0.15755475	0.315109501	0.15755475	0.15755475	0.15755475	0.15755475	0.15755475	0.15755475	0.15755475	0.15755475	0.15755475	0.15755475	0.630219001	0.15755475	0.15755475	0.15755475	0.15755475	0.15755475	0.15755475	0.15755475	0.15755475	0.15755475	0.15755475	0.15755475	0.15755475	0.15755475	0.15755475	0.15755475	0.15755475	0.15755475	0.15755475	0.15755475	0.15755475	0.15755475	0.15755475	0.15755475	0.15755475	0.15755475	0.15755475	0.15755475	0.15755475	0.15755475	0.15755475	0.15755475	0.15755475	0.15755475	0.15755475	0.15755475	0.15755475	0.15755475	0.15755475	0.15755475	0.15755475	0.15755475	0.15755475	0.15755475	0.15755475	0.15755475	0.15755475	0.15755475	0.15755475	0.15755475	0.15755475	0.15755475	0.15755475	0.15755475	0.15755475	0.15755475	80.19536789	0.15755475	6.932409012	0.15755475	6.459744761	4.569087758	0.15755475	0.15755475	527.4933039	1988.813613	0.15755475	0.787773751	22.05766504	0.15755475	0.15755475	0.15755475	3.938868757	0.15755475	0.15755475	0.15755475	41.27934457	28.35985505	0.15755475	0.15755475	0.15755475	2.363321254	0.15755475	0.15755475	0.15755475	0.15755475	0.15755475	0.15755475	0.15755475	857.2553963	0.15755475	0.472664251	64.12478336	2.835985505	68.85142587	0.15755475	0.15755475	0.15755475	0.15755475	0.15755475	0.15755475	0.15755475	116.9056247	0.15755475	0.15755475	0.15755475	0.15755475	0.15755475	0.15755475	2.678430755	0.15755475	0.15755475	0.15755475	55.61682685	22.84543879	0.15755475	0.15755475	0.15755475	18.59146053	17.96124153	0.15755475	0.15755475	0.15755475	1755.632582
ENSMUSG00000041859	Mcm3	219.4215972	0.265322367	0.530644733	8.224993367	0.265322367	0.265322367	0.265322367	0.265322367	3513.39878	0.265322367	3.714513133	0.265322367	394.5343592	730.9631202	1748.209074	0.265322367	54.65640754	0.265322367	0.265322367	0.265322367	840.0106129	0.265322367	0.265322367	0.265322367	1196.338551	151.7643937	0.265322367	0.265322367	334.0408596	0.265322367	0.265322367	122.8442558	0.265322367	0.265322367	139.8248872	0.265322367	0.265322367	664.6325285	117.2724861	0.265322367	0.265322367	0.265322367	0.265322367	3.1838684	0.265322367	3946.670204	804.7227381	0.265322367	48.02334837	0.265322367	732.0244097	55.717697	1238.79013	956.4871319	0.265322367	0.265322367	1098.965243	1251.260281	0.265322367	1564.871319	39.26771027	0.265322367	1782.966304	3602.01645	0.265322367	0.265322367	608.9148315	0.265322367	0.265322367	2129.211993	193.6853277	0.265322367	622.976917	0.265322367	3297.957018	0.265322367	0.265322367	0.265322367	0.265322367	119.6603874	0.265322367	208.5433802	0.265322367	11.67418413	150.1724595	3761.20987	20.6951446	0.265322367	334.0408596	1420.535951	0.265322367	0.265322367	70.57574954	1017.245954	0.265322367	1.061289467	0.265322367	22.55240117	622.7115946	223.6667551	528.5221544	0.265322367	2952.772619	3.449190767	28.92013797	0.265322367	0.265322367	743.6985938	0.265322367	1713.186522	3.1838684	7.959671	0.265322367	1626.69143	0.265322367	219.6869196	18.04192093	4466.967365	19.1032104	36.34916423	0.265322367	751.9235872	0.265322367	220.7482091	33.96126293	0.265322367	0.265322367	3.449190767	1.5919342	3473.335102	0.7959671	957.0177766	1.326611833	0.265322367	712.1252322	0.265322367	2.122578933	0.265322367	0.265322367	2352.613425	10033.1653	2866.277527	944.282303	0.265322367	9395.330326	23.34836827	0.265322367	34.49190767	0.265322367	0.265322367	11.1435394	0.265322367	0.265322367	86.7604139	0.265322367	0.265322367	0.7959671	18.3072433	0.7959671	0.265322367	8.490315734	18.04192093	7654.284956	0.265322367	751.6582648	0.265322367	0.265322367	0.265322367	2.3879013	0.530644733	93.39347307	0.265322367	301.6715309	0.265322367	35.28787477	117.8031308	5104.27169	135.314407	0.265322367	0.265322367	6.633059167	0.265322367	0.265322367	0.530644733	6.102414434	186.2563014	0.265322367	0.265322367	0.265322367	2212.523216	1.326611833	97.63863094	0.265322367	51.47253914	3.1838684	567.7898647	0.265322367	0.265322367	16714.77846
ENSMUSG00000041779	Tram2	589.9011088	0.149835181	4.495055439	0.149835181	0.149835181	0.149835181	0.149835181	0.149835181	108.1810009	1.048846269	0.149835181	3.596044351	448.6065328	0.149835181	0.149835181	0.149835181	136.9493557	0.599340725	0.149835181	0.149835181	0.149835181	0.149835181	0.149835181	0.149835181	0.149835181	0.149835181	0.149835181	40.15582859	0.149835181	0.299670363	0.299670363	0.149835181	0.299670363	0.149835181	0.449505544	66.67665568	0.149835181	0.449505544	71.17171112	4.195385076	50.79412646	372.1905904	0.149835181	1.048846269	0.149835181	553.3413245	0.149835181	0.149835181	0.149835181	816.3020677	0.149835181	0.149835181	0.149835181	408.0011987	0.149835181	0.149835181	0.149835181	0.149835181	0.149835181	0.149835181	0.149835181	5.693736889	0.149835181	0.149835181	0.149835181	0.149835181	0.149835181	0.149835181	0.149835181	0.299670363	247.2280491	0.149835181	0.299670363	72.37039257	0.299670363	492.5082409	0.149835181	191.4893617	0.149835181	3.44620917	0.149835181	40.60533413	0.149835181	261.162721	0.149835181	0.149835181	415.0434522	0.149835181	0.149835181	0.599340725	0.149835181	1.947857357	0.149835181	2.097692538	0.149835181	3.596044351	0.149835181	0.149835181	0.149835181	0.149835181	0.299670363	0.149835181	0.149835181	0.149835181	18.57956248	0.149835181	0.149835181	0.149835181	0.149835181	0.149835181	0.149835181	0.149835181	347.3179503	0.149835181	0.149835181	177.704525	0.149835181	0.149835181	642.6430926	798.321846	0.149835181	0.149835181	0.149835181	0.149835181	0.149835181	0.149835181	99.49056038	127.3599041	0.149835181	0.149835181	1.048846269	0.149835181	0.149835181	0.149835181	0.149835181	0.149835181	0.149835181	420.7371891	0.149835181	0.149835181	0.449505544	17.38088103	0.149835181	0.149835181	572.3703926	0.149835181	0.149835181	0.149835181	0.149835181	7.491759065	0.149835181	0.149835181	0.149835181	0.149835181	0.149835181	0.149835181	0.149835181	0.149835181	3.44620917	0.149835181	0.149835181	6.293077615	0.149835181	0.149835181	0.149835181	0.149835181	0.149835181	0.149835181	0.149835181	0.149835181	0.149835181	0.149835181	662.7210069	0.149835181	0.149835181	0.149835181	0.149835181	0.149835181	0.149835181	0.149835181	0.149835181	0.149835181	0.149835181	0.149835181	0.149835181	0.149835181	94.69583458	0.149835181	0.149835181	0.149835181	0.149835181	0.149835181	0.149835181	0.899011088	0.149835181	0.149835181	34.4620917	0.149835181	16.78154031
ENSMUSG00000026158	Ogfrl1	0.123167878	0.123167878	0.123167878	144.2295849	0.123167878	0.123167878	0.123167878	0.123167878	0.369503633	0.123167878	0.123167878	0.123167878	0.123167878	0.123167878	0.123167878	0.246335756	0.123167878	0.123167878	0.123167878	0.123167878	0.123167878	48.89764749	0.123167878	0.246335756	0.123167878	0.123167878	0.123167878	0.123167878	0.123167878	0.123167878	0.492671511	0.123167878	0.123167878	0.123167878	3.571868457	5.296218746	0.123167878	0.123167878	0.123167878	0.123167878	0.123167878	0.123167878	0.123167878	0.123167878	0.123167878	0.123167878	55.30237714	0.123167878	0.123167878	0.123167878	0.123167878	0.123167878	0.123167878	0.123167878	0.123167878	0.123167878	0.123167878	0.123167878	0.123167878	0.123167878	0.123167878	0.123167878	0.246335756	0.123167878	0.123167878	0.123167878	0.123167878	0.123167878	44.83310753	0.123167878	0.123167878	0.123167878	0.123167878	0.123167878	68.72767582	0.123167878	0.123167878	0.123167878	0.123167878	0.123167878	0.123167878	0.123167878	0.123167878	0.123167878	0.492671511	2.586525434	0.123167878	0.246335756	0.123167878	0.123167878	0.123167878	93.73075502	0.123167878	0.123167878	0.123167878	0.123167878	0.123167878	0.123167878	0.123167878	0.123167878	0.123167878	0.123167878	0.123167878	0.123167878	0.123167878	0.123167878	0.123167878	0.123167878	0.123167878	0.123167878	0.123167878	0.123167878	0.123167878	0.123167878	0.123167878	190.1712034	1.478014534	0.123167878	275.8960463	1.724350289	0.123167878	0.123167878	0.123167878	7.390072669	52.34634807	23.15556103	0.123167878	0.123167878	0.369503633	62.81561769	0.123167878	0.123167878	0.123167878	0.123167878	9.730262348	0.123167878	0.123167878	57.88890257	0.123167878	0.123167878	1.1085109	56.53405592	0.123167878	0.123167878	0.123167878	0.123167878	0.123167878	0.123167878	0.369503633	0.492671511	0.123167878	0.123167878	0.862175145	0.123167878	0.123167878	241.5322084	0.123167878	225.8898879	0.123167878	0.123167878	0.123167878	0.123167878	0.123167878	93.11491563	0.615839389	0.123167878	0.123167878	0.123167878	0.123167878	0.123167878	0.123167878	0.123167878	2.463357556	0.123167878	0.123167878	0.123167878	4.926715113	40.02956029	0.123167878	0.123167878	0.123167878	0.123167878	0.123167878	0.123167878	0.123167878	0.123167878	0.123167878	9.114422958	0.123167878	0.123167878	8.129079936	0.123167878	0.123167878	338.8348319	2.586525434	0.246335756	0.123167878	0.123167878	0.615839389
ENSMUSG00000026155	Smap1	0.662690524	0.662690524	5.964214712	47.05102717	0.662690524	1.325381047	0.662690524	69.58250497	0.662690524	0.662690524	2.650762094	0.662690524	0.662690524	0.662690524	0.662690524	2.650762094	0.662690524	0.662690524	0.662690524	1.325381047	2.650762094	26.50762094	0.662690524	0.662690524	0.662690524	0.662690524	0.662690524	0.662690524	2.650762094	0.662690524	21.20609675	1.325381047	0.662690524	0.662690524	0.662690524	578.528827	0.662690524	0.662690524	0.662690524	39.76143141	0.662690524	0.662690524	0.662690524	0.662690524	0.662690524	0.662690524	0.662690524	0.662690524	1.325381047	1.988071571	3.313452618	0.662690524	0.662690524	0.662690524	1.325381047	0.662690524	0.662690524	3.313452618	0.662690524	0.662690524	0.662690524	0.662690524	0.662690524	0.662690524	90.78860172	0.662690524	0.662690524	0.662690524	0.662690524	19.21802518	0.662690524	0.662690524	0.662690524	0.662690524	1.988071571	3.313452618	0.662690524	0.662690524	0.662690524	0.662690524	0.662690524	0.662690524	0.662690524	49.70178926	0.662690524	0.662690524	0.662690524	58.31676607	23.19416832	0.662690524	1.325381047	0.662690524	0.662690524	0.662690524	0.662690524	0.662690524	0.662690524	0.662690524	0.662690524	0.662690524	53.01524188	0.662690524	1.325381047	0.662690524	0.662690524	0.662690524	0.662690524	0.662690524	0.662690524	32.47183565	0.662690524	124.5858184	0.662690524	0.662690524	0.662690524	0.662690524	1.325381047	0.662690524	0.662690524	0.662690524	0.662690524	0.662690524	0.662690524	0.662690524	0.662690524	0.662690524	0.662690524	585.1557323	0.662690524	29.15838304	0.662690524	95.42743539	0.662690524	0.662690524	0.662690524	0.662690524	0.662690524	0.662690524	0.662690524	0.662690524	45.72564612	3192.180252	1.325381047	0.662690524	0.662690524	0.662690524	0.662690524	3.976143141	0.662690524	0.662690524	0.662690524	0.662690524	0.662690524	0.662690524	0.662690524	0.662690524	0.662690524	0.662690524	0.662690524	0.662690524	0.662690524	0.662690524	1432.074221	2.650762094	0.662690524	0.662690524	0.662690524	0.662690524	0.662690524	43.73757455	0.662690524	0.662690524	1.325381047	0.662690524	0.662690524	0.662690524	0.662690524	0.662690524	0.662690524	0.662690524	16.56726309	0.662690524	0.662690524	0.662690524	0.662690524	0.662690524	22.5314778	0.662690524	0.662690524	0.662690524	0.662690524	0.662690524	0.662690524	0.662690524	0.662690524	194.1683234	0.662690524	0.662690524	0.662690524
ENSMUSG00000026154	Sdhaf4	1560.052219	70.49608355	838.1201044	90.07832898	1.305483029	3.916449086	1.305483029	1.305483029	11.74934726	1.305483029	1.305483029	2613.577023	1.305483029	1.305483029	206.2663185	1.305483029	1.305483029	1317.232376	1.305483029	5.221932115	43.08093995	1907.310705	5.221932115	126.6318538	1.305483029	7.832898172	733.6814621	1.305483029	1.305483029	1.305483029	898.1723238	545.691906	1.305483029	224.5430809	70.49608355	433.4203655	70.49608355	2.610966057	1.305483029	1.305483029	5.221932115	1.305483029	3.916449086	1.305483029	1.305483029	167.1018277	1.305483029	527.4151436	1.305483029	1.305483029	1.305483029	1.305483029	1.305483029	189.2950392	719.3211488	1.305483029	1.305483029	1103.133159	398.1723238	1.305483029	6.527415144	2062.663185	1.305483029	19.58224543	2044.386423	1.305483029	2328.981723	1.305483029	6.527415144	1582.245431	221.9321149	16.97127937	1.305483029	1.305483029	1543.08094	1211.488251	3689.295039	37.85900783	1.305483029	1.305483029	1916.449086	171.0182768	1.305483029	1.305483029	1332.898172	1.305483029	1.305483029	971.2793734	26.10966057	15.66579634	1.305483029	2142.29765	2.610966057	1.305483029	103.1331593	1.305483029	1.305483029	1.305483029	1.305483029	1795.039164	31.33159269	1.305483029	37.85900783	1.305483029	1.305483029	1.305483029	1.305483029	1.305483029	446.4751958	1.305483029	699.7389034	2399.477807	1.305483029	332.8981723	1.305483029	219.3211488	1.305483029	39.16449086	1.305483029	48.30287206	458.2245431	23.49869452	1.305483029	1768.929504	349.8694517	1.305483029	1.305483029	1.305483029	1.305483029	1.305483029	1.305483029	6.527415144	1.305483029	2878.590078	1.305483029	138.381201	1.305483029	1.305483029	1.305483029	1.305483029	27.4151436	23.49869452	1.305483029	46.99738903	1.305483029	302.8720627	1.305483029	146.2140992	1.305483029	2.610966057	8857.70235	54.83028721	1.305483029	1.305483029	1.305483029	3.916449086	3783.289817	1719.321149	3.916449086	1.305483029	2703.655352	15.66579634	33.94255875	7194.516971	1.305483029	4772.845953	7.832898172	37.85900783	2375.979112	2.610966057	1.305483029	2135.770235	391.6449086	1.305483029	3479.112272	1.305483029	28.72062663	10220.62663	1.305483029	1.305483029	3516.971279	1.305483029	5.221932115	1.305483029	87.46736292	1180.156658	5296.344648	1.305483029	1.305483029	19.58224543	1.305483029	1.305483029	1.305483029	1.305483029	3124.020888	513.0548303	1671.018277	5138.381201	1.305483029
ENSMUSG00000026153	Fam135a	0.128254457	1.923816853	0.128254457	99.01244068	0.128254457	0.128254457	0.128254457	33.21790432	71.95075029	0.128254457	0.128254457	0.128254457	0.384763371	32.06361421	1.282544568	3.078106964	54.63639861	0.641272284	0.128254457	0.128254457	0.128254457	43.86302424	28.21598051	0.128254457	0.128254457	0.128254457	94.65178915	0.128254457	0.256508914	0.128254457	0.128254457	0.128254457	0.897781198	0.128254457	0.128254457	57.84276004	0.128254457	0.128254457	0.128254457	0.128254457	419.0073105	0.128254457	0.128254457	0.128254457	1.282544568	96.19084263	16.67307939	2.052071309	0.128254457	0.128254457	147.2361165	0.128254457	0.128254457	250.7374631	2.693343594	0.256508914	85.93048608	0.128254457	0.128254457	0.128254457	199.5639348	0.128254457	0.128254457	0.384763371	2.565089137	33.47441324	0.256508914	4.232397076	0.128254457	0.384763371	0.128254457	0.128254457	13.85148134	0.128254457	1.923816853	0.128254457	4.488905989	0.128254457	157.1117096	1.282544568	346.5435424	27.57470822	0.128254457	0.128254457	0.128254457	0.128254457	19.23816853	0.128254457	0.128254457	0.128254457	0.128254457	167.1155573	205.0788765	0.897781198	0.256508914	0.128254457	0.769526741	0.128254457	0.128254457	0.128254457	148.3904066	0.128254457	0.128254457	0.128254457	0.128254457	0.128254457	235.6034372	0.128254457	0.128254457	0.128254457	0.897781198	0.128254457	97.60164166	46.42811338	0.128254457	57.07323329	0.128254457	0.128254457	0.128254457	32.70488649	0.128254457	0.128254457	0.128254457	0.128254457	27.83121713	47.8389124	0.128254457	7.695267411	0.769526741	0.128254457	0.128254457	19.49467744	33.08964987	0.256508914	0.128254457	115.942029	19.6229319	0.128254457	0.128254457	38.98935488	0.128254457	0.128254457	5.386687187	0.128254457	0.128254457	0.641272284	0.128254457	0.128254457	21.29023984	7.31050404	16.9295883	11.15813775	0.128254457	1.410799025	8.208285238	0.128254457	0.128254457	0.128254457	1297.165577	0.128254457	1.410799025	0.128254457	713.2230345	19.87944081	1273.310248	0.128254457	0.128254457	56.94497884	0.128254457	38.21982814	0.128254457	0.128254457	29.24201616	0.384763371	0.128254457	0.128254457	134.4106708	0.128254457	0.128254457	0.256508914	0.128254457	0.256508914	0.256508914	0.128254457	0.128254457	64.38373733	58.61228678	0.128254457	0.128254457	0.128254457	0.128254457	911.6326792	0.128254457	0.513017827	0.256508914	101.5775298	0.128254457	0.128254457	1.795562396
ENSMUSG00000026147	Col9a1	728.660924	0.195771339	0.195771339	0.195771339	0.195771339	0.195771339	0.195771339	0.195771339	0.195771339	19.57713391	0.195771339	0.195771339	0.195771339	0.195771339	177.5646045	0.195771339	0.391542678	0.195771339	0.195771339	3.719655442	0.195771339	129.6006265	14.29130775	0.195771339	0.195771339	0.195771339	0.195771339	0.195771339	0.195771339	0.195771339	0.391542678	296.9851214	0.195771339	0.195771339	0.587314017	0.195771339	0.195771339	0.195771339	399.7650744	0.195771339	390.9553641	0.195771339	0.195771339	0.195771339	0.195771339	0.195771339	599.4518403	0.195771339	0.195771339	0.391542678	2422.670321	0.195771339	6.46045419	0.195771339	0.195771339	0.195771339	1720.046985	0.195771339	7.635082224	100.2349256	0.195771339	1.174628034	1040.328896	1.566170713	0.195771339	8.809710258	0.195771339	0.195771339	0.195771339	0.195771339	0.195771339	0.195771339	0.195771339	0.195771339	0.195771339	0.195771339	273.4925607	960.4541895	1277.212216	0.195771339	0.195771339	0.195771339	183.4377447	0.195771339	0.391542678	0.195771339	223.3750979	0.195771339	0.978856695	42.48238058	0.195771339	2.545027408	49.53014879	221.6131558	11.15896633	3.719655442	0.195771339	0.391542678	271.5348473	0.391542678	24.47141738	336.9224745	0.391542678	1421.887236	0.195771339	1.761942052	0.195771339	0.195771339	0.391542678	0.195771339	0.195771339	0.195771339	0.195771339	428.3476899	0.195771339	0.195771339	0.195771339	3.132341425	0.195771339	0.195771339	0.195771339	0.195771339	3330.46202	1.566170713	0.195771339	0.587314017	978.8566954	66.56225529	0.195771339	9.397024276	1.174628034	122.1613156	0.978856695	0.195771339	1566.562255	145.8496476	7.243539546	0.195771339	1888.410337	909.5536413	0.978856695	0.195771339	47.76820673	0.195771339	4.502740799	4.111198121	61.08065779	0.195771339	2.740798747	116.6797181	1.566170713	0.195771339	0.195771339	517.4236492	1072.826938	5043.657009	1653.48473	62.05951449	291.6992952	24.07987471	33.28112764	21.5348473	0.195771339	0.195771339	2852.192639	194.9882537	92.01252937	0.195771339	0.195771339	45.614722	0.195771339	0.195771339	0.783085356	118.0501175	570.2819107	0.195771339	2170.321065	0.195771339	253.7196554	0.587314017	34.064213	1388.214565	618.6374315	10.37588097	0.195771339	306.3821457	35.43461237	0.195771339	645.6538763	2555.207518	0.195771339	1415.035239	92.99138606	49.13860611	13.89976507	71.84808144	3.523884103	0.195771339	0.195771339
ENSMUSG00000099997	Tubb4b-ps2	0.74682599	0.74682599	0.74682599	0.74682599	0.74682599	0.74682599	0.74682599	0.74682599	0.74682599	0.74682599	0.74682599	0.74682599	0.74682599	0.74682599	14.93651979	2.240477969	0.74682599	0.74682599	0.74682599	0.74682599	0.74682599	0.74682599	0.74682599	0.74682599	0.74682599	0.74682599	0.74682599	0.74682599	0.74682599	0.74682599	0.74682599	0.74682599	0.74682599	0.74682599	0.74682599	0.74682599	0.74682599	0.74682599	0.74682599	0.74682599	0.74682599	0.74682599	0.74682599	0.74682599	0.74682599	0.74682599	0.74682599	0.74682599	0.74682599	0.74682599	0.74682599	0.74682599	0.74682599	0.74682599	0.74682599	0.74682599	0.74682599	0.74682599	0.74682599	0.74682599	0.74682599	0.74682599	0.74682599	0.74682599	1.493651979	0.74682599	0.74682599	0.74682599	0.74682599	0.74682599	0.74682599	0.74682599	0.74682599	0.74682599	2.987303958	2.987303958	0.74682599	0.74682599	0.74682599	1.493651979	0.74682599	0.74682599	0.74682599	0.74682599	0.74682599	0.74682599	0.74682599	1.493651979	0.74682599	0.74682599	0.74682599	0.74682599	0.74682599	0.74682599	0.74682599	0.74682599	0.74682599	0.74682599	0.74682599	0.74682599	1.493651979	0.74682599	1.493651979	0.74682599	2.240477969	0.74682599	0.74682599	0.74682599	0.74682599	0.74682599	0.74682599	0.74682599	0.74682599	0.74682599	0.74682599	0.74682599	0.74682599	0.74682599	0.74682599	0.74682599	0.74682599	0.74682599	0.74682599	0.74682599	1.493651979	0.74682599	0.74682599	0.74682599	0.74682599	3.734129948	0.74682599	0.74682599	0.74682599	0.74682599	0.74682599	0.74682599	0.74682599	2.987303958	0.74682599	0.74682599	3.734129948	0.74682599	0.74682599	0.74682599	0.74682599	0.74682599	0.74682599	0.74682599	0.74682599	0.74682599	0.74682599	2.240477969	1.493651979	0.74682599	0.74682599	0.74682599	0.74682599	0.74682599	0.74682599	0.74682599	0.74682599	0.74682599	2.240477969	2.987303958	0.74682599	0.74682599	0.74682599	0.74682599	0.74682599	0.74682599	0.74682599	0.74682599	2.987303958	0.74682599	0.74682599	0.74682599	0.74682599	0.74682599	0.74682599	0.74682599	0.74682599	0.74682599	0.74682599	0.74682599	0.74682599	0.74682599	1.493651979	0.74682599	0.74682599	0.74682599	0.74682599	0.74682599	0.74682599	0.74682599	0.74682599	0.74682599	0.74682599	0.74682599	0.74682599
ENSMUSG00000073725	Lmbrd1	0.167280027	0.167280027	0.167280027	0.167280027	0.167280027	0.167280027	0.167280027	0.167280027	439.4446303	136.3332218	0.167280027	0.167280027	0.167280027	0.167280027	0.167280027	0.334560054	0.167280027	0.167280027	0.167280027	0.167280027	16.39344262	0.167280027	0.167280027	0.167280027	0.50184008	117.0960187	0.167280027	0.167280027	0.167280027	0.334560054	0.167280027	0.167280027	0.167280027	0.167280027	0.167280027	0.167280027	9.534961526	0.167280027	0.167280027	0.50184008	0.167280027	0.167280027	0.167280027	377.5510204	0.167280027	0.167280027	0.167280027	0.167280027	0.167280027	0.167280027	0.167280027	0.167280027	0.167280027	1.840080294	0.167280027	127.8019404	0.167280027	72.09769154	0.167280027	0.167280027	0.167280027	0.167280027	3.345600535	3.680160589	80.6289729	0.167280027	35.46336567	0.167280027	0.167280027	4.182000669	0.167280027	10.70592171	0.167280027	0.167280027	0.167280027	0.167280027	0.167280027	0.167280027	0.167280027	0.167280027	0.167280027	0.167280027	0.167280027	0.167280027	0.167280027	15.22248244	0.167280027	0.167280027	0.167280027	0.167280027	237.8721981	54.53328873	0.167280027	0.167280027	0.167280027	0.167280027	51.18768819	0.167280027	0.167280027	0.167280027	0.167280027	16.2261626	175.309468	0.167280027	0.167280027	0.167280027	0.167280027	5.520240883	0.167280027	0.167280027	0.167280027	0.167280027	0.167280027	0.167280027	0.167280027	0.167280027	0.167280027	75.10873202	0.167280027	2.007360321	0.167280027	0.167280027	0.167280027	0.167280027	0.167280027	0.167280027	0.167280027	0.167280027	0.167280027	0.167280027	0.167280027	0.167280027	0.167280027	0.167280027	0.167280027	0.167280027	0.167280027	0.167280027	0.167280027	0.836400134	49.51488792	0.167280027	0.334560054	0.167280027	1.003680161	0.167280027	0.167280027	2.174640348	1316.159251	0.167280027	0.167280027	67.91569087	265.4734025	0.167280027	0.167280027	0.167280027	0.50184008	0.167280027	0.167280027	0.167280027	0.167280027	10.03680161	0.167280027	0.167280027	0.167280027	0.167280027	2.174640348	0.167280027	0.167280027	2654.232185	0.167280027	0.167280027	0.167280027	0.167280027	0.167280027	0.167280027	1.672800268	0.167280027	0.167280027	0.167280027	4.182000669	24.75744396	0.167280027	0.167280027	0.167280027	0.167280027	0.167280027	3.847440616	0.167280027	0.167280027	0.167280027	1.840080294	0.167280027	0.167280027	0.334560054	0.167280027	0.167280027	0.167280027	0.167280027
ENSMUSG00000048874	Phf3	0.070387837	0.070387837	0.351939185	0.070387837	0.070387837	0.070387837	0.070387837	0.070387837	23.86147674	0.070387837	6.686844513	41.03610896	42.58464137	0.351939185	17.3154079	0.070387837	0.070387837	8.16498909	0.070387837	3.800943197	0.070387837	0.070387837	0.070387837	155.2051805	0.070387837	0.070387837	0.070387837	0.070387837	4.43443373	64.75681002	106.637573	34.56042796	0.070387837	1.196593229	0.070387837	0.070387837	0.070387837	0.070387837	0.140775674	30.2667699	0.070387837	0.070387837	0.070387837	0.070387837	0.070387837	0.070387837	0.351939185	76.5115788	0.070387837	7.531498557	0.070387837	0.211163511	0.070387837	0.140775674	0.281551348	0.351939185	23.29837404	225.381854	0.070387837	0.070387837	0.070387837	0.915041881	5.842190469	0.070387837	187.0908707	0.844654044	0.070387837	0.070387837	4.012106708	6.194129654	0.070387837	0.070387837	2.393186457	5.349475611	0.422327022	321.4612515	9.854297177	0.070387837	0.070387837	0.211163511	1.126205392	4.504821567	0.774266207	72.49947209	0.070387837	106.0744703	0.070387837	219.3988879	0.140775674	0.070387837	0.070387837	0.915041881	4.645597241	1.689308088	48.42683184	63.98254382	6.405293165	0.070387837	0.070387837	0.070387837	197.3674949	0.070387837	0.070387837	0.070387837	0.070387837	6.968395861	0.070387837	0.070387837	0.070387837	0.070387837	0.070387837	0.140775674	207.5033434	65.60146407	0.070387837	4.856760752	0.070387837	45.25937918	0.563102696	0.422327022	0.070387837	0.070387837	0.281551348	0.070387837	0.070387837	0.070387837	0.070387837	0.140775674	0.140775674	47.0190751	0.422327022	339.5509256	0.070387837	114.0986837	18.01928627	76.08925178	0.985429718	0.070387837	0.070387837	0.070387837	1078.834377	0.140775674	41.81037517	0.070387837	4.786372915	44.41472514	0.070387837	0.070387837	43.28851974	0.070387837	0.070387837	4.645597241	2.111635109	363.8347294	3.308228338	3.097064827	3.941718871	0.070387837	0.070387837	0.070387837	1.618920251	4.856760752	3.519391849	645.3860773	9.57274583	0.915041881	0.070387837	0.070387837	0.140775674	0.070387837	0.070387837	0.070387837	0.070387837	0.070387837	0.070387837	0.070387837	120.3632012	0.070387837	0.070387837	78.06011121	0.070387837	0.070387837	1.759695925	73.48490181	37.16477793	0.070387837	1.196593229	2.533962131	0.070387837	0.070387837	0.070387837	12.31787147	0.070387837	138.8752024	93.19349616	0.070387837	0.070387837	0.070387837	5.701414796
ENSMUSG00000026064	Ptp4a1	0.173310225	0.173310225	0.173310225	0.173310225	0.173310225	0.173310225	0.173310225	6.239168111	207.9722704	0.173310225	0.173310225	7.625649913	206.0658579	254.2461005	0.173310225	0.519930676	0.173310225	0.173310225	0.173310225	0.173310225	0.173310225	0.173310225	0.173310225	0.173310225	0.173310225	0.173310225	0.173310225	0.173310225	0.173310225	0.173310225	0.173310225	0.173310225	0.173310225	0.173310225	180.762565	0.173310225	0.173310225	6.065857886	0.173310225	0.173310225	0.346620451	0.173310225	245.9272097	0.173310225	0.173310225	0.173310225	0.173310225	9.878682842	0.173310225	0.173310225	0.173310225	0.173310225	0.173310225	0.173310225	0.173310225	0.173310225	0.346620451	0.173310225	2.079722704	57.71230503	0.173310225	0.173310225	17.33102253	0.173310225	0.173310225	0.346620451	0.173310225	0.173310225	0.173310225	70.36395147	0.173310225	0.173310225	0.173310225	0.173310225	0.173310225	1.386481802	0.173310225	0.173310225	0.173310225	0.173310225	0.173310225	0.173310225	0.173310225	0.173310225	0.173310225	0.346620451	87.694974	0.519930676	336.3951473	0.173310225	1.733102253	0.173310225	0.173310225	0.173310225	0.173310225	10.91854419	0.173310225	0.173310225	0.173310225	0.173310225	0.173310225	0.173310225	0.866551127	622.0103986	0.173310225	0.173310225	0.173310225	169.4974003	0.173310225	0.173310225	0.173310225	58.75216638	0.173310225	0.173310225	0.173310225	261.3518198	8.145580589	101.2131716	0.173310225	6.585788562	0.173310225	670.7105719	7.105719237	0.346620451	0.693240901	0.519930676	170.017331	75.73656846	0.173310225	0.173310225	63.25823224	0.173310225	396.7071057	0.519930676	0.346620451	0.173310225	0.173310225	4.332755633	0.346620451	0.173310225	0.173310225	1.559792028	0.173310225	237.2616984	2.079722704	0.173310225	0.173310225	0.173310225	0.173310225	0.173310225	0.173310225	0.173310225	0.173310225	0.173310225	0.173310225	4.679376083	0.173310225	0.173310225	0.173310225	0.173310225	0.173310225	0.173310225	0.173310225	1008.145581	0.173310225	225.8232236	0.173310225	311.4384749	0.173310225	0.173310225	0.173310225	0.173310225	0.173310225	0.346620451	0.173310225	9.358752166	0.173310225	0.173310225	5.199306759	0.173310225	0.173310225	0.173310225	0.173310225	36.91507799	75.73656846	0.173310225	0.173310225	0.173310225	1.213171577	0.173310225	0.173310225	0.173310225	0.173310225	0.173310225	0.173310225	0.173310225	0.173310225	0.173310225	165.8578856
ENSMUSG00000026134	Prim2	83.47329526	0.167954316	36.44608666	0.167954316	49.54652335	0.167954316	0.167954316	55.59287874	736.1437689	0.167954316	0.167954316	33.92677192	25.19314746	0.167954316	0.335908633	75.91535102	0.167954316	0.167954316	0.167954316	0.167954316	0.167954316	0.167954316	0.167954316	0.167954316	0.167954316	0.167954316	1.511588848	8.397715821	4.030903594	0.167954316	13.94020826	0.167954316	0.167954316	0.167954316	0.167954316	0.167954316	0.167954316	0.167954316	89.01578771	92.54282835	0.167954316	0.167954316	31.57541149	145.952301	0.167954316	0.167954316	23.84951293	0.671817266	128.3170977	0.167954316	0.167954316	0.167954316	212.6301646	49.54652335	58.95196507	108.834397	53.91333557	0.167954316	0.167954316	0.167954316	2.015451797	0.167954316	83.30534095	0.167954316	0.167954316	67.5176352	232.9526369	0.167954316	0.167954316	34.59858918	17.46724891	0.167954316	0.167954316	0.167954316	0.167954316	44.50789385	8.397715821	0.167954316	125.6298287	0.167954316	1.847497481	0.167954316	0.167954316	0.167954316	0.167954316	0.167954316	0.167954316	1145.448438	72.72421901	471.7836748	0.167954316	0.167954316	18.81088344	0.167954316	103.9637219	0.167954316	0.167954316	103.7957676	0.167954316	212.294256	6.718172657	0.167954316	176.6879409	93.38259993	343.97044	0.167954316	0.167954316	0.167954316	0.167954316	216.4931139	8.565670138	0.167954316	124.7900571	78.43466577	0.167954316	249.0762513	0.167954316	44.0040309	109.5062143	136.2109506	0.167954316	1289.88915	0.167954316	325.4954652	184.9177024	0.167954316	0.167954316	254.4507894	0.167954316	335.7406785	0.167954316	144.1048035	0.167954316	0.167954316	0.167954316	0.167954316	2.015451797	706.0799463	0.167954316	0.167954316	2236.479678	9.069533087	128.8209607	0.167954316	9.573396036	0.167954316	3.023177696	438.8646288	0.167954316	0.335908633	0.167954316	0.167954316	0.167954316	426.4360094	24.01746725	0.167954316	0.167954316	0.167954316	205.2401747	0.167954316	0.167954316	0.335908633	0.167954316	44.17198522	3799.294592	0.167954316	0.167954316	0.167954316	12.42861942	0.167954316	217.8367484	0.167954316	0.167954316	0.167954316	0.167954316	0.167954316	2375.209943	0.167954316	15.11588848	0.167954316	0.167954316	0.167954316	0.167954316	0.167954316	0.167954316	269.2307692	704.7363117	0.167954316	0.167954316	0.167954316	116.0564327	0.167954316	0.167954316	190.9640578	0.167954316	207.4235808	0.167954316	0.167954316	0.167954316
ENSMUSG00000004768	Rab23	0.120569086	0.120569086	0.241138172	8.078128768	0.120569086	0.843983603	0.120569086	0.120569086	0.120569086	0.120569086	0.120569086	30.86568604	120.2073788	0.120569086	0.120569086	0.120569086	0.120569086	0.120569086	0.120569086	0.120569086	317.0966964	0.120569086	0.120569086	0.120569086	0.120569086	0.120569086	0.120569086	0.120569086	192.9105377	0.120569086	0.60284543	0.120569086	121.0513624	0.120569086	0.120569086	0.120569086	0.120569086	0.120569086	146.6120087	0.120569086	2.290812636	0.120569086	0.120569086	0.120569086	0.120569086	1282.975645	29.90113335	0.120569086	0.120569086	0.120569086	124.3067278	0.120569086	0.120569086	0.120569086	0.241138172	13.8654449	0.241138172	5.305039788	0.120569086	0.120569086	0.120569086	0.120569086	342.0544972	0.120569086	0.361707258	0.120569086	0.120569086	99.22835785	0.120569086	0.120569086	0.120569086	0.120569086	0.120569086	0.120569086	0.120569086	0.120569086	0.120569086	0.60284543	0.120569086	0.120569086	0.120569086	0.120569086	0.120569086	0.120569086	0.241138172	459.0065107	0.120569086	13.0214613	0.120569086	0.120569086	2.049674463	0.120569086	0.120569086	0.120569086	0.120569086	0.120569086	0.120569086	0.120569086	0.241138172	58.59657584	219.5563058	0.120569086	0.120569086	0.120569086	20.13503738	0.120569086	0.120569086	15.55341211	0.120569086	0.120569086	0.120569086	0.120569086	10.85121775	0.120569086	0.120569086	0.120569086	0.120569086	0.120569086	1.929105377	0.120569086	0.120569086	113.9377864	5.666747046	0.120569086	5.425608874	44.12828551	0.723414517	0.120569086	0.120569086	0.120569086	0.120569086	0.120569086	0.120569086	0.723414517	0.120569086	0.120569086	0.120569086	0.120569086	0.120569086	324.6925488	0.120569086	0.120569086	0.120569086	0.120569086	0.120569086	0.120569086	0.120569086	0.60284543	0.120569086	0.241138172	0.120569086	0.120569086	0.120569086	0.120569086	0.120569086	0.120569086	0.120569086	0.120569086	0.120569086	0.120569086	0.120569086	0.120569086	3164.576803	0.120569086	140.8246925	0.120569086	0.120569086	0.120569086	0.241138172	0.120569086	0.120569086	0.120569086	0.120569086	0.120569086	0.120569086	0.120569086	1.446829033	2.290812636	0.120569086	0.120569086	0.120569086	0.120569086	0.120569086	0.120569086	5.425608874	0.120569086	24.95780082	0.120569086	0.120569086	1.808536291	146.4914396	0.120569086	0.120569086	0.120569086	0.120569086	0.120569086	0.120569086	0.120569086	0.120569086
ENSMUSG00000042215	Bag2	0.341180484	0.341180484	0.341180484	0.341180484	0.341180484	0.341180484	0.341180484	0.341180484	0.341180484	0.341180484	0.341180484	0.341180484	0.341180484	0.341180484	0.341180484	736.2674855	0.341180484	0.341180484	0.341180484	0.341180484	0.341180484	0.341180484	0.341180484	112.9307404	0.341180484	379.3926987	0.341180484	0.341180484	36.16513135	65.50665302	0.341180484	0.341180484	123.8485159	0.341180484	0.341180484	0.341180484	0.341180484	837.9392699	0.341180484	3.07062436	0.341180484	0.341180484	0.341180484	0.341180484	0.341180484	0.341180484	0.341180484	0.341180484	0.341180484	247.0146708	212.8966223	0.341180484	0.341180484	0.341180484	0.341180484	0.341180484	0.341180484	61.75366769	0.341180484	0.341180484	0.341180484	0.341180484	37.52985329	0.341180484	0.341180484	0.341180484	3037.529853	0.341180484	0.341180484	0.341180484	0.341180484	661.8901399	0.341180484	0.341180484	0.341180484	0.341180484	0.341180484	6.82360969	0.341180484	0.341180484	0.341180484	0.341180484	1534.971	0.341180484	0.341180484	0.341180484	0.341180484	2.729443876	0.341180484	124.1896963	0.341180484	0.341180484	0.341180484	0.341180484	0.341180484	1230.296827	0.341180484	0.341180484	0.682360969	0.341180484	19.44728762	0.341180484	0.341180484	1960.764244	0.341180484	0.341180484	0.341180484	13.30603889	0.341180484	517.9119754	0.341180484	0.341180484	0.341180484	751.9617878	1379.051518	0.341180484	0.341180484	0.341180484	0.341180484	0.341180484	91.43636984	0.341180484	0.341180484	0.341180484	0.341180484	0.341180484	0.341180484	0.341180484	0.341180484	0.341180484	0.341180484	0.341180484	0.341180484	0.341180484	0.341180484	0.341180484	0.341180484	0.341180484	0.341180484	43.67110201	0.341180484	0.341180484	0.341180484	0.341180484	451.7229614	0.341180484	0.341180484	0.341180484	0.341180484	72.67144319	0.341180484	0.341180484	0.341180484	80.85977482	0.341180484	0.341180484	0.341180484	0.341180484	0.341180484	0.341180484	0.341180484	0.341180484	0.341180484	0.341180484	595.7011259	0.341180484	0.341180484	0.341180484	0.341180484	0.341180484	0.341180484	0.341180484	0.341180484	0.341180484	0.341180484	0.341180484	0.341180484	0.341180484	0.341180484	0.341180484	0.341180484	0.341180484	0.341180484	0.341180484	184.2374616	0.341180484	0.341180484	0.341180484	0.341180484	0.341180484	0.341180484	0.341180484	0.341180484	0.341180484	0.341180484	0.341180484	0.341180484	0.341180484	0.341180484
ENSMUSG00000042197	Zfp451	0.693699943	0.063063631	251.6238885	57.70322255	0.063063631	0.063063631	0.063063631	0.126127262	1.765781674	0.063063631	220.596582	3.783817872	0.063063631	147.568897	13.30642618	42.06344201	0.063063631	0.063063631	0.063063631	0.50450905	8.955035631	0.063063631	0.063063631	0.063063631	46.41483257	0.063063631	0.063063631	0.063063631	80.91063883	149.7130605	0.063063631	0.063063631	0.063063631	0.063063631	0.063063631	0.315318156	51.27073217	0.063063631	9.207290156	117.6136722	0.063063631	0.063063631	0.063063631	9.333417418	0.063063631	251.1193795	106.3883458	34.30661537	0.063063631	0.063063631	0.063063631	0.063063631	0.063063631	121.0191083	0.063063631	0.063063631	6.180235858	1.639654411	0.063063631	125.3704988	0.063063631	33.10840638	121.0191083	0.063063631	4.225263291	0.126127262	16.83798953	1.261272624	0.063063631	0.063063631	421.1389292	0.063063631	0.063063631	3.720754241	76.81150281	1.828845305	55.24374093	0.063063631	0.693699943	0.063063631	164.154632	0.063063631	0.063063631	43.13552374	0.063063631	431.0399193	0.063063631	0.063063631	0.063063631	0.063063631	8.135208425	0.063063631	15.89203506	0.063063631	46.79321435	0.063063631	0.063063631	0.063063631	0.063063631	0.063063631	19.48666204	0.063063631	3.405436085	4.477517815	3.027054298	0.063063631	0.063063631	0.063063631	0.063063631	0.063063631	2.333354355	42.69407833	67.47808539	121.3344264	0.063063631	0.126127262	0.063063631	7.126190326	0.063063631	298.7954846	0.063063631	4.477517815	50.26171407	225.0110361	0.063063631	0.063063631	292.741376	0.252254525	0.063063631	152.9923693	0.063063631	0.063063631	381.4088415	0.063063631	65.46004919	0.063063631	2.144163461	44.01841458	929.5579239	0.063063631	13.30642618	0.063063631	4.540581447	0.063063631	0.063063631	0.063063631	5.23428139	0.063063631	1.639654411	150.9743331	7.000063064	2.900927035	0.882890837	8.576653844	0.063063631	0.063063631	1.513527149	5.360408652	0.063063631	0.063063631	0.50450905	8.072144794	12.80191713	0.063063631	105.4423914	1.07208173	17.40556221	0.441445418	0.063063631	238.885035	0.945954468	0.567572681	107.0189822	0.063063631	32.16245191	0.063063631	211.2001009	452.8599357	0.063063631	0.063063631	0.063063631	0.063063631	0.063063631	0.063063631	0.063063631	0.063063631	0.756763574	0.252254525	0.063063631	262.9122785	0.063063631	851.2959576	0.063063631	0.063063631	0.063063631	3.65769061	1.513527149	0.063063631	8.198272057
ENSMUSG00000026131	Dst	0.09380863	0.09380863	0.281425891	0.09380863	2.626641651	0.09380863	0.09380863	1.500938086	2.532833021	0.09380863	0.09380863	0.09380863	3.189493433	0.09380863	4.971857411	4.502814259	0.281425891	0.09380863	69.41838649	0.09380863	0.09380863	0.09380863	0.09380863	9.756097561	3.752345216	15.10318949	0.09380863	0.09380863	1.407129456	0.09380863	0.656660413	0.750469043	2.908067542	0.281425891	0.09380863	0.09380863	0.09380863	0.09380863	0.09380863	0.09380863	0.187617261	0.187617261	0.09380863	0.09380863	0.09380863	2.157598499	0.09380863	13.50844278	0.938086304	0.09380863	0.09380863	1.688555347	104.2213884	0.09380863	0.09380863	0.09380863	0.09380863	0.09380863	0.09380863	5.534709193	7.410881801	6.754221388	0.09380863	0.281425891	0.281425891	0.09380863	2.626641651	0.09380863	0.09380863	7.03564728	0.09380863	17.26078799	5.816135084	0.09380863	49.0619137	0.09380863	54.315197	0.09380863	1.031894934	0.469043152	0.09380863	3.001876173	0.09380863	0.09380863	0.09380863	1.969981238	0.09380863	42.21388368	0.09380863	6.754221388	54.22138837	0.09380863	0.09380863	0.09380863	0.09380863	0.09380863	113.69606	0.09380863	108.1613508	14.35272045	0.09380863	7.03564728	0.281425891	43.80863039	0.656660413	0.09380863	1.125703565	0.09380863	10.13133208	0.09380863	0.09380863	0.09380863	0.469043152	0.09380863	0.09380863	0.187617261	0.09380863	0.09380863	0.09380863	2.063789869	0.375234522	0.09380863	0.09380863	0.09380863	0.09380863	7.504690432	0.09380863	9.47467167	0.09380863	0.469043152	0.09380863	10.60037523	0.09380863	8.067542214	5.440900563	17.91744841	0.375234522	20.0750469	0.09380863	414.0712946	0.09380863	16.88555347	18.94934334	0.09380863	45.30956848	0.09380863	0.09380863	0.09380863	0.09380863	0.09380863	0.09380863	0.09380863	0.09380863	1.876172608	0.750469043	9.756097561	57.31707317	0.09380863	0.09380863	0.09380863	0.09380863	0.09380863	0.09380863	0.09380863	0.09380863	10.31894934	0.09380863	0.09380863	0.09380863	0.09380863	36.21013133	0.09380863	0.844277674	0.09380863	0.09380863	0.09380863	0.09380863	0.09380863	0.375234522	1.594746717	0.09380863	0.09380863	0.09380863	0.09380863	0.09380863	0.09380863	0.09380863	0.09380863	0.09380863	68.1988743	0.09380863	0.09380863	0.09380863	0.09380863	0.09380863	0.09380863	0.09380863	1.969981238	0.09380863
ENSMUSG00000042111	Ccdc115	0.419111484	0.419111484	0.419111484	0.419111484	0.419111484	0.419111484	1.257334451	113.9983236	0.419111484	0.419111484	0.419111484	0.419111484	0.419111484	0.419111484	0.419111484	0.419111484	0.419111484	0.419111484	0.419111484	0.419111484	0.419111484	0.419111484	0.419111484	0.419111484	0.419111484	0.419111484	0.419111484	0.419111484	0.419111484	45.68315172	0.419111484	0.419111484	0.419111484	0.419111484	19.27912825	0.419111484	4.61022632	0.419111484	11.31601006	0.419111484	0.419111484	0.419111484	0.419111484	0.419111484	0.419111484	0.419111484	3.352891869	0.419111484	0.419111484	0.419111484	0.419111484	0.419111484	0.419111484	0.419111484	0.419111484	0.419111484	0.419111484	0.419111484	0.419111484	0.419111484	0.419111484	0.419111484	0.419111484	0.419111484	0.419111484	0.419111484	0.419111484	0.419111484	0.419111484	0.419111484	12.15423303	0.419111484	36.46269908	8.382229673	162.1961442	0.419111484	0.419111484	0.419111484	0.419111484	0.419111484	0.419111484	0.419111484	0.419111484	0.419111484	1.257334451	0.419111484	0.419111484	0.419111484	0.419111484	2.095557418	0.419111484	0.419111484	0.419111484	0.419111484	142.078793	110.2263202	0.419111484	0.419111484	146.6890193	0.419111484	0.419111484	0.419111484	12.99245599	0.419111484	0.419111484	0.419111484	0.419111484	0.419111484	0.419111484	0.419111484	0.419111484	0.419111484	0.419111484	34.78625314	0.419111484	0.419111484	0.419111484	0.419111484	5.867560771	0.419111484	0.419111484	0.419111484	18.44090528	0.419111484	0.419111484	12.15423303	0.419111484	0.419111484	0.419111484	0.419111484	0.419111484	0.419111484	22.63202012	0.419111484	0.419111484	0.419111484	0.419111484	0.419111484	0.419111484	295.0544845	0.419111484	122.7996647	0.419111484	0.419111484	0.419111484	0.419111484	0.419111484	0.419111484	0.419111484	0.419111484	0.419111484	0.419111484	0.419111484	0.419111484	0.419111484	0.419111484	60.35205365	0.419111484	0.419111484	0.419111484	0.419111484	0.419111484	3.352891869	0.419111484	41.49203688	0.419111484	0.419111484	0.419111484	0.419111484	0.419111484	0.419111484	0.419111484	0.419111484	0.419111484	0.419111484	0.419111484	389.3545683	326.4878458	0.419111484	0.419111484	10.47778709	0.419111484	42.74937133	0.419111484	0.419111484	0.419111484	2.933780386	0.419111484	0.419111484	0.419111484	0.419111484	0.419111484	0.419111484	0.419111484	0.419111484	14.24979044	0.419111484	0.419111484	0.419111484
ENSMUSG00000026127	Imp4	0.119746138	0.119746138	2.514668902	0.119746138	0.598730691	0.119746138	20.95557418	0.119746138	0.119746138	0.119746138	0.119746138	0.119746138	0.119746138	0.119746138	0.119746138	2.514668902	77.23625913	0.119746138	280.0862172	0.119746138	0.119746138	194.946713	0.119746138	0.119746138	0.119746138	0.119746138	19.51862052	0.119746138	15.32750569	300.3233146	476.9488684	0.119746138	162.4955095	0.239492276	0.598730691	0.119746138	0.119746138	130.1640522	0.119746138	0.119746138	0.119746138	0.119746138	0.119746138	0.119746138	0.119746138	413.6031613	119.3868998	0.119746138	0.119746138	5.508322357	0.119746138	0.119746138	0.119746138	355.0472997	0.119746138	0.119746138	0.119746138	0.119746138	0.119746138	0.119746138	0.119746138	0.119746138	15.08801341	152.1973416	922.5242486	0.119746138	1022.63202	0.119746138	0.119746138	0.119746138	0.119746138	0.119746138	0.119746138	0.119746138	0.119746138	16.16572866	0.119746138	0.119746138	0.119746138	1424.979044	10.89689858	0.119746138	0.119746138	41.43216381	26.94288109	360.3161298	0.119746138	0.119746138	0.359238415	0.119746138	44.54556341	0.119746138	552.5086816	0.119746138	22.03328943	0.119746138	0.119746138	0.119746138	1051.969824	58.67560771	137.1093282	0.119746138	2.63441504	322.2368579	0.119746138	0.119746138	0.119746138	314.2138666	0.119746138	0.119746138	0.119746138	0.119746138	2.993653455	0.119746138	0.119746138	0.119746138	0.119746138	0.119746138	0.119746138	31.25374207	188.1211831	0.119746138	0.119746138	0.119746138	786.2531433	0.119746138	0.119746138	0.119746138	0.119746138	0.119746138	0.119746138	0.119746138	526.883008	183.0918453	0.119746138	0.119746138	0.119746138	42.74937133	0.239492276	0.119746138	156.5082026	315.1718357	0.119746138	0.119746138	0.119746138	0.119746138	12.81283679	0.119746138	0.119746138	0.119746138	0.119746138	0.119746138	0.119746138	0.239492276	0.119746138	0.119746138	11.6153754	0.119746138	0.119746138	0.119746138	0.598730691	0.119746138	0.119746138	7.184768291	0.119746138	0.119746138	0.119746138	0.119746138	0.119746138	2049.814393	0.119746138	0.119746138	0.119746138	0.119746138	0.119746138	0.119746138	1038.917495	1.197461382	2.754161178	1.796192073	0.119746138	0.119746138	14.728775	0.119746138	11.85486768	1488.085259	4.670099389	0.119746138	0.119746138	0.119746138	0.119746138	2.63441504	0.119746138	0.119746138	0.359238415	0.119746138	0.119746138	0.119746138	141.7794276
ENSMUSG00000037503	Fam168b	0.196116886	0.784467543	0.196116886	19.2194548	2.353402628	0.392233771	10.9825456	3.530103942	0.588350657	214.1596391	3.137870171	0.392233771	0.196116886	0.196116886	15.1010002	0.196116886	0.196116886	0.196116886	0.196116886	2.941753285	60.2078839	631.1041381	0.196116886	0.196116886	20.59227299	0.196116886	1.3728182	0.196116886	0.196116886	0.196116886	0.196116886	0.392233771	4.51068837	9.217493626	2.157285742	0.196116886	341.0472642	0.588350657	0.196116886	0.980584428	331.6336537	0.196116886	0.196116886	0.392233771	0.196116886	1580.898215	505.3932144	0.784467543	9.413610512	0.588350657	41.77289665	0.196116886	0.196116886	0.784467543	0.196116886	568.9350853	0.196116886	0.196116886	0.196116886	0.196116886	0.196116886	2.549519514	0.784467543	0.196116886	10.19807805	1.568935085	7.25632477	0.196116886	0.196116886	673.4653854	0.196116886	1.961168857	0.980584428	1.176701314	0.196116886	5.295155913	0.196116886	35.10492253	0.196116886	1.765051971	2.941753285	20.98450677	0.980584428	81.19239066	0.196116886	1.961168857	1.176701314	0.196116886	11.37477937	0.196116886	1.3728182	0.196116886	16.4738184	255.540302	1092.56717	2.353402628	1.176701314	2.157285742	1.765051971	3.922337713	996.4698961	0.196116886	3.726220828	1.568935085	673.6615023	0.196116886	0.196116886	40.40007845	0.196116886	3.137870171	0.196116886	2.353402628	0.784467543	0.196116886	0.196116886	6.667974113	0.980584428	869.582271	1.961168857	1.568935085	0.196116886	0.196116886	0.196116886	0.196116886	0.196116886	0.196116886	0.392233771	0.196116886	1.765051971	135.7128849	1.3728182	0.392233771	2393.998823	1058.442832	0.588350657	0.588350657	345.1657188	0.784467543	0.196116886	2298.293783	2646.989606	2524.808786	9.413610512	2.549519514	3.333987056	26.47577956	2.353402628	3.726220828	1.568935085	543.2437733	2.157285742	9.021376741	7.844675427	0.392233771	0.196116886	0.196116886	9.413610512	0.196116886	0.196116886	0.196116886	1.176701314	59.42341636	1.568935085	414.5910963	1635.222593	69.22926064	70.99431261	6.275740341	0.196116886	1902.922142	0.196116886	1088.448715	59.81565013	0.196116886	1.961168857	0.196116886	38.04667582	2053.343793	0.196116886	0.196116886	58.24671504	0.588350657	0.196116886	9.609727398	0.980584428	0.196116886	969.4057658	0.196116886	1.568935085	8320.258874	0.784467543	0.980584428	0.196116886	2374.975485	0.196116886	24.31849382	1.765051971	0.196116886	3.530103942
ENSMUSG00000037470	Uggt1	0.077561467	0.077561467	58.24866206	65.77212441	62.20429691	0.077561467	0.077561467	0.077561467	0.232684402	0.077561467	161.7156597	0.93073761	0.077561467	1.240983479	0.077561467	0.077561467	0.387807337	0.077561467	0.077561467	0.077561467	0.93073761	0.077561467	0.077561467	0.077561467	0.387807337	0.077561467	0.077561467	0.077561467	0.077561467	0.077561467	0.077561467	0.077561467	0.077561467	123.1676103	21.63964942	0.077561467	0.077561467	12.40983479	66.93554642	0.232684402	128.1315442	0.62049174	0.077561467	0.077561467	1.939036687	0.077561467	157.8375863	2.714651361	0.077561467	0.775614675	0.077561467	0.232684402	0.077561467	190.5685256	0.077561467	0.698053207	0.077561467	0.077561467	0.077561467	0.077561467	0.077561467	0.077561467	0.077561467	0.077561467	0.077561467	0.077561467	0.077561467	0.077561467	0.077561467	0.077561467	207.1666796	0.077561467	0.232684402	80.12099589	0.077561467	97.88257194	0.077561467	0.077561467	0.077561467	0.077561467	40.02171721	0.077561467	0.077561467	0.077561467	0.077561467	83.99906926	0.077561467	0.077561467	19.080121	0.077561467	0.077561467	0.077561467	0.077561467	1.939036687	108.7411774	0.077561467	0.077561467	0.077561467	0.077561467	0.077561467	11.94446599	0.077561467	0.077561467	0.077561467	60.96331343	0.077561467	0.077561467	0.077561467	0.077561467	0.077561467	0.077561467	0.077561467	0.077561467	0.077561467	0.077561467	0.077561467	772.5122159	46.45931901	2.249282556	8.919568758	44.13247499	0.077561467	0.077561467	0.155122935	0.077561467	0.077561467	0.077561467	0.077561467	0.077561467	0.077561467	0.077561467	0.077561467	268.2075545	0.155122935	2.094159622	0.077561467	104.3201737	0.077561467	0.155122935	0.077561467	2.326844024	0.077561467	0.077561467	0.077561467	20.47622741	0.077561467	0.077561467	0.077561467	55.68913364	1.163422012	0.077561467	0.077561467	178.6240596	0.077561467	0.077561467	0.077561467	0.077561467	0.077561467	0.077561467	0.077561467	0.077561467	0.31024587	1.085860544	0.077561467	0.232684402	0.077561467	0.077561467	1.473667882	0.077561467	0.155122935	0.077561467	0.077561467	465.9117351	0.077561467	0.077561467	0.077561467	387.7297758	2.947335764	0.077561467	235.1663693	72.90777942	0.077561467	0.077561467	0.077561467	0.62049174	31.72264019	0.077561467	0.077561467	0.077561467	0.077561467	0.077561467	0.077561467	3.567827503	1125.494454	15.04692469	0.077561467	0.077561467	0.077561467	2194.446599
ENSMUSG00000037447	Arid5a	0.239139099	0.079713033	0.478278198	0.079713033	0.159426066	0.159426066	0.239139099	0.079713033	0.079713033	0.079713033	0.159426066	0.159426066	0.079713033	0.079713033	0.079713033	0.159426066	0.079713033	0.159426066	0.079713033	0.159426066	0.079713033	0.079713033	0.079713033	0.079713033	0.318852132	0.398565165	0.079713033	0.079713033	0.159426066	0.159426066	31.24750897	0.079713033	0.079713033	0.079713033	0.079713033	0.159426066	0.079713033	0.956556397	0.079713033	0.079713033	0.079713033	0.079713033	0.079713033	0.079713033	0.079713033	0.079713033	0.079713033	0.079713033	0.159426066	0.079713033	0.079713033	0.079713033	0.159426066	0.398565165	0.079713033	0.079713033	0.239139099	0.239139099	1.275408529	0.079713033	0.079713033	0.079713033	0.159426066	0.079713033	0.079713033	0.079713033	1.913112794	0.239139099	0.159426066	0.079713033	0.079713033	0.557991232	0.159426066	0.079713033	0.398565165	0.557991232	1.195695496	0.079713033	0.079713033	0.079713033	0.557991232	0.079713033	0.079713033	0.079713033	0.239139099	0.239139099	0.079713033	0.239139099	0.079713033	1.833399761	0.079713033	1.03626943	0.079713033	0.318852132	0.318852132	0.239139099	1.03626943	0.318852132	0.079713033	0.079713033	0.159426066	2.152251893	0.797130331	0.079713033	0.398565165	0.079713033	0.079713033	0.079713033	0.398565165	0.079713033	0.079713033	0.079713033	0.318852132	0.239139099	0.079713033	0.478278198	0.557991232	0.079713033	0.318852132	0.478278198	0.557991232	0.318852132	1.275408529	0.239139099	0.159426066	0.079713033	0.239139099	0.159426066	0.079713033	0.398565165	1.753686728	0.637704265	4.623355919	0.159426066	0.079713033	0.079713033	0.079713033	0.239139099	0.318852132	1.673973695	0.079713033	0.079713033	0.079713033	0.079713033	6.775607812	0.079713033	0.079713033	0.079713033	0.079713033	0.079713033	0.079713033	0.079713033	0.079713033	0.079713033	0.079713033	0.079713033	0.478278198	0.079713033	0.079713033	0.079713033	0.079713033	0.079713033	0.079713033	0.079713033	0.079713033	0.079713033	0.079713033	0.079713033	0.079713033	0.079713033	0.079713033	0.079713033	0.079713033	0.079713033	0.079713033	0.079713033	0.318852132	0.079713033	21.60223196	0.079713033	0.079713033	0.079713033	0.079713033	0.079713033	0.079713033	0.318852132	0.079713033	0.079713033	0.079713033	0.079713033	0.079713033	0.079713033	0.079713033	0.079713033	0.079713033	0.079713033	0.079713033	0.079713033	0.079713033
ENSMUSG00000010453	Kansl3	0.14781966	0.14781966	339.8373984	0.14781966	0.14781966	1.03473762	0.14781966	0.14781966	0.14781966	0.14781966	12.26903178	0.14781966	0.14781966	525.9423503	0.14781966	5.912786401	0.14781966	736.8810052	0.14781966	0.14781966	332.7420547	0.14781966	0.14781966	0.14781966	0.14781966	0.14781966	167.3318551	0.14781966	157.5757576	0.59127864	0.14781966	3.39985218	0.14781966	0.14781966	19.51219512	0.14781966	0.14781966	0.14781966	0.14781966	0.14781966	0.14781966	0.14781966	0.14781966	0.14781966	0.14781966	0.14781966	0.14781966	0.14781966	27.64227642	0.14781966	92.68292683	1.77383592	0.14781966	2.2172949	0.14781966	2.36511456	0.14781966	0.14781966	0.14781966	0.14781966	0.14781966	195.7132299	3.10421286	0.14781966	20.39911308	26.01626016	0.29563932	0.29563932	0.14781966	0.29563932	0.14781966	0.14781966	383.0007391	0.14781966	0.14781966	0.29563932	0.14781966	0.14781966	0.14781966	0.14781966	0.14781966	0.14781966	0.14781966	323.2815965	203.2520325	0.14781966	0.88691796	0.14781966	0.14781966	0.14781966	0.14781966	7.243163341	0.14781966	0.14781966	44.64153732	0.14781966	0.14781966	0.14781966	0.14781966	0.14781966	72.28381375	0.14781966	0.14781966	0.14781966	25.42498152	0.14781966	0.14781966	0.14781966	0.14781966	184.0354767	0.14781966	0.14781966	78.04878049	0.14781966	0.14781966	687.5092387	199.7043607	0.14781966	6.208425721	0.14781966	0.14781966	0.59127864	0.14781966	0.14781966	3.84331116	0.14781966	0.14781966	0.14781966	0.29563932	0.14781966	0.14781966	0.29563932	0.14781966	2.66075388	3.6954915	0.14781966	52.47597931	0.14781966	0.14781966	50.25868441	0.14781966	0.29563932	0.14781966	0.14781966	447.7457502	0.14781966	0.14781966	0.14781966	0.14781966	0.14781966	0.14781966	0.7390983	0.14781966	0.29563932	0.14781966	0.14781966	0.59127864	0.14781966	0.14781966	0.14781966	0.14781966	0.14781966	0.88691796	0.14781966	101.8477458	0.14781966	1.03473762	0.29563932	0.14781966	0.14781966	0.14781966	1.77383592	0.14781966	0.59127864	0.14781966	0.14781966	286.1788618	0.14781966	0.14781966	0.14781966	18.32963784	9.016999261	0.14781966	3.84331116	167.9231338	0.14781966	2.06947524	0.29563932	0.14781966	0.59127864	0.14781966	2.66075388	0.14781966	1.62601626	0.14781966	0.14781966	0.59127864	0.14781966	0.14781966
ENSMUSG00000001143	Lman2l	8.121128699	0.137646249	0.137646249	0.137646249	0.137646249	0.137646249	0.137646249	0.137646249	0.137646249	0.137646249	0.137646249	0.963523744	0.137646249	0.137646249	0.137646249	0.137646249	0.137646249	0.137646249	0.137646249	0.137646249	0.137646249	0.137646249	0.137646249	0.137646249	0.137646249	0.137646249	0.137646249	0.137646249	0.137646249	4.267033723	0.137646249	0.137646249	0.137646249	0.137646249	0.137646249	0.137646249	0.137646249	0.137646249	0.137646249	21.05987612	0.825877495	0.137646249	0.137646249	0.137646249	0.137646249	0.137646249	0.137646249	1.101169993	0.137646249	0.137646249	0.137646249	0.137646249	162.422574	0.137646249	0.137646249	0.137646249	0.137646249	0.137646249	0.137646249	0.137646249	0.963523744	0.137646249	0.137646249	0.137646249	0.137646249	0.137646249	0.137646249	37.16448727	0.137646249	0.275292498	0.137646249	0.137646249	0.275292498	0.137646249	0.137646249	0.137646249	0.137646249	0.137646249	0.137646249	0.137646249	0.137646249	0.137646249	0.137646249	0.825877495	0.137646249	0.137646249	1.65175499	0.137646249	0.137646249	0.137646249	0.137646249	0.137646249	0.137646249	0.137646249	0.137646249	0.137646249	0.137646249	0.137646249	0.137646249	0.137646249	137.6462491	0.137646249	7.98348245	0.137646249	0.137646249	0.137646249	0.137646249	0.137646249	0.137646249	0.137646249	0.137646249	0.137646249	0.137646249	0.137646249	0.137646249	0.137646249	0.137646249	0.137646249	0.137646249	0.137646249	0.137646249	0.137646249	0.137646249	0.137646249	0.137646249	0.137646249	0.137646249	0.137646249	0.137646249	0.137646249	0.137646249	0.137646249	0.137646249	0.137646249	0.137646249	0.137646249	0.137646249	0.137646249	0.137646249	15.4163799	0.137646249	0.137646249	0.137646249	3.991741225	0.137646249	0.137646249	0.137646249	0.137646249	0.137646249	0.137646249	0.137646249	0.137646249	0.963523744	0.137646249	0.137646249	0.137646249	0.137646249	0.137646249	0.137646249	0.137646249	0.137646249	0.137646249	42.25739849	0.550584997	0.137646249	0.137646249	0.275292498	0.825877495	0.137646249	0.137646249	0.137646249	0.137646249	48.31383345	0.137646249	0.137646249	0.137646249	0.137646249	1.376462491	0.137646249	0.137646249	0.137646249	0.137646249	0.137646249	0.137646249	0.137646249	0.137646249	4.404679972	0.137646249	0.137646249	0.275292498	0.137646249	0.137646249	0.137646249	0.137646249	0.137646249	0.137646249	0.137646249	0.137646249	0.137646249
ENSMUSG00000037408	Cnnm4	30.03194888	0.212992545	380.1916933	547.6038339	0.212992545	0.212992545	0.212992545	2008.945687	528.0085197	0.212992545	0.212992545	0.212992545	0.212992545	0.212992545	0.212992545	984.6645367	0.212992545	0.212992545	0.212992545	0.212992545	0.212992545	983.599574	0.212992545	0.212992545	0.212992545	0.212992545	0.212992545	0.212992545	0.212992545	0.212992545	0.212992545	1650.053248	58.78594249	0.212992545	0.212992545	0.212992545	0.212992545	0.212992545	0.212992545	0.212992545	0.425985091	0.212992545	0.212992545	595.314164	0.212992545	0.212992545	149.9467519	53.88711395	0.212992545	0.212992545	0.212992545	0.212992545	0.212992545	12.99254526	0.212992545	797.4440895	0.425985091	0.212992545	0.212992545	0.212992545	0.212992545	0.212992545	995.1011715	0.212992545	550.798722	1318.210863	0.425985091	1649.840256	0.851970181	0.638977636	0.212992545	1148.881789	8.09371672	51.97018104	0.425985091	0.212992545	0.212992545	0.212992545	0.212992545	2027.902023	408.3067093	0.212992545	1.277955272	0.212992545	0.212992545	0.212992545	0.212992545	0.212992545	0.212992545	1408.306709	0.425985091	0.212992545	0.212992545	0.212992545	1378.061768	1395.314164	689.6698616	0.212992545	0.212992545	612.7795527	1766.986155	0.212992545	0.212992545	0.212992545	0.212992545	0.212992545	0.212992545	766.3471778	0.212992545	0.212992545	0.212992545	0.212992545	0.212992545	0.212992545	0.851970181	0.212992545	0.425985091	0.212992545	1292.225772	833.2268371	1.490947817	0.212992545	0.212992545	0.425985091	0.212992545	0.638977636	13.84451544	0.212992545	0.212992545	3636.421725	0.212992545	0.212992545	4823.42918	0.212992545	432.3748669	0.212992545	836.8477103	0.212992545	0.212992545	0.212992545	0.212992545	0.212992545	0.638977636	0.212992545	0.212992545	0.212992545	0.212992545	0.212992545	0.212992545	0.212992545	97.76357827	0.212992545	0.212992545	0.212992545	0.212992545	0.212992545	0.212992545	1.064962726	0.212992545	0.212992545	0.212992545	0.212992545	0.212992545	0.212992545	2.342917998	0.212992545	0.212992545	0.212992545	0.212992545	0.212992545	0.212992545	0.425985091	0.425985091	0.212992545	0.212992545	0.212992545	3.620873269	2.129925453	0.212992545	0.212992545	0.212992545	2.555910543	0.212992545	0.212992545	0.212992545	0.212992545	0.425985091	0.212992545	0.212992545	2.129925453	0.212992545	0.212992545	0.212992545	0.212992545	0.212992545	0.212992545	0.212992545	0.212992545	0.212992545
ENSMUSG00000001138	Cnnm3	0.16236402	0.16236402	0.16236402	0.16236402	0.16236402	0.32472804	0.16236402	73.71326514	0.16236402	277.4801104	0.16236402	0.16236402	0.16236402	1.136548141	91.41094333	0.16236402	0.16236402	0.16236402	0.16236402	0.16236402	0.16236402	0.16236402	0.16236402	0.16236402	2.273096282	0.16236402	0.16236402	0.16236402	274.070466	0.16236402	0.16236402	0.16236402	0.974184121	0.16236402	0.16236402	0.16236402	0.16236402	0.16236402	53.09303458	0.16236402	0.16236402	0.16236402	0.16236402	0.16236402	0.16236402	0.16236402	0.16236402	0.16236402	27.60188342	0.16236402	2.110732262	0.16236402	168.6962169	0.16236402	0.16236402	0.16236402	0.16236402	0.16236402	0.16236402	0.16236402	4.059100503	0.16236402	29.55025166	0.16236402	0.16236402	0.16236402	0.16236402	0.16236402	1.136548141	0.16236402	0.16236402	0.16236402	0.16236402	0.16236402	0.16236402	0.16236402	0.16236402	0.16236402	0.16236402	0.16236402	0.16236402	0.16236402	0.16236402	0.16236402	128.754668	0.16236402	0.16236402	0.16236402	0.16236402	0.16236402	0.16236402	0.16236402	0.16236402	0.16236402	0.16236402	0.16236402	0.16236402	0.16236402	0.16236402	0.16236402	0.16236402	0.16236402	29.38788764	0.16236402	0.16236402	0.16236402	0.16236402	0.974184121	0.16236402	0.16236402	37.83081669	0.16236402	0.32472804	0.16236402	0.16236402	0.16236402	1.136548141	171.2940412	0.16236402	506.2510148	0.16236402	0.16236402	0.16236402	0.16236402	0.16236402	0.16236402	0.16236402	0.16236402	0.16236402	44.97483358	0.16236402	346.3224549	0.16236402	7.306380906	0.16236402	0.16236402	224.7118039	24.192239	0.16236402	0.16236402	8.930021107	0.16236402	0.16236402	0.16236402	0.16236402	0.16236402	0.16236402	0.16236402	0.16236402	0.16236402	0.16236402	0.16236402	0.16236402	0.32472804	0.16236402	0.16236402	0.16236402	0.16236402	0.16236402	0.16236402	0.16236402	0.16236402	0.16236402	0.16236402	1394.869297	0.16236402	0.16236402	0.16236402	0.16236402	0.16236402	0.16236402	0.16236402	0.16236402	0.16236402	0.16236402	0.16236402	0.16236402	0.16236402	0.16236402	0.16236402	0.16236402	0.16236402	0.16236402	2.597824322	0.16236402	1199.220653	0.16236402	0.16236402	0.16236402	0.16236402	0.16236402	0.16236402	2.760188342	2.110732262	3.572008443	22.73096282	0.16236402	0.16236402	256.5351518
ENSMUSG00000067653	Ankrd23	1.689189189	1.689189189	1.689189189	1.689189189	1.689189189	1.689189189	1.689189189	1.689189189	1.689189189	1.689189189	1.689189189	1.689189189	1.689189189	1.689189189	1.689189189	1.689189189	1.689189189	1.689189189	1.689189189	1.689189189	1.689189189	1.689189189	1.689189189	5.067567568	35.47297297	1.689189189	1.689189189	1.689189189	1.689189189	1.689189189	1.689189189	3.378378378	1.689189189	1.689189189	1.689189189	1.689189189	1.689189189	1.689189189	1.689189189	1.689189189	1.689189189	1175.675676	1.689189189	6.756756757	1.689189189	1.689189189	1.689189189	1.689189189	542.2297297	1.689189189	1.689189189	1.689189189	1.689189189	59.12162162	1.689189189	1.689189189	1.689189189	1.689189189	1.689189189	959.4594595	1.689189189	1.689189189	511.8243243	1.689189189	1.689189189	1.689189189	1.689189189	3.378378378	1.689189189	1.689189189	1594.594595	1.689189189	1.689189189	1.689189189	1.689189189	1.689189189	1.689189189	1.689189189	1.689189189	1.689189189	1.689189189	1.689189189	1.689189189	1.689189189	1.689189189	1.689189189	1.689189189	1.689189189	1.689189189	1.689189189	1.689189189	1.689189189	1.689189189	1.689189189	1.689189189	543.9189189	1.689189189	47.2972973	1.689189189	1.689189189	1.689189189	241.5540541	1.689189189	1.689189189	1.689189189	1.689189189	1.689189189	1.689189189	1.689189189	1.689189189	1.689189189	1.689189189	1.689189189	146.9594595	1.689189189	1.689189189	168.9189189	1.689189189	1489.864865	1.689189189	1.689189189	1.689189189	1.689189189	1.689189189	1.689189189	1.689189189	1.689189189	1.689189189	1.689189189	1.689189189	1.689189189	1.689189189	1.689189189	1.689189189	94.59459459	1.689189189	1.689189189	1.689189189	1.689189189	1.689189189	1.689189189	1.689189189	1.689189189	1.689189189	1.689189189	1.689189189	1.689189189	1.689189189	1.689189189	1.689189189	1.689189189	1.689189189	1.689189189	1.689189189	1.689189189	1.689189189	1.689189189	1.689189189	1.689189189	1.689189189	1.689189189	1.689189189	1.689189189	1.689189189	1.689189189	1.689189189	1.689189189	1.689189189	1.689189189	1.689189189	1.689189189	1.689189189	1.689189189	1.689189189	1.689189189	1.689189189	1.689189189	1.689189189	1.689189189	1.689189189	1.689189189	1.689189189	1.689189189	1.689189189	1.689189189	1.689189189	1.689189189	1.689189189	1.689189189	1.689189189	1.689189189	1.689189189	1.689189189	1.689189189	1.689189189	1.689189189	1.689189189	1.689189189	1.689189189
ENSMUSG00000026121	Sema4c	0.233918129	0.233918129	0.233918129	0.233918129	0.233918129	0.233918129	0.233918129	2.339181287	0.467836257	0.233918129	0.233918129	0.233918129	0.233918129	0.233918129	0.233918129	0.233918129	0.233918129	0.233918129	0.233918129	0.233918129	0.233918129	0.233918129	0.233918129	0.233918129	4.210526316	10.99415205	0.233918129	0.233918129	3.040935673	0.233918129	0.233918129	0.233918129	0.233918129	0.233918129	0.233918129	0.233918129	0.233918129	0.233918129	0.233918129	0.467836257	0.233918129	0.233918129	0.233918129	0.233918129	0.233918129	0.233918129	1.637426901	0.233918129	0.233918129	3.742690058	0.233918129	0.233918129	0.233918129	0.233918129	0.233918129	0.233918129	0.233918129	0.233918129	0.233918129	0.233918129	0.233918129	0.233918129	0.233918129	0.233918129	0.233918129	0.233918129	0.467836257	0.233918129	0.233918129	0.233918129	0.233918129	0.233918129	0.233918129	0.701754386	0.467836257	0.233918129	0.233918129	0.233918129	0.233918129	0.233918129	0.233918129	0.233918129	0.233918129	0.233918129	0.233918129	0.233918129	0.233918129	0.233918129	0.233918129	0.233918129	0.233918129	0.233918129	0.233918129	0.233918129	0.467836257	0.233918129	0.233918129	0.467836257	0.233918129	0.233918129	0.233918129	0.233918129	0.233918129	0.233918129	0.233918129	0.233918129	0.233918129	0.233918129	0.233918129	0.233918129	0.233918129	0.233918129	0.233918129	0.233918129	0.233918129	0.233918129	0.467836257	0.233918129	0.467836257	0.467836257	10.29239766	0.233918129	0.233918129	0.233918129	0.233918129	0.701754386	0.233918129	0.467836257	0.701754386	6.549707602	0.233918129	0.233918129	3.274853801	0.233918129	5.614035088	0.233918129	0.233918129	0.233918129	0.233918129	0.233918129	1.637426901	0.233918129	0.233918129	0.233918129	0.233918129	0.233918129	0.233918129	0.233918129	0.233918129	0.233918129	0.233918129	0.233918129	0.233918129	0.233918129	0.233918129	13.56725146	0.467836257	0.233918129	0.233918129	0.233918129	0.233918129	0.233918129	0.233918129	0.233918129	0.233918129	0.233918129	0.233918129	1.403508772	0.233918129	0.233918129	0.233918129	1.871345029	4.678362573	0.233918129	0.233918129	0.233918129	1.403508772	4.444444444	0.233918129	0.233918129	0.233918129	0.233918129	7.485380117	4.444444444	0.233918129	0.233918129	0.233918129	0.233918129	0.233918129	0.233918129	0.233918129	0.233918129	0.233918129	5.614035088	0.233918129	0.233918129	0.233918129	0.233918129	2.105263158
ENSMUSG00000061518	Cox5b	0.643086817	0.643086817	0.643086817	0.643086817	0.643086817	0.643086817	0.643086817	3.215434084	0.643086817	0.643086817	1.286173633	1.286173633	0.643086817	45.01607717	300.3215434	7.073954984	0.643086817	10.93247588	11.5755627	0.643086817	0.643086817	0.643086817	7.717041801	0.643086817	0.643086817	0.643086817	2.572347267	1.286173633	5.144694534	16.07717042	0.643086817	1.286173633	0.643086817	0.643086817	3.215434084	3.8585209	0.643086817	1.92926045	1.286173633	1.286173633	0.643086817	0.643086817	0.643086817	0.643086817	0.643086817	160.7717042	0.643086817	12.21864952	0.643086817	0.643086817	1.286173633	0.643086817	1.286173633	2.572347267	1.92926045	1.92926045	0.643086817	0.643086817	0.643086817	0.643086817	0.643086817	0.643086817	5.78778135	0.643086817	0.643086817	0.643086817	27.65273312	0.643086817	0.643086817	0.643086817	0.643086817	0.643086817	1.92926045	1.92926045	1.286173633	3.215434084	0.643086817	0.643086817	0.643086817	1.92926045	1.286173633	1.286173633	0.643086817	0.643086817	0.643086817	0.643086817	2.572347267	7.717041801	0.643086817	0.643086817	0.643086817	0.643086817	1.286173633	0.643086817	86.81672026	0.643086817	1.286173633	3.8585209	2.572347267	0.643086817	0.643086817	0.643086817	25.08038585	0.643086817	0.643086817	0.643086817	0.643086817	0.643086817	1.286173633	14.14790997	3.8585209	1.286173633	76.52733119	13.50482315	0.643086817	0.643086817	10.93247588	0.643086817	9.003215434	3.8585209	2.572347267	2.572347267	2.572347267	0.643086817	3.8585209	0.643086817	1.286173633	0.643086817	0.643086817	0.643086817	0.643086817	3.8585209	3.215434084	0.643086817	0.643086817	7.073954984	0.643086817	0.643086817	2.572347267	0.643086817	0.643086817	1.286173633	1.92926045	1.92926045	7.717041801	4.501607717	0.643086817	0.643086817	0.643086817	0.643086817	1.286173633	50.80385852	0.643086817	27.65273312	0.643086817	0.643086817	0.643086817	0.643086817	0.643086817	0.643086817	0.643086817	0.643086817	33.44051447	0.643086817	35.36977492	25.08038585	0.643086817	0.643086817	1.286173633	0.643086817	0.643086817	15.4340836	0.643086817	0.643086817	0.643086817	0.643086817	2.572347267	0.643086817	0.643086817	0.643086817	0.643086817	9.003215434	0.643086817	0.643086817	1.92926045	0.643086817	0.643086817	0.643086817	0.643086817	0.643086817	20.57877814	4.501607717	0.643086817	0.643086817	0.643086817	6.430868167	0.643086817	0.643086817	68.81028939
ENSMUSG00000037351	Actr1b	0.233154581	0.233154581	0.233154581	0.233154581	0.233154581	121.0072278	0.233154581	0.233154581	1.165772907	18.41921194	155.2809513	24.01492189	0.233154581	2263.464677	16.08766612	196.5493122	572.3944976	0.932618326	0.233154581	0.233154581	0.233154581	1.63208207	0.233154581	0.233154581	0.932618326	0.233154581	0.233154581	0.233154581	25.1806948	337.1415248	1.165772907	0.233154581	0.233154581	0.233154581	0.699463744	0.233154581	0.233154581	0.233154581	0.233154581	0.466309163	0.233154581	0.233154581	8.393564934	0.466309163	0.233154581	0.233154581	0.233154581	10.72511075	0.233154581	0.233154581	0.233154581	0.233154581	0.233154581	890.1841921	68.08113779	6.761482863	0.233154581	0.233154581	0.233154581	0.233154581	0.233154581	0.233154581	0.233154581	0.233154581	1343.436699	7.460946608	902.5413849	0.233154581	1.865236652	195.1503847	1.165772907	0.233154581	0.233154581	0.233154581	0.233154581	1242.24761	0.233154581	35.90580555	0.233154581	0.233154581	416.6472371	0.233154581	2.098391233	0.233154581	0.233154581	0.233154581	0.233154581	3.963627885	0.233154581	1532.991373	118.4425274	908.6034041	0.233154581	0.233154581	0.233154581	0.233154581	0.466309163	4.429937048	0.233154581	0.233154581	887.8526463	0.233154581	977.3840056	9.792492422	0.233154581	0.233154581	0.233154581	0.233154581	0.233154581	0.233154581	228.0251807	0.233154581	0.699463744	0.233154581	0.233154581	0.233154581	156.2135696	1481.697365	0.466309163	304.2667288	853.8120774	0.233154581	0.233154581	0.466309163	624.1548146	0.233154581	0.932618326	0.233154581	0.233154581	0.233154581	1.865236652	6.2951737	1.165772907	0.699463744	0.233154581	7.694101189	0.233154581	0.233154581	0.233154581	0.233154581	518.0694801	223.8283982	0.233154581	0.233154581	613.4297039	0.233154581	0.233154581	0.233154581	0.233154581	0.233154581	0.233154581	0.233154581	0.233154581	2264.164141	0.233154581	0.233154581	0.233154581	0.233154581	0.233154581	3286.780135	0.233154581	0.233154581	2.564700396	0.233154581	4511.774306	0.233154581	0.233154581	0.233154581	6.2951737	0.699463744	0.233154581	0.233154581	1.165772907	0.233154581	371.6484029	0.233154581	0.233154581	0.233154581	0.233154581	0.233154581	0.233154581	0.233154581	0.233154581	0.466309163	0.466309163	0.233154581	0.932618326	0.233154581	0.233154581	0.233154581	0.233154581	141.0585218	0.233154581	0.233154581	0.233154581	0.233154581	0.233154581	0.233154581	0.233154581
ENSMUSG00000026116	Tmem131	0.105741779	0.105741779	7.824891615	0.105741779	0.105741779	0.105741779	0.105741779	0.105741779	0.105741779	0.105741779	3.172253357	0.105741779	0.105741779	0.105741779	0.211483557	0.105741779	0.105741779	0.105741779	0.105741779	0.105741779	0.105741779	0.105741779	0.105741779	0.105741779	0.105741779	0.105741779	0.422967114	0.105741779	28.65602199	0.105741779	0.105741779	0.105741779	4.018187586	0.105741779	0.105741779	0.845934229	0.105741779	0.105741779	0.105741779	41.23929364	0.105741779	0.105741779	0.105741779	0.105741779	0.105741779	0.105741779	0.105741779	0.105741779	0.105741779	0.211483557	2.009093793	0.105741779	0.317225336	0.211483557	0.105741779	0.105741779	0.105741779	0.105741779	0.105741779	0.105741779	0.105741779	0.105741779	0.105741779	0.105741779	0.105741779	17.7646188	62.1761658	0.105741779	0.105741779	0.211483557	3.70096225	0.105741779	7.296182722	0.105741779	0.105741779	0.105741779	0.105741779	0.105741779	0.105741779	0.211483557	0.105741779	0.105741779	198.9002855	0.105741779	0.105741779	17.55313524	0.105741779	26.6469282	0.105741779	0.211483557	0.105741779	0.105741779	0.105741779	0.105741779	0.105741779	0.105741779	0.105741779	0.105741779	0.105741779	0.74019245	0.105741779	0.105741779	0.105741779	0.105741779	0.105741779	0.105741779	0.105741779	0.105741779	0.211483557	0.105741779	294.5965951	0.105741779	0.105741779	25.06080152	0.105741779	13.21772232	0.105741779	0.105741779	0.105741779	0.105741779	0.105741779	0.105741779	0.105741779	277.9951359	0.105741779	0.105741779	0.105741779	0.105741779	0.105741779	0.105741779	32.99143492	0.105741779	4.335412922	49.69863593	0.105741779	0.105741779	0.105741779	0.105741779	495.8231997	0.105741779	0.105741779	273.5539812	0.105741779	0.105741779	1777.62504	0.105741779	0.105741779	0.105741779	0.105741779	0.105741779	0.105741779	0.105741779	0.951676007	1031.299566	0.422967114	0.105741779	324.6272602	0.105741779	0.105741779	0.105741779	0.105741779	0.211483557	32.67420958	13.64068944	0.105741779	8.670825843	0.105741779	0.105741779	0.105741779	0.105741779	0.105741779	2.855028022	211.4835572	0.105741779	0.105741779	0.105741779	0.105741779	21.57132283	0.105741779	0.105741779	120.2284022	0.105741779	0.211483557	0.105741779	0.317225336	0.105741779	0.422967114	0.105741779	0.105741779	0.105741779	3.172253357	0.317225336	0.105741779	33.52014381	0.105741779	0.105741779	23.79190018	0.105741779	0.105741779
ENSMUSG00000050122	Vwa3b	0.184535892	0.184535892	0.184535892	0.184535892	0.184535892	0.184535892	0.184535892	0.184535892	0.184535892	0.184535892	0.184535892	0.184535892	0.184535892	0.184535892	0.184535892	0.184535892	0.184535892	0.184535892	0.184535892	0.184535892	0.738143569	0.184535892	0.184535892	0.184535892	0.184535892	0.184535892	0.184535892	0.184535892	0.184535892	0.184535892	0.184535892	0.184535892	0.184535892	0.184535892	0.553607677	0.184535892	0.369071784	0.184535892	0.184535892	0.184535892	0.184535892	0.184535892	0.184535892	0.184535892	0.184535892	0.184535892	0.369071784	0.184535892	0.184535892	0.184535892	0.184535892	0.184535892	0.184535892	0.369071784	0.184535892	0.369071784	0.184535892	0.369071784	0.184535892	0.184535892	0.184535892	0.184535892	0.184535892	0.922679461	0.184535892	0.184535892	0.369071784	0.184535892	0.184535892	0.184535892	0.184535892	0.184535892	0.184535892	0.184535892	0.184535892	0.184535892	0.184535892	0.184535892	0.184535892	0.369071784	0.184535892	0.184535892	0.184535892	0.184535892	0.553607677	0.184535892	0.184535892	0.184535892	0.184535892	0.184535892	0.184535892	0.184535892	0.184535892	0.184535892	0.184535892	0.184535892	0.184535892	0.184535892	0.184535892	0.184535892	0.184535892	0.184535892	0.184535892	0.184535892	0.184535892	0.184535892	0.369071784	0.184535892	0.184535892	0.184535892	0.184535892	0.184535892	0.184535892	0.184535892	0.184535892	0.184535892	0.184535892	0.184535892	0.184535892	0.184535892	0.184535892	0.184535892	0.184535892	0.184535892	1.107215353	0.184535892	0.184535892	0.369071784	0.184535892	0.184535892	0.184535892	0.184535892	0.184535892	0.184535892	0.184535892	0.184535892	0.184535892	0.184535892	1.291751246	0.184535892	0.184535892	0.184535892	0.184535892	0.184535892	0.184535892	0.184535892	0.184535892	0.184535892	0.184535892	0.184535892	0.184535892	0.184535892	0.184535892	0.184535892	0.184535892	0.184535892	0.184535892	0.184535892	0.184535892	0.184535892	0.184535892	0.184535892	0.184535892	0.184535892	0.184535892	0.184535892	0.184535892	0.184535892	0.184535892	0.184535892	0.184535892	0.184535892	0.184535892	0.184535892	0.184535892	0.184535892	0.184535892	0.184535892	0.184535892	0.184535892	0.184535892	0.184535892	0.184535892	0.184535892	0.184535892	0.184535892	0.184535892	0.184535892	0.184535892	0.184535892	0.184535892	0.184535892	0.184535892	0.184535892	0.184535892	0.184535892	0.184535892	0.184535892	0.184535892
ENSMUSG00000026113	Inpp4a	318.5832213	0.095987714	105.9704358	294.7782684	0.095987714	177.8652333	0.095987714	0.095987714	87.25283164	0.863889422	266.6538683	1.439815704	129.8713765	226.0510655	125.2639662	30.90804377	0.095987714	456.1336149	0.095987714	4.607410251	347.18756	0.095987714	70.16701862	100.1151853	47.89786907	142.3497792	13.82223075	93.58802073	211.7488961	188.1359186	28.12440008	332.8853907	0.575926281	0.095987714	240.7371856	45.40218852	0.671913995	434.0564408	0.095987714	0.095987714	0.095987714	336.9168746	88.11672106	296.2180841	0.095987714	467.6521405	267.7097332	135.1507007	96.85160299	0.095987714	0.479938568	46.45805337	0.095987714	1.055864849	34.93952774	2.783643694	0.095987714	222.5955078	218.8519869	125.5519294	0.095987714	1.727778844	191.7834517	148.8769438	437.7039739	357.8421962	608.8500672	393.3576502	209.9251296	122.5763102	266.6538683	318.9671722	860.241889	0.287963141	393.6456134	405.0681513	88.21270877	1.34382799	1.055864849	67.28738721	190.0556729	0.095987714	144.3655212	1.247840276	0.095987714	0.095987714	216.9322327	323.7665579	3.551545402	349.6832405	340.6603955	0.095987714	160.7794202	178.9210981	0.095987714	292.4745633	0.095987714	41.17872912	110.6738337	0.671913995	91.86024189	946.9187944	0.095987714	131.9831062	0.095987714	0.095987714	0.095987714	0.095987714	800.9214821	221.5396429	118.1608754	5.663275101	0.095987714	427.625264	131.3111922	470.6277596	217.8921098	172.9698599	138.1263198	556.7287387	403.820311	412.2672298	442.3113841	0.095987714	0.095987714	149.7408332	0.095987714	192.5513534	0.095987714	328.3739681	141.6778652	246.4004607	0.479938568	0.095987714	126.6077942	101.7469764	445.9589173	0.575926281	216.836245	307.9285851	0.287963141	782.6838165	257.4390478	0.575926281	1.151852563	0.095987714	0.095987714	0.095987714	0.095987714	0.095987714	0.095987714	1371.472452	7.295066232	0.191975427	0.095987714	0.095987714	0.095987714	7.487041659	595.6037627	0.095987714	0.095987714	0.095987714	390.8619697	320.5029756	484.5459781	0.575926281	0.095987714	0.095987714	0.095987714	0.095987714	0.095987714	0.095987714	0.095987714	0.095987714	0.095987714	0.095987714	0.095987714	0.095987714	0.095987714	0.095987714	0.095987714	282.5878288	0.095987714	0.095987714	0.095987714	0.095987714	0.095987714	0.095987714	0.095987714	0.095987714	0.095987714	0.095987714	0.095987714	348.6273757	0.095987714	690.8235746	53.17719332	0.095987714	491.6490689
ENSMUSG00000026112	Coa5	0.382848392	0.191424196	0.191424196	0.191424196	0.191424196	61.83001531	0.191424196	0.191424196	310.6814701	0.191424196	0.191424196	0.191424196	0.191424196	0.191424196	0.191424196	0.191424196	0.191424196	823.1240429	0.191424196	1.722817764	6.508422665	36.37059724	0.191424196	0.191424196	21.05666156	510.3369066	0.191424196	0.191424196	35.03062787	0.191424196	0.191424196	0.191424196	0.191424196	0.191424196	0.191424196	0.191424196	0.191424196	0.191424196	0.191424196	0.191424196	0.191424196	10.91117917	0.191424196	0.191424196	0.191424196	0.191424196	0.191424196	0.191424196	0.191424196	0.191424196	0.191424196	0.191424196	0.191424196	0.191424196	0.191424196	0.191424196	0.191424196	0.191424196	0.191424196	0.191424196	0.191424196	0.191424196	0.191424196	0.191424196	2.679938744	154.287902	0.191424196	0.191424196	0.191424196	0.191424196	4.402756508	0.191424196	92.26646248	0.191424196	0.191424196	0.191424196	0.191424196	0.191424196	0.191424196	0.191424196	0.191424196	0.191424196	0.191424196	1994.640123	0.191424196	0.191424196	0.191424196	0.191424196	0.191424196	0.191424196	0.191424196	0.191424196	0.191424196	0.191424196	64.89280245	0.191424196	0.191424196	0.191424196	0.191424196	0.191424196	14.73966309	2.87136294	0.191424196	0.191424196	0.191424196	0.191424196	0.191424196	2.297090352	0.191424196	0.191424196	1078.675345	0.191424196	0.191424196	0.191424196	0.191424196	0.191424196	0.191424196	0.191424196	0.191424196	7.656967841	0.382848392	0.191424196	0.191424196	0.191424196	193.338438	0.191424196	0.191424196	0.191424196	0.191424196	149.1194487	0.191424196	0.191424196	0.191424196	40.58192956	0.191424196	0.191424196	0.191424196	0.191424196	0.191424196	9.188361409	0.574272588	0.191424196	0.191424196	1901.990812	0.191424196	0.191424196	0.191424196	0.191424196	0.191424196	0.191424196	0.191424196	1.339969372	16.46248086	0.382848392	0.191424196	0.191424196	0.191424196	0.191424196	0.191424196	0.191424196	0.191424196	0.191424196	1.148545176	0.765696784	16.46248086	158.1163859	0.191424196	0.191424196	60.68147014	0.382848392	0.191424196	0.191424196	0.191424196	0.191424196	0.191424196	0.191424196	53.0245023	1.91424196	0.191424196	0.191424196	9.571209801	0.191424196	0.191424196	0.191424196	0.191424196	0.191424196	102.6033691	0.191424196	191.6156202	0.191424196	0.191424196	2.105666156	0.191424196	0.191424196	4.211332312	0.191424196	0.191424196	0.191424196	33.30781011
ENSMUSG00000026111	Unc50	30.89533417	854.3505675	0.630517024	0.630517024	0.630517024	0.630517024	490.5422446	1376.418663	0.630517024	0.630517024	0.630517024	0.630517024	0.630517024	0.630517024	0.630517024	321.5636822	0.630517024	0.630517024	0.630517024	0.630517024	0.630517024	0.630517024	0.630517024	0.630517024	0.630517024	1143.757881	0.630517024	0.630517024	0.630517024	536.5699874	0.630517024	0.630517024	0.630517024	0.630517024	0.630517024	0.630517024	0.630517024	429.3820933	0.630517024	1191.677175	0.630517024	0.630517024	0.630517024	0.630517024	0.630517024	0.630517024	0.630517024	1520.176545	0.630517024	29.63430013	1992.433796	0.630517024	850.5674653	0.630517024	0.630517024	0.630517024	0.630517024	0.630517024	0.630517024	0.630517024	1010.088272	0.630517024	0.630517024	6.30517024	733.2912989	0.630517024	279.3190416	0.630517024	0.630517024	0.630517024	0.630517024	0.630517024	0.630517024	0.630517024	0.630517024	52.33291299	0.630517024	0.630517024	0.630517024	411.0970996	2087.641866	0.630517024	0.630517024	213.1147541	1493.69483	0.630517024	23.95964691	0.630517024	0.630517024	0.630517024	795.7124842	472.2572509	0.630517024	0.630517024	0.630517024	0.630517024	71.24842371	0.630517024	0.630517024	0.630517024	1235.18285	0.630517024	0.630517024	0.630517024	0.630517024	0.630517024	0.630517024	1.261034048	0.630517024	0.630517024	0.630517024	276.7969735	0.630517024	0.630517024	0.630517024	0.630517024	0.630517024	212.4842371	0.630517024	0.630517024	0.630517024	0.630517024	266.0781841	0.630517024	0.630517024	0.630517024	0.630517024	53.59394704	0.630517024	0.630517024	0.630517024	0.630517024	0.630517024	97.09962169	0.630517024	0.630517024	38.46153846	0.630517024	0.630517024	0.630517024	80.07566204	5.674653216	0.630517024	0.630517024	3.783102144	0.630517024	0.630517024	0.630517024	0.630517024	201.7654477	1.261034048	0.630517024	996.2168979	0.630517024	0.630517024	0.630517024	0.630517024	8.827238335	0.630517024	0.630517024	0.630517024	0.630517024	0.630517024	0.630517024	1.891551072	0.630517024	0.630517024	0.630517024	0.630517024	0.630517024	0.630517024	0.630517024	0.630517024	0.630517024	0.630517024	155.7377049	15.13240858	414.8802018	0.630517024	0.630517024	0.630517024	0.630517024	5.044136192	0.630517024	3430.01261	0.630517024	0.630517024	0.630517024	0.630517024	5.044136192	0.630517024	0.630517024	0.630517024	1773.013871	0.630517024	0.630517024	0.630517024	0.630517024	0.630517024
ENSMUSG00000026110	Mgat4a	0.077537412	0.077537412	0.077537412	7.676203768	0.077537412	0.077537412	0.077537412	0.077537412	0.077537412	0.077537412	0.077537412	0.077537412	0.077537412	0.077537412	0.077537412	0.077537412	0.077537412	0.077537412	0.077537412	0.077537412	0.077537412	0.077537412	0.077537412	0.077537412	20.00465224	3.179033884	0.077537412	0.077537412	32.41063813	0.077537412	0.077537412	4.574707296	0.077537412	0.077537412	381.1739164	0.077537412	0.077537412	0.077537412	0.077537412	0.077537412	0.077537412	0.077537412	0.077537412	0.077537412	0.077537412	0.775374118	0.077537412	0.077537412	0.465224471	65.75172521	0.077537412	0.077537412	0.077537412	0.155074824	22.87353648	0.077537412	1.628285648	0.077537412	0.077537412	0.077537412	0.077537412	0.077537412	0.077537412	286.9659611	0.077537412	114.8329069	29.5417539	12.17337365	0.077537412	0.232612235	0.077537412	0.077537412	0.155074824	0.077537412	17.29084283	0.077537412	0.077537412	355.8191828	2.558734589	12.56106071	0.232612235	0.077537412	0.077537412	0.077537412	0.077537412	42.25788943	0.077537412	0.077537412	0.077537412	33.26354966	0.077537412	0.077537412	0.155074824	0.077537412	0.077537412	0.077537412	7.986353416	0.077537412	0.077537412	0.077537412	0.542761883	0.077537412	17.44591766	0.077537412	0.077537412	0.077537412	0.077537412	0.077537412	0.077537412	0.077537412	0.077537412	0.077537412	0.077537412	0.077537412	0.077537412	18.45390401	0.077537412	0.077537412	111.1111111	13.25889742	0.077537412	0.077537412	0.077537412	0.077537412	0.077537412	256.1060712	0.077537412	0.077537412	0.077537412	0.077537412	0.077537412	58.61828332	0.077537412	0.077537412	9.614639063	0.077537412	1.318136001	0.077537412	0.077537412	0.077537412	0.077537412	0.077537412	0.155074824	0.077537412	0.077537412	0.077537412	0.077537412	0.077537412	0.077537412	0.077537412	0.077537412	0.077537412	0.077537412	19.38435295	0.077537412	0.077537412	0.077537412	0.077537412	5.505156238	0.077537412	0.077537412	0.077537412	0.077537412	0.077537412	0.077537412	0.077537412	0.077537412	0.077537412	0.077537412	0.077537412	0.077537412	0.077537412	0.077537412	0.077537412	0.077537412	0.077537412	0.155074824	21.55540048	0.077537412	0.077537412	0.077537412	0.077537412	0.077537412	0.077537412	0.077537412	0.077537412	0.077537412	0.077537412	0.077537412	0.077537412	0.077537412	0.077537412	0.077537412	0.077537412	0.077537412	0.077537412	0.077537412	0.077537412	12.4835233
ENSMUSG00000103948	4930594C11Rik	0.744601638	0.744601638	0.744601638	0.744601638	0.744601638	0.744601638	0.744601638	0.744601638	0.744601638	0.744601638	0.744601638	0.744601638	0.744601638	0.744601638	0.744601638	0.744601638	0.744601638	0.744601638	0.744601638	0.744601638	0.744601638	0.744601638	0.744601638	0.744601638	0.744601638	0.744601638	0.744601638	0.744601638	0.744601638	0.744601638	0.744601638	0.744601638	0.744601638	0.744601638	0.744601638	0.744601638	0.744601638	0.744601638	0.744601638	0.744601638	0.744601638	0.744601638	0.744601638	0.744601638	0.744601638	0.744601638	0.744601638	0.744601638	0.744601638	0.744601638	0.744601638	0.744601638	0.744601638	1.489203276	0.744601638	0.744601638	0.744601638	0.744601638	0.744601638	0.744601638	0.744601638	0.744601638	0.744601638	0.744601638	0.744601638	0.744601638	0.744601638	0.744601638	0.744601638	0.744601638	0.744601638	0.744601638	0.744601638	0.744601638	0.744601638	0.744601638	0.744601638	0.744601638	0.744601638	0.744601638	0.744601638	0.744601638	0.744601638	0.744601638	0.744601638	0.744601638	0.744601638	0.744601638	0.744601638	0.744601638	0.744601638	0.744601638	0.744601638	0.744601638	0.744601638	0.744601638	0.744601638	0.744601638	0.744601638	0.744601638	0.744601638	0.744601638	1.489203276	0.744601638	0.744601638	0.744601638	0.744601638	0.744601638	0.744601638	0.744601638	0.744601638	0.744601638	0.744601638	0.744601638	0.744601638	0.744601638	0.744601638	0.744601638	0.744601638	0.744601638	0.744601638	0.744601638	0.744601638	0.744601638	0.744601638	0.744601638	0.744601638	0.744601638	0.744601638	0.744601638	1.489203276	0.744601638	10.42442293	0.744601638	0.744601638	0.744601638	0.744601638	0.744601638	0.744601638	0.744601638	0.744601638	0.744601638	0.744601638	0.744601638	0.744601638	0.744601638	0.744601638	16.38123604	0.744601638	0.744601638	0.744601638	0.744601638	4.467609829	0.744601638	0.744601638	0.744601638	0.744601638	0.744601638	0.744601638	0.744601638	0.744601638	0.744601638	0.744601638	0.744601638	0.744601638	0.744601638	0.744601638	11.91362621	0.744601638	0.744601638	0.744601638	0.744601638	0.744601638	0.744601638	0.744601638	0.744601638	21.59344751	0.744601638	0.744601638	0.744601638	0.744601638	0.744601638	0.744601638	0.744601638	0.744601638	0.744601638	0.744601638	0.744601638	0.744601638	1.489203276	0.744601638	0.744601638	0.744601638	0.744601638	0.744601638	0.744601638	0.744601638	0.744601638	0.744601638
ENSMUSG00000060771	Tsga10	0.095474508	0.095474508	0.095474508	0.095474508	0.095474508	0.381898033	0.095474508	0.095474508	0.095474508	0.095474508	0.095474508	0.190949017	0.095474508	0.095474508	0.095474508	0.095474508	0.095474508	0.095474508	0.095474508	0.095474508	0.095474508	0.095474508	0.095474508	0.095474508	0.095474508	0.095474508	0.095474508	0.095474508	0.095474508	0.095474508	0.095474508	0.095474508	0.095474508	0.095474508	0.095474508	0.095474508	0.095474508	0.095474508	0.095474508	0.095474508	0.095474508	0.095474508	0.095474508	0.095474508	0.095474508	0.190949017	0.095474508	0.095474508	0.095474508	0.095474508	0.095474508	0.095474508	0.095474508	0.095474508	0.095474508	0.095474508	0.095474508	0.095474508	0.095474508	0.095474508	0.095474508	0.095474508	0.095474508	0.095474508	0.095474508	0.095474508	0.095474508	0.095474508	0.095474508	31.88848577	0.095474508	0.668321558	0.095474508	0.095474508	0.095474508	0.095474508	0.095474508	0.095474508	0.095474508	0.095474508	0.095474508	0.095474508	0.095474508	0.095474508	0.095474508	0.095474508	0.095474508	0.095474508	0.095474508	0.095474508	0.095474508	1.241168608	0.095474508	0.095474508	0.095474508	0.286423525	0.095474508	0.095474508	0.095474508	0.095474508	0.095474508	0.095474508	0.095474508	0.095474508	0.095474508	0.095474508	24.91884667	0.095474508	0.095474508	0.095474508	0.095474508	0.095474508	0.095474508	0.095474508	0.095474508	0.095474508	46.30513653	0.095474508	0.095474508	0.095474508	0.095474508	0.095474508	0.095474508	268.9516899	0.095474508	0.095474508	0.095474508	0.095474508	0.859270575	0.095474508	0.095474508	0.095474508	0.095474508	0.095474508	0.095474508	0.095474508	0.095474508	0.095474508	0.095474508	0.095474508	0.095474508	0.095474508	0.095474508	0.095474508	0.095474508	0.095474508	0.57284705	0.095474508	0.095474508	0.954745083	0.095474508	0.095474508	0.095474508	0.095474508	0.095474508	0.095474508	0.095474508	0.095474508	0.095474508	0.095474508	0.095474508	0.095474508	0.095474508	95.76093183	0.095474508	0.095474508	0.095474508	0.095474508	0.190949017	0.095474508	0.095474508	0.477372542	0.095474508	0.095474508	0.095474508	0.095474508	0.859270575	0.095474508	0.095474508	0.381898033	89.74603781	0.095474508	0.095474508	0.095474508	0.095474508	0.095474508	0.095474508	0.095474508	0.095474508	0.095474508	0.095474508	0.095474508	0.095474508	0.095474508	0.095474508	0.095474508	0.095474508	0.095474508	0.477372542
ENSMUSG00000026088	Mitd1	0.39745628	0.39745628	0.79491256	0.39745628	0.39745628	0.39745628	0.39745628	0.39745628	0.79491256	0.39745628	0.39745628	0.39745628	0.39745628	0.39745628	0.39745628	521.4626391	0.39745628	0.39745628	0.39745628	0.39745628	0.39745628	0.39745628	73.92686804	318.7599364	199.5230525	0.39745628	0.39745628	0.39745628	112.8775835	0.39745628	0.39745628	0.39745628	0.39745628	0.39745628	0.39745628	0.39745628	127.5834658	0.39745628	0.39745628	0.39745628	0.39745628	0.39745628	0.39745628	0.39745628	0.39745628	0.79491256	0.39745628	0.39745628	0.39745628	910.572337	0.39745628	0.39745628	0.39745628	0.39745628	0.39745628	30.20667727	0.39745628	0.39745628	0.39745628	0.39745628	0.39745628	0.39745628	251.9872814	0.39745628	0.39745628	0.39745628	0.39745628	0.39745628	0.39745628	0.39745628	158.1875994	0.39745628	0.39745628	130.7631161	0.79491256	0.39745628	0.39745628	0.39745628	0.39745628	0.39745628	57.63116057	0.39745628	0.39745628	1079.491256	0.39745628	0.39745628	0.39745628	0.39745628	0.39745628	0.39745628	0.39745628	0.39745628	0.39745628	0.39745628	0.39745628	0.39745628	712.2416534	0.39745628	0.39745628	155.8028617	0.39745628	0.39745628	62.00317965	0.39745628	0.39745628	0.39745628	0.39745628	0.39745628	0.39745628	160.9697933	131.1605723	143.8791733	0.39745628	0.39745628	72.33704293	0.39745628	0.39745628	0.39745628	73.13195548	885.1351351	0.39745628	15.10333863	0.39745628	0.39745628	0.39745628	0.39745628	0.39745628	0.39745628	0.39745628	0.39745628	0.39745628	0.39745628	0.39745628	0.39745628	0.39745628	0.39745628	0.79491256	0.39745628	0.39745628	0.39745628	0.39745628	0.39745628	0.39745628	0.39745628	0.39745628	0.39745628	27.42448331	0.39745628	331.8759936	0.39745628	0.39745628	19.87281399	0.39745628	6.359300477	0.39745628	0.39745628	109.3004769	0.39745628	0.39745628	0.39745628	0.39745628	0.39745628	0.39745628	0.39745628	0.39745628	124.0063593	0.39745628	0.39745628	0.39745628	0.39745628	0.39745628	1.589825119	2706.279809	0.39745628	0.39745628	0.39745628	0.39745628	287.3608903	0.39745628	0.39745628	0.39745628	0.39745628	0.39745628	0.39745628	38.95071542	0.39745628	219.3958665	0.39745628	0.39745628	0.39745628	0.39745628	15.10333863	0.39745628	0.39745628	0.39745628	0.39745628	1.987281399	0.39745628	0.39745628
ENSMUSG00000026087	Mrpl30	7.114135478	4.948963811	0.309310238	31.85895453	0.309310238	15.15620167	0.309310238	0.309310238	12.06309929	0.309310238	4.330343334	250.5412929	0.309310238	28.76585215	9.897927621	4.948963811	0.309310238	240.6433653	0.309310238	0.309310238	0.309310238	0.927930715	21.65171667	1.546551191	19.17723477	5.567584287	0.309310238	0.309310238	0.309310238	0.309310238	61.24342716	0.309310238	14.22827096	0.309310238	5.567584287	17.63068358	17.63068358	3.711722858	3.093102382	0.309310238	0.309310238	50.10825858	0.309310238	0.309310238	0.309310238	34.33343644	12.68171976	1.237240953	0.927930715	0.309310238	0.309310238	0.309310238	0.309310238	4.021033096	0.927930715	14.53758119	0.309310238	0.309310238	0.309310238	0.618620476	0.309310238	9.897927621	7.732755954	0.309310238	276.2140427	0.309310238	0.309310238	6.80482524	0.309310238	841.3238478	2.165171667	0.309310238	2.165171667	0.309310238	21.0330962	0.309310238	0.309310238	0.309310238	0.309310238	84.44169502	23.81688834	0.309310238	0.309310238	52.27343025	0.309310238	0.309310238	0.309310238	11.13516857	0.927930715	2.474481905	0.309310238	15.15620167	0.309310238	30.31240334	0.309310238	5.258274049	0.309310238	1.546551191	0.309310238	0.309310238	0.309310238	0.309310238	4.948963811	1.855861429	2.474481905	0.309310238	0.309310238	0.927930715	23.81688834	0.309310238	7.732755954	0.309310238	0.309310238	11.75378905	0.618620476	7.114135478	30.62171358	0.309310238	0.618620476	0.309310238	5.258274049	0.309310238	1.237240953	0.309310238	0.618620476	0.309310238	0.309310238	0.309310238	0.309310238	0.309310238	0.309310238	0.309310238	0.309310238	12.68171976	9.897927621	0.309310238	0.618620476	0.309310238	8.042066192	0.309310238	0.927930715	2.165171667	1.546551191	0.309310238	0.309310238	46.70584596	21.0330962	0.309310238	0.309310238	4.021033096	0.309310238	0.309310238	51.65480977	0.309310238	0.309310238	0.618620476	0.309310238	0.309310238	0.309310238	0.309310238	6.80482524	0.309310238	31.54964429	0.309310238	22.27033715	0.309310238	0.309310238	0.309310238	0.309310238	2.783792144	22.57964739	66.81101144	0.309310238	0.309310238	53.20136097	0.309310238	171.9764924	11.75378905	4.330343334	0.309310238	0.309310238	4.021033096	0.309310238	0.309310238	0.309310238	7.423445716	0.309310238	0.309310238	30.31240334	0.309310238	0.309310238	0.309310238	0.309310238	0.309310238	0.309310238	0.309310238	0.309310238	0.309310238	33.09619548
ENSMUSG00000058407	Txndc9	0.109817703	0.109817703	0.109817703	3.294531078	0.43927081	0.549088513	28.11333187	0.109817703	1.866900944	0.109817703	28.88205579	0.658906216	0.109817703	4.722161212	0.549088513	0.658906216	0.109817703	0.219635405	2.635624863	0.109817703	0.109817703	3.843619591	0.109817703	0.109817703	3.514166484	21.74390512	0.109817703	0.109817703	5.381067428	0.109817703	0.109817703	0.109817703	0.109817703	5.710520536	5.271249725	0.329453108	3.733801889	0.43927081	32.06676916	0.109817703	0.109817703	0.109817703	0.109817703	0.109817703	0.109817703	0.109817703	0.109817703	0.109817703	1.317812431	1.317812431	0.109817703	0.109817703	0.109817703	1.976718647	1.098177026	0.658906216	0.658906216	0.109817703	16.47265539	0.109817703	0.109817703	0.109817703	0.109817703	5.930155941	301.7790468	0.109817703	9.993410938	7.028332967	0.219635405	8.895233912	0.109817703	0.109817703	0.109817703	1.207994729	9.993410938	0.878541621	6.039973644	1.098177026	0.109817703	0.109817703	0.109817703	0.109817703	0.109817703	2.52580716	0.109817703	2.196354052	0.109817703	327.3665715	0.109817703	0.109817703	0.109817703	0.109817703	0.109817703	207.5554579	0.109817703	0.109817703	0.988359324	0.109817703	0.109817703	0.109817703	0.329453108	2.08653635	4.61234351	11.86031188	0.109817703	2.635624863	0.109817703	0.109817703	0.109817703	0.109817703	5.05161432	0.219635405	28.33296727	0.109817703	48.42960685	0.109817703	0.109817703	5.820338239	1.317812431	0.109817703	0.109817703	0.109817703	10.32286405	0.109817703	0.109817703	0.109817703	0.109817703	0.219635405	0.109817703	6.589062157	0.109817703	0.109817703	1.537447837	0.658906216	0.109817703	0.109817703	2.196354052	0.109817703	0.109817703	2.306171755	14.49593675	0.109817703	12.95848891	0.43927081	0.109817703	12.95848891	0.109817703	0.109817703	0.109817703	0.109817703	0.109817703	171.3156161	0.219635405	2.196354052	0.109817703	0.109817703	0.109817703	0.878541621	0.109817703	0.109817703	0.109817703	6.479244454	0.329453108	49.85723699	0.109817703	0.109817703	0.109817703	0.109817703	0.219635405	0.109817703	0.109817703	8.236327696	0.109817703	0.109817703	0.109817703	0.109817703	87.96397979	1.098177026	0.109817703	0.878541621	48.86887766	0.109817703	2.52580716	0.219635405	0.988359324	0.109817703	37.667472	0.109817703	0.109817703	5.271249725	0.109817703	0.109817703	0.109817703	0.878541621	0.109817703	0.219635405	0.109817703	0.109817703	0.109817703
ENSMUSG00000026083	Eif5b	185.7547054	84.75827285	55.72641161	73.93283307	0.738098167	6.888916226	2.583343585	381.473736	6.396850781	1.230163612	63.72247509	20.29769959	0.123016361	198.917456	28.66281215	135.1949809	140.6077008	0.123016361	125.353672	152.9093369	3.198425391	87.95669824	120.0639685	0.123016361	4.551605364	14.14688154	22.26596137	112.9290196	2.952392668	130.6433756	1.599212695	0.246032722	0.123016361	68.7661459	26.81756674	44.16287366	174.8062492	18.45245418	6.27383442	125.9687538	0.123016361	104.0718416	8.611145282	0.123016361	28.17074671	54.12719892	6.888916226	82.17492927	73.31775126	256.7351458	0.738098167	0.861114528	42.56366097	33.70648296	139.7465863	123.8774757	13.03973428	35.67474474	45.88510272	18.32943782	0.246032722	174.6832329	5.412719892	120.6790503	154.7545824	11.80957067	204.8222414	226.1040718	41.21048099	61.26214787	32.10727027	155.4926805	1.353179973	28.41677943	180.9570673	182.55628	146.8815352	54.12719892	24.11120679	1.107147251	0.615081806	15.74609423	0.123016361	156.7228441	1.353179973	39.24221922	1.230163612	11.31750523	1.353179973	237.6676098	172.0998893	0.123016361	4.059539919	243.8184279	187.3539181	30.63107393	0.123016361	8.488128921	0.246032722	0.123016361	23.49612498	53.75814983	40.47238283	6.642883504	313.9377537	17.59133965	0.492065445	0.369049084	97.42895805	52.2819535	125.353672	2.337310862	69.87329315	0.123016361	36.28982655	296.3464141	100.3813507	46.99224997	55.23434617	43.54779186	83.89715832	68.7661459	0.123016361	0.123016361	44.77795547	0.123016361	68.27408045	7.257965309	1.107147251	710.9115512	0.123016361	10.70242342	240.6200025	32.9683848	20.42071596	0.123016361	30.75409029	0.123016361	0.123016361	70.85742404	52.77401894	403.3706483	0.246032722	1.107147251	25.58740312	0.123016361	0.123016361	0.123016361	0.123016361	0.369049084	64.9526387	0.615081806	0.246032722	0.123016361	0.246032722	0.123016361	459.0970599	0.123016361	422.9302497	0.123016361	6.765899865	82.29794563	2.337310862	6.888916226	5.412719892	23.49612498	7.873047115	0.123016361	671.5463157	8.857178005	22.63501046	46.74621725	1.476196334	12.54766884	0.123016361	0.123016361	170.8697257	78.73047115	24.23422315	0.123016361	255.3819658	449.8708328	300.0369049	0.123016361	1.476196334	115.3893468	662.4431049	0.123016361	0.123016361	43.17874277	9.226227088	0.369049084	0.369049084	122.1552466	0.123016361	154.631566	31.49218846	0.123016361	571.0419486
ENSMUSG00000026082	Rev1	0.439947206	0.219973603	0.219973603	0.219973603	0.219973603	0.219973603	0.219973603	0.219973603	0.219973603	0.219973603	0.219973603	0.219973603	385.1737791	0.219973603	0.219973603	20.6775187	0.219973603	0.219973603	0.219973603	0.219973603	0.219973603	0.219973603	0.219973603	0.219973603	0.219973603	0.219973603	0.219973603	0.219973603	0.219973603	0.219973603	0.219973603	690.4971403	12.31852178	0.219973603	0.219973603	0.219973603	0.219973603	0.219973603	558.5129784	0.219973603	9.238891333	0.219973603	0.219973603	0.219973603	0.219973603	1.319841619	0.219973603	17.59788825	0.219973603	41.3550374	0.219973603	0.219973603	0.219973603	0.219973603	0.219973603	0.219973603	0.219973603	0.219973603	32.11614606	0.219973603	0.219973603	0.219973603	0.219973603	0.219973603	0.219973603	131.7641883	0.219973603	0.219973603	0.219973603	0.219973603	319.6216454	0.219973603	0.219973603	0.219973603	0.219973603	2123.405191	0.219973603	0.219973603	0.219973603	3812.802464	53.23361197	0.219973603	0.219973603	0.219973603	0.219973603	0.219973603	0.219973603	1.099868016	0.219973603	0.219973603	0.219973603	0.219973603	0.219973603	0.219973603	0.439947206	428.2886054	0.219973603	0.219973603	0.219973603	0.219973603	617.0259569	0.219973603	15.39815222	0.219973603	37.83545974	0.219973603	0.219973603	0.219973603	0.219973603	0.219973603	1.759788825	0.219973603	3.519577651	0.219973603	0.219973603	775.6269248	54.55345359	0.219973603	0.219973603	0.219973603	674.4390673	0.219973603	0.219973603	0.219973603	0.219973603	0.219973603	0.219973603	0.219973603	0.219973603	0.219973603	0.219973603	2.859656841	7.919049714	0.219973603	0.219973603	5.719313682	0.219973603	212.2745271	0.219973603	3.739551254	21.1174659	0.219973603	0.219973603	0.219973603	88.86933568	0.219973603	0.219973603	0.219973603	0.219973603	0.219973603	0.219973603	20.45754509	0.219973603	5.279366476	0.219973603	0.219973603	0.219973603	0.219973603	0.219973603	0.219973603	0.219973603	0.219973603	89.08930928	0.219973603	10.11878575	0.219973603	0.219973603	0.219973603	0.219973603	7.039155301	0.219973603	0.219973603	0.219973603	0.219973603	0.219973603	0.219973603	0.219973603	0.219973603	0.219973603	0.219973603	0.219973603	0.219973603	0.219973603	0.219973603	0.219973603	27.9366476	0.219973603	0.219973603	0.219973603	0.219973603	0.219973603	0.219973603	0.439947206	13.41838979	0.219973603	0.219973603	37.83545974	0.219973603	0.219973603
ENSMUSG00000037138	Aff3	65.25359576	0.302800908	126.8735806	77.81983346	56.62376987	1.362604088	96.29068887	126.8735806	0.151400454	31.18849357	16.50264951	1.211203634	0.454201363	3.785011355	1.059803179	79.63663891	56.47236942	0.151400454	0.605601817	4.844814534	1.968205905	0.454201363	0.908402725	2.87660863	26.94928085	8.932626798	115.3671461	0.908402725	13.32323997	43.3005299	535.0492051	766.5404996	1.211203634	0.151400454	0.757002271	0.151400454	395.7607873	106.2831188	0.908402725	374.5647237	56.47236942	0.757002271	0.302800908	30.7342922	0.454201363	0.757002271	7.721423164	70.4012112	0.302800908	12.5662377	265.4049962	0.302800908	1.362604088	0.605601817	0.151400454	75.24602574	327.327782	0.151400454	1.059803179	1.81680545	9.38682816	61.92278577	0.151400454	2.271006813	0.302800908	46.78274035	761.2414837	21.4988645	1.211203634	64.19379258	1.059803179	267.3732021	30.7342922	0.454201363	44.36033308	2.725208176	2.573807721	7.721423164	3.330809992	1291.597275	2.422407267	58.28917487	0.757002271	2.87660863	10.74943225	0.302800908	43.60333081	2.271006813	1.665404996	6.358819076	3.179409538	7.418622256	3.633610901	0.454201363	2.573807721	313.7017411	3.330809992	2.422407267	157.4564724	24.37547313	0.757002271	2.725208176	367.4489023	13.77744133	1.81680545	0.151400454	0.151400454	338.3800151	72.82361847	8.781226344	26.79788039	2.422407267	85.23845572	13.17183952	3.785011355	344.7388342	36.33610901	32.85389856	397.2747918	0.302800908	4.69341408	0.908402725	18.47085541	19.07645723	0.302800908	1.211203634	0.151400454	0.151400454	0.151400454	239.9697199	320.8175625	0.605601817	1726.419379	0.151400454	0.757002271	0.757002271	0.757002271	1.665404996	103.1037093	486.2982589	2.573807721	0.151400454	0.757002271	0.151400454	0.151400454	0.151400454	0.151400454	0.151400454	0.151400454	1.968205905	0.151400454	0.151400454	0.151400454	0.151400454	35.88190765	0.151400454	0.302800908	28.7660863	1.059803179	0.151400454	0.151400454	77.97123391	0.151400454	0.151400454	0.454201363	0.151400454	0.151400454	0.151400454	0.151400454	2.422407267	0.151400454	51.17335352	0.302800908	0.151400454	0.605601817	0.151400454	0.302800908	9.841029523	0.151400454	0.151400454	0.151400454	0.151400454	0.151400454	0.151400454	0.151400454	941.5594247	0.151400454	0.151400454	0.454201363	464.1937926	2.422407267	8.024224073	0.151400454	0.151400454	1.362604088	0.302800908	0.302800908	6.207418622	0.151400454
ENSMUSG00000026078	Pdcl3	139.1386654	0.236630383	81.40085187	0.236630383	124.4675816	55.3715097	180.0757217	0.236630383	16.32749645	0.236630383	32.6549929	2.366303833	0.236630383	13.72456223	0.236630383	0.236630383	249.8816848	13.72456223	0.236630383	0.236630383	0.236630383	183.1519167	0.236630383	0.236630383	11.12162802	132.5130147	4.495977283	0.236630383	3.076194983	0.236630383	113.1093232	0.236630383	0.236630383	0.236630383	0.236630383	0.236630383	0.236630383	12.06814955	0.236630383	0.236630383	0.236630383	0.236630383	0.236630383	0.236630383	0.236630383	0.236630383	6.862281117	0.236630383	9.22858495	27.92238523	544.4865121	0.236630383	0.236630383	181.7321344	0.236630383	0.236630383	0.236630383	233.317558	0.236630383	0.236630383	0.236630383	0.236630383	2.8395646	0.236630383	416.2328443	0.473260767	6.625650734	0.236630383	0.236630383	66.7297681	12.06814955	0.236630383	16.80075722	22.24325603	25.5560814	0.236630383	0.236630383	0.236630383	0.236630383	0.236630383	0.236630383	0.236630383	0.236630383	0.236630383	0.236630383	156.6493138	0.236630383	0.236630383	0.236630383	0.236630383	0.236630383	0.236630383	0.236630383	51.58542357	0.236630383	68.38618079	7.335541884	0.236630383	0.236630383	178.6559394	1.893043067	0.236630383	0.236630383	189.3043067	0.236630383	0.236630383	0.236630383	53.24183625	0.236630383	0.236630383	0.236630383	225.0354946	117.1320398	0.236630383	0.236630383	24.84619025	95.36204449	92.04921912	0.236630383	0.236630383	120.4448651	263.8428774	0.236630383	0.236630383	21.53336488	0.236630383	422.3852343	0.236630383	0.236630383	162.8017037	42.35683862	0.236630383	1.183151917	6.625650734	0.236630383	0.236630383	5.205868434	15.38097492	659.252248	398.9588263	0.236630383	0.236630383	0.473260767	0.236630383	14.67108377	0.236630383	0.236630383	0.236630383	0.236630383	0.236630383	0.236630383	0.236630383	22.00662565	256.0340748	0.236630383	0.236630383	14.197823	641.0317085	0.236630383	0.236630383	0.236630383	0.236630383	1401.0885	575.4850923	644.5811642	1.656412683	3.312825367	0.236630383	0.236630383	0.236630383	20.58684335	14.197823	0.236630383	0.236630383	0.236630383	0.236630383	47.79933743	22.00662565	0.236630383	0.236630383	134.6426881	0.236630383	0.236630383	0.236630383	25.79271178	0.236630383	0.236630383	0.236630383	0.236630383	373.8760057	0.946521533	0.236630383	0.236630383	1.4197823	10.88499763	913.6299101	0.236630383	0.236630383	539.2806436
ENSMUSG00000073702	Rpl31	31.3253012	0.803212851	1.606425703	22.48995984	0.803212851	0.803212851	0.803212851	89.15662651	0.803212851	0.803212851	0.803212851	1.606425703	0.803212851	0.803212851	220.0803213	1.606425703	0.803212851	1.606425703	215.2610442	0.803212851	0.803212851	0.803212851	0.803212851	0.803212851	0.803212851	1.606425703	0.803212851	0.803212851	1.606425703	0.803212851	0.803212851	0.803212851	4.819277108	4.819277108	0.803212851	4.016064257	1.606425703	0.803212851	0.803212851	0.803212851	0.803212851	0.803212851	0.803212851	0.803212851	0.803212851	0.803212851	73.09236948	57.8313253	0.803212851	1.606425703	57.8313253	0.803212851	0.803212851	1.606425703	0.803212851	2.409638554	0.803212851	1.606425703	27.30923695	49.79919679	151.0040161	281.124498	0.803212851	0.803212851	33.73493976	87.5502008	0.803212851	0.803212851	2.409638554	0.803212851	146.184739	0.803212851	1.606425703	2.409638554	6.425702811	0.803212851	0.803212851	0.803212851	0.803212851	1.606425703	0.803212851	0.803212851	0.803212851	168.6746988	31.3253012	0.803212851	0.803212851	0.803212851	0.803212851	8.032128514	0.803212851	0.803212851	1.606425703	16.86746988	3.212851406	0.803212851	0.803212851	0.803212851	0.803212851	0.803212851	54.6184739	1.606425703	0.803212851	2.409638554	0.803212851	0.803212851	1.606425703	0.803212851	0.803212851	0.803212851	32.93172691	0.803212851	32.93172691	19.27710843	0.803212851	220.0803213	106.0240964	0.803212851	0.803212851	6.425702811	40.16064257	0.803212851	3.212851406	0.803212851	0.803212851	0.803212851	1.606425703	0.803212851	0.803212851	0.803212851	0.803212851	609.6385542	0.803212851	0.803212851	0.803212851	0.803212851	0.803212851	0.803212851	0.803212851	20.08032129	0.803212851	0.803212851	4.819277108	0.803212851	49.79919679	0.803212851	0.803212851	1.606425703	0.803212851	57.8313253	0.803212851	2.409638554	1.606425703	59.437751	0.803212851	0.803212851	0.803212851	0.803212851	0.803212851	0.803212851	0.803212851	134.1365462	1460.240964	3.212851406	0.803212851	0.803212851	0.803212851	0.803212851	0.803212851	1.606425703	0.803212851	334.1365462	0.803212851	0.803212851	0.803212851	11.24497992	58.63453815	0.803212851	0.803212851	0.803212851	20.08032129	0.803212851	4.819277108	1.606425703	0.803212851	0.803212851	0.803212851	0.803212851	0.803212851	204.0160643	0.803212851	4.016064257	0.803212851	1.606425703	0.803212851	5.62248996	0.803212851	0.803212851	4.016064257
ENSMUSG00000003135	Cnot11	0.284333239	0.284333239	0.284333239	0.284333239	0.284333239	0.284333239	0.284333239	0.284333239	0.284333239	0.284333239	3.98066534	0.284333239	0.568666477	0.568666477	0.284333239	0.284333239	0.284333239	0.284333239	0.284333239	0.284333239	0.284333239	0.284333239	80.18197327	0.284333239	0.284333239	0.284333239	85.86863804	12.5106625	0.284333239	0.284333239	0.284333239	0.284333239	0.284333239	0.284333239	0.284333239	0.284333239	0.284333239	0.284333239	0.284333239	0.284333239	0.284333239	0.284333239	0.284333239	0.284333239	0.284333239	0.284333239	61.70031277	0.284333239	0.284333239	0.284333239	0.284333239	0.284333239	0.284333239	0.284333239	0.284333239	19.9033267	0.284333239	0.284333239	0.284333239	0.284333239	0.284333239	0.284333239	0.284333239	0.284333239	0.284333239	0.284333239	0.284333239	0.284333239	0.284333239	0.284333239	14.7853284	0.284333239	0.284333239	0.284333239	0.284333239	0.284333239	0.284333239	0.284333239	0.284333239	0.284333239	6.823997725	0.284333239	0.284333239	0.284333239	0.284333239	0.284333239	125.106625	0.568666477	0.284333239	0.284333239	0.284333239	0.284333239	0.284333239	0.284333239	0.284333239	0.284333239	0.284333239	0.284333239	0.284333239	0.284333239	0.284333239	0.284333239	4.833665055	0.284333239	0.284333239	0.284333239	0.284333239	0.284333239	66.24964458	4.833665055	0.284333239	0.284333239	0.284333239	0.284333239	0.284333239	0.284333239	0.284333239	2.274665908	0.284333239	0.284333239	0.284333239	0.284333239	0.284333239	0.284333239	0.284333239	0.284333239	0.284333239	0.284333239	0.284333239	0.284333239	0.284333239	0.284333239	79.89764003	0.284333239	0.284333239	0.284333239	2.274665908	0.284333239	0.284333239	1.421666193	0.284333239	0.284333239	7.392664202	266.7045778	0.284333239	19.05032698	0.284333239	0.284333239	0.284333239	0.284333239	0.284333239	0.284333239	0.284333239	0.284333239	0.284333239	42.64998578	0.284333239	0.284333239	0.284333239	0.284333239	0.284333239	0.284333239	0.284333239	19.9033267	0.284333239	2.558999147	0.284333239	0.284333239	0.284333239	0.284333239	0.284333239	0.284333239	0.568666477	0.284333239	0.284333239	0.284333239	0.284333239	60.84731305	0.284333239	0.284333239	63.4063122	0.284333239	0.284333239	0.284333239	0.284333239	0.284333239	7.676997441	0.284333239	0.284333239	0.284333239	0.284333239	0.284333239	0.284333239	1.705999431	0.284333239	1.137332954	90.7023031	0.284333239	0.284333239
ENSMUSG00000048234	Rnf149	0.467726848	0.467726848	0.467726848	0.467726848	0.467726848	0.467726848	0.467726848	0.467726848	0.467726848	473.3395697	0.467726848	0.467726848	0.467726848	0.467726848	0.467726848	0.467726848	0.935453695	0.467726848	0.467726848	0.467726848	0.467726848	0.467726848	0.467726848	0.467726848	0.467726848	0.467726848	0.467726848	0.467726848	0.935453695	0.467726848	0.467726848	0.467726848	0.467726848	0.467726848	587.4649205	0.467726848	0.467726848	0.467726848	0.467726848	0.467726848	0.467726848	0.467726848	0.467726848	0.467726848	0.467726848	0.467726848	0.467726848	0.467726848	0.467726848	0.467726848	0.467726848	0.467726848	0.467726848	0.467726848	0.467726848	0.467726848	0.467726848	0.467726848	0.467726848	0.467726848	0.467726848	0.467726848	53.78858746	0.467726848	35.54724041	476.6136576	0.467726848	0.467726848	0.467726848	0.467726848	0.467726848	2124.883068	0.467726848	0.467726848	0.467726848	0.467726848	0.467726848	0.467726848	0.467726848	0.467726848	0.467726848	0.935453695	0.467726848	0.467726848	0.467726848	0.467726848	0.467726848	0.467726848	0.467726848	0.467726848	0.467726848	0.467726848	0.467726848	0.467726848	91.67446211	0.467726848	0.467726848	0.467726848	0.467726848	0.467726848	587.4649205	0.467726848	0.467726848	0.467726848	0.467726848	0.467726848	0.467726848	0.467726848	1.87090739	0.467726848	944.808232	0.467726848	0.467726848	0.467726848	0.467726848	0.467726848	195.5098223	0.467726848	0.467726848	0.467726848	0.467726848	0.467726848	0.467726848	0.467726848	0.467726848	0.467726848	0.467726848	0.467726848	0.467726848	0.467726848	0.467726848	0.467726848	0.467726848	0.467726848	0.467726848	0.467726848	0.467726848	0.467726848	0.467726848	0.467726848	1869.036483	0.467726848	0.467726848	0.467726848	0.467726848	0.467726848	0.467726848	0.467726848	0.467726848	6.548175865	0.467726848	0.467726848	0.467726848	2.806361085	0.467726848	0.467726848	0.467726848	0.467726848	0.467726848	0.467726848	0.467726848	55.65949486	2.806361085	1614.125351	0.467726848	0.467726848	0.467726848	0.467726848	0.467726848	0.467726848	0.467726848	423.7605239	0.467726848	0.467726848	0.467726848	0.467726848	0.467726848	0.467726848	0.467726848	0.467726848	0.467726848	0.467726848	0.467726848	0.467726848	0.467726848	0.467726848	0.467726848	0.467726848	0.467726848	305.8933583	33.20860617	1.403180543	0.467726848	0.467726848	0.467726848	0.467726848	0.467726848	0.467726848	0.467726848
ENSMUSG00000026074	Map4k4	6.969003537	3.95256917	172.1447888	6.76097358	0.104014978	0.104014978	115.8726857	224.0482629	1.456209694	6.344913668	534.0128979	64.80133139	0.104014978	2.704389432	80.29956314	181.6101519	0.104014978	0.936134803	0.104014978	22.67526524	110.9839817	0.104014978	0.104014978	141.0443104	173.0809237	33.18077803	185.3546911	36.40524235	1.872269607	117.0168504	0.104014978	89.45288121	0.104014978	0.104014978	7.281048471	1.768254629	51.07135428	174.3291034	171.1046391	0.104014978	3.328479301	0.104014978	0.104014978	0.728104847	1.248179738	5.09673393	0.416059913	95.38173497	0.104014978	188.0590805	5.09673393	4.368629083	244.6432286	4.784688995	0.104014978	240.0665696	162.9914708	0.520074891	130.8508425	0.104014978	0.208029956	0.104014978	1.560224672	0.104014978	0.104014978	877.1583108	0.104014978	0.104014978	0.104014978	133.451217	5.61680882	204.1814021	204.2854171	17.47451633	0.208029956	238.5063449	3.120449345	0.312044934	0.104014978	45.35053048	1.664239651	3.432494279	0.624089869	196.5883087	49.61514458	0.208029956	4.056584148	244.3311837	102.0386936	617.0168504	0.104014978	3.848554192	89.0368213	0.104014978	0.104014978	1.248179738	746.0994383	29.33222384	0.104014978	172.6648637	0.208029956	0.104014978	284.7930102	108.9036821	11.54566258	76.76305388	14.25005201	0.104014978	4.056584148	93.61348034	158.8308716	0.104014978	102.1427086	117.7449553	0.728104847	165.7998752	29.22820886	0.104014978	611.1920116	254.3166216	0.104014978	257.229041	491.0547119	212.0865405	397.8572914	69.79405034	0.208029956	17.57853131	1.664239651	1161.951321	200.4368629	10.81755773	1.456209694	273.7674225	329.4154358	0.624089869	4.368629083	99.85437903	36.50925733	2.184314541	14.14603703	403.0580404	516.6423965	23.09132515	146.4530892	207.9259413	0.104014978	0.104014978	0.104014978	0.104014978	66.25754109	0.312044934	12.16975244	13.93800707	0.832119825	0.104014978	176.097358	0.104014978	0.104014978	1.248179738	97.25400458	288.6415644	97.1499896	36.61327231	151.6538382	198.6686083	0.104014978	22.05117537	213.8547951	0.208029956	366.548783	179.2178074	407.4266694	121.0734346	4.680674017	0.624089869	190.8674849	1113.064281	0.104014978	0.104014978	498.6478053	9.881422925	53.87975869	13.3139172	11.96172249	1.560224672	139.0680258	1.976284585	560.5367173	986.7900978	42.02205118	11.85770751	0.104014978	198.3565633	0.104014978	2.080299563	56.27210318	0.624089869	0.936134803
ENSMUSG00000026072	Il1r1	0.156764383	0.156764383	398.1815332	0.313528766	0.156764383	0.313528766	0.156764383	0.156764383	0.156764383	0.156764383	2.50823013	0.156764383	0.156764383	0.156764383	0.156764383	0.156764383	0.156764383	0.156764383	0.156764383	0.156764383	0.156764383	0.470293149	0.156764383	0.156764383	0.156764383	0.156764383	0.156764383	0.156764383	0.156764383	0.313528766	0.156764383	0.156764383	0.156764383	0.156764383	0.156764383	0.156764383	0.156764383	177.7708105	0.156764383	103.3077285	0.156764383	0.156764383	0.156764383	0.156764383	0.156764383	0.313528766	131.9956106	0.156764383	0.156764383	0.313528766	0.156764383	0.156764383	0.156764383	0.156764383	0.156764383	0.156764383	0.156764383	0.313528766	0.783821916	0.156764383	0.156764383	0.156764383	207.0857501	0.156764383	149.0829284	0.156764383	0.627057533	0.156764383	0.940586299	0.627057533	0.470293149	0.156764383	0.627057533	0.313528766	0.156764383	0.156764383	0.156764383	0.156764383	0.156764383	945.2892303	0.156764383	0.783821916	0.470293149	0.156764383	0.940586299	484.5587083	0.156764383	0.470293149	0.156764383	0.156764383	0.156764383	0.156764383	0.156764383	0.156764383	0.313528766	0.156764383	0.313528766	0.156764383	0.627057533	0.156764383	0.313528766	1.254115065	0.313528766	0.156764383	0.470293149	0.156764383	0.156764383	0.156764383	1.097350682	0.156764383	0.156764383	0.313528766	0.156764383	0.156764383	0.313528766	0.783821916	0.313528766	0.156764383	0.156764383	0.313528766	0.313528766	0.156764383	0.156764383	0.156764383	0.940586299	0.156764383	0.156764383	0.313528766	0.156764383	0.156764383	0.313528766	0.156764383	12.69791503	0.156764383	0.313528766	0.156764383	0.156764383	0.156764383	0.313528766	0.156764383	0.470293149	0.156764383	0.470293149	1.097350682	0.156764383	0.156764383	0.156764383	0.156764383	0.156764383	0.156764383	0.940586299	0.470293149	0.156764383	0.313528766	0.313528766	0.156764383	1.254115065	0.156764383	0.156764383	0.313528766	0.156764383	0.156764383	0.470293149	1.097350682	0.470293149	0.156764383	0.156764383	0.156764383	0.156764383	0.313528766	0.156764383	0.627057533	1.410879448	0.470293149	0.783821916	0.783821916	0.313528766	0.156764383	0.313528766	0.156764383	0.156764383	0.156764383	1.254115065	0.156764383	0.156764383	0.627057533	0.627057533	0.313528766	0.470293149	0.313528766	0.156764383	0.156764383	0.156764383	0.313528766	0.313528766	0.313528766	0.470293149	0.156764383	3.605580812
ENSMUSG00000070942	Il1rl2	0.146584579	0.146584579	0.146584579	0.146584579	0.146584579	0.146584579	0.146584579	0.146584579	0.146584579	0.146584579	0.146584579	0.146584579	0.879507476	0.146584579	0.146584579	0.146584579	0.146584579	0.146584579	0.439753738	0.146584579	0.146584579	0.732922897	0.146584579	0.146584579	0.146584579	0.146584579	0.293169159	0.146584579	0.146584579	0.146584579	0.146584579	0.146584579	0.146584579	0.146584579	0.146584579	0.146584579	0.146584579	0.146584579	1.612430372	0.586338317	0.146584579	0.146584579	0.146584579	0.146584579	0.146584579	0.146584579	0.146584579	0.146584579	0.146584579	0.146584579	0.146584579	0.146584579	0.146584579	0.146584579	0.146584579	0.146584579	0.146584579	0.146584579	0.146584579	0.146584579	0.146584579	0.146584579	0.146584579	0.146584579	0.146584579	0.146584579	0.146584579	0.146584579	364.8490179	0.146584579	0.146584579	0.146584579	0.146584579	0.146584579	0.879507476	0.146584579	0.146584579	0.146584579	0.146584579	0.146584579	0.146584579	0.146584579	0.146584579	0.146584579	0.146584579	0.146584579	0.146584579	0.146584579	0.146584579	0.146584579	0.146584579	0.146584579	0.146584579	29.17033128	0.146584579	0.439753738	0.146584579	0.146584579	0.146584579	0.146584579	0.146584579	0.146584579	0.146584579	0.146584579	0.146584579	0.146584579	0.146584579	0.146584579	0.146584579	0.146584579	0.146584579	0.146584579	0.146584579	0.146584579	0.146584579	0.146584579	0.146584579	0.146584579	0.293169159	0.146584579	0.146584579	0.146584579	0.146584579	0.146584579	0.146584579	0.146584579	0.146584579	0.146584579	0.146584579	0.146584579	0.146584579	0.146584579	0.146584579	0.146584579	0.146584579	1.612430372	0.146584579	0.146584579	0.146584579	0.146584579	1.319261214	0.146584579	0.146584579	0.146584579	0.879507476	0.146584579	0.146584579	0.146584579	0.146584579	11.87335092	0.146584579	0.146584579	0.146584579	0.146584579	0.146584579	0.146584579	0.146584579	0.146584579	0.146584579	0.146584579	0.146584579	0.146584579	0.146584579	0.146584579	0.146584579	0.146584579	0.146584579	0.146584579	0.146584579	0.146584579	0.146584579	0.146584579	0.146584579	0.146584579	0.146584579	0.146584579	0.146584579	0.146584579	0.146584579	0.146584579	0.146584579	0.146584579	0.146584579	0.146584579	3.078276165	0.146584579	0.146584579	0.146584579	0.146584579	0.146584579	0.146584579	0.146584579	0.146584579	0.146584579	0.146584579	0.146584579	0.146584579	0.146584579	0.146584579
ENSMUSG00000026068	Il18rap	0.147797813	0.147797813	0.147797813	0.147797813	0.147797813	0.147797813	0.59119125	0.147797813	0.147797813	0.147797813	0.147797813	0.147797813	0.147797813	0.295595625	0.147797813	0.147797813	0.147797813	0.147797813	0.147797813	0.147797813	0.147797813	0.443393438	0.147797813	0.147797813	0.147797813	0.147797813	0.147797813	0.147797813	0.295595625	0.295595625	0.147797813	0.147797813	0.147797813	0.147797813	0.147797813	0.147797813	0.147797813	0.147797813	0.147797813	0.147797813	0.147797813	0.147797813	0.147797813	0.147797813	0.147797813	0.147797813	0.147797813	0.147797813	0.147797813	0.147797813	0.147797813	0.147797813	0.147797813	0.147797813	0.147797813	1.034584688	0.147797813	0.147797813	1.034584688	0.147797813	0.147797813	0.147797813	0.147797813	0.147797813	0.738989063	0.147797813	0.59119125	0.443393438	0.147797813	0.147797813	0.147797813	0.147797813	0.147797813	0.738989063	0.147797813	0.147797813	0.147797813	0.147797813	0.147797813	0.147797813	0.147797813	0.147797813	0.147797813	0.147797813	0.147797813	0.147797813	0.147797813	0.147797813	0.147797813	0.147797813	0.147797813	0.147797813	0.147797813	0.147797813	0.147797813	0.147797813	0.147797813	0.147797813	0.147797813	0.147797813	0.147797813	0.147797813	0.295595625	0.147797813	0.147797813	0.147797813	0.147797813	0.147797813	0.738989063	0.147797813	0.147797813	0.147797813	0.147797813	0.147797813	0.147797813	0.147797813	0.147797813	0.147797813	0.147797813	0.443393438	0.147797813	0.147797813	0.147797813	0.147797813	0.147797813	0.147797813	0.147797813	0.295595625	0.147797813	0.147797813	0.147797813	0.147797813	0.147797813	0.147797813	0.147797813	0.147797813	0.295595625	0.147797813	0.147797813	0.147797813	0.147797813	0.147797813	0.147797813	0.147797813	0.147797813	0.147797813	0.147797813	0.147797813	0.147797813	0.147797813	0.147797813	0.147797813	0.147797813	0.147797813	0.147797813	0.147797813	0.147797813	0.147797813	0.147797813	0.147797813	0.147797813	0.147797813	0.147797813	0.147797813	0.147797813	0.147797813	0.147797813	0.147797813	0.147797813	0.147797813	0.147797813	0.147797813	0.147797813	0.147797813	0.147797813	0.147797813	0.147797813	0.147797813	0.147797813	0.147797813	0.147797813	0.147797813	0.147797813	0.147797813	0.147797813	0.147797813	0.147797813	0.147797813	0.147797813	0.147797813	0.147797813	0.147797813	0.147797813	0.147797813	0.147797813	0.147797813	0.147797813	0.147797813	0.147797813
ENSMUSG00000045515	Pou3f3	0.134934557	0.134934557	0.134934557	0.134934557	0.134934557	0.134934557	0.134934557	0.134934557	0.134934557	0.134934557	0.134934557	0.134934557	0.134934557	0.134934557	0.134934557	0.134934557	0.134934557	0.269869113	0.134934557	0.134934557	0.134934557	0.134934557	0.134934557	0.134934557	0.134934557	0.134934557	0.134934557	0.134934557	0.134934557	0.134934557	0.134934557	0.269869113	0.134934557	0.134934557	0.134934557	0.134934557	0.134934557	0.134934557	0.134934557	0.134934557	0.134934557	0.134934557	0.134934557	0.134934557	0.134934557	0.134934557	0.134934557	0.134934557	1.349345567	0.134934557	0.134934557	0.134934557	0.134934557	0.134934557	0.134934557	605.8561598	0.134934557	0.269869113	0.134934557	0.134934557	0.134934557	0.134934557	0.134934557	0.134934557	0.134934557	0.134934557	0.134934557	0.134934557	0.134934557	0.80960734	0.134934557	0.134934557	0.134934557	0.134934557	0.134934557	0.134934557	0.134934557	0.134934557	0.134934557	0.134934557	0.134934557	0.134934557	0.134934557	0.134934557	0.134934557	0.134934557	0.134934557	0.134934557	0.134934557	0.134934557	0.134934557	0.134934557	0.269869113	0.134934557	0.134934557	0.134934557	0.134934557	0.134934557	0.134934557	0.134934557	0.134934557	0.134934557	0.134934557	0.134934557	0.134934557	0.134934557	0.134934557	0.134934557	0.134934557	0.134934557	0.134934557	0.134934557	0.134934557	0.134934557	0.134934557	0.134934557	0.134934557	0.134934557	361.0848738	0.134934557	0.134934557	0.134934557	0.539738227	0.134934557	0.134934557	0.134934557	0.134934557	0.134934557	0.134934557	0.134934557	0.134934557	0.134934557	0.134934557	0.134934557	0.134934557	0.134934557	0.134934557	0.134934557	0.269869113	1.214411011	0.134934557	0.134934557	0.269869113	0.134934557	0.80960734	0.134934557	0.134934557	0.134934557	0.134934557	0.134934557	0.134934557	0.134934557	0.134934557	0.134934557	0.134934557	0.134934557	0.134934557	0.134934557	0.134934557	0.134934557	0.134934557	0.134934557	0.134934557	0.134934557	0.134934557	0.134934557	0.134934557	0.134934557	0.134934557	0.134934557	0.134934557	1.754149238	0.134934557	0.134934557	0.134934557	0.134934557	0.134934557	0.134934557	2.833625692	0.134934557	0.134934557	0.134934557	0.134934557	0.134934557	0.134934557	0.134934557	0.134934557	0.134934557	0.134934557	0.269869113	0.134934557	0.134934557	0.134934557	0.134934557	0.134934557	0.134934557	0.134934557	0.134934557	0.134934557
ENSMUSG00000060679	Mrps9	0.173160173	0.173160173	706.4935065	0.173160173	0.173160173	0.173160173	0.173160173	0.173160173	0.173160173	0.173160173	0.173160173	27.01298701	0.173160173	0.173160173	6.060606061	0.173160173	0.173160173	0.173160173	69.78354978	0.173160173	422.8571429	0.173160173	0.173160173	0.173160173	0.173160173	0.173160173	0.173160173	0.173160173	109.7835498	0.173160173	0.173160173	0.173160173	1.038961039	0.173160173	1.558441558	0.173160173	0.173160173	0.173160173	0.173160173	0.173160173	6.060606061	0.173160173	0.173160173	0.173160173	0.173160173	0.173160173	0.173160173	0.173160173	0.173160173	0.173160173	0.173160173	0.173160173	0.173160173	0.173160173	14.37229437	0.173160173	0.346320346	367.7922078	0.173160173	0.173160173	139.9134199	0.173160173	11.42857143	490.5627706	0.173160173	0.173160173	0.173160173	0.173160173	37.22943723	0.173160173	0.173160173	0.173160173	0.173160173	11.08225108	0.173160173	0.173160173	0.173160173	0.173160173	0.173160173	1595.670996	0.173160173	0.173160173	0.173160173	0.173160173	0.173160173	0.173160173	0.173160173	0.173160173	122.0779221	210.04329	0.173160173	0.173160173	0.173160173	0.346320346	82.5974026	0.173160173	140.0865801	0.692640693	0.173160173	0.173160173	0.173160173	0.173160173	278.4415584	0.519480519	24.58874459	0.173160173	0.173160173	0.173160173	99.56709957	0.173160173	11.08225108	0.173160173	0.173160173	0.173160173	0.173160173	0.173160173	0.173160173	0.173160173	3.636363636	0.173160173	0.173160173	0.173160173	1.731601732	0.173160173	616.2770563	0.173160173	0.173160173	0.173160173	0.173160173	4.155844156	0.173160173	0.173160173	0.173160173	3.982683983	0.173160173	79.13419913	393.0735931	0.173160173	0.173160173	75.4978355	1.212121212	0.173160173	1517.229437	0.173160173	2247.619048	0.173160173	0.173160173	0.173160173	0.173160173	0.173160173	0.346320346	0.173160173	0.173160173	2208.138528	0.173160173	0.173160173	0.173160173	0.173160173	0.173160173	0.865800866	0.173160173	0.173160173	58.00865801	0.173160173	406.7532468	0.173160173	0.173160173	0.173160173	0.173160173	156.3636364	0.173160173	0.173160173	0.173160173	196.8831169	42.94372294	5.541125541	0.173160173	1846.580087	0.173160173	0.173160173	1031.341991	0.173160173	0.173160173	0.173160173	0.173160173	0.173160173	13.85281385	0.173160173	0.173160173	0.173160173	187.7056277	0.173160173	0.173160173	803.982684	0.173160173	0.173160173	0.173160173	0.173160173	4.675324675
ENSMUSG00000041907	Gpr45	0.138064338	0.138064338	440.1491095	233.8809885	0.138064338	0.138064338	0.138064338	0.138064338	27.33673892	82.01021676	130.0566064	0.138064338	0.138064338	0.138064338	51.77412674	0.138064338	0.138064338	24.57545216	0.138064338	0.276128676	0.138064338	0.138064338	0.138064338	0.138064338	105.8953472	244.0977496	0.138064338	0.138064338	0.138064338	0.138064338	0.138064338	0.138064338	12.97804777	3.865801463	0.138064338	0.138064338	44.59478117	0.138064338	0.138064338	263.2886925	0.138064338	0.138064338	26.37028855	0.138064338	0.138064338	0.414193014	0.138064338	35.48253486	0.138064338	81.59602375	40.03865801	0.138064338	0.138064338	19.32900732	78.00635096	204.3352202	65.4424962	0.138064338	0.138064338	0.138064338	151.5946431	0.138064338	23.33287312	0.138064338	22.22835842	0.138064338	0.138064338	0.138064338	0.138064338	0.138064338	0.138064338	0.138064338	83.66698882	0.138064338	88.91343366	0.138064338	0.138064338	0.138064338	0.138064338	143.4488472	0.138064338	0.138064338	0.138064338	0.138064338	0.138064338	0.138064338	486.124534	280.1325418	0.138064338	0.138064338	0.138064338	69.99861936	0.138064338	0.138064338	0.138064338	0.138064338	0.138064338	0.138064338	0.138064338	82.01021676	0.138064338	0.138064338	54.81154218	0.138064338	347.5079387	0.138064338	0.138064338	41.83349441	0.138064338	0.138064338	0.138064338	1.242579042	0.138064338	0.138064338	0.138064338	0.138064338	0.138064338	57.84895761	130.3327351	312.4395969	0.138064338	1037.967693	0.138064338	0.138064338	0.138064338	0.138064338	0.138064338	34.5160845	0.138064338	39.90059368	144.5533619	0.138064338	0.138064338	46.5276819	29.26963965	113.6269502	4.832251829	0.138064338	0.138064338	0.138064338	0.138064338	0.138064338	44.04252382	0.138064338	0.138064338	0.138064338	0.138064338	0.138064338	156.8410879	0.138064338	0.138064338	0.138064338	0.138064338	0.138064338	0.138064338	0.138064338	1240.508077	0.138064338	176.9984813	0.138064338	0.138064338	0.138064338	0.138064338	0.138064338	0.138064338	0.138064338	11.59740439	0.138064338	0.138064338	38.93414331	463.3439183	0.138064338	0.138064338	148.281099	0.138064338	0.138064338	0.138064338	0.138064338	0.138064338	0.138064338	0.138064338	0.138064338	128.675963	0.138064338	0.138064338	0.138064338	0.138064338	0.138064338	930.967831	0.138064338	0.138064338	0.138064338	0.138064338	0.138064338	0.138064338	0.138064338	5.246444843	0.69032169	4.970316167
ENSMUSG00000070939	Tgfbrap1	0.093641727	3.46474389	0.093641727	0.093641727	0.093641727	0.093641727	0.093641727	0.093641727	0.187283454	0.093641727	0.093641727	0.093641727	0.093641727	0.093641727	0.093641727	0.093641727	0.093641727	0.093641727	0.093641727	0.093641727	0.093641727	0.093641727	0.093641727	0.093641727	0.093641727	0.093641727	0.093641727	0.093641727	0.093641727	0.093641727	0.093641727	0.093641727	0.093641727	0.093641727	0.093641727	0.093641727	0.093641727	0.093641727	23.03586478	0.093641727	0.093641727	0.468208634	0.093641727	0.093641727	0.093641727	0.093641727	0.093641727	4.963011518	0.093641727	0.093641727	0.093641727	0.093641727	0.093641727	0.093641727	0.093641727	0.093641727	0.093641727	0.093641727	0.093641727	0.093641727	30.71448638	0.093641727	0.093641727	0.093641727	0.093641727	0.093641727	1.123700721	0.093641727	0.093641727	6.835846053	0.093641727	0.093641727	0.093641727	0.093641727	0.093641727	45.97808784	0.093641727	0.093641727	0.093641727	0.093641727	0.093641727	0.093641727	0.093641727	0.093641727	0.093641727	0.655492087	11.98614102	0.093641727	0.093641727	0.093641727	0.093641727	0.093641727	0.093641727	0.093641727	0.093641727	0.187283454	0.093641727	0.093641727	0.093641727	4.213877704	0.655492087	0.093641727	75.00702313	0.093641727	0.093641727	0.093641727	0.093641727	0.093641727	0.093641727	0.093641727	0.093641727	0.093641727	0.093641727	0.093641727	0.093641727	0.187283454	0.093641727	0.093641727	0.093641727	191.0291226	0.093641727	0.093641727	0.093641727	0.093641727	0.093641727	0.093641727	0.187283454	0.093641727	0.093641727	0.093641727	101.0394232	0.093641727	0.093641727	34.83472235	0.093641727	0.093641727	4.213877704	0.093641727	0.093641727	0.093641727	0.093641727	1008.989606	0.093641727	0.093641727	0.093641727	0.093641727	0.093641727	0.093641727	0.093641727	0.093641727	0.093641727	0.093641727	0.093641727	0.093641727	0.093641727	0.093641727	0.093641727	0.093641727	0.093641727	0.093641727	0.187283454	0.093641727	0.093641727	0.093641727	0.093641727	0.093641727	0.093641727	55.06133533	0.093641727	0.093641727	0.093641727	0.093641727	0.093641727	0.093641727	0.093641727	0.093641727	0.093641727	0.093641727	0.374566907	0.093641727	0.093641727	0.093641727	0.561850361	0.093641727	0.093641727	0.093641727	0.093641727	0.093641727	0.093641727	0.093641727	300.215376	0.093641727	0.093641727	0.374566907	0.093641727	0.093641727	0.093641727	0.093641727	0.093641727
ENSMUSG00000010290	AI597479	0.288766965	0.288766965	0.288766965	0.288766965	1.443834825	0.288766965	0.288766965	0.288766965	9.240542882	0.288766965	0.288766965	310.1357205	0.288766965	0.288766965	1.15506786	0.288766965	0.288766965	0.288766965	0.288766965	0.288766965	0.288766965	1.15506786	0.288766965	2.598902686	0.288766965	0.288766965	0.288766965	542.0155934	0.288766965	0.288766965	0.288766965	490.6150736	0.288766965	0.288766965	0.288766965	0.288766965	0.288766965	0.288766965	0.57753393	0.288766965	0.288766965	0.288766965	0.288766965	0.288766965	0.288766965	0.288766965	0.288766965	0.288766965	0.288766965	0.288766965	0.288766965	1.73260179	27.14409472	0.288766965	0.288766965	19.05861969	0.288766965	0.288766965	0.288766965	0.288766965	0.288766965	0.288766965	0.288766965	0.288766965	0.288766965	0.288766965	274.3286168	0.288766965	0.288766965	5.775339301	0.288766965	0.288766965	0.288766965	0.288766965	0.288766965	4.909038406	138.0306093	0.288766965	0.288766965	0.288766965	130.8114352	0.288766965	0.288766965	0.288766965	6.930407161	0.288766965	0.288766965	0.288766965	0.57753393	0.288766965	0.288766965	21.07998845	0.288766965	0.288766965	0.288766965	0.288766965	0.288766965	0.288766965	0.288766965	0.288766965	0.288766965	0.288766965	0.288766965	0.288766965	0.288766965	0.288766965	0.288766965	0.288766965	0.288766965	0.288766965	0.288766965	0.288766965	0.288766965	0.288766965	0.288766965	0.288766965	0.288766965	0.288766965	94.13803061	0.288766965	0.288766965	0.288766965	0.288766965	0.288766965	0.288766965	0.288766965	0.288766965	0.288766965	0.288766965	0.288766965	75.94571181	0.288766965	0.288766965	0.288766965	0.288766965	0.288766965	0.288766965	0.288766965	0.288766965	4034.652036	0.866300895	90.38406006	0.288766965	0.288766965	0.288766965	0.288766965	0.288766965	0.288766965	0.288766965	0.288766965	0.288766965	3454.80797	356.9159688	1.15506786	0.288766965	0.288766965	0.288766965	0.288766965	0.288766965	0.288766965	0.288766965	0.288766965	0.288766965	0.288766965	0.288766965	0.288766965	0.288766965	0.288766965	1380.017326	0.288766965	0.288766965	0.288766965	24.25642506	0.288766965	0.288766965	0.288766965	0.288766965	254.4036962	0.288766965	0.288766965	0.288766965	0.288766965	0.288766965	97.02570026	0.288766965	0.288766965	16.45971701	0.288766965	0.288766965	27.72162865	0.288766965	6896.33266	0.288766965	0.288766965	0.288766965	0.288766965	0.288766965	0.288766965	0.288766965
ENSMUSG00000066877	Nck2	5.599104143	1.791713326	0.223964166	2.015677492	0.447928331	0.223964166	0.223964166	0.447928331	0.895856663	0.223964166	35.16237402	1.56774916	0.223964166	5.151175812	3.359462486	4.70324748	3.359462486	0.223964166	0.223964166	0.223964166	3.583426652	2.239641657	1.119820829	0.223964166	0.671892497	1.119820829	1.56774916	2.687569989	0.223964166	2.911534155	2.911534155	0.223964166	0.223964166	0.223964166	0.671892497	3.13549832	0.223964166	2.239641657	0.223964166	0.447928331	0.223964166	0.223964166	0.223964166	0.223964166	0.223964166	3.359462486	3.583426652	0.223964166	0.223964166	1.343784994	2.015677492	1.119820829	1.343784994	4.031354983	2.015677492	15.6774916	1.791713326	2.911534155	0.223964166	0.223964166	1.119820829	21.05263158	0.223964166	2.239641657	2.239641657	4.031354983	7.166853303	0.223964166	0.223964166	4.255319149	0.671892497	4.255319149	72.78835386	3.583426652	5.151175812	0.447928331	4.031354983	2.911534155	0.223964166	6.494960806	0.223964166	0.447928331	0.447928331	0.895856663	2.463605823	8.734602464	0.223964166	3.359462486	1.119820829	5.823068309	1.56774916	0.223964166	4.031354983	4.031354983	24.63605823	0.671892497	4.031354983	2.687569989	8.062709966	0.671892497	5.823068309	3.583426652	2.015677492	0.223964166	3.583426652	0.223964166	0.223964166	5.375139978	0.223964166	3.807390817	9.630459127	3.359462486	2.687569989	5.151175812	7.166853303	1.56774916	0.223964166	16.79731243	8.062709966	0.223964166	1.791713326	0.895856663	0.895856663	0.447928331	2.911534155	0.223964166	0.895856663	0.223964166	0.223964166	10.75027996	0.223964166	7.390817469	2.015677492	2.015677492	0.895856663	27.32362822	2.239641657	3.13549832	0.223964166	7.390817469	0.223964166	0.223964166	43.67301232	1.56774916	3.807390817	5.599104143	0.223964166	1.791713326	0.223964166	0.223964166	1.343784994	0.223964166	0.223964166	0.223964166	0.895856663	0.223964166	2.239641657	0.223964166	4.70324748	0.223964166	2.463605823	0.223964166	0.223964166	51.73572228	1.56774916	5.375139978	0.223964166	6.494960806	9.854423292	0.223964166	15.22956327	1.343784994	0.223964166	0.223964166	3.13549832	0.223964166	45.24076148	16.79731243	1.56774916	0.223964166	0.223964166	4.927211646	0.447928331	0.223964166	2.463605823	0.223964166	0.223964166	0.223964166	0.223964166	7.166853303	0.223964166	43.89697648	0.223964166	7.390817469	0.223964166	4.255319149	0.223964166	0.671892497	6.047032475
ENSMUSG00000057363	Uxs1	248.8272088	0.195465207	0.195465207	0.195465207	0.195465207	0.195465207	0.195465207	0.195465207	0.195465207	0.195465207	0.195465207	0.390930414	0.195465207	0.195465207	0.195465207	0.195465207	0.195465207	0.195465207	0.195465207	0.195465207	0.390930414	0.195465207	0.195465207	0.195465207	2.345582486	0.195465207	0.195465207	0.195465207	0.195465207	0.195465207	0.195465207	0.195465207	0.195465207	0.195465207	0.195465207	0.195465207	0.195465207	0.195465207	0.195465207	0.195465207	0.195465207	0.195465207	0.195465207	0.195465207	0.195465207	0.195465207	0.195465207	0.195465207	0.195465207	5.863956216	0.195465207	0.195465207	31.46989836	0.195465207	0.195465207	0.586395622	3.713838937	0.195465207	0.195465207	0.195465207	0.195465207	0.195465207	2.345582486	0.195465207	0.195465207	0.195465207	0.195465207	0.195465207	0.195465207	0.390930414	4.495699765	0.195465207	0.195465207	0.195465207	0.195465207	0.195465207	0.195465207	1.563721658	0.195465207	0.195465207	0.195465207	0.195465207	0.195465207	0.195465207	0.195465207	0.195465207	0.195465207	0.390930414	0.195465207	0.195465207	0.195465207	0.195465207	72.12666145	0.195465207	0.195465207	0.195465207	0.195465207	0.195465207	0.195465207	0.195465207	0.195465207	49.25723221	0.195465207	0.195465207	0.195465207	0.195465207	0.195465207	0.195465207	0.195465207	0.195465207	0.195465207	0.195465207	0.195465207	0.195465207	0.195465207	0.195465207	0.195465207	0.195465207	0.781860829	0.195465207	834.0500391	0.195465207	0.195465207	0.195465207	8.405003909	0.195465207	0.195465207	147.9671618	0.195465207	0.977326036	0.195465207	0.195465207	0.195465207	0.195465207	0.195465207	0.195465207	0.586395622	0.195465207	0.195465207	0.977326036	0.195465207	0.195465207	2.931978108	0.195465207	1.172791243	13.4870993	0.195465207	0.195465207	0.195465207	11.53244722	0.195465207	60.78967944	0.195465207	1039.679437	0.195465207	0.195465207	0.195465207	0.195465207	0.195465207	0.195465207	0.195465207	0.195465207	46.3252541	0.195465207	0.195465207	0.195465207	0.195465207	0.195465207	0.195465207	15.44175137	0.195465207	0.195465207	0.195465207	0.195465207	0.195465207	0.195465207	0.195465207	0.195465207	8.405003909	0.195465207	0.195465207	1.954652072	0.195465207	0.195465207	0.195465207	9.577795152	0.195465207	0.195465207	0.195465207	2.345582486	3.127443315	0.195465207	0.195465207	6.450351837	0.195465207	0.195465207	0.195465207	0.195465207	34.98827209
ENSMUSG00000041763	Tpp2	5.836383421	0.098921753	78.64279355	7.221287961	0.098921753	0.098921753	0.890295776	110.6934415	67.36571372	0.098921753	837.47156	5.242852903	0.098921753	134.8303492	15.3328717	23.04876842	0.098921753	0.098921753	3.06657434	0.098921753	19.48758532	69.14630527	12.06845385	6.232070432	2.868730834	211.6925512	0.197843506	14.14581066	22.94984667	6.133148679	0.098921753	14.34365417	0.098921753	18.99297656	9.001879513	20.08111584	79.53308933	29.08299535	0.098921753	1.483826293	93.08536947	0.098921753	1.879513305	81.80828964	0.296765259	1.978435058	466.1192996	0.791374023	207.8346028	0.197843506	0.098921753	4.649322386	35.01830052	56.97892967	0.791374023	19.09189831	1.582748046	0.098921753	0.098921753	4.352557127	3.06657434	4.649322386	363.5374419	1.285982788	0.098921753	11.67276684	967.2568998	0.098921753	5.440696409	2.868730834	226.7286576	15.23394995	1202.59175	49.46087645	288.2579879	0.098921753	92.29399545	1.384904541	40.75576219	135.4238797	0.197843506	91.10693441	204.965872	14.34365417	22.65308141	4.946087645	0.098921753	96.44870907	148.0858641	8.111583737	6.924522703	51.34038975	15.03610644	0.098921753	0.098921753	6.133148679	0.098921753	0.098921753	118.4093382	1.780591552	11.67276684	0.098921753	5.935305174	660.2037788	278.8604214	0.098921753	19.48758532	0.296765259	12.95874963	597.8830745	415.6692057	75.67514096	0.098921753	11.27707983	0.098921753	34.12800475	22.15847265	270.7488377	0.098921753	0.098921753	0.098921753	22.65308141	0.098921753	7.122366208	290.9288753	0.098921753	145.8106638	1.582748046	0.098921753	159.0661787	0.593530517	420.318528	853.2990405	673.9539025	48.07597191	0.197843506	0.098921753	10.0900188	0.197843506	683.1536255	166.6831536	0.098921753	368.5824513	34.91937877	0.593530517	0.098921753	0.098921753	0.197843506	0.197843506	0.098921753	0.098921753	0.098921753	0.098921753	355.7226234	0.69245227	0.098921753	4.154713622	26.51102978	20.5757246	1.187061035	0.098921753	56.2864774	14.64041943	42.93204076	2516.767237	4.946087645	0.098921753	0.098921753	110.2977545	8.606192502	0.098921753	55.79186863	316.8463745	0.098921753	2.374122069	0.098921753	6.726679197	1010.881393	1.187061035	0.296765259	146.7009595	0.098921753	0.098921753	0.197843506	559.9960431	0.296765259	10.88139282	1204.27342	1.879513305	167.9691364	381.7390444	142.7440894	0.69245227	338.7080819	0.296765259	6.82560095	0.593530517	38.18379662	0.098921753
ENSMUSG00000047343	Mettl21c	0.232288037	0.232288037	0.232288037	0.232288037	0.232288037	0.232288037	0.232288037	0.232288037	0.929152149	0.232288037	0.232288037	0.232288037	0.232288037	2.555168409	0.232288037	0.929152149	0.232288037	0.232288037	0.232288037	0.232288037	0.232288037	0.232288037	0.232288037	0.232288037	0.232288037	0.696864111	0.232288037	0.232288037	0.232288037	1.393728223	0.232288037	0.232288037	0.232288037	0.232288037	0.232288037	0.696864111	0.232288037	0.464576074	0.232288037	0.232288037	0.232288037	0.232288037	0.232288037	0.232288037	0.232288037	2.555168409	0.464576074	0.232288037	0.232288037	0.232288037	0.232288037	0.232288037	0.232288037	0.464576074	0.232288037	0.232288037	1.393728223	0.232288037	0.232288037	0.232288037	0.232288037	0.232288037	0.232288037	0.232288037	0.232288037	0.232288037	0.232288037	0.232288037	0.232288037	0.464576074	0.232288037	0.232288037	0.232288037	2.322880372	0.232288037	0.232288037	0.232288037	0.232288037	0.232288037	0.232288037	0.232288037	0.232288037	0.232288037	0.232288037	0.232288037	0.232288037	0.232288037	1.858304297	0.232288037	0.232288037	0.232288037	0.232288037	0.232288037	0.232288037	0.232288037	0.232288037	0.232288037	1.161440186	0.232288037	0.232288037	1.393728223	0.232288037	0.232288037	0.232288037	0.232288037	0.232288037	0.232288037	0.232288037	0.232288037	0.232288037	0.232288037	0.232288037	0.232288037	1.161440186	0.232288037	0.232288037	0.232288037	0.232288037	0.232288037	0.232288037	7.665505226	0.232288037	0.232288037	0.232288037	0.232288037	0.232288037	1.62601626	0.232288037	0.232288037	0.232288037	0.232288037	0.232288037	0.232288037	0.232288037	0.232288037	0.232288037	0.232288037	0.232288037	0.232288037	1.161440186	0.232288037	0.232288037	6.504065041	0.232288037	0.232288037	0.232288037	0.232288037	0.232288037	0.232288037	0.232288037	0.232288037	0.232288037	0.232288037	0.232288037	0.464576074	0.232288037	0.232288037	0.232288037	0.232288037	0.232288037	0.232288037	0.232288037	0.232288037	0.232288037	0.232288037	0.232288037	0.232288037	2.787456446	2.090592334	0.232288037	0.232288037	0.232288037	0.232288037	0.232288037	0.232288037	0.232288037	16.72473868	6.504065041	0.232288037	0.232288037	0.232288037	0.232288037	0.232288037	0.232288037	0.232288037	8.594657375	0.232288037	0.232288037	0.232288037	0.232288037	0.232288037	0.232288037	0.232288037	0.232288037	0.232288037	0.232288037	103.1358885	0.232288037	0.232288037
ENSMUSG00000026049	Tex30	0.626566416	0.626566416	0.626566416	0.626566416	1.253132832	0.626566416	0.626566416	0.626566416	1084.586466	0.626566416	1545.739348	46.36591479	0.626566416	0.626566416	0.626566416	164.7869674	95.86466165	1189.849624	0.626566416	0.626566416	0.626566416	0.626566416	0.626566416	46.36591479	0.626566416	65.78947368	0.626566416	41.35338346	0.626566416	7.518796992	0.626566416	0.626566416	934.8370927	0.626566416	0.626566416	0.626566416	0.626566416	0.626566416	0.626566416	0.626566416	0.626566416	567.6691729	0.626566416	0.626566416	0.626566416	0.626566416	669.1729323	0.626566416	0.626566416	1013.784461	0.626566416	0.626566416	321.4285714	1013.784461	796.9924812	0.626566416	0.626566416	0.626566416	0.626566416	0.626566416	966.1654135	613.4085213	0.626566416	0.626566416	295.112782	2496.867168	3010.025063	0.626566416	52.00501253	2342.105263	674.1854637	857.7694236	127.8195489	546.3659148	0.626566416	1584.586466	3.759398496	0.626566416	6.892230576	159.7744361	214.2857143	0.626566416	0.626566416	0.626566416	1070.802005	27.56892231	0.626566416	251.2531328	1437.343358	0.626566416	2842.105263	0.626566416	1850.250627	176.6917293	0.626566416	0.626566416	0.626566416	0.626566416	0.626566416	38.22055138	0.626566416	0.626566416	3085.213033	1456.140351	0.626566416	0.626566416	0.626566416	0.626566416	0.626566416	0.626566416	0.626566416	0.626566416	114.6616541	91.47869674	0.626566416	831.4536341	1043.233083	0.626566416	0.626566416	0.626566416	0.626566416	0.626566416	2.506265664	0.626566416	0.626566416	0.626566416	171.679198	173.5588972	1.253132832	0.626566416	69.54887218	155.3884712	256.2656642	332.7067669	57.01754386	0.626566416	0.626566416	143.4837093	318.9223058	122.8070175	0.626566416	1.253132832	1058.897243	689.8496241	0.626566416	0.626566416	0.626566416	0.626566416	0.626566416	0.626566416	0.626566416	46.9924812	127.8195489	0.626566416	0.626566416	0.626566416	0.626566416	0.626566416	0.626566416	0.626566416	0.626566416	0.626566416	0.626566416	2.506265664	3315.789474	0.626566416	0.626566416	63.28320802	102.7568922	2.506265664	0.626566416	1028.195489	0.626566416	0.626566416	847.1177945	0.626566416	0.626566416	244.3609023	0.626566416	0.626566416	77.69423559	0.626566416	0.626566416	0.626566416	470.5513784	0.626566416	20.05012531	0.626566416	0.626566416	4310.776942	0.626566416	0.626566416	0.626566416	53.88471178	0.626566416	0.626566416	0.626566416	0.626566416	5994.987469
ENSMUSG00000026047	Kdelc1	0.348796652	1.743983258	73.24729683	0.348796652	0.348796652	0.348796652	0.348796652	0.348796652	3.139169864	0.348796652	26.50854552	0.348796652	0.348796652	259.8535054	0.348796652	0.348796652	0.348796652	0.348796652	0.348796652	0.348796652	0.348796652	0.348796652	0.348796652	0.348796652	0.348796652	189.0477851	38.36763167	0.348796652	0.348796652	0.348796652	15.34705267	1888.036275	0.348796652	108.8245553	1.046389955	0.348796652	0.348796652	0.348796652	0.348796652	0.348796652	0.348796652	0.348796652	0.348796652	0.348796652	35.57725846	403.9065225	33.8332752	0.348796652	0.348796652	289.8500174	1.743983258	0.348796652	177.5374956	0.348796652	0.348796652	0.697593303	1.395186606	15.34705267	19.18381584	0.348796652	0.348796652	19.18381584	180.6766655	0.348796652	0.348796652	0.348796652	395.5354029	0.348796652	0.348796652	0.348796652	40.46041158	446.8085106	0.348796652	0.348796652	0.348796652	3.487966516	0.348796652	0.348796652	0.348796652	0.697593303	109.8709452	0.348796652	1241.367283	246.9480293	0.348796652	0.348796652	0.348796652	21.97418905	156.2608999	0.348796652	0.348796652	0.348796652	0.348796652	1396.930589	0.348796652	0.348796652	3.139169864	0.348796652	0.348796652	0.348796652	0.348796652	0.348796652	0.348796652	0.348796652	0.348796652	3.836763167	0.348796652	0.348796652	0.348796652	0.348796652	0.348796652	184.5134287	0.348796652	389.6058598	0.348796652	0.348796652	5.929543076	0.348796652	1462.50436	0.348796652	0.348796652	0.348796652	0.348796652	0.348796652	0.348796652	0.348796652	0.348796652	0.348796652	0.348796652	1.743983258	1.046389955	0.348796652	0.348796652	0.348796652	117.8932682	210.6731775	0.348796652	0.348796652	0.348796652	5.929543076	0.348796652	10013.60307	1920.474363	138.4722707	0.348796652	0.348796652	0.348796652	0.348796652	0.348796652	0.348796652	0.348796652	0.348796652	17.43983258	0.348796652	0.348796652	0.348796652	11.5102895	0.348796652	0.348796652	0.348796652	132.8915242	0.348796652	5.580746425	0.348796652	698.6396931	9.06871294	0.348796652	0.348796652	0.348796652	0.348796652	21.97418905	0.348796652	0.348796652	0.348796652	128.3571678	0.348796652	0.348796652	0.348796652	0.348796652	0.348796652	0.348796652	0.348796652	0.348796652	0.348796652	8.371119637	0.348796652	0.348796652	0.348796652	0.348796652	0.348796652	0.348796652	7241.367283	0.348796652	0.348796652	0.348796652	0.348796652	0.348796652	0.348796652	0.348796652
ENSMUSG00000041684	Bivm	0.474045982	0.237022991	0.237022991	0.237022991	0.237022991	0.237022991	0.237022991	0.237022991	0.237022991	0.237022991	0.237022991	0.237022991	0.237022991	0.237022991	0.237022991	0.237022991	0.237022991	0.237022991	0.237022991	0.237022991	0.237022991	0.237022991	0.237022991	0.237022991	0.237022991	0.237022991	0.237022991	0.237022991	0.237022991	0.237022991	0.237022991	0.237022991	0.237022991	0.237022991	0.237022991	0.237022991	0.237022991	0.237022991	0.237022991	0.237022991	0.237022991	0.237022991	0.237022991	0.237022991	0.237022991	0.237022991	107.608438	0.237022991	0.237022991	0.237022991	0.237022991	0.237022991	0.237022991	94.5721735	0.237022991	0.237022991	0.237022991	0.237022991	0.237022991	0.237022991	0.237022991	0.237022991	0.474045982	0.237022991	0.237022991	0.237022991	0.237022991	0.237022991	0.237022991	0.711068974	0.237022991	0.237022991	0.237022991	0.237022991	0.237022991	0.237022991	0.237022991	0.237022991	0.237022991	0.237022991	0.237022991	13.5103105	0.237022991	140.5546338	0.237022991	0.237022991	0.237022991	0.237022991	0.237022991	0.237022991	0.237022991	0.237022991	0.237022991	0.237022991	0.237022991	0.237022991	0.237022991	0.237022991	0.237022991	0.237022991	0.237022991	0.237022991	0.237022991	0.237022991	0.237022991	482.8158331	0.237022991	789.5235838	0.237022991	0.237022991	93.86110453	0.237022991	0.237022991	0.237022991	0.237022991	0.237022991	0.237022991	0.237022991	4.029390851	0.237022991	0.237022991	0.237022991	0.237022991	1002.844276	0.237022991	0.237022991	0.237022991	7.584735719	0.237022991	0.237022991	0.237022991	0.474045982	1.185114956	0.237022991	0.237022991	0.237022991	0.237022991	0.237022991	0.237022991	0.237022991	0.237022991	0.237022991	0.237022991	0.711068974	0.237022991	377.577625	0.237022991	0.237022991	0.237022991	0.237022991	1.422137947	0.237022991	0.237022991	0.237022991	0.237022991	0.237022991	0.237022991	0.237022991	0.237022991	0.237022991	0.237022991	0.237022991	0.237022991	986.9637355	54.75231097	0.237022991	0.237022991	0.237022991	0.237022991	0.237022991	0.237022991	0.237022991	0.237022991	51.19696611	0.237022991	0.237022991	41.95306945	0.237022991	0.237022991	0.237022991	52.85612704	0.237022991	0.237022991	0.237022991	0.237022991	0.237022991	0.237022991	0.237022991	0.237022991	0.237022991	0.237022991	0.237022991	0.237022991	0.237022991	0.237022991	11.14008059	23.70229912	0.237022991	0.237022991
ENSMUSG00000026048	Ercc5	0.170096955	0.170096955	0.340193911	0.170096955	0.170096955	0.170096955	106.310597	0.170096955	0.170096955	0.170096955	0.340193911	13.77785338	0.170096955	0.170096955	98.65623405	0.170096955	0.170096955	0.170096955	0.170096955	0.170096955	0.170096955	0.170096955	116.8566083	0.170096955	0.170096955	0.170096955	0.170096955	365.7084538	17.17979248	0.170096955	0.170096955	0.170096955	0.170096955	0.170096955	3237.795543	42.35414186	0.170096955	0.170096955	0.340193911	0.170096955	0.170096955	0.340193911	0.170096955	0.170096955	0.170096955	0.340193911	43.88501446	0.170096955	0.170096955	0.170096955	0.170096955	0.170096955	0.170096955	0.170096955	0.170096955	0.170096955	0.170096955	0.170096955	0.170096955	0.170096955	0.170096955	0.170096955	8.845041674	0.170096955	0.170096955	0.170096955	0.170096955	0.170096955	3.061745195	6.293587345	0.170096955	0.170096955	78.75489029	0.170096955	0.170096955	0.170096955	0.170096955	0.170096955	18.54056812	0.170096955	0.170096955	0.170096955	0.170096955	0.170096955	0.170096955	0.170096955	0.170096955	0.170096955	0.170096955	0.170096955	0.170096955	340.7042014	0.170096955	0.170096955	3.572036061	260.5885355	0.170096955	0.170096955	0.170096955	0.170096955	0.170096955	0.170096955	300.391223	0.170096955	0.170096955	0.170096955	0.170096955	329.8179963	0.170096955	0.170096955	0.170096955	0.170096955	0.170096955	136.757952	0.170096955	286.6133696	1.190678687	0.170096955	0.170096955	3.742133016	249.0219425	0.170096955	0.170096955	0.850484776	263.1399898	0.170096955	0.170096955	211.7707093	0.170096955	0.170096955	0.510290866	0.170096955	1087.089641	61.2349039	0.170096955	0.170096955	22.62289505	0.170096955	385.6097976	0.170096955	73.99217554	0.170096955	0.170096955	0.170096955	0.170096955	13.77785338	556.7273346	79.60537506	0.170096955	0.170096955	0.340193911	0.170096955	0.170096955	12.75727164	0.170096955	0.170096955	0.170096955	0.170096955	0.510290866	664.7389012	18.03027726	0.170096955	0.170096955	1307.535295	0.170096955	0.170096955	0.170096955	0.680387821	0.170096955	0.170096955	0.850484776	0.170096955	4.252423882	0.170096955	0.170096955	666.0996768	76.88382378	2371.831944	0.170096955	0.170096955	941.6567443	0.170096955	0.170096955	0.170096955	0.170096955	1.360775642	0.170096955	0.170096955	0.170096955	8.845041674	0.170096955	0.170096955	0.170096955	5.783296479	0.170096955	3.061745195	1.190678687	0.170096955	0.170096955
ENSMUSG00000101567	Txn-ps1	9.646302251	6.430868167	9.646302251	9.646302251	9.646302251	3.215434084	6.430868167	3.215434084	9.646302251	12.86173633	19.2926045	6.430868167	3.215434084	3.215434084	16.07717042	12.86173633	3.215434084	6.430868167	3.215434084	3.215434084	12.86173633	3.215434084	3.215434084	3.215434084	3.215434084	3.215434084	12.86173633	3.215434084	25.72347267	6.430868167	12.86173633	3.215434084	3.215434084	3.215434084	3.215434084	3.215434084	6.430868167	12.86173633	3.215434084	6.430868167	6.430868167	3.215434084	3.215434084	3.215434084	3.215434084	3.215434084	28.93890675	3.215434084	6.430868167	12.86173633	9.646302251	3.215434084	3.215434084	16.07717042	9.646302251	16.07717042	3.215434084	6.430868167	3.215434084	3.215434084	3.215434084	9.646302251	12.86173633	25.72347267	19.2926045	12.86173633	32.15434084	9.646302251	51.44694534	12.86173633	3.215434084	3.215434084	25.72347267	16.07717042	3.215434084	6.430868167	16.07717042	9.646302251	3.215434084	19.2926045	16.07717042	3.215434084	6.430868167	3.215434084	3.215434084	19.2926045	3.215434084	9.646302251	6.430868167	6.430868167	9.646302251	3.215434084	6.430868167	6.430868167	38.585209	3.215434084	12.86173633	9.646302251	3.215434084	9.646302251	45.01607717	3.215434084	12.86173633	19.2926045	3.215434084	3.215434084	3.215434084	3.215434084	3.215434084	12.86173633	3.215434084	3.215434084	12.86173633	6.430868167	3.215434084	3.215434084	22.50803859	3.215434084	12.86173633	6.430868167	3.215434084	9.646302251	32.15434084	77.17041801	12.86173633	3.215434084	3.215434084	3.215434084	3.215434084	25.72347267	3.215434084	3.215434084	57.8778135	6.430868167	3.215434084	9.646302251	3.215434084	3.215434084	3.215434084	3.215434084	73.95498392	22.50803859	12.86173633	192.926045	3.215434084	3.215434084	379.4212219	22.50803859	73.95498392	3.215434084	3.215434084	22.50803859	3.215434084	90.03215434	3.215434084	3.215434084	3.215434084	3.215434084	3.215434084	3.215434084	96.46302251	19.2926045	9.646302251	340.8360129	51.44694534	3.215434084	3.215434084	3.215434084	3.215434084	93.24758842	3.215434084	19.2926045	32.15434084	3.215434084	3.215434084	3.215434084	3.215434084	90.03215434	3.215434084	3.215434084	3.215434084	12.86173633	19.2926045	22.50803859	263.6655949	3.215434084	125.4019293	3.215434084	3.215434084	25.72347267	482.3151125	9.646302251	6.430868167	19.2926045	45.01607717	6.430868167	9.646302251	3.215434084	102.8938907
ENSMUSG00000056870	Gulp1	0.264970853	0.264970853	0.264970853	585.3206147	75.25172231	9.273979862	0.264970853	0.264970853	0.264970853	0.529941706	90.6200318	17.48807631	39.74562798	79.49125596	0.264970853	0.264970853	0.264970853	0.264970853	0.264970853	0.264970853	0.264970853	15.89825119	0.264970853	0.264970853	45.8399576	0.264970853	0.264970853	0.264970853	68.09750927	114.4674086	0.79491256	0.264970853	0.264970853	0.264970853	0.79491256	0.264970853	0.264970853	0.264970853	0.264970853	0.264970853	0.264970853	0.264970853	1.059883413	0.264970853	0.264970853	0.529941706	0.529941706	8.214096449	0.529941706	0.264970853	0.264970853	0.264970853	25.17223105	0.264970853	0.529941706	45.57498675	0.264970853	0.264970853	0.264970853	234.2342342	0.264970853	0.264970853	54.58399576	153.1531532	42.13036566	1.854795972	162.1621622	0.264970853	0.264970853	5.564387917	13.51351351	0.264970853	0.264970853	0.529941706	12.4536301	160.572337	0.264970853	204.2925278	0.264970853	112.3476418	0.264970853	0.79491256	0.264970853	0.264970853	0.264970853	278.4843667	0.264970853	0.264970853	0.264970853	0.264970853	0.264970853	195.018548	0.264970853	2.119766826	6.62427133	0.264970853	0.264970853	0.264970853	0.264970853	0.264970853	60.41335453	0.264970853	0.264970853	0.264970853	0.264970853	0.264970853	0.264970853	422.0985692	0.264970853	0.264970853	49.01960784	106.518283	95.91944886	2.384737679	0.264970853	251.1923688	0.529941706	2.119766826	18.01801802	4.239533651	0.264970853	527.5569687	65.44780074	42.39533651	100.4239534	0.264970853	0.529941706	0.264970853	0.264970853	0.264970853	0.529941706	172.2310546	0.264970853	0.264970853	150.5034446	0.264970853	598.8341282	2.384737679	0.264970853	38.15580286	883.1478537	9.273979862	0.264970853	729.4647589	0.264970853	0.264970853	192.8987811	38.68574457	0.264970853	0.264970853	74.1918389	0.264970853	34.71118177	0.264970853	28.08691044	0.264970853	31.79650238	0.264970853	439.8516163	228.1399046	0.264970853	0.264970853	203.4976153	0.264970853	2267.620562	0.264970853	0.264970853	60.67832538	2.384737679	2385.532591	25.70217276	0.264970853	0.264970853	0.264970853	4.769475358	0.529941706	25.96714361	12.4536301	170.6412295	182.5649179	19.87281399	0.264970853	0.264970853	0.264970853	29.41176471	0.264970853	1.059883413	0.264970853	37.3608903	2.649708532	0.264970853	0.264970853	2.384737679	1.589825119	165.6067833	0.79491256	0.264970853	95.38950715	0.264970853
ENSMUSG00000026043	Col3a1	1.850899743	0.102827763	121.748072	17.58354756	485.3470437	0.30848329	842.8791774	0.514138817	262.4164524	0.102827763	1408.534704	351.6709512	0.102827763	812.9562982	4.935732648	357.3264781	878.1491003	1570.385604	0.30848329	6.992287918	3.907455013	3.084832905	12.44215938	192.2879177	733.470437	1326.272494	240.4113111	525.655527	2876.503856	450.6940874	354.9614396	218.4061697	3.598971722	8.22622108	1630.539846	298.3033419	36.09254499	1.028277635	0.102827763	195.1670951	0.514138817	0.102827763	5.964010283	53.57326478	59.02313625	896.7609254	0.514138817	2150.437018	146.4267352	155.2699229	1112.493573	0.102827763	101.7994859	1046.786632	593.4190231	382.622108	19.22879177	298.0976864	1.953727506	1.028277635	397.6349614	21.79948586	300.3598972	0.102827763	761.9537275	410.2827763	348.8946015	2643.804627	0.102827763	307.1465296	400	686.6838046	25.39845758	139.3316195	544.1645244	2623.341902	1.233933162	16.96658098	1.131105398	123.907455	395.0642674	1780.154242	0.102827763	203.3933162	22.00514139	932.2365039	0.514138817	278.5604113	7.095115681	0.719794344	75.47557841	527.3007712	4.935732648	0.925449871	0.102827763	0.205655527	166.8894602	0.102827763	23.6503856	73.83033419	2.36503856	1.028277635	193.933162	0.102827763	278.1491003	130.7969152	3.701799486	1.028277635	0.102827763	0.102827763	387.3521851	517.6349614	107.3521851	0.514138817	0.102827763	1288.226221	1083.701799	51.51670951	710.848329	1592.493573	98.92030848	6.272493573	37.63496144	635.9897172	0.411311054	1.748071979	0.102827763	0.102827763	0.102827763	0.514138817	0.102827763	0.102827763	1.850899743	0.102827763	0.205655527	0.102827763	45.3470437	0.102827763	69.10025707	0.102827763	2.36503856	7.197943445	0.102827763	0.925449871	0.102827763	3.496143959	0.102827763	301.7994859	0.102827763	0.102827763	0.102827763	3.393316195	0.102827763	0.102827763	0.30848329	0.102827763	0.102827763	0.102827763	315.3727506	0.102827763	109.3059126	0.102827763	36.29820051	189.3059126	0.102827763	0.102827763	0.102827763	21.59383033	0.102827763	0.102827763	1700.257069	21.07969152	0.102827763	3.907455013	0.102827763	0.102827763	0.102827763	0.102827763	0.102827763	0.102827763	198.251928	0.102827763	0.102827763	20.35989717	3.496143959	0.102827763	0.411311054	1.645244216	0.205655527	0.102827763	0.102827763	0.102827763	0.30848329	0.205655527	0.30848329	0.30848329	7.506426735	56.55526992	0.102827763
ENSMUSG00000026042	Col5a2	0.829531315	0.103691414	0.103691414	1.036914144	0.103691414	16.90170054	1.036914144	0.829531315	0.207382829	0.103691414	1227.187889	206.7606802	9.021153049	5.080879303	6.117793447	123.6001659	0.829531315	616.0306927	3.007051016	27.58191622	9.124844463	1.036914144	0.207382829	166.3210286	65.22189963	77.56117793	48.63127333	85.13065118	447.6358358	137.1837412	0.829531315	0.103691414	5.599336375	4.04396516	3.214433845	68.12525923	0.103691414	0.103691414	0.103691414	320.0953961	35.15138946	0.103691414	36.29199502	61.90377437	16.5906263	0.103691414	0.414765657	445.6656989	0.311074243	18.0423061	6.014102032	63.66652841	7.051016176	170.676068	123.4964745	1.036914144	3.940273745	219.4110328	5.391953546	3.940273745	0.103691414	45.10576524	15.45002074	197.94691	76.42057238	175.4458731	14.72418084	18.97552883	0.103691414	302.9863127	6.843633347	0.207382829	1.451679801	0.103691414	0.103691414	896.3085856	11.09498134	0.103691414	3.421816674	10.57652426	0.103691414	165.4914973	2.38490253	202.0945666	0.103691414	0.103691414	0.103691414	748.4446288	1.036914144	180.941518	34.63293239	7.569473248	9.435918706	0.518457072	1.347988387	2.695976773	10.68021568	0.103691414	38.36582331	67.9178764	32.35172128	0.103691414	0.414765657	5.391953546	52.15678142	0.207382829	0.103691414	1.970136873	0.103691414	0.103691414	36.49937785	1.451679801	80.46453754	0.414765657	0.103691414	0.518457072	179.2824554	0.103691414	1.555371215	13.89464952	0.103691414	371.5263376	0.414765657	19.39029448	45.20945666	0.518457072	0.103691414	0.103691414	0.518457072	179.0750726	10.99128992	2.281211116	0.518457072	10.26545002	0.207382829	0.103691414	5.184570718	0.103691414	4.458730817	34.01078391	19.4939859	514.7241808	0.103691414	132.9323932	176.2754044	0.103691414	1.036914144	0.103691414	0.103691414	0.207382829	0.103691414	0.103691414	122.9780174	30.90004148	20.84197428	195.0435504	95.29240979	53.09000415	0.414765657	0.103691414	0.103691414	832.1236002	17.3164662	0.103691414	0.103691414	86.6860224	0.103691414	117.378681	152.9448362	0.311074243	0.103691414	36.29199502	4.666113646	0.103691414	99.23268353	0.622148486	0.103691414	36.60306927	0.103691414	13.99834094	1729.572791	10.26545002	0.103691414	27.27084197	0.311074243	7.984238905	40.12857735	0.103691414	0.207382829	482.6835338	0.311074243	464.8486105	0.103691414	0.103691414	0.103691414	1.762754044	0.103691414	0.311074243	37.43260058
ENSMUSG00000025995	Wdr75	0.203252033	0.203252033	0.203252033	0.203252033	0.203252033	0.203252033	0.203252033	2.235772358	0.203252033	0.203252033	0.203252033	71.13821138	0.203252033	0.203252033	0.203252033	0.203252033	135.5691057	0.203252033	0.203252033	0.203252033	458.1300813	0.203252033	0.203252033	0.203252033	0.203252033	139.0243902	0.203252033	65.24390244	345.3252033	0.203252033	0.203252033	0.203252033	35.56910569	0.203252033	219.3089431	0.203252033	0.203252033	0.203252033	1.219512195	0.203252033	0.203252033	0.203252033	0.203252033	0.203252033	0.203252033	0.203252033	141.8699187	0.203252033	0.203252033	39.22764228	176.8292683	0.203252033	17.27642276	0.203252033	0.203252033	0.203252033	63.00813008	0.203252033	0.203252033	0.203252033	0.203252033	0.203252033	0.203252033	28.86178862	0.203252033	368.495935	0.203252033	0.203252033	0.203252033	92.4796748	7.317073171	0.203252033	0.203252033	0.203252033	0.203252033	166.8699187	0.203252033	2.235772358	0.203252033	0.203252033	0.203252033	0.203252033	11.17886179	8.943089431	0.203252033	0.203252033	0.203252033	0.203252033	0.203252033	0.203252033	0.203252033	0.203252033	133.3333333	0.203252033	191.6666667	0.203252033	19.71544715	0.203252033	0.203252033	0.203252033	359.5528455	0.203252033	126.4227642	0.203252033	0.203252033	0.203252033	0.203252033	0.203252033	0.203252033	0.203252033	22.15447154	77.03252033	0.203252033	0.203252033	802.2357724	0.203252033	0.203252033	0.203252033	16.2601626	94.51219512	46.34146341	16.46341463	0.203252033	0.203252033	0.203252033	0.203252033	0.203252033	0.203252033	0.203252033	558.9430894	0.203252033	124.5934959	0.203252033	0.203252033	0.203252033	0.203252033	1.829268293	38.41463415	0.203252033	384.1463415	2.642276423	0.203252033	0.203252033	12.19512195	0.203252033	0.203252033	0.203252033	0.203252033	0.203252033	0.203252033	0.203252033	0.203252033	647.5609756	8.943089431	0.203252033	0.203252033	0.203252033	0.203252033	0.203252033	54.47154472	0.406504065	0.203252033	0.203252033	22.15447154	1.016260163	0.203252033	521.1382114	0.203252033	0.203252033	0.203252033	0.203252033	4.87804878	0.203252033	0.203252033	0.203252033	248.7804878	0.203252033	5.691056911	0.203252033	0.203252033	0.203252033	0.203252033	0.203252033	0.203252033	0.203252033	0.203252033	52.43902439	0.203252033	0.203252033	2635.97561	73.17073171	0.203252033	0.203252033	0.203252033	0.203252033	0.406504065	0.203252033	0.203252033	0.203252033
ENSMUSG00000025986	Slc39a10	0.163719712	241.9777341	0.163719712	189.2599869	9.659462999	0.163719712	0.163719712	92.01047806	92.99279633	85.13425016	8.022265881	125.7367387	0.163719712	0.654878847	31.43418468	48.46103471	0.163719712	0.163719712	0.163719712	0.163719712	0.163719712	0.163719712	0.163719712	0.163719712	0.163719712	0.163719712	0.163719712	0.163719712	143.9096267	0.163719712	0.163719712	0.163719712	0.163719712	0.163719712	29.46954813	0.163719712	0.163719712	0.163719712	0.163719712	0.163719712	0.163719712	0.163719712	0.163719712	0.163719712	0.163719712	0.163719712	0.818598559	0.163719712	0.163719712	0.163719712	58.44793713	0.163719712	0.163719712	24.23051735	0.163719712	0.327439424	0.491159136	0.163719712	2.455795678	0.163719712	0.163719712	0.163719712	0.163719712	3.274394237	0.163719712	97.41322855	0.163719712	0.163719712	0.163719712	0.163719712	19.81008513	48.78847413	0.163719712	0.163719712	0.163719712	50.58939096	0.163719712	3.601833661	0.163719712	0.327439424	39.78388998	0.163719712	0.163719712	19.81008513	0.818598559	0.163719712	0.163719712	503.4381139	0.163719712	0.163719712	0.491159136	0.163719712	159.9541585	143.5821873	0.163719712	23.08447937	0.163719712	0.163719712	0.163719712	0.163719712	151.2770138	0.163719712	0.654878847	0.163719712	145.0556647	0.163719712	0.163719712	0.163719712	0.163719712	0.163719712	0.163719712	66.14276359	3.601833661	0.163719712	698.1008513	0.163719712	0.163719712	0.163719712	19.64636542	136.0510806	0.163719712	0.163719712	0.163719712	0.163719712	0.163719712	0.163719712	0.163719712	0.163719712	0.163719712	0.163719712	0.163719712	0.163719712	0.163719712	0.163719712	50.91683039	0.163719712	0.327439424	153.8965291	0.163719712	0.163719712	0.163719712	0.163719712	32.90766208	0.163719712	94.62999345	16.69941061	0.163719712	23.08447937	0.163719712	0.163719712	26.85003274	49.60707269	73.83759005	552.8814669	0.163719712	0.327439424	0.163719712	28.48722986	0.163719712	0.163719712	0.163719712	0.163719712	0.163719712	1.146037983	0.163719712	0.163719712	0.163719712	1.473477407	0.163719712	0.163719712	70.3994761	2.128356254	0.163719712	0.163719712	0.163719712	77.93058284	0.163719712	0.163719712	0.163719712	0.163719712	4.092992796	1078.912901	0.163719712	0.163719712	0.163719712	0.163719712	0.163719712	4.092992796	0.163719712	0.163719712	0.163719712	0.163719712	0.163719712	2.455795678	0.163719712	0.327439424	38.14669286	0.163719712	308.9390963
ENSMUSG00000018417	Myo1b	0.092327578	0.092327578	45.51749608	0.092327578	0.092327578	499.4921983	0.184655156	0.092327578	9.971378451	156.7722279	77.73982088	9.694395716	0.092327578	0.092327578	0.092327578	11.35629212	0.553965469	27.97525621	0.092327578	0.092327578	86.32628566	21.05068784	0.092327578	0.923275782	0.092327578	0.092327578	0.092327578	0.092327578	88.17283723	113.1012834	40.71646201	0.092327578	0.092327578	5.447327117	20.58904995	0.092327578	0.092327578	2.492844613	0.092327578	264.0568738	75.06232112	3.323792817	270.5198043	121.6877481	0.830948204	0.092327578	105.9920598	0.738620626	0.092327578	0.553965469	0.092327578	0.092327578	0.184655156	0.461637891	0.092327578	216.8774813	0.092327578	1.56956883	0.092327578	6.739913212	0.092327578	0.092327578	0.092327578	0.092327578	0.092327578	0.830948204	0.092327578	222.6017912	0.092327578	312.8058351	0.092327578	0.092327578	0.092327578	7.940171729	168.4055027	132.9517127	297.7564398	0.092327578	0.092327578	38.31594497	69.89197673	1.200258517	0.276982735	0.092327578	0.092327578	293.3247161	19.9427569	0.092327578	1.938879143	0.092327578	0.092327578	0.092327578	0.092327578	12.7412058	287.9697166	0.092327578	0.092327578	0.092327578	0.092327578	0.092327578	0.092327578	15.32637799	7.016895947	0.092327578	188.9945527	0.092327578	3.508447973	0.092327578	237.0972209	0.461637891	5.908965008	5.26267196	7.847844151	62.78275321	3.231465239	0.092327578	0.092327578	2.769827347	18.09620534	13.29517127	0.092327578	23.82051519	484.904441	29.17551473	71.09223525	0.092327578	0.092327578	23.08189456	0.092327578	9.140430247	0.092327578	169.5134337	11.54094728	66.29120118	18.37318807	2.1235343	37.94663466	0.184655156	2.031206721	538.085126	3.508447973	9.140430247	0.092327578	485.6430616	1.107930939	91.21964731	0.092327578	3.69310313	0.092327578	202.5667067	0.092327578	0.646293048	14.40310221	73.67740744	0.092327578	8.771119934	0.553965469	51.33413351	0.092327578	5.724309851	2.585172191	0.646293048	1691.441233	69.79964916	45.14818576	0.092327578	0.092327578	0.092327578	33.14560059	8.217154464	0.461637891	0.092327578	18.37318807	0.092327578	4.062413443	11.35629212	91.31197489	166.8359339	39.8855138	0.184655156	104.9764565	0.092327578	0.092327578	3.785430708	0.092327578	0.092327578	275.5978211	0.184655156	1.56956883	799.7414828	0.276982735	0.092327578	0.184655156	465.5156495	0.092327578	0.092327578	0.092327578	30.65275598	1404.302465
ENSMUSG00000026104	Stat1	0.203004466	0.203004466	0.203004466	0.203004466	0.203004466	0.203004466	201.1774259	0.203004466	0.203004466	24.15753147	0.203004466	0.203004466	0.203004466	0.203004466	0.203004466	0.203004466	0.203004466	184.9370686	0.203004466	0.203004466	0.203004466	0.203004466	0.203004466	0.203004466	0.203004466	0.203004466	0.203004466	0.203004466	0.203004466	0.203004466	0.203004466	0.203004466	0.203004466	0.203004466	0.203004466	0.203004466	2.030044661	0.203004466	0.203004466	0.203004466	0.203004466	0.203004466	0.203004466	0.203004466	0.203004466	0.203004466	0.203004466	0.203004466	0.203004466	0.203004466	0.203004466	0.203004466	0.203004466	0.203004466	1.01502233	0.203004466	0.203004466	0.203004466	0.203004466	0.203004466	0.203004466	0.203004466	0.203004466	0.203004466	0.203004466	0.203004466	0.203004466	0.203004466	0.203004466	0.203004466	0.203004466	0.203004466	919.8132359	0.203004466	0.203004466	4.060089322	0.203004466	0.203004466	0.203004466	0.203004466	0.203004466	0.203004466	0.203004466	0.203004466	0.203004466	2.436053593	0.203004466	0.203004466	0.203004466	0.203004466	0.203004466	0.203004466	0.203004466	0.203004466	0.203004466	0.203004466	0.203004466	0.203004466	0.203004466	0.203004466	0.203004466	0.203004466	0.203004466	0.203004466	0.203004466	0.203004466	0.203004466	0.203004466	0.203004466	1.01502233	0.203004466	0.203004466	0.203004466	0.203004466	0.203004466	0.203004466	0.203004466	0.203004466	0.203004466	0.203004466	0.203004466	29.43564758	0.203004466	0.203004466	0.203004466	0.203004466	0.203004466	0.203004466	0.203004466	0.203004466	33.08972797	0.203004466	0.203004466	0.203004466	0.203004466	0.203004466	0.203004466	15.02233049	0.203004466	69.83353634	1.01502233	0.203004466	0.203004466	0.203004466	0.203004466	0.203004466	0.203004466	0.203004466	0.203004466	0.203004466	0.203004466	0.203004466	0.203004466	0.203004466	0.203004466	0.203004466	0.203004466	0.203004466	6.090133983	0.203004466	0.203004466	0.406008932	0.609013398	0.203004466	0.203004466	0.203004466	0.203004466	0.203004466	0.203004466	0.203004466	0.203004466	0.203004466	0.203004466	0.203004466	0.203004466	0.203004466	0.203004466	0.203004466	0.203004466	0.203004466	0.203004466	64.96142915	0.203004466	0.203004466	0.203004466	0.203004466	0.203004466	0.203004466	0.203004466	0.203004466	0.203004466	0.203004466	0.203004466	0.203004466	0.203004466	0.203004466	0.203004466	0.203004466	1407.429963
ENSMUSG00000026103	Gls	5.570661184	0.066317395	39.72411964	134.7569467	1.856887061	0.066317395	0.066317395	66.78161682	0.13263479	0.066317395	0.13263479	56.76769017	14.85509649	0.066317395	17.3751575	0.331586975	0.066317395	0.066317395	0.066317395	0.066317395	0.066317395	0.663173951	0.066317395	0.066317395	5.835930765	1.193713111	0.066317395	12.46767027	1.193713111	0.13263479	0.066317395	0.066317395	0.066317395	42.37681544	0.066317395	0.066317395	0.862126136	0.795808741	0.928443531	0.066317395	38.06618476	1.790569666	0.066317395	0.066317395	0.066317395	1.392665296	26.32800584	0.066317395	0.066317395	1.923204457	3.050600172	0.26526958	0.066317395	0.066317395	31.16917567	8.554943962	1.525300086	1.790569666	4.841169839	2.122156642	0.066317395	1.525300086	1.392665296	0.198952185	0.066317395	0.198952185	0.066317395	84.4883613	7.162278666	0.066317395	2.785330592	3.050600172	6.963326481	6.499104715	0.066317395	2.122156642	0.066317395	27.91962332	0.066317395	63.99628623	0.066317395	1.657934876	0.066317395	0.066317395	0.066317395	0.066317395	0.066317395	10.80973539	2.055839247	11.40659195	0.596856555	4.841169839	49.27382452	0.066317395	4.111678493	0.066317395	0.066317395	2.719013197	0.066317395	49.07487234	24.33848398	0.13263479	3.116917567	4.575900259	0.53053916	0.066317395	0.066317395	0.066317395	2.055839247	0.066317395	0.066317395	28.64911466	8.488626567	0.066317395	0.066317395	4.045361098	0.066317395	28.78174945	0.066317395	37.86723258	47.81484183	8.289674382	1.260030506	16.24776179	0.53053916	0.795808741	4.045361098	0.729491346	0.596856555	0.066317395	0.331586975	49.73804629	1.525300086	118.7744545	68.90377346	0.13263479	2.453743617	4.111678493	6.963326481	0.066317395	0.596856555	4.310630678	0.066317395	6.233835135	350.4211155	28.91438424	0.066317395	227.6012998	8.886530937	1.458982691	8.289674382	0.066317395	0.066317395	33.42396711	0.066317395	22.54791432	12.40135287	0.066317395	7.029643876	0.066317395	3.846408913	2.387426222	8.289674382	53.84972478	0.066317395	0.066317395	0.066317395	0.39790437	14.19192254	0.13263479	0.066317395	154.3868957	6.233835135	9.085483122	421.1154586	18.56887061	3.116917567	22.15000995	11.20763976	3.183234963	9.881291863	30.7712713	18.30360103	0.331586975	4.310630678	0.066317395	82.56515684	0.066317395	9.284435307	20.95629684	296.5713907	8.422309172	44.83055906	28.25121029	0.13263479	0.795808741	7.029643876	0.066317395	40.78519796
ENSMUSG00000002881	Nab1	0.243309002	0.243309002	0.243309002	0.243309002	0.243309002	0.243309002	0.243309002	0.243309002	0.243309002	0.243309002	0.243309002	0.243309002	0.243309002	0.243309002	0.243309002	0.243309002	0.243309002	0.243309002	0.243309002	0.243309002	0.243309002	0.243309002	0.243309002	0.243309002	0.243309002	0.243309002	0.243309002	0.243309002	0.243309002	0.243309002	0.243309002	0.243309002	0.243309002	0.243309002	0.243309002	0.243309002	0.243309002	0.243309002	0.243309002	0.243309002	0.243309002	0.243309002	0.243309002	0.243309002	0.243309002	0.243309002	0.243309002	0.243309002	0.243309002	0.243309002	0.243309002	0.243309002	0.243309002	0.243309002	0.243309002	0.243309002	0.243309002	0.243309002	0.243309002	0.243309002	0.243309002	0.243309002	0.243309002	7.299270073	0.243309002	0.243309002	0.243309002	0.243309002	0.243309002	0.243309002	0.243309002	0.243309002	0.243309002	0.243309002	0.243309002	0.243309002	0.243309002	0.243309002	0.243309002	0.243309002	0.243309002	0.243309002	0.243309002	0.243309002	0.243309002	0.243309002	0.243309002	0.243309002	0.243309002	0.243309002	0.243309002	0.243309002	0.243309002	0.243309002	0.243309002	0.243309002	0.243309002	0.243309002	0.243309002	0.243309002	0.243309002	0.243309002	0.243309002	0.243309002	0.243309002	0.243309002	0.243309002	0.243309002	0.243309002	0.243309002	0.243309002	0.243309002	0.243309002	0.243309002	0.243309002	0.243309002	0.243309002	0.243309002	0.243309002	7.055961071	0.243309002	0.243309002	0.243309002	0.243309002	0.243309002	0.243309002	0.243309002	0.243309002	0.243309002	0.243309002	0.243309002	0.243309002	0.243309002	0.243309002	0.243309002	0.243309002	0.243309002	0.243309002	0.243309002	0.243309002	0.243309002	3.406326034	0.243309002	13.38199513	0.243309002	0.243309002	0.243309002	0.243309002	0.243309002	0.243309002	0.243309002	0.243309002	0.243309002	0.243309002	0.243309002	0.243309002	0.243309002	0.243309002	0.243309002	0.243309002	0.243309002	0.243309002	0.729927007	0.243309002	0.243309002	0.243309002	0.243309002	0.243309002	0.243309002	2.919708029	0.243309002	0.243309002	0.243309002	0.243309002	0.243309002	0.243309002	0.243309002	0.243309002	0.243309002	0.243309002	0.243309002	0.243309002	0.243309002	2.433090024	0.243309002	19.46472019	0.486618005	0.97323601	0.243309002	0.243309002	0.243309002	0.243309002	0.243309002	0.243309002	0.243309002	0.243309002	0.243309002	0.243309002	0.243309002
ENSMUSG00000043015	Tmem194b	159.1646677	0.141103429	0.141103429	0.282206858	0.141103429	0.141103429	0.423310286	0.141103429	0.141103429	0.141103429	1.269930859	0.282206858	0.141103429	0.141103429	0.141103429	0.141103429	0.141103429	0.423310286	0.141103429	8.183998871	403.5558064	0.141103429	0.141103429	0.141103429	0.141103429	0.141103429	0.141103429	0.141103429	5.644137153	0.141103429	0.141103429	2.963172005	0.141103429	0.141103429	0.141103429	0.141103429	0.141103429	0.141103429	0.141103429	0.141103429	0.141103429	0.141103429	0.141103429	0.141103429	0.141103429	0.141103429	0.141103429	0.141103429	2.963172005	0.141103429	0.141103429	0.141103429	72.38605898	0.141103429	0.141103429	0.141103429	0.141103429	0.141103429	0.141103429	1.411034288	0.141103429	0.141103429	0.141103429	39.6500635	10.44165373	0.141103429	1.411034288	0.141103429	0.141103429	0.141103429	0.141103429	0.141103429	0.282206858	0.141103429	0.141103429	0.141103429	0.141103429	0.141103429	0.141103429	0.141103429	0.282206858	0.141103429	0.141103429	0.141103429	0.141103429	0.141103429	0.141103429	0.141103429	0.141103429	0.141103429	0.141103429	0.141103429	0.282206858	0.141103429	0.141103429	0.141103429	0.141103429	0.141103429	0.141103429	0.141103429	0.141103429	0.141103429	0.141103429	0.141103429	0.141103429	0.141103429	0.141103429	321.0103006	0.141103429	0.282206858	0.141103429	0.141103429	0.141103429	813.743474	0.141103429	0.141103429	0.141103429	108.7907436	0.141103429	2.963172005	0.141103429	0.141103429	0.141103429	1.411034288	0.141103429	0.141103429	0.141103429	0.141103429	3.52758572	53.05488923	0.141103429	0.141103429	0.141103429	0.141103429	0.141103429	0.141103429	0.141103429	0.141103429	1409.341047	0.141103429	0.141103429	0.846620573	10.72386059	0.141103429	0.141103429	0.141103429	0.141103429	0.141103429	0.141103429	0.141103429	0.141103429	0.141103429	0.141103429	0.141103429	0.141103429	0.141103429	0.141103429	0.282206858	0.141103429	0.141103429	0.141103429	0.141103429	2.257654861	0.564413715	0.141103429	0.141103429	186.8209397	0.141103429	0.141103429	0.141103429	0.141103429	0.141103429	0.141103429	0.141103429	0.141103429	0.141103429	0.141103429	0.141103429	0.141103429	0.141103429	0.141103429	0.141103429	0.282206858	0.141103429	0.141103429	0.141103429	0.141103429	0.141103429	0.141103429	0.141103429	0.141103429	0.141103429	0.141103429	1.552137717	0.141103429	0.141103429	0.141103429	0.141103429	2091.576125
ENSMUSG00000026102	Inpp1	0.154607297	0.154607297	0.154607297	15.46072975	0.154607297	0.154607297	0.154607297	51.94805195	0.154607297	0.154607297	0.154607297	0.154607297	0.154607297	0.154607297	0.154607297	482.3747681	0.154607297	0.154607297	0.154607297	0.154607297	536.3327149	0.154607297	0.154607297	0.154607297	0.154607297	0.154607297	0.154607297	20.09894867	0.154607297	0.154607297	0.154607297	0.154607297	0.154607297	0.154607297	0.154607297	0.154607297	0.154607297	0.154607297	0.154607297	30.3030303	2.009894867	0.154607297	0.154607297	0.154607297	0.154607297	0.154607297	0.154607297	0.154607297	0.154607297	152.9066172	0.154607297	0.154607297	0.154607297	0.154607297	0.154607297	0.154607297	0.154607297	0.154607297	0.154607297	0.154607297	0.154607297	0.154607297	0.154607297	0.154607297	0.309214595	0.154607297	0.154607297	0.154607297	0.154607297	0.154607297	0.463821892	0.154607297	30.3030303	0.154607297	0.154607297	294.9907236	0.154607297	0.154607297	0.154607297	0.154607297	0.154607297	0.154607297	0.154607297	0.154607297	0.154607297	0.154607297	0.154607297	5.411255411	0.309214595	0.154607297	0.154607297	0.154607297	0.154607297	0.154607297	0.154607297	0.154607297	0.154607297	0.154607297	0.154607297	0.154607297	0.154607297	0.154607297	0.154607297	0.154607297	71.42857143	0.154607297	0.154607297	0.154607297	0.154607297	0.154607297	0.154607297	0.154607297	0.154607297	0.154607297	0.154607297	0.154607297	0.154607297	0.154607297	0.154607297	0.154607297	0.154607297	0.154607297	0.154607297	0.154607297	0.154607297	0.154607297	0.154607297	0.154607297	0.154607297	0.154607297	0.154607297	0.154607297	0.154607297	0.154607297	1.23685838	0.154607297	0.154607297	0.154607297	0.154607297	0.154607297	0.154607297	0.154607297	0.154607297	0.154607297	0.154607297	0.154607297	0.154607297	0.154607297	0.154607297	0.154607297	0.154607297	0.154607297	0.154607297	0.154607297	0.154607297	0.154607297	0.154607297	0.154607297	0.154607297	0.154607297	0.154607297	0.154607297	0.154607297	0.154607297	0.154607297	0.154607297	0.154607297	0.154607297	0.154607297	0.154607297	0.154607297	0.154607297	0.154607297	0.154607297	0.154607297	0.154607297	0.154607297	0.154607297	0.154607297	0.154607297	61.2244898	0.154607297	0.154607297	11.59554731	0.154607297	10.66790353	0.154607297	0.154607297	0.154607297	0.154607297	0.154607297	15.15151515	0.154607297	0.154607297	0.154607297	0.154607297	0.154607297	0.154607297	0.154607297
ENSMUSG00000041426	Hibch	0.164581962	60.56616195	0.329163924	0.164581962	154.5424621	0.164581962	6.254114549	0.164581962	3.291639236	0.164581962	54.64121132	0.164581962	0.164581962	0.164581962	0.164581962	5.266622778	0.164581962	0.164581962	0.164581962	0.164581962	0.164581962	0.164581962	0.164581962	0.164581962	0.164581962	0.164581962	0.164581962	0.164581962	0.164581962	0.164581962	0.164581962	0.164581962	0.164581962	0.164581962	0.164581962	17.28110599	0.164581962	248.5187623	178.7360105	0.164581962	0.164581962	0.164581962	2.633311389	0.164581962	0.164581962	51.02040816	40.65174457	0.164581962	0.164581962	0.164581962	0.164581962	0.164581962	0.164581962	0.164581962	0.164581962	0.164581962	7.570770244	3.291639236	0.164581962	0.164581962	0.164581962	0.164581962	0.164581962	0.164581962	11.52073733	0.164581962	0.164581962	0.164581962	0.164581962	12.67281106	13.98946675	0.164581962	11.84990125	2.962475313	0.164581962	58.09743252	0.164581962	0.164581962	0.164581962	0.164581962	0.164581962	0.164581962	0.164581962	0.164581962	0.164581962	0.164581962	0.164581962	0.329163924	190.5859118	0.164581962	0.164581962	0.164581962	4.772876893	0.164581962	0.164581962	7.735352205	0.164581962	0.164581962	0.164581962	0.164581962	6.747860434	0.164581962	0.164581962	0.164581962	0.164581962	0.164581962	0.164581962	0.164581962	0.164581962	0.164581962	0.164581962	0.164581962	0.164581962	0.164581962	0.164581962	0.164581962	0.164581962	0.164581962	1.974983542	0.164581962	0.164581962	0.164581962	0.164581962	0.164581962	131.9947334	64.18696511	0.164581962	0.164581962	0.329163924	0.164581962	222.1856485	0.164581962	0.164581962	0.164581962	109.2824226	0.164581962	0.164581962	0.164581962	0.164581962	0.164581962	0.164581962	5.266622778	0.164581962	0.164581962	600.0658328	0.164581962	0.164581962	0.164581962	0.164581962	0.164581962	0.164581962	0.164581962	0.164581962	0.164581962	0.164581962	0.164581962	12.83739302	0.164581962	0.164581962	175.9381172	0.164581962	0.164581962	3.127057275	278.6372614	0.164581962	0.164581962	0.164581962	0.164581962	0.164581962	0.164581962	0.164581962	0.164581962	0.164581962	0.164581962	0.164581962	0.164581962	0.164581962	30.6122449	28.47267939	0.164581962	0.164581962	0.164581962	0.164581962	0.164581962	0.987491771	0.164581962	0.164581962	0.164581962	0.164581962	0.164581962	0.164581962	0.164581962	0.164581962	0.329163924	0.164581962	0.164581962	0.164581962	0.164581962	80.64516129
ENSMUSG00000026098	Pms1	0.134789055	0.134789055	85.05189379	0.134789055	0.134789055	0.134789055	0.134789055	0.134789055	0.134789055	183.7174821	0.134789055	0.134789055	0.134789055	0.134789055	0.134789055	0.134789055	0.134789055	0.134789055	0.134789055	0.134789055	0.134789055	0.134789055	0.134789055	0.134789055	22.91413937	6.200296536	0.134789055	0.134789055	0.134789055	0.134789055	0.134789055	84.78231568	4.313249764	0.134789055	0.134789055	95.02628387	19.54441299	0.134789055	0.134789055	249.8989082	0.134789055	0.134789055	0.134789055	0.134789055	0.134789055	0.404367165	40.70629465	0.539156221	0.134789055	0.134789055	80.06469875	0.134789055	0.134789055	0.134789055	0.134789055	39.08882599	0.134789055	0.134789055	0.134789055	584.0409759	0.134789055	0.134789055	261.4907669	0.134789055	0.134789055	0.134789055	0.26957811	0.134789055	0.134789055	0.26957811	186.4132632	0.134789055	0.134789055	299.5012805	0.134789055	374.039628	0.134789055	0.134789055	0.134789055	0.134789055	0.134789055	0.134789055	0.134789055	0.134789055	0.134789055	0.26957811	0.134789055	0.134789055	673.9452756	168.755897	0.134789055	0.134789055	0.134789055	0.26957811	0.134789055	11.7266478	0.134789055	0.134789055	0.134789055	0.134789055	0.134789055	0.134789055	0.808734331	0.134789055	0.134789055	0.134789055	0.134789055	0.134789055	0.26957811	0.808734331	0.134789055	0.134789055	0.134789055	0.134789055	0.134789055	0.134789055	0.134789055	0.134789055	0.134789055	0.134789055	189.2438334	0.134789055	0.134789055	0.673945276	0.134789055	0.134789055	0.134789055	0.134789055	0.134789055	0.134789055	0.134789055	0.134789055	0.134789055	0.26957811	0.134789055	0.134789055	0.134789055	0.134789055	125.2190322	42.59334142	0.404367165	0.26957811	140.1806173	0.134789055	0.134789055	2.291413937	0.134789055	0.134789055	0.134789055	0.134789055	0.134789055	0.404367165	0.134789055	0.134789055	2.830570158	0.134789055	0.134789055	0.134789055	0.134789055	0.134789055	0.134789055	0.134789055	0.134789055	99.7439008	11.59185874	0.134789055	0.134789055	0.134789055	0.134789055	0.134789055	0.134789055	0.26957811	0.134789055	0.134789055	8.896077638	0.134789055	0.134789055	1.347890551	0.134789055	0.134789055	163.2295458	0.134789055	0.134789055	0.134789055	0.134789055	0.134789055	0.134789055	0.134789055	0.134789055	184.7957946	0.134789055	10.91791347	0.134789055	0.134789055	0.134789055	0.134789055	0.134789055	0.134789055	0.134789055
ENSMUSG00000026097	Ormdl1	0.232450023	0.232450023	13.71455137	0.232450023	30.68340307	0.232450023	0.929800093	23.0125523	3.254300325	0.232450023	0.232450023	5.346350535	2.789400279	2.324500232	0.232450023	9.530450953	0.464900046	0.232450023	0.232450023	0.232450023	0.232450023	0.232450023	14.41190144	0.232450023	0.232450023	30.21850302	0.232450023	4.881450488	1.394700139	5.811250581	0.232450023	0.464900046	0.232450023	0.232450023	0.232450023	3.951650395	0.232450023	0.232450023	0.232450023	0.232450023	0.232450023	0.232450023	0.232450023	0.69735007	0.232450023	0.232450023	13.94700139	0.929800093	0.232450023	2.324500232	3.719200372	0.232450023	0.929800093	8.368200837	4.184100418	0.69735007	3.951650395	3.021850302	0.232450023	6.973500697	3.486750349	6.973500697	0.232450023	1.162250116	0.232450023	12.31985123	27.42910274	5.346350535	2.789400279	0.232450023	6.043700604	0.232450023	13.94700139	0.232450023	10.92515109	32.54300325	0.232450023	0.232450023	0.232450023	0.232450023	6.508600651	33.24035332	0.232450023	0.232450023	3.254300325	20.68805207	0.232450023	14.87680149	57.64760576	0.232450023	6.508600651	3.021850302	2.556950256	0.232450023	3.486750349	0.464900046	6.973500697	2.789400279	0.232450023	0.232450023	0.464900046	6.043700604	10.22780102	26.49930265	35.09995351	0.232450023	0.232450023	0.232450023	0.232450023	0.69735007	0.232450023	0.232450023	1.394700139	41.84100418	0.232450023	66.94560669	0.232450023	1.859600186	0.232450023	32.07810321	64.62110646	26.49930265	7.438400744	0.232450023	0.232450023	1.162250116	0.69735007	0.232450023	0.232450023	11.15760112	1.859600186	0.232450023	0.232450023	0.232450023	0.232450023	0.232450023	0.232450023	0.232450023	92.05020921	0.232450023	0.232450023	0.232450023	5.578800558	0.69735007	0.232450023	0.232450023	0.232450023	12.08740121	0.232450023	0.232450023	0.232450023	0.232450023	0.232450023	0.232450023	0.232450023	0.232450023	0.232450023	0.232450023	24.87215249	0.232450023	0.232450023	0.232450023	1.394700139	13.0172013	2.092050209	0.232450023	1.394700139	0.232450023	0.232450023	0.232450023	5.811250581	0.232450023	5.346350535	0.232450023	0.232450023	0.232450023	0.464900046	6.508600651	0.232450023	0.232450023	17.43375174	10.22780102	0.232450023	0.232450023	0.464900046	0.232450023	1.394700139	0.232450023	0.929800093	0.464900046	0.232450023	0.232450023	0.232450023	0.929800093	43.46815435	0.232450023	0.232450023	0.232450023	81.82240818
ENSMUSG00000026096	Osgepl1	0.183857327	0.183857327	0.183857327	0.183857327	0.183857327	0.183857327	0.183857327	0.183857327	0.183857327	0.183857327	0.183857327	88.8030888	0.183857327	0.183857327	39.52932524	268.983269	56.4441993	0.183857327	0.183857327	0.183857327	239.5660967	56.4441993	0.183857327	0.183857327	0.183857327	0.183857327	0.183857327	0.183857327	0.183857327	0.183857327	0.183857327	0.183857327	0.183857327	0.183857327	343.6293436	0.183857327	0.183857327	5.331862475	0.183857327	0.183857327	0.183857327	0.183857327	0.183857327	0.183857327	0.183857327	0.183857327	17.28258871	0.183857327	0.183857327	0.183857327	0.183857327	0.183857327	0.183857327	0.183857327	0.183857327	0.183857327	0.183857327	0.183857327	0.183857327	0.183857327	0.183857327	0.183857327	0.735429307	0.183857327	0.183857327	0.183857327	0.183857327	0.183857327	0.183857327	6.986578415	0.183857327	0.183857327	0.183857327	0.183857327	0.183857327	3.309431881	0.183857327	0.183857327	0.183857327	0.183857327	0.183857327	0.183857327	0.183857327	0.183857327	0.183857327	0.183857327	0.183857327	0.183857327	0.183857327	0.183857327	0.183857327	0.183857327	0.183857327	0.367714653	522.1548079	0.183857327	0.183857327	0.183857327	0.183857327	0.183857327	0.183857327	0.183857327	0.183857327	652.8773672	0.183857327	0.183857327	0.183857327	0.183857327	14.89244346	0.183857327	0.183857327	0.183857327	24.82073911	88.61923148	0.183857327	0.183857327	0.183857327	0.183857327	0.183857327	0.183857327	0.183857327	308.3287369	0.183857327	0.183857327	0.183857327	0.183857327	0.183857327	0.183857327	0.183857327	0.183857327	0.183857327	0.183857327	0.183857327	0.183857327	0.183857327	0.183857327	0.183857327	0.183857327	356.8670712	11.76686891	0.183857327	0.183857327	0.183857327	0.183857327	0.183857327	194.153337	0.183857327	0.183857327	0.183857327	0.183857327	0.183857327	0.183857327	0.183857327	0.183857327	0.183857327	0.183857327	0.183857327	0.183857327	0.183857327	0.183857327	0.183857327	0.183857327	0.183857327	0.183857327	0.55157198	0.183857327	0.183857327	0.183857327	0.183857327	0.183857327	67.4756389	0.55157198	0.183857327	0.183857327	0.183857327	0.183857327	0.183857327	54.60562603	0.183857327	0.183857327	0.183857327	0.183857327	0.183857327	0.183857327	55.52491267	0.183857327	0.183857327	0.183857327	0.183857327	0.183857327	0.183857327	0.183857327	0.183857327	0.183857327	0.183857327	0.183857327	0.183857327	0.183857327	32.91046148
ENSMUSG00000026095	Asnsd1	0.650618087	0.650618087	0.650618087	34.48275862	0.650618087	0.650618087	0.650618087	0.650618087	0.650618087	0.650618087	33.83214053	0.650618087	0.650618087	2.602472349	45.5432661	0.650618087	0.650618087	4.55432661	0.650618087	0.650618087	0.650618087	0.650618087	0.650618087	1.951854262	0.650618087	5.204944697	1.951854262	0.650618087	0.650618087	0.650618087	10.40988939	0.650618087	0.650618087	0.650618087	0.650618087	0.650618087	0.650618087	0.650618087	0.650618087	0.650618087	0.650618087	0.650618087	0.650618087	0.650618087	0.650618087	0.650618087	5.855562785	0.650618087	19.51854262	26.02472349	0.650618087	0.650618087	0.650618087	0.650618087	0.650618087	0.650618087	0.650618087	1.301236174	0.650618087	0.650618087	0.650618087	0.650618087	0.650618087	38.38646714	0.650618087	0.650618087	0.650618087	5.204944697	0.650618087	0.650618087	0.650618087	0.650618087	0.650618087	0.650618087	0.650618087	19.51854262	0.650618087	0.650618087	0.650618087	0.650618087	16.26545218	0.650618087	0.650618087	0.650618087	0.650618087	0.650618087	0.650618087	0.650618087	0.650618087	22.12101496	0.650618087	0.650618087	13.66297983	0.650618087	0.650618087	0.650618087	0.650618087	0.650618087	0.650618087	0.650618087	0.650618087	0.650618087	6.506180872	0.650618087	4.55432661	0.650618087	0.650618087	0.650618087	9.759271308	0.650618087	0.650618087	0.650618087	0.650618087	0.650618087	0.650618087	0.650618087	0.650618087	5.204944697	65.06180872	0.650618087	0.650618087	0.650618087	0.650618087	0.650618087	0.650618087	0.650618087	0.650618087	3.903708523	0.650618087	10.40988939	0.650618087	0.650618087	0.650618087	4.55432661	4.55432661	0.650618087	0.650618087	0.650618087	0.650618087	0.650618087	1.951854262	244.6324008	0.650618087	0.650618087	0.650618087	1.951854262	0.650618087	0.650618087	0.650618087	0.650618087	0.650618087	0.650618087	3.903708523	0.650618087	0.650618087	0.650618087	134.027326	0.650618087	0.650618087	0.650618087	0.650618087	0.650618087	1.951854262	2.602472349	0.650618087	0.650618087	0.650618087	0.650618087	227.0657124	0.650618087	0.650618087	1.951854262	0.650618087	0.650618087	0.650618087	134.027326	9.759271308	0.650618087	0.650618087	0.650618087	0.650618087	0.650618087	0.650618087	0.650618087	10.40988939	1.951854262	4.55432661	0.650618087	0.650618087	0.650618087	0.650618087	1.951854262	1.301236174	0.650618087	0.650618087	1.951854262	0.650618087	0.650618087	121.6655823
ENSMUSG00000026094	Stk17b	0.577700751	0.192566917	0.192566917	393.0290776	135.7596765	181.7831697	0.192566917	0.192566917	0.192566917	0.192566917	187.3676102	0.192566917	0.192566917	0.192566917	0.192566917	0.192566917	0.192566917	0.192566917	0.192566917	0.192566917	0.192566917	0.192566917	0.192566917	0.192566917	0.192566917	0.192566917	0.192566917	0.192566917	0.192566917	0.192566917	0.192566917	0.192566917	0.192566917	0.192566917	0.192566917	0.192566917	5.006739842	0.192566917	0.192566917	0.192566917	0.192566917	58.73290969	0.192566917	3.081070672	0.192566917	0.192566917	0.192566917	0.192566917	0.192566917	0.192566917	0.192566917	0.192566917	0.192566917	0.192566917	0.192566917	0.192566917	0.192566917	0.192566917	0.385133834	0.192566917	0.192566917	0.192566917	0.192566917	0.192566917	0.192566917	0.192566917	0.192566917	0.192566917	0.192566917	0.192566917	0.192566917	0.192566917	0.192566917	0.192566917	0.192566917	436.5492008	0.192566917	0.192566917	0.192566917	0.192566917	0.192566917	0.192566917	0.192566917	0.192566917	0.192566917	0.192566917	0.192566917	0.192566917	0.192566917	2.310803004	0.192566917	0.192566917	0.192566917	0.192566917	0.192566917	0.192566917	0.192566917	0.192566917	0.192566917	0.192566917	0.192566917	0.192566917	0.192566917	0.192566917	0.192566917	0.192566917	0.192566917	0.192566917	3.466204506	0.192566917	0.192566917	0.192566917	0.192566917	0.192566917	0.192566917	0.192566917	0.192566917	0.192566917	0.192566917	0.192566917	0.192566917	0.192566917	0.192566917	3.85133834	0.192566917	0.192566917	0.192566917	0.192566917	2.695936838	0.192566917	1.347968419	0.192566917	0.192566917	0.192566917	0.770267668	0.192566917	0.192566917	0.385133834	0.192566917	0.192566917	0.192566917	0.192566917	0.192566917	0.192566917	0.192566917	0.192566917	0.192566917	0.192566917	27.72963605	0.192566917	0.192566917	2.503369921	1.347968419	0.192566917	0.192566917	0.192566917	0.192566917	0.192566917	0.192566917	0.192566917	0.192566917	1013.287117	0.192566917	0.192566917	0.192566917	0.192566917	0.192566917	0.192566917	0.192566917	0.192566917	0.192566917	0.192566917	0.192566917	4.621606008	0.192566917	0.192566917	0.192566917	0.192566917	0.192566917	0.192566917	0.192566917	0.192566917	0.192566917	0.192566917	0.192566917	0.192566917	323.7049875	0.192566917	0.192566917	0.192566917	0.385133834	0.192566917	0.192566917	0.192566917	0.192566917	0.385133834	0.192566917	0.192566917	0.192566917
ENSMUSG00000042807	Hecw2	0.077041602	0.077041602	0.077041602	0.077041602	0.077041602	0.077041602	0.077041602	0.077041602	1.926040062	0.077041602	0.077041602	0.077041602	0.077041602	0.077041602	0.077041602	0.077041602	0.077041602	0.077041602	0.077041602	0.077041602	0.077041602	0.077041602	0.077041602	0.077041602	0.077041602	0.077041602	0.077041602	0.077041602	0.154083205	0.077041602	0.077041602	0.077041602	0.077041602	0.077041602	0.077041602	0.077041602	0.077041602	0.077041602	0.077041602	0.077041602	0.077041602	0.077041602	0.077041602	0.077041602	0.077041602	0.077041602	0.077041602	0.077041602	0.077041602	0.077041602	0.077041602	0.077041602	0.077041602	0.077041602	0.077041602	1.926040062	0.077041602	0.077041602	0.077041602	0.077041602	0.077041602	0.077041602	0.385208012	0.077041602	0.077041602	0.077041602	0.077041602	0.231124807	133.2049307	0.077041602	0.077041602	0.077041602	0.077041602	0.077041602	0.077041602	0.077041602	0.231124807	0.077041602	0.077041602	0.077041602	0.077041602	0.077041602	0.077041602	0.077041602	0.077041602	0.077041602	0.077041602	0.077041602	0.077041602	0.077041602	0.077041602	0.077041602	0.077041602	0.077041602	0.077041602	0.077041602	0.077041602	0.077041602	0.077041602	0.077041602	0.077041602	0.077041602	0.077041602	0.077041602	0.077041602	0.077041602	0.077041602	0.077041602	0.077041602	0.077041602	0.30816641	0.077041602	0.077041602	15.79352851	0.077041602	0.077041602	0.077041602	0.077041602	0.077041602	0.077041602	0.077041602	0.231124807	0.077041602	0.154083205	0.077041602	0.077041602	0.077041602	0.077041602	0.154083205	0.077041602	0.077041602	0.077041602	0.077041602	0.077041602	0.077041602	0.077041602	0.077041602	0.077041602	0.154083205	0.077041602	0.077041602	0.077041602	0.077041602	0.077041602	0.077041602	0.077041602	0.077041602	0.077041602	0.077041602	0.077041602	0.077041602	0.077041602	0.077041602	0.077041602	0.077041602	0.077041602	0.077041602	0.077041602	0.077041602	0.077041602	0.077041602	0.077041602	0.077041602	0.077041602	0.077041602	0.077041602	0.077041602	0.077041602	1.540832049	0.077041602	0.077041602	0.077041602	0.077041602	0.077041602	0.077041602	0.077041602	0.30816641	0.077041602	0.077041602	0.077041602	5.778120185	0.077041602	0.077041602	0.077041602	0.077041602	0.077041602	0.077041602	0.077041602	0.077041602	0.61633282	0.077041602	0.077041602	0.077041602	0.077041602	0.077041602	0.077041602	0.077041602	0.077041602	0.077041602
ENSMUSG00000041303	Gtf3c3	0.202265372	10.9223301	12.74271845	2.022653722	0.202265372	16.78802589	0.202265372	2.224919094	0.202265372	4.247572816	0.202265372	19.01294498	1.213592233	20.63106796	19.01294498	17.19255663	0.202265372	15.77669903	0.202265372	0.202265372	30.5420712	51.98220065	15.77669903	7.686084142	17.39482201	1.213592233	9.506472492	1.213592233	19.01294498	51.17313916	7.079288026	22.04692557	2.629449838	0.202265372	0.202265372	19.6197411	0.202265372	0.606796117	23.46278317	15.9789644	24.47411003	13.34951456	116.1003236	0.202265372	0.202265372	22.65372168	13.34951456	0.202265372	6.472491909	4.854368932	0.202265372	0.202265372	5.056634304	7.686084142	0.202265372	32.96925566	9.506472492	6.270226537	0.202265372	25.28317152	0.202265372	17.19255663	29.73300971	19.41747573	6.472491909	0.202265372	0.202265372	5.056634304	20.63106796	6.270226537	41.05987055	1.82038835	0.202265372	0.606796117	24.6763754	43.68932039	37.41909385	9.911003236	0.202265372	79.69255663	22.24919094	8.292880259	0.202265372	7.281553398	9.506472492	7.888349515	0.202265372	0.202265372	25.88996764	43.89158576	0.202265372	12.3381877	2.224919094	0.202265372	56.22977346	18.81067961	19.21521036	0.202265372	0.202265372	68.16343042	34.78964401	22.45145631	14.76537217	0.202265372	16.38349515	11.32686084	0.202265372	17.39482201	0.202265372	0.202265372	18.40614887	23.86731392	17.19255663	27.30582524	0.202265372	30.74433657	5.461165049	7.686084142	0.202265372	145.631068	198.6245955	15.57443366	27.91262136	0.202265372	23.66504854	9.101941748	0.202265372	0.202265372	1.213592233	13.75404531	0.202265372	0.202265372	405.5420712	20.02427184	0.202265372	64.92718447	18.40614887	0.202265372	94.66019417	63.91585761	273.0582524	43.08252427	3.438511327	61.08414239	18.2038835	17.19255663	0.202265372	0.202265372	0.202265372	26.09223301	1.415857605	0.606796117	34.38511327	5.461165049	32.36245955	0.404530744	40.25080906	0.202265372	2.629449838	22.04692557	8.697411003	4.854368932	13.14724919	6.067961165	9.30420712	2.022653722	16.99029126	38.22815534	61.89320388	18.60841424	12.74271845	371.9660194	0.202265372	3.438511327	0.202265372	2.629449838	51.17313916	82.52427184	35.19417476	0.202265372	180.0161812	15.16990291	0.202265372	1.213592233	0.404530744	0.202265372	2.022653722	0.202265372	2.224919094	19.01294498	7.281553398	48.54368932	0.809061489	0.202265372	0.202265372	9.506472492	3.843042071	0.202265372	37.8236246
ENSMUSG00000073678	Pgap1	0.060099766	0.060099766	0.060099766	0.060099766	0.060099766	0.060099766	0.060099766	0.060099766	0.060099766	0.060099766	0.060099766	32.75437226	0.060099766	0.060099766	0.120199531	0.060099766	0.060099766	0.120199531	0.060099766	0.060099766	0.060099766	0.060099766	0.060099766	0.060099766	0.060099766	0.060099766	0.060099766	0.060099766	4.868081014	0.060099766	0.060099766	0.060099766	0.060099766	0.060099766	0.060099766	0.060099766	0.060099766	0.060099766	0.060099766	0.060099766	0.060099766	0.060099766	0.060099766	0.120199531	0.060099766	0.060099766	69.29502975	0.060099766	0.060099766	0.060099766	0.060099766	0.060099766	0.060099766	148.4464211	0.060099766	3.906484765	0.060099766	0.120199531	0.060099766	0.060099766	2.824688984	0.060099766	0.060099766	0.060099766	0.060099766	0.060099766	3.365586874	0.060099766	0.781296953	0.060099766	0.060099766	0.060099766	520.8846685	0.060099766	0.060099766	2.103491796	0.060099766	4.206983593	0.060099766	0.060099766	0.060099766	0.060099766	0.060099766	0.060099766	3.125187812	22.95811046	0.060099766	0.060099766	4.086784062	0.060099766	11.95985336	0.781296953	0.060099766	0.060099766	22.59751187	0.060099766	0.060099766	5.589278202	0.060099766	0.060099766	0.060099766	0.060099766	0.060099766	0.060099766	0.060099766	0.060099766	0.060099766	0.060099766	0.060099766	0.060099766	0.060099766	0.060099766	0.060099766	0.060099766	0.060099766	0.060099766	0.060099766	0.060099766	0.060099766	109.9224713	0.060099766	0.060099766	0.060099766	0.060099766	0.060099766	0.060099766	27.10499429	13.40224773	0.060099766	0.060099766	0.060099766	42.06983593	196.0454354	0.060099766	0.060099766	0.060099766	0.060099766	0.060099766	0.060099766	0.060099766	0.300498828	0.060099766	0.300498828	0.060099766	192.4995493	0.060099766	0.060099766	0.060099766	0.060099766	0.060099766	0.060099766	0.060099766	0.060099766	28.24688984	0.060099766	0.060099766	10.33715969	0.060099766	0.060099766	0.060099766	0.060099766	0.060099766	0.060099766	0.060099766	0.060099766	0.120199531	0.060099766	0.060099766	0.060099766	0.060099766	0.060099766	0.060099766	0.060099766	0.060099766	0.060099766	0.060099766	0.060099766	0.060099766	0.060099766	0.060099766	0.060099766	0.060099766	0.060099766	0.060099766	0.060099766	0.060099766	0.060099766	0.060099766	0.060099766	0.120199531	0.060099766	0.060099766	0.060099766	44.71422561	0.060099766	0.060099766	0.060099766	0.060099766	66.10974217
ENSMUSG00000052331	Ankrd44	0.072301352	6.001012219	0.072301352	0.072301352	0.072301352	0.072301352	0.072301352	0.072301352	0.072301352	0.072301352	247.8490348	0.216904056	0.072301352	0.072301352	0.072301352	0.072301352	0.072301352	0.072301352	0.072301352	4.554985178	0.072301352	0.144602704	0.072301352	0.072301352	0.072301352	0.072301352	0.072301352	0.072301352	2.241341913	0.072301352	0.072301352	0.072301352	0.072301352	0.072301352	0.072301352	0.072301352	0.072301352	0.072301352	0.072301352	0.072301352	0.072301352	0.072301352	0.072301352	0.072301352	0.795314872	395.0545875	0.072301352	0.072301352	0.072301352	0.072301352	0.072301352	0.072301352	0.072301352	0.072301352	0.072301352	0.144602704	0.072301352	0.072301352	0.072301352	0.072301352	0.072301352	0.072301352	0.072301352	0.072301352	0.072301352	0.072301352	0.144602704	0.072301352	0.072301352	160.2920975	29.57125298	44.17612609	5.277998699	50.46634372	0.072301352	0.072301352	0.072301352	0.072301352	0.072301352	0.072301352	0.072301352	4.121177066	0.072301352	0.795314872	0.072301352	3.18125949	0.072301352	18.65374883	10.91750416	255.4406767	0.072301352	0.072301352	0.144602704	0.072301352	0.36150676	0.072301352	0.072301352	0.072301352	0.072301352	0.072301352	0.072301352	233.5333671	0.072301352	23.13643265	0.072301352	0.072301352	0.072301352	0.072301352	0.072301352	0.072301352	0.072301352	0.072301352	0.072301352	0.072301352	0.072301352	85.46019811	452.8956691	0.072301352	133.6128986	0.072301352	0.072301352	0.072301352	0.072301352	0.072301352	0.072301352	0.072301352	0.072301352	0.072301352	0.072301352	5.494902755	0.216904056	0.072301352	1.012218928	1.229122985	141.1322392	0.072301352	0.72301352	0.650712168	0.072301352	0.072301352	0.072301352	1.156821633	0.072301352	128.1902972	0.072301352	0.072301352	0.072301352	0.072301352	0.072301352	0.072301352	0.072301352	0.072301352	0.072301352	0.072301352	0.072301352	0.072301352	0.072301352	0.072301352	0.144602704	0.072301352	0.289205408	136.6495553	0.433808112	0.072301352	6.507121683	0.072301352	0.072301352	0.072301352	0.650712168	0.216904056	0.072301352	0.072301352	0.072301352	0.072301352	0.072301352	0.072301352	0.072301352	150.0976068	0.072301352	0.072301352	7.157833851	0.144602704	0.072301352	0.072301352	1.735232449	0.072301352	202.6606898	0.072301352	0.072301352	0.072301352	0.072301352	0.072301352	0.867616224	69.04779119	0.072301352	82.06203456	0.072301352	0.72301352	0.072301352
ENSMUSG00000025982	Sf3b1	1020.710838	5.967529618	84.94953927	4.212373848	0.087757789	815.7964019	0.087757789	426.8538833	6.494076349	96.53356735	295.0416849	187.1873629	5.353225099	81.87801667	161.5620886	143.571742	301.6235191	345.3268978	0.087757789	72.4879333	0.438788943	326.6344888	77.66564283	1.316366828	60.72838964	148.3106626	187.6261518	31.76831944	592.4528302	820.9741115	6.581834138	0.087757789	41.59719175	92.84774024	850.7240018	0.087757789	136.2878455	97.6744186	14.65555068	0.175515577	378.2360685	82.40456341	236.5949978	24.57218078	0.087757789	447.301448	214.2167617	0.087757789	93.98859149	5.353225099	2.720491444	0.087757789	0.175515577	148.9249671	130.9346204	158.7538394	1.75515577	436.3317244	150.8556384	95.83150505	0.438788943	32.29486617	1.491882405	49.05660377	401.3163668	101.5357613	570.7766564	318.2097411	3.071522598	15.97191751	0.263273366	164.721369	16.84949539	157.1741992	23.25581395	0.438788943	55.7261957	92.75998245	0.087757789	111.8034226	562.8784555	14.4800351	9.214567793	53.62000878	72.31241773	2.983764809	23.78236068	313.6463361	0.087757789	0.175515577	0.438788943	0.087757789	30.27643703	160.9477841	368.4071961	79.50855638	342.4308907	1.140851251	2.457218078	25.62527424	238.0868802	0.087757789	318.2974989	301.7990347	0.263273366	67.22246599	2.281702501	2.457218078	0.877577885	0.087757789	58.70996051	106.5379552	232.0315928	486.704695	241.5971918	140.0614305	147.3453269	54.49758666	81.26371215	547.1698113	774.9890303	73.54102677	7.722685388	127.4243089	1014.392277	280.1228609	137.9552435	269.0653796	0.087757789	280.4738921	0.877577885	0.263273366	161.4743308	424.7476964	126.4589732	23.78236068	73.36551119	315.8402808	183.413778	36.85827117	741.1145239	0.351031154	701.0092146	122.9486617	992.8916191	2.808249232	3.247038175	8.77577885	78.19218956	21.14962703	148.135147	1102.588855	277.7534006	73.62878455	25.80078982	861.0794208	110.3992979	656.5160158	778.1483107	1.404124616	0.087757789	1957.964019	37.12154454	1119.877139	1410.618692	1.140851251	6.757349715	26.23957876	1125.40588	592.540588	0.438788943	6.055287407	72.22465994	0.087757789	0.263273366	12.72487933	0.087757789	430.9784993	2.720491444	75.03290917	1244.756472	2.36946029	15.79640193	227.1171566	0.702062308	457.3935937	2560.508995	35.01535761	0.087757789	1085.212813	0.087757789	352.6107942	2.983764809	1819.657745	86.00263273	19.48222905	83.10662571	0.087757789	1995.524353
ENSMUSG00000025981	Coq10b	0.223863891	0.223863891	12.76024177	0.223863891	0.223863891	0.223863891	0.223863891	0.223863891	0.223863891	43.6534587	0.223863891	0.447727782	0.223863891	0.223863891	0.223863891	0.223863891	0.223863891	0.223863891	0.223863891	8.95455563	0.223863891	0.223863891	0.223863891	0.223863891	0.223863891	1.119319454	0.223863891	0.223863891	2.238638908	0.223863891	0.223863891	0.223863891	0.223863891	0.223863891	1.119319454	12.76024177	0.223863891	0.223863891	0.895455563	0.223863891	0.223863891	0.223863891	0.223863891	5.82046116	0.223863891	1.119319454	0.223863891	6.04432505	0.223863891	0.223863891	0.223863891	0.223863891	0.223863891	27.31139467	0.223863891	0.223863891	0.223863891	0.223863891	0.223863891	0.223863891	3.581822252	0.223863891	0.223863891	0.223863891	0.223863891	0.223863891	0.223863891	0.223863891	0.223863891	0.223863891	0.223863891	0.223863891	0.223863891	68.50235057	23.72957242	0.223863891	0.223863891	0.223863891	0.223863891	0.223863891	0.223863891	0.223863891	0.223863891	0.223863891	14.10342512	0.223863891	0.223863891	0.223863891	0.223863891	0.223863891	0.223863891	10.96933065	0.223863891	132.9751511	0.223863891	0.223863891	0.223863891	0.223863891	0.223863891	0.223863891	0.223863891	0.223863891	40.96709201	0.223863891	0.223863891	0.223863891	0.223863891	0.223863891	0.223863891	0.223863891	0.223863891	0.223863891	0.223863891	0.223863891	0.223863891	0.223863891	0.223863891	0.223863891	0.223863891	0.223863891	0.223863891	0.223863891	54.62278934	1.119319454	0.223863891	0.223863891	0.223863891	13.65569734	0.223863891	0.223863891	0.223863891	0.223863891	0.223863891	0.223863891	2.238638908	0.223863891	0.223863891	0.223863891	0.223863891	20.59547795	0.223863891	0.223863891	102.0819342	0.223863891	0.223863891	0.223863891	0.223863891	0.223863891	0.223863891	0.447727782	0.223863891	0.223863891	0.223863891	8.059100067	0.223863891	0.223863891	0.223863891	0.223863891	0.223863891	0.223863891	0.223863891	0.447727782	0.223863891	309.1560331	0.223863891	0.223863891	0.223863891	0.223863891	0.671591672	24.40116409	0.223863891	0.223863891	0.223863891	0.223863891	0.223863891	0.223863891	27.53525856	0.223863891	0.223863891	0.223863891	0.223863891	0.223863891	0.223863891	0.223863891	0.223863891	0.223863891	0.223863891	0.223863891	0.223863891	34.69890307	0.895455563	0.223863891	0.223863891	0.223863891	0.223863891	0.671591672	0.223863891	0.223863891	0.223863891
ENSMUSG00000025980	Hspd1	0.393391031	0.393391031	24.78363493	0.393391031	5.90086546	0.393391031	4.327301338	0.393391031	0.393391031	0.393391031	34.6184107	9.441384736	0.393391031	48.7804878	0.786782061	42.87962234	0.393391031	0.393391031	6.687647522	15.3422502	0.393391031	0.393391031	0.393391031	8.654602675	0.393391031	0.393391031	2.360346184	0.393391031	2.360346184	21.63650669	0.393391031	1.180173092	18.88276947	0.393391031	90.08654603	33.04484658	0.393391031	0.786782061	0.393391031	0.393391031	0.393391031	0.393391031	0.393391031	2.360346184	0.393391031	0.393391031	38.15892998	0.393391031	0.786782061	14.55546814	13.76868607	0.393391031	3.933910307	21.63650669	3.147128245	6.687647522	5.90086546	35.01180173	13.37529504	0.393391031	0.393391031	0.393391031	1.573564123	0.393391031	2.753737215	0.393391031	57.43509048	0.393391031	0.786782061	49.56726987	15.73564123	0.393391031	0.393391031	51.53422502	28.71754524	0.393391031	0.393391031	0.393391031	0.393391031	134.9331235	0.393391031	0.393391031	0.393391031	33.83162864	0.393391031	5.50747443	0.393391031	22.81667978	0.393391031	0.393391031	11.01494886	38.15892998	0.393391031	0.393391031	0.393391031	0.393391031	0.393391031	1.180173092	0.393391031	0.393391031	14.94885917	10.2281668	0.393391031	0.393391031	0.393391031	0.393391031	0.393391031	1.180173092	0.393391031	0.393391031	0.393391031	14.94885917	1.573564123	0.393391031	0.393391031	93.6270653	29.5043273	6.294256491	9.441384736	10.62155783	33.83162864	21.63650669	0.393391031	0.786782061	0.393391031	0.393391031	35.40519276	0.393391031	0.393391031	95.20062943	0.393391031	1.180173092	9.047993706	17.30920535	0.393391031	0.393391031	0.393391031	0.393391031	68.05664831	48.7804878	3.540519276	117.2305271	29.89771833	0.393391031	6.687647522	0.393391031	0.393391031	0.393391031	11.01494886	0.393391031	0.393391031	0.393391031	0.393391031	0.393391031	0.393391031	0.393391031	1.573564123	0.393391031	0.393391031	0.393391031	0.393391031	65.69630212	2.360346184	103.4618411	76.31785995	1.573564123	0.393391031	0.393391031	5.114083399	0.393391031	0.393391031	1.573564123	0.393391031	0.393391031	0.393391031	0.393391031	25.57041699	7.474429583	0.393391031	0.393391031	68.45003934	0.393391031	0.393391031	0.393391031	0.393391031	0.393391031	0.786782061	0.393391031	0.393391031	23.99685287	0.393391031	31.86467349	0.393391031	21.24311566	0.393391031	0.393391031	0.393391031	0.393391031	3.540519276
ENSMUSG00000073676	Hspe1	49.04831625	7.320644217	7.320644217	31.47877013	0.732064422	109.8096633	1.464128843	115.6661786	136.1639824	5.856515373	32.94289898	43.19180088	3.660322108	153.0014641	17.56954612	40.26354319	18.30161054	38.06734993	0.732064422	0.732064422	9.516837482	98.0966325	0.732064422	0.732064422	72.47437775	51.24450952	66.61786237	22.69399707	27.81844802	11.71303075	5.124450952	18.30161054	455.3440703	58.56515373	1494.875549	0.732064422	92.24011713	465.5929722	109.0775988	57.83308931	5.856515373	1.464128843	0.732064422	16.8374817	0.732064422	0.732064422	40.26354319	97.36456808	0.732064422	401.1713031	13.17715959	1.464128843	0.732064422	324.3045388	28.55051245	20.49780381	46.85212299	497.0717423	0.732064422	32.21083455	0.732064422	85.65153734	88.57979502	0.732064422	60.761347	100.2928258	129.5754026	0.732064422	44.65592972	7.320644217	41.72767204	49.78038067	39.53147877	66.61786237	73.93850659	415.0805271	0.732064422	0.732064422	0.732064422	1566.617862	9.516837482	18.30161054	0.732064422	37.33528551	2.928257687	6.588579795	0.732064422	57.10102489	5.856515373	3.660322108	2.196193265	0.732064422	55.63689605	0.732064422	0.732064422	34.40702782	0.732064422	0.732064422	134.6998536	23.42606149	228.4040996	0.732064422	16.10541728	5.856515373	12.44509517	0.732064422	0.732064422	54.1727672	8.052708638	8.78477306	0.732064422	103.2210835	21.96193265	0.732064422	5.856515373	50.5124451	25.62225476	142.7525622	148.6090776	174.2313324	81.99121523	38.79941435	68.81405564	32.94289898	163.9824305	0.732064422	0.732064422	62.22547584	0.732064422	75.40263543	0.732064422	16.10541728	52.70863836	73.20644217	5.856515373	0.732064422	29.28257687	72.47437775	229.8682284	40.99560761	96.63250366	115.6661786	68.08199122	1.464128843	0.732064422	0.732064422	0.732064422	3.660322108	0.732064422	0.732064422	2.196193265	0.732064422	0.732064422	16.10541728	3.660322108	34.40702782	17.56954612	257.6866764	0.732064422	0.732064422	130.3074671	1.464128843	0.732064422	820.6442167	90.04392387	0.732064422	7.320644217	0.732064422	3.660322108	286.2371889	53.44070278	48.31625183	13.90922401	0.732064422	0.732064422	0.732064422	134.6998536	719.6193265	0.732064422	0.732064422	0.732064422	0.732064422	0.732064422	0.732064422	24.15812592	2.196193265	264.2752562	0.732064422	0.732064422	71.74231332	34.40702782	14.64128843	16.8374817	194.7291362	0.732064422	0.732064422	0.732064422	0.732064422	59.29721816
ENSMUSG00000025979	Mob4	62.30721777	3.495784495	0.205634382	0.205634382	0.616903146	318.3220234	0.205634382	0.205634382	323.6685174	5.96339708	0.205634382	84.92699979	0.205634382	498.0464734	26.73246967	8.636644047	21.59161012	0.205634382	0.205634382	0.411268764	0.205634382	0.205634382	2.673246967	0.205634382	38.04236068	196.997738	1.02817191	0.205634382	128.5214888	463.9111659	4.93522517	0.205634382	0.205634382	0.205634382	0.205634382	0.205634382	0.205634382	0.205634382	68.68188361	412.5025704	143.5327987	0.205634382	0.205634382	0.205634382	0.205634382	1.233806292	0.205634382	0.205634382	1.850709439	0.205634382	657.2074851	0.205634382	3.907053259	0.205634382	0.205634382	33.72403866	17.27328809	6.374665844	0.205634382	0.205634382	0.205634382	0.205634382	0.205634382	240.1809583	40.71560765	102.4059223	2.467612585	0.205634382	23.64795394	280.4852971	373.0207691	0.205634382	595.3115361	0.205634382	137.3637672	133.456714	232.5724861	40.50997327	0.205634382	37.42545754	0.205634382	0.205634382	0.205634382	20.76907259	0.205634382	0.205634382	0.205634382	17.89019124	0.205634382	14.39440674	247.3781616	0.205634382	260.9500308	5.757762698	572.0748509	0.205634382	0.205634382	0.205634382	39.48180136	413.325108	2.878881349	14.80567551	0.411268764	2.056343821	199.8766194	0.205634382	0.205634382	10.07608472	0.205634382	0.205634382	103.6397286	0.205634382	16.45075057	84.51573103	110.8369319	4.93522517	81.01994654	149.2905614	104.0509973	148.0567551	1228.665433	586.674892	0.205634382	0.411268764	4.318322023	2.467612585	0.205634382	15.62821304	0.411268764	11.5155254	0.205634382	0.205634382	282.541641	0.205634382	1.439440674	0.205634382	0.205634382	462.2660909	0.205634382	0.205634382	0.205634382	0.411268764	152.5807115	0.205634382	0.205634382	484.0633354	0.205634382	573.1030228	0.205634382	0.205634382	1329.220646	6.374665844	18.50709439	0.616903146	0.411268764	0.411268764	8.019740901	0.205634382	0.205634382	1.233806292	4.318322023	879.4982521	6.580300226	31.87332922	60.04523956	0.205634382	7.402837754	8.431009665	715.4020152	0.411268764	415.3814518	0.205634382	0.205634382	0.205634382	0.205634382	166.7694839	1.439440674	23.03105079	0.205634382	0.205634382	589.5537734	15.21694427	1.645075057	0.205634382	0.205634382	0.205634382	978.6140243	0.205634382	0.205634382	0.411268764	6.580300226	1353.485503	0.205634382	3.084515731	1735.142916	0.205634382	17.68455686	20.76907259	0.205634382
ENSMUSG00000025978	Rftn2	0.185770017	0.185770017	0.371540033	0.185770017	14.11852127	0.185770017	0.185770017	324.3544492	0.185770017	0.185770017	0.185770017	0.185770017	0.185770017	0.185770017	0.185770017	0.185770017	0.185770017	0.185770017	497.1205647	0.185770017	0.185770017	0.185770017	0.185770017	0.185770017	0.185770017	638.3057774	0.185770017	0.185770017	0.185770017	0.185770017	0.185770017	0.185770017	0.185770017	0.185770017	0.185770017	0.185770017	0.185770017	0.185770017	0.185770017	26.00780234	0.185770017	0.185770017	0.185770017	0.185770017	0.185770017	0.185770017	2.229240201	0.185770017	0.185770017	0.185770017	711.6849341	0.185770017	405.5359465	0.185770017	0.185770017	0.185770017	1.1146201	0.185770017	0.185770017	0.185770017	0.185770017	0.185770017	369.3107932	0.185770017	9.660040869	0.371540033	0.185770017	0.185770017	0.185770017	0.371540033	0.185770017	0.185770017	0.185770017	161.4341445	424.2987182	20.99201189	187.0704068	0.185770017	0.185770017	0.371540033	720.2303548	0.185770017	186.1415568	0.55731005	0.185770017	0.185770017	0.185770017	26.00780234	89.16960803	6.873490619	23.59279212	0.185770017	0.185770017	24.52164221	193.2008174	23.96433216	0.185770017	0.185770017	0.185770017	0.185770017	0.185770017	0.185770017	0.185770017	0.185770017	0.185770017	0.185770017	0.185770017	0.185770017	0.185770017	0.371540033	0.185770017	82.66765744	0.185770017	0.185770017	0.185770017	0.185770017	0.185770017	0.185770017	0.185770017	0.185770017	0.185770017	0.185770017	0.185770017	0.185770017	0.185770017	0.185770017	0.185770017	0.185770017	0.185770017	399.2197659	0.185770017	0.185770017	0.185770017	0.185770017	0.185770017	0.185770017	371.1684934	0.185770017	0.185770017	0.185770017	0.185770017	1.67193015	0.185770017	88.24075794	2.229240201	0.185770017	0.185770017	0.185770017	0.185770017	0.371540033	0.185770017	0.185770017	0.185770017	0.185770017	0.185770017	0.185770017	1336.98681	0.185770017	0.55731005	44.21326398	0.185770017	165.8926249	0.185770017	104.4027494	0.185770017	0.185770017	0.185770017	0.185770017	0.185770017	0.55731005	0.185770017	0.185770017	0.185770017	418.1683076	3.715400334	0.185770017	416.4963775	0.185770017	1.67193015	0.185770017	1569.942411	0.185770017	0.743080067	0.185770017	0.185770017	0.185770017	0.185770017	0.185770017	0.185770017	1422.255248	0.185770017	28.79435259	0.185770017	1068.363366	0.185770017	0.185770017	0.185770017	0.185770017	271.2242244
ENSMUSG00000046994	Mars2	0.088526912	0.088526912	0.088526912	1.062322946	0.088526912	0.088526912	0.088526912	0.088526912	0.088526912	0.088526912	0.088526912	0.885269122	0.088526912	0.088526912	2.567280453	304.9752125	0.088526912	0.088526912	0.79674221	0.088526912	0.973796034	0.088526912	0.088526912	0.088526912	0.088526912	4.249291785	0.088526912	0.088526912	47.80453258	0.088526912	0.088526912	0.088526912	0.088526912	0.088526912	0.088526912	0.088526912	0.088526912	5.400141643	0.088526912	0.088526912	0.088526912	1.327903683	0.088526912	0.088526912	0.088526912	0.088526912	0.088526912	0.088526912	0.088526912	0.088526912	0.088526912	0.088526912	0.088526912	0.088526912	0.088526912	0.088526912	0.177053824	0.088526912	0.088526912	0.088526912	0.088526912	0.088526912	0.088526912	0.442634561	0.088526912	1.947592068	0.088526912	0.619688385	0.088526912	0.177053824	0.088526912	0.531161473	0.177053824	0.088526912	0.088526912	0.088526912	0.088526912	0.088526912	0.088526912	12.48229462	0.088526912	0.088526912	0.088526912	0.088526912	0.088526912	0.265580737	0.088526912	0.265580737	0.088526912	0.088526912	0.088526912	0.088526912	0.088526912	0.088526912	0.177053824	0.088526912	0.088526912	0.088526912	0.088526912	0.088526912	0.088526912	0.088526912	1.593484419	0.088526912	0.088526912	0.088526912	0.088526912	0.088526912	0.088526912	0.088526912	0.088526912	0.354107649	0.885269122	0.088526912	0.088526912	0.088526912	0.088526912	0.088526912	0.088526912	0.088526912	0.265580737	0.088526912	0.088526912	0.088526912	0.088526912	0.088526912	0.088526912	0.088526912	0.088526912	1.770538244	0.088526912	0.088526912	0.088526912	0.088526912	0.088526912	0.088526912	0.088526912	0.088526912	0.177053824	3.895184136	0.088526912	0.531161473	0.088526912	742.8293201	0.088526912	0.088526912	0.088526912	0.088526912	0.088526912	0.088526912	0.088526912	0.088526912	0.088526912	0.177053824	0.088526912	0.088526912	0.088526912	0.088526912	0.088526912	0.088526912	0.088526912	0.088526912	0.088526912	0.088526912	0.265580737	0.088526912	248.5835694	0.088526912	4.957507082	0.088526912	0.088526912	0.088526912	0.088526912	0.088526912	0.088526912	0.088526912	0.088526912	0.088526912	0.088526912	0.088526912	0.088526912	0.088526912	0.088526912	0.088526912	0.088526912	0.088526912	344.1926346	0.088526912	0.088526912	0.088526912	0.088526912	0.619688385	0.088526912	3.186968839	0.088526912	0.088526912	0.088526912	0.088526912	0.088526912
ENSMUSG00000038331	Satb2	0.167672703	0.167672703	0.167672703	0.167672703	0.167672703	257.3775989	0.167672703	0.167672703	0.167672703	0.167672703	0.167672703	0.167672703	0.167672703	0.335345406	0.167672703	0.167672703	0.167672703	0.167672703	0.167672703	0.167672703	0.167672703	0.167672703	0.167672703	0.167672703	0.167672703	10.56338028	0.167672703	0.167672703	0.167672703	0.167672703	0.167672703	0.167672703	0.167672703	0.167672703	0.167672703	0.167672703	0.167672703	0.167672703	0.167672703	0.167672703	0.167672703	0.167672703	0.167672703	0.167672703	0.503018109	0.167672703	0.167672703	0.167672703	0.167672703	0.167672703	0.167672703	0.167672703	0.167672703	0.167672703	0.167672703	0.167672703	0.167672703	10.22803488	0.167672703	0.167672703	0.167672703	0.167672703	0.167672703	0.167672703	0.167672703	0.167672703	0.167672703	0.167672703	0.167672703	0.167672703	1.844399732	1.006036217	0.167672703	0.167672703	0.167672703	0.167672703	0.503018109	0.167672703	0.167672703	0.167672703	124.2454728	0.167672703	0.167672703	0.167672703	0.167672703	0.167672703	0.167672703	0.167672703	0.167672703	0.167672703	0.167672703	2.179745137	0.167672703	0.167672703	0.167672703	0.167672703	558.8531187	0.167672703	0.167672703	0.167672703	0.167672703	0.167672703	47.61904762	0.167672703	0.167672703	0.167672703	0.167672703	0.167672703	0.167672703	0.167672703	0.167672703	0.167672703	0.167672703	0.167672703	0.167672703	0.167672703	0.167672703	0.167672703	0.167672703	0.167672703	0.335345406	0.167672703	0.167672703	0.167672703	0.167672703	132.629108	0.167672703	0.167672703	0.167672703	0.167672703	0.167672703	0.167672703	0.167672703	0.167672703	0.167672703	0.167672703	0.167672703	0.167672703	0.167672703	0.167672703	0.167672703	0.335345406	0.167672703	0.167672703	0.167672703	0.167672703	0.167672703	1.844399732	0.167672703	0.167672703	0.167672703	0.167672703	0.167672703	0.167672703	0.167672703	0.167672703	0.167672703	0.167672703	0.167672703	0.167672703	4.527162978	0.167672703	0.167672703	0.167672703	0.167672703	0.670690812	0.167672703	0.167672703	0.167672703	0.167672703	0.167672703	0.167672703	0.167672703	0.167672703	0.167672703	0.167672703	0.670690812	0.167672703	0.167672703	0.167672703	0.167672703	0.167672703	0.167672703	2.179745137	0.167672703	2.012072435	0.167672703	0.167672703	0.167672703	0.670690812	0.167672703	0.167672703	0.167672703	0.167672703	0.167672703	0.167672703	0.167672703	0.167672703	0.167672703
ENSMUSG00000087022	9130024F11Rik	0.193423598	0.386847195	0.193423598	0.193423598	0.580270793	183.3655706	0.193423598	0.193423598	0.193423598	0.193423598	0.193423598	0.193423598	0.193423598	0.193423598	0.193423598	0.193423598	0.193423598	0.193423598	0.967117988	0.193423598	0.193423598	0.193423598	0.193423598	0.193423598	0.193423598	0.193423598	0.193423598	0.193423598	0.193423598	0.193423598	0.193423598	0.193423598	0.193423598	0.193423598	0.193423598	0.193423598	0.193423598	0.193423598	0.193423598	0.193423598	0.193423598	0.193423598	0.193423598	0.193423598	0.193423598	0.193423598	0.193423598	1.547388781	0.193423598	0.193423598	0.193423598	0.193423598	0.193423598	0.193423598	0.193423598	0.193423598	0.193423598	0.193423598	0.193423598	0.193423598	0.193423598	0.193423598	0.193423598	0.193423598	0.193423598	0.193423598	0.193423598	0.193423598	0.193423598	0.193423598	0.193423598	111.6054159	0.193423598	0.193423598	1.160541586	0.193423598	0.193423598	0.193423598	0.193423598	0.193423598	91.6827853	0.193423598	0.193423598	0.193423598	0.193423598	0.193423598	0.193423598	0.193423598	1.160541586	2.51450677	0.193423598	217.2147002	0.193423598	0.193423598	0.193423598	0.193423598	0.193423598	0.193423598	0.193423598	0.193423598	0.193423598	0.193423598	0.386847195	0.193423598	0.193423598	0.193423598	0.193423598	0.193423598	0.193423598	0.386847195	23.01740812	0.193423598	0.193423598	0.193423598	0.193423598	0.193423598	0.193423598	0.193423598	1.353965184	0.193423598	408.7040619	0.193423598	0.193423598	27.46615087	0.386847195	0.193423598	0.193423598	0.193423598	0.193423598	0.193423598	0.193423598	0.193423598	0.193423598	0.193423598	0.193423598	0.193423598	0.193423598	0.193423598	0.193423598	0.193423598	0.193423598	0.193423598	0.193423598	0.193423598	0.193423598	0.193423598	0.193423598	0.193423598	0.193423598	0.193423598	0.193423598	0.193423598	0.193423598	0.193423598	0.193423598	0.193423598	4.448742747	0.193423598	0.193423598	0.193423598	0.193423598	0.193423598	0.193423598	0.193423598	0.193423598	0.193423598	2.127659574	0.193423598	0.193423598	0.193423598	0.193423598	0.193423598	0.193423598	0.193423598	0.193423598	0.193423598	0.193423598	9.090909091	0.193423598	0.193423598	0.193423598	0.193423598	0.193423598	0.193423598	0.193423598	2.901353965	0.386847195	0.193423598	0.193423598	0.386847195	0.193423598	0.580270793	0.193423598	0.193423598	0.193423598	0.193423598	0.193423598	0.193423598	0.193423598
ENSMUSG00000048495	Tyw5	734.8593228	0.476871722	0.476871722	0.476871722	0.476871722	1562.708631	0.476871722	0.476871722	0.476871722	0.476871722	0.476871722	0.476871722	0.476871722	0.476871722	50.07153076	0.476871722	0.476871722	0.476871722	0.476871722	0.476871722	0.476871722	137.3390558	0.476871722	0.476871722	0.476871722	0.476871722	0.476871722	0.476871722	733.9055794	0.476871722	0.476871722	0.476871722	0.476871722	0.476871722	0.476871722	0.476871722	0.476871722	0.476871722	0.476871722	0.476871722	0.476871722	0.476871722	0.476871722	0.476871722	0.476871722	0.476871722	46.25655699	0.476871722	0.476871722	10.01430615	0.476871722	0.476871722	0.476871722	0.476871722	0.476871722	0.476871722	104.9117787	0.476871722	0.476871722	0.476871722	636.1468765	0.476871722	245.5889366	8.583690987	0.476871722	0.476871722	0.476871722	0.476871722	0.476871722	0.476871722	0.476871722	0.476871722	0.476871722	0.476871722	853.6003815	0.476871722	0.476871722	0.476871722	0.476871722	0.476871722	0.476871722	2.861230329	281.8311874	0.476871722	0.476871722	0.476871722	0.476871722	0.476871722	0.476871722	0.476871722	646.6380544	0.476871722	0.476871722	214.115403	0.476871722	0.476871722	191.2255603	5.722460658	0.476871722	0.476871722	0.476871722	0.476871722	0.476871722	492.6084883	0.476871722	0.476871722	0.476871722	67.71578445	0.476871722	0.476871722	0.476871722	0.476871722	0.476871722	0.476871722	0.476871722	0.476871722	0.476871722	395.8035289	0.476871722	0.476871722	0.476871722	0.476871722	0.476871722	0.476871722	0.476871722	0.476871722	0.476871722	0.476871722	0.476871722	0.476871722	120.6485455	0.476871722	0.476871722	0.476871722	16.69051025	0.476871722	0.476871722	0.476871722	0.476871722	0.476871722	10.01430615	0.476871722	52.45588937	0.476871722	0.476871722	0.476871722	0.476871722	0.476871722	0.476871722	0.476871722	0.476871722	0.476871722	0.476871722	0.476871722	733.9055794	0.476871722	5.722460658	40.53409633	0.476871722	0.476871722	0.476871722	0.476871722	0.476871722	1003.338102	0.476871722	0.476871722	0.476871722	0.476871722	0.476871722	0.476871722	0.476871722	0.476871722	0.476871722	0.476871722	0.476871722	0.476871722	0.476871722	0.476871722	0.476871722	0.476871722	35.76537911	0.476871722	0.476871722	0.476871722	0.476871722	85.36003815	22.88984263	0.476871722	0.476871722	0.476871722	0.476871722	0.476871722	0.476871722	0.476871722	0.476871722	1697.663329	0.476871722	0.476871722	6.676204101
ENSMUSG00000025971	9430016H08Rik	0.139586823	0.139586823	0.139586823	0.139586823	0.139586823	0.139586823	0.139586823	0.139586823	15.91289782	0.139586823	0.139586823	154.6621999	2.652149637	0.139586823	0.139586823	0.977107761	0.139586823	0.139586823	0.139586823	0.139586823	0.139586823	0.139586823	0.139586823	0.139586823	0.139586823	0.139586823	0.139586823	0.139586823	0.139586823	0.139586823	0.139586823	0.139586823	27.21943049	0.139586823	0.139586823	0.139586823	0.139586823	0.139586823	0.139586823	0.139586823	0.139586823	0.139586823	0.139586823	0.139586823	0.139586823	0.139586823	0.139586823	0.139586823	0.139586823	84.31044109	0.139586823	0.139586823	0.139586823	0.139586823	0.139586823	0.139586823	0.139586823	0.139586823	0.139586823	0.139586823	0.139586823	0.139586823	2.093802345	0.139586823	116.5549972	0.139586823	13.12116136	0.139586823	0.139586823	16.05248465	0.139586823	0.139586823	0.139586823	14.79620324	18.98380793	0.139586823	0.139586823	0.139586823	0.139586823	29.87158012	0.139586823	0.139586823	0.139586823	0.139586823	0.139586823	198.2132887	0.139586823	0.139586823	0.139586823	0.139586823	0.139586823	37.13009492	0.139586823	0.139586823	0.139586823	0.139586823	0.139586823	0.139586823	0.139586823	0.139586823	221.5242881	0.279173646	10.60859855	0.139586823	0.139586823	0.139586823	0.139586823	0.139586823	0.139586823	0.139586823	0.139586823	0.139586823	0.139586823	0.139586823	125.0697934	72.86432161	0.139586823	75.2372976	2.931323283	100.0837521	0.139586823	4.18760469	0.139586823	0.139586823	0.139586823	0.139586823	0.139586823	0.139586823	0.139586823	0.139586823	157.3143495	0.139586823	9.352317141	0.139586823	0.139586823	0.139586823	0.139586823	0.139586823	0.139586823	0.139586823	21.49637074	0.139586823	0.139586823	0.139586823	0.139586823	0.139586823	0.139586823	0.139586823	0.139586823	0.139586823	0.139586823	0.139586823	0.139586823	0.139586823	0.139586823	0.139586823	0.139586823	0.139586823	0.139586823	0.139586823	8.933556672	134.0033501	355.2484645	0.139586823	0.139586823	0.139586823	0.139586823	0.139586823	0.139586823	0.139586823	0.139586823	4.745951982	0.139586823	0.139586823	0.139586823	0.139586823	0.558347292	3.908431044	0.139586823	0.418760469	0.139586823	0.139586823	0.139586823	0.139586823	0.139586823	0.139586823	0.139586823	0.139586823	0.139586823	0.139586823	0.139586823	0.139586823	0.139586823	0.139586823	0.139586823	0.139586823	0.139586823	0.139586823	951.7029592
ENSMUSG00000038305	Spats2l	0.62042437	0.124084874	0.124084874	0.124084874	43.80196054	0.124084874	0.124084874	0.124084874	110.1873682	0.124084874	623.7746619	33.37883112	0.124084874	0.124084874	0.124084874	0.124084874	0.124084874	0.372254622	2.481697481	0.124084874	454.2747239	19.23315548	0.248169748	0.124084874	57.82355131	0.124084874	11.91214791	121.230922	68.61893535	0.124084874	0.124084874	2.729867229	0.124084874	0.124084874	1.613103363	215.9076809	0.124084874	0.124084874	0.124084874	6.824668073	0.124084874	0.124084874	33.37883112	0.124084874	0.124084874	0.124084874	0.124084874	92.3191463	0.124084874	4.467055466	5.21156471	0.124084874	0.124084874	0.124084874	9.058195806	306.7378087	0.124084874	21.46668321	0.124084874	454.6469785	1.737188237	0.124084874	0.124084874	0.124084874	0.124084874	0.124084874	195.8059313	0.124084874	0.124084874	75.19543368	1.737188237	0.124084874	0.124084874	105.7203127	23.94838069	2.109442859	0.124084874	0.124084874	0.124084874	0.124084874	0.124084874	92.56731604	0.124084874	0.124084874	0.124084874	21.34259834	0.124084874	0.124084874	0.124084874	0.124084874	0.124084874	0.124084874	0.248169748	0.124084874	0.124084874	0.124084874	0.124084874	0.124084874	0.124084874	0.124084874	0.124084874	0.124084874	1.861273111	0.124084874	131.2817967	0.124084874	0.124084874	0.124084874	0.124084874	0.124084874	0.124084874	59.3125698	17.49596724	0.124084874	0.124084874	4.839310088	0.124084874	0.124084874	277.2056086	488.8944038	0.124084874	605.5341854	0.124084874	0.124084874	1.613103363	0.124084874	0.124084874	0.124084874	0.124084874	0.124084874	0.124084874	0.124084874	0.124084874	25.68556893	0.124084874	0.124084874	0.124084874	0.124084874	0.124084874	0.124084874	0.62042437	0.124084874	0.124084874	0.124084874	0.124084874	0.124084874	0.124084874	0.124084874	0.124084874	0.124084874	0.124084874	0.124084874	0.124084874	0.124084874	0.124084874	0.124084874	0.124084874	0.124084874	0.124084874	0.124084874	0.124084874	68.61893535	0.124084874	25.31331431	0.124084874	0.124084874	0.124084874	0.124084874	0.124084874	0.124084874	0.124084874	0.372254622	7.817347065	0.124084874	0.124084874	0.124084874	0.124084874	0.124084874	0.124084874	0.124084874	282.1690036	0.248169748	0.124084874	0.124084874	0.248169748	0.124084874	16.2551185	0.124084874	0.124084874	0.124084874	0.124084874	52.1156471	0.124084874	0.124084874	0.124084874	0.124084874	0.124084874	0.124084874	0.124084874
ENSMUSG00000054770	Kctd18	0.854944429	0.094993825	0.094993825	0.094993825	0.094993825	15.10401824	0.094993825	0.094993825	0.094993825	0.094993825	0.094993825	0.094993825	0.094993825	18.7137836	0.094993825	0.094993825	0.094993825	0.094993825	0.094993825	0.759950603	0.094993825	0.094993825	0.094993825	0.094993825	0.094993825	0.094993825	0.094993825	0.094993825	0.094993825	0.094993825	0.094993825	2.944808587	0.284981476	0.094993825	0.094993825	0.094993825	0.094993825	0.094993825	0.094993825	0.094993825	0.094993825	0.094993825	2.659827111	0.094993825	0.094993825	0.094993825	0.094993825	0.094993825	0.094993825	0.094993825	0.094993825	0.094993825	0.094993825	0.094993825	0.094993825	0.094993825	0.094993825	0.094993825	0.094993825	0.094993825	0.094993825	0.094993825	0.094993825	0.094993825	67.25562838	0.189987651	0.094993825	0.094993825	0.094993825	0.189987651	0.094993825	0.094993825	0.569962952	0.094993825	0.759950603	0.094993825	0.094993825	0.094993825	0.094993825	0.094993825	0.094993825	0.094993825	0.094993825	0.094993825	0.094993825	0.094993825	0.094993825	0.284981476	1.804882683	0.094993825	0.094993825	0.094993825	0.284981476	0.189987651	13.29913556	0.094993825	0.094993825	0.094993825	3.799753016	0.094993825	0.094993825	0.094993825	0.569962952	0.094993825	0.094993825	0.094993825	0.094993825	0.094993825	0.949938254	0.094993825	0.094993825	0.094993825	0.094993825	0.094993825	0.094993825	0.094993825	0.094993825	29.923055	0.094993825	0.094993825	0.094993825	0.094993825	0.094993825	0.094993825	0.094993825	0.094993825	1.23491973	0.094993825	0.094993825	0.094993825	0.189987651	0.094993825	0.094993825	2.27985181	0.189987651	0.759950603	0.094993825	0.094993825	0.094993825	0.094993825	965.8022229	0.094993825	0.094993825	0.094993825	5.414648048	0.094993825	0.094993825	0.094993825	0.094993825	17.47886387	0.094993825	0.094993825	0.094993825	0.094993825	0.094993825	0.094993825	0.094993825	0.094993825	0.094993825	0.094993825	0.094993825	0.094993825	1.994870333	2.27985181	1.899876508	0.094993825	0.094993825	0.094993825	0.094993825	0.094993825	0.094993825	0.094993825	0.189987651	0.094993825	0.094993825	0.094993825	0.094993825	0.094993825	0.094993825	0.094993825	0.094993825	1.899876508	0.094993825	0.094993825	0.094993825	0.094993825	0.189987651	0.094993825	0.094993825	0.094993825	0.094993825	0.094993825	0.094993825	0.094993825	0.094993825	0.094993825	0.094993825	0.094993825	11.87422818
ENSMUSG00000026039	Sgol2a	160.5615267	0.219346348	0.219346348	0.219346348	0.219346348	0.219346348	0.219346348	0.219346348	0.219346348	0.219346348	48.91423558	0.219346348	0.219346348	0.219346348	0.219346348	0.219346348	0.219346348	0.219346348	0.219346348	0.219346348	0.219346348	0.219346348	0.219346348	0.219346348	0.219346348	0.219346348	0.219346348	0.219346348	0.219346348	0.219346348	5.703005045	0.219346348	0.219346348	0.219346348	0.219346348	0.219346348	0.219346348	0.219346348	0.219346348	0.219346348	0.219346348	0.219346348	0.219346348	0.219346348	1.316078087	0.219346348	0.219346348	0.219346348	0.219346348	0.219346348	0.219346348	0.219346348	0.219346348	14.03816626	0.219346348	0.219346348	0.219346348	0.219346348	0.219346348	0.219346348	0.219346348	0.219346348	0.219346348	0.219346348	103.5314762	78.08729985	0.219346348	0.219346348	0.219346348	0.877385392	0.219346348	0.219346348	0.219346348	0.219346348	0.438692696	5.922351393	0.219346348	0.219346348	0.219346348	0.219346348	0.219346348	0.219346348	0.219346348	1.096731739	0.219346348	0.219346348	0.219346348	55.71397236	0.219346348	0.219346348	0.219346348	0.219346348	0.219346348	0.219346348	0.219346348	0.219346348	0.219346348	0.219346348	0.219346348	0.219346348	0.219346348	0.219346348	0.219346348	0.219346348	0.219346348	0.219346348	0.219346348	0.219346348	0.219346348	0.219346348	0.219346348	23.25071288	5.703005045	0.219346348	0.219346348	0.219346348	0.219346348	0.219346348	0.658039044	0.219346348	0.219346348	0.219346348	0.219346348	0.219346348	0.219346348	0.219346348	0.219346348	0.219346348	0.219346348	0.219346348	0.219346348	0.219346348	0.219346348	0.219346348	0.219346348	0.219346348	0.219346348	0.219346348	0.219346348	0.219346348	0.219346348	0.219346348	0.219346348	276.3763983	0.219346348	0.219346348	0.219346348	0.219346348	0.219346348	0.219346348	0.219346348	0.219346348	0.219346348	0.219346348	0.219346348	0.219346348	0.219346348	115.376179	0.219346348	0.219346348	0.219346348	0.219346348	0.219346348	714.4110551	0.219346348	0.219346348	0.219346348	0.219346348	17.98640053	0.219346348	0.219346348	0.219346348	0.219346348	0.219346348	0.219346348	0.219346348	0.219346348	0.219346348	0.219346348	0.219346348	222.4171968	0.219346348	0.219346348	0.219346348	0.219346348	0.219346348	254.8804562	0.219346348	0.219346348	0.219346348	53.95920158	0.219346348	93.88023689	0.219346348	0.219346348	0.219346348	0.877385392	0.219346348	403.1585874
ENSMUSG00000064294	Aox3	0.141462725	0.141462725	0.141462725	0.141462725	0.141462725	0.141462725	0.141462725	0.141462725	0.424388174	0.141462725	0.141462725	0.282925449	0.141462725	0.141462725	0.282925449	1.131701797	0.141462725	0.141462725	0.141462725	0.141462725	0.141462725	0.141462725	0.141462725	0.141462725	0.141462725	0.141462725	0.141462725	0.141462725	0.141462725	0.141462725	0.565850898	0.141462725	0.141462725	0.141462725	0.141462725	0.141462725	0.141462725	0.141462725	0.141462725	0.141462725	0.141462725	0.141462725	0.141462725	0.141462725	0.141462725	0.141462725	0.141462725	0.141462725	0.141462725	0.141462725	0.141462725	0.141462725	0.141462725	0.141462725	0.141462725	0.141462725	0.141462725	0.141462725	0.141462725	0.141462725	0.141462725	0.141462725	0.141462725	0.141462725	0.141462725	0.282925449	0.141462725	0.141462725	0.141462725	0.141462725	0.141462725	0.141462725	0.141462725	0.141462725	0.141462725	1.414627246	0.141462725	0.141462725	0.141462725	0.141462725	0.424388174	0.141462725	0.141462725	0.141462725	0.141462725	0.141462725	0.141462725	0.141462725	0.141462725	0.141462725	0.141462725	0.141462725	0.141462725	0.141462725	0.141462725	0.141462725	0.141462725	0.141462725	0.141462725	0.141462725	0.141462725	0.141462725	0.141462725	1.131701797	0.141462725	0.141462725	0.141462725	0.141462725	0.141462725	1.273164521	0.141462725	0.141462725	0.141462725	0.141462725	0.141462725	0.141462725	0.141462725	0.141462725	0.282925449	0.141462725	0.141462725	0.141462725	0.141462725	0.141462725	0.141462725	0.141462725	0.141462725	0.141462725	0.141462725	0.141462725	0.141462725	0.141462725	0.707313623	0.141462725	0.141462725	0.141462725	0.141462725	0.141462725	0.141462725	0.141462725	0.141462725	0.141462725	0.282925449	0.141462725	8.770688923	0.141462725	0.141462725	0.141462725	0.141462725	0.141462725	0.141462725	0.141462725	0.141462725	0.141462725	0.141462725	0.141462725	0.141462725	0.141462725	0.141462725	0.141462725	0.141462725	0.141462725	0.141462725	0.141462725	0.141462725	0.141462725	0.141462725	0.141462725	0.141462725	0.141462725	0.141462725	0.141462725	0.141462725	0.141462725	0.141462725	0.141462725	0.141462725	0.141462725	0.141462725	0.141462725	0.141462725	0.141462725	0.141462725	0.141462725	0.141462725	0.141462725	0.141462725	0.141462725	0.141462725	0.141462725	0.141462725	0.141462725	0.141462725	0.141462725	0.282925449	0.141462725	0.141462725	0.141462725	0.141462725
ENSMUSG00000051223	Bzw1	212.9972819	0.247096615	0.49419323	5.68322214	15.0728935	174.2031134	44.23029404	1.235483074	0.49419323	105.0160613	23.96837163	49.41932296	5.68322214	20.0148258	8.154188288	18.03805288	0.247096615	7.907091673	0.247096615	0.247096615	2.718062763	155.4237707	0.741289844	0.247096615	0.247096615	6.671608599	22.48579194	2.470966148	214.9740549	3.706449222	0.988386459	0.741289844	0.247096615	4.941932296	1.729676303	6.177415369	141.5863603	238.2011366	0.247096615	37.80578206	20.75611564	87.22510502	0.247096615	0.247096615	0.247096615	45.95997035	273.2888559	45.71287373	73.14059797	44.97158389	13.83741043	0.988386459	0.741289844	54.11415864	0.247096615	11.36644428	26.43933778	66.46898937	0.247096615	90.68445762	13.3432172	0.247096615	30.63998023	20.0148258	4.447739066	21.7445021	36.07610576	0.247096615	7.165801829	39.04126513	2.470966148	1.729676303	20.75611564	46.45416358	416.8519891	95.3792933	42.50061774	0.247096615	0.247096615	103.0392884	3.212255992	28.66320731	0.247096615	9.142574747	4.694835681	3.459352607	7.165801829	9.636767976	0.49419323	42.50061774	182.8514949	29.89869039	41.01803805	61.52705708	0.247096615	6.424511984	27.42772424	9.389671362	0.741289844	0.247096615	309.8591549	0.247096615	4.200642451	0.247096615	18.28514949	1.482579689	0.247096615	6.177415369	0.247096615	0.247096615	82.77736595	22.48579194	18.03805288	0.741289844	0.247096615	11.61354089	2.965159377	1.976772918	0.49419323	42.00642451	17.04966642	32.86384977	5.436125525	5.930318755	34.84062268	0.247096615	4.447739066	113.4173462	0.247096615	128.9844329	159.6244131	1.235483074	4.447739066	0.247096615	18.03805288	0.49419323	7.412898443	3.459352607	0.247096615	106.7457376	114.6528293	1323.943662	484.5564616	0.247096615	942.6735854	20.75611564	35.82900914	0.741289844	0.247096615	0.49419323	553.4964171	91.67284408	39.04126513	548.0602916	2.470966148	0.247096615	22.48579194	239.1895231	6.918705214	2.718062763	81.04768965	358.0429948	45.71287373	155.9179639	36.32320237	220.4101804	0.247096615	3.459352607	13.09612058	38.54707191	16.8025698	18.53224611	1.729676303	0.247096615	557.9441562	9.883864591	9.142574747	212.9972819	401.7790956	0.247096615	67.21027922	0.247096615	30.145787	9.389671362	355.324932	323.4494687	350.3829998	0.247096615	3.706449222	211.2676056	0.247096615	29.65159377	0.247096615	71.65801829	1.729676303	0.247096615	14.82579689	0.247096615	112.1818631
ENSMUSG00000026034	Clk1	293.6985628	237.1944479	306.3505712	21.00479057	557.3025427	925.1934652	96.91684068	1232.158212	604.7168652	7.615772018	1253.408672	567.6206854	286.2056258	828.0309544	788.723744	527.2079597	98.75936617	616.0176882	117.5531262	178.8478074	355.9759243	1276.133153	9.703967572	350.6940179	333.4971134	395.4059698	128.8539491	457.5604963	1826.065594	1047.905663	0.122835033	1077.508906	153.1752856	218.5235229	325.8813414	1229.455841	214.7156369	467.755804	112.1483847	365.6798919	160.6682226	76.77189534	109.323179	2189.65729	25.42685174	154.4036359	348.1144823	91.38926422	283.13475	425.7462228	660.1154649	0.368505098	145.6823486	408.7949883	400.1965361	587.7656308	218.1550178	1535.315072	674.7328338	0.122835033	51.7135487	416.0422553	806.0434836	1271.465422	5.159071367	1394.42329	844.1223437	561.7246039	713.057364	613.9294927	1328.829382	961.1841297	858.7397126	121.2381771	1500.921263	608.2790812	1092.49478	97.89952094	101.2160668	2505.957499	617.6145437	6.26458666	32.30561356	1162.510748	536.7890922	212.8731114	1171.232035	507.3086844	717.7250952	795.6025058	1529.91033	918.8060435	594.6443926	762.6827171	649.4288171	669.2052573	674.7328338	328.338042	3038.693035	167.6698194	386.0705073	284.2402653	276.5016583	1218.400688	366.048397	3.439380911	0.245670065	397.8626704	3646.726446	0.122835033	0.49134013	637.5138189	399.3366908	1036.973345	255.2511976	1456.209311	1030.708758	334.3569586	1678.663555	28.86623265	534.0867215	430.5367891	372.4358187	1068.419113	514.5559514	518.8551775	837.3664169	256.3567129	0.122835033	754.0842648	1373.787004	478.9337919	5484.092863	1170.986365	526.8394546	425.6233878	46.06313721	391.2295787	442.5746223	5307.947427	14.86303894	2081.316792	403.1445768	50.23952831	698.07149	1637.022479	4.79056627	1284.3631	0.122835033	859.7223928	2.456700651	2079.842771	229.9471809	180.4446628	1375.998035	8.844122344	987.8393318	229.3330058	0.122835033	0.368505098	11.30082299	104.2869426	45.57179708	55.39859968	4304.016706	3.193710846	5.77324653	1.474020391	22.72448102	328.8293821	271.833927	18.42525488	35.8678295	41.518241	49.74818818	0.245670065	188.3061049	484.8298735	10.1953077	65.96241248	2868.44368	436.9242108	114.4822503	0.245670065	0.122835033	1397.37133	1890.676821	0.122835033	1006.755927	1.596855423	0.245670065	339.638865	0.122835033	40.90406584	0.245670065	598.3294436	6.141751628	4.053556074	1199.361258
ENSMUSG00000026035	Ppil3	23.21473631	0.25233409	0.25233409	0.757002271	322.4829674	0.25233409	0.25233409	152.1574565	33.8127681	0.25233409	3.532677265	0.25233409	0.25233409	0.25233409	0.25233409	0.25233409	0.25233409	0.25233409	0.25233409	0.25233409	0.25233409	11.85970225	0.25233409	0.25233409	0.25233409	0.25233409	0.25233409	0.25233409	0.25233409	0.25233409	0.25233409	0.25233409	0.25233409	0.25233409	0.25233409	0.25233409	0.25233409	0.504668181	0.25233409	739.3388847	285.1375221	0.25233409	0.25233409	0.25233409	0.25233409	0.25233409	19.68205905	0.25233409	0.25233409	165.7834974	138.0267474	0.25233409	39.86878627	428.7156195	0.25233409	253.0910926	0.25233409	55.26116578	0.25233409	0.25233409	0.25233409	0.25233409	356.8004037	0.25233409	316.1746152	0.25233409	0.25233409	0.25233409	0.25233409	35.57910674	562.9573555	0.25233409	0.25233409	0.25233409	940.4491547	0.25233409	0.25233409	0.25233409	0.25233409	0.25233409	0.25233409	0.25233409	0.25233409	18.92505678	0.25233409	0.25233409	0.25233409	0.25233409	0.25233409	0.25233409	0.25233409	0.25233409	0.25233409	240.222054	0.25233409	0.25233409	219.0259904	0.25233409	0.25233409	0.25233409	0.25233409	0.25233409	26.99974767	0.25233409	0.25233409	0.25233409	0.25233409	0.25233409	0.25233409	0.25233409	0.25233409	0.25233409	385.8188241	0.25233409	0.25233409	0.25233409	91.09260661	0.25233409	707.0401211	92.10194297	0.25233409	0.25233409	0.25233409	0.25233409	0.25233409	0.25233409	0.25233409	508.453192	0.25233409	0.25233409	75.7002271	0.25233409	0.25233409	424.9306081	0.25233409	0.25233409	0.25233409	0.25233409	0.25233409	1.261670452	1648.750946	0.25233409	1024.224073	369.1647742	167.0451678	14.13070906	0.25233409	0.25233409	0.25233409	0.25233409	392.3795105	0.25233409	7.065354529	16.90638405	0.25233409	0.504668181	1961.14055	0.25233409	0.25233409	0.25233409	0.25233409	0.25233409	0.25233409	390.6131718	137.5220792	0.25233409	0.25233409	0.25233409	0.25233409	0.25233409	0.25233409	0.25233409	1468.584406	616.4521827	0.25233409	0.25233409	331.8193288	37.59777946	0.25233409	0.25233409	99.92429977	0.25233409	1578.854403	0.25233409	0.25233409	30.78475902	45.92480444	0.25233409	33.30809992	0.25233409	1235.427706	2930.355791	0.25233409	0.25233409	0.25233409	0.25233409	2.523340903	0.25233409	0.25233409
ENSMUSG00000026036	Nif3l1	0.159083678	1.113585746	205.3770283	0.159083678	667.6741966	0.159083678	0.159083678	0.79541839	0.159083678	0.159083678	731.7849189	0.318167356	0.159083678	0.159083678	0.159083678	605.9497296	0.159083678	0.159083678	0.159083678	19.40820872	0.159083678	260.5790646	0.159083678	0.159083678	0.159083678	0.159083678	0.636334712	34.52115813	55.99745466	0.159083678	0.159083678	130.2895323	0.159083678	0.159083678	0.159083678	0.159083678	0.159083678	0.159083678	0.159083678	0.318167356	0.159083678	0.159083678	0.159083678	0.159083678	0.159083678	0.159083678	17.97645562	0.159083678	0.159083678	1.749920458	0.477251034	0.159083678	0.477251034	0.159083678	0.159083678	0.159083678	0.159083678	0.159083678	0.159083678	0.159083678	0.159083678	1.272669424	5.408845052	0.159083678	638.7209672	0.159083678	0.159083678	0.159083678	0.159083678	0.159083678	0.318167356	0.159083678	88.92777601	0.159083678	9.704104359	0.159083678	591.6321985	0.159083678	0.159083678	0.477251034	0.159083678	0.159083678	0.159083678	0.159083678	0.159083678	0.159083678	0.159083678	143.3343939	0.159083678	0.159083678	0.159083678	0.159083678	0.159083678	0.159083678	0.159083678	13.0448616	2.545338848	0.159083678	0.159083678	0.159083678	0.159083678	0.159083678	0.477251034	0.159083678	0.159083678	48.36143812	0.159083678	0.159083678	0.159083678	0.159083678	0.159083678	0.159083678	0.159083678	0.159083678	0.159083678	4.136175628	0.79541839	0.159083678	597.0410436	1.272669424	0.159083678	29.90773147	0.159083678	841.7117404	71.42857143	0.159083678	0.159083678	2.227171492	0.159083678	0.79541839	0.159083678	0.318167356	269.4877506	0.159083678	209.3541203	1092.904868	0.159083678	0.159083678	41.36175628	0.159083678	3606.904232	1403.11804	0.318167356	0.159083678	0.159083678	0.159083678	0.159083678	0.159083678	81.92809418	0.159083678	0.159083678	251.5112949	4.77251034	0.318167356	0.159083678	0.159083678	0.159083678	0.159083678	0.159083678	0.159083678	54.72478524	0.159083678	629.1759465	716.3538021	81.92809418	0.159083678	0.159083678	0.159083678	149.22049	1979.319122	0.159083678	0.159083678	0.159083678	0.159083678	0.159083678	0.159083678	2.227171492	179.9236398	0.159083678	0.159083678	1721.921731	0.159083678	0.159083678	0.318167356	0.159083678	0.159083678	0.159083678	37.70283169	0.159083678	0.159083678	0.159083678	0.159083678	0.159083678	0.159083678	0.159083678	0.159083678	0.159083678	8.272351257	0.159083678
ENSMUSG00000026037	Orc2	55.0660793	0.367107195	0.367107195	0.367107195	0.367107195	0.367107195	0.367107195	3051.395007	66.44640235	0.367107195	1049.926579	0.367107195	0.367107195	0.367107195	105.3597651	1.101321586	0.367107195	0.367107195	0.367107195	0.367107195	0.367107195	0.367107195	0.367107195	0.367107195	0.367107195	0.367107195	0.367107195	0.367107195	0.367107195	0.367107195	0.367107195	20.19089574	0.367107195	182.0851689	1.101321586	0.367107195	207.7826725	28.26725404	0.367107195	0.367107195	0.367107195	1533.773862	0.367107195	47.35682819	0.367107195	0.367107195	0.367107195	0.367107195	0.367107195	558.7371512	464.3906021	0.367107195	4.405286344	0.367107195	0.367107195	0.367107195	68.64904552	0.367107195	0.367107195	0.367107195	5.873715125	0.367107195	0.367107195	0.367107195	0.367107195	744.8604993	1117.474302	0.367107195	0.367107195	16.15271659	0.367107195	0.367107195	0.734214391	0.367107195	0.367107195	77.09251101	0.367107195	0.367107195	0.367107195	2.936857562	0.367107195	0.367107195	0.367107195	0.367107195	0.367107195	0.367107195	24.96328928	0.367107195	0.367107195	50.29368576	139.5007342	310.20558	40.74889868	1.101321586	0.367107195	34.14096916	0.367107195	0.367107195	0.367107195	251.835536	0.367107195	0.367107195	0.367107195	0.367107195	0.367107195	0.367107195	0.367107195	0.367107195	0.367107195	0.367107195	0.367107195	15.7856094	24.59618209	0.367107195	0.367107195	0.367107195	0.367107195	0.367107195	0.367107195	0.367107195	65.71218796	0.367107195	0.367107195	0.734214391	0.734214391	35.60939794	0.367107195	0.367107195	0.367107195	1403.817915	26.79882526	1838.472834	0.367107195	0.367107195	0.367107195	0.367107195	0.367107195	0.367107195	146.8428781	266.886931	6.975036711	0.367107195	0.367107195	0.367107195	0.367107195	0.367107195	168.5022026	0.367107195	680.6167401	2.936857562	0.367107195	0.367107195	0.367107195	0.367107195	0.367107195	7.342143906	2312.77533	0.367107195	4033.773862	0.367107195	0.367107195	0.367107195	0.367107195	0.367107195	0.367107195	0.367107195	0.367107195	0.367107195	1034.140969	0.367107195	0.367107195	1680.983847	0.367107195	0.367107195	107.195301	18.72246696	0.367107195	0.367107195	0.367107195	0.367107195	0.367107195	0.367107195	1.468428781	0.367107195	0.367107195	0.367107195	0.367107195	0.367107195	2097.650514	0.367107195	0.367107195	0.367107195	0.367107195	0.367107195	1111.23348	7.342143906	0.734214391	0.367107195	3037.077827
ENSMUSG00000038174	Fam126b	0.253271423	0.084423808	0.084423808	0.084423808	0.084423808	0.084423808	0.084423808	13.08569016	0.084423808	0.084423808	0.084423808	0.084423808	0.084423808	0.084423808	0.422119038	0.844238075	143.0983537	0.084423808	0.084423808	0.084423808	0.084423808	0.084423808	0.084423808	0.084423808	0.084423808	0.084423808	0.084423808	0.084423808	0.084423808	0.084423808	109.9197974	0.084423808	0.084423808	0.084423808	0.084423808	0.084423808	0.084423808	0.084423808	0.084423808	75.3060363	0.084423808	0.084423808	0.084423808	0.084423808	0.084423808	0.084423808	0.084423808	0.084423808	0.084423808	0.084423808	0.084423808	0.084423808	49.21907978	0.084423808	0.084423808	1.772899958	0.084423808	0.084423808	0.084423808	0.084423808	0.084423808	0.084423808	0.084423808	0.084423808	37.90628957	0.084423808	41.78978472	0.084423808	0.084423808	0.084423808	0.084423808	9.708737864	0.084423808	0.084423808	0.33769523	0.084423808	0.084423808	0.084423808	0.084423808	0.084423808	0.084423808	57.49261292	0.084423808	0.084423808	0.084423808	0.084423808	0.084423808	17.47572816	8.104685521	0.168847615	0.084423808	0.084423808	0.084423808	0.084423808	0.084423808	0.084423808	0.084423808	0.084423808	0.084423808	0.084423808	0.084423808	0.084423808	0.084423808	0.084423808	0.084423808	0.084423808	0.084423808	0.084423808	0.844238075	0.084423808	0.33769523	23.89193753	0.084423808	0.084423808	0.084423808	0.084423808	0.084423808	0.084423808	0.084423808	0.084423808	0.084423808	0.084423808	0.084423808	0.084423808	0.168847615	0.084423808	9.117771211	0.084423808	0.084423808	0.084423808	0.084423808	0.084423808	0.084423808	0.084423808	0.084423808	0.084423808	0.928661883	0.084423808	1.01308569	0.084423808	0.253271423	0.084423808	0.084423808	12.07260447	18.48881385	0.084423808	0.084423808	0.084423808	0.084423808	6.162937949	0.084423808	0.084423808	0.084423808	0.084423808	0.084423808	0.084423808	0.168847615	0.084423808	0.084423808	0.084423808	0.084423808	0.168847615	0.084423808	0.084423808	0.084423808	0.084423808	0.084423808	0.168847615	0.084423808	0.168847615	0.084423808	0.084423808	0.084423808	6.162937949	0.084423808	0.084423808	0.084423808	0.084423808	0.084423808	1.266357113	0.084423808	0.084423808	0.084423808	0.084423808	0.084423808	8.442380751	14.26762347	0.084423808	0.084423808	43.14056564	0.084423808	0.084423808	0.084423808	0.084423808	0.084423808	0.084423808	0.084423808	0.084423808	0.084423808
ENSMUSG00000026032	Ndufb3	1.303780965	1.303780965	1.303780965	28.68318123	15.64537158	2.60756193	1.303780965	57.36636245	1.303780965	1.303780965	1.303780965	1.303780965	1.303780965	10.43024772	9.126466754	298.5658409	6.518904824	1.303780965	19.55671447	2.60756193	1.303780965	15.64537158	11.73402868	1.303780965	1.303780965	2.60756193	1.303780965	5.215123859	1.303780965	10.43024772	1.303780965	1.303780965	1.303780965	1.303780965	6.518904824	1.303780965	9.126466754	1.303780965	1.303780965	2.60756193	1.303780965	1.303780965	1.303780965	1.303780965	2.60756193	44.3285528	29.98696219	1.303780965	1.303780965	1.303780965	11.73402868	1.303780965	6.518904824	2.60756193	3.911342894	26.0756193	1.303780965	19.55671447	19.55671447	1.303780965	1.303780965	33.89830508	9.126466754	1.303780965	23.46805737	1.303780965	7.822685789	1.303780965	50.84745763	29.98696219	6.518904824	1.303780965	15.64537158	1.303780965	11.73402868	6.518904824	1.303780965	1.303780965	43.02477184	1498.044329	3.911342894	149.934811	1.303780965	2.60756193	41.72099087	6.518904824	9.126466754	1.303780965	3.911342894	71.70795306	6.518904824	1.303780965	2.60756193	6.518904824	63.88526728	1.303780965	1.303780965	1.303780965	1.303780965	1.303780965	2.60756193	3.911342894	29.98696219	5.215123859	78.22685789	1.303780965	1.303780965	5.215123859	1.303780965	1.303780965	1.303780965	1.303780965	19.55671447	1.303780965	1.303780965	1.303780965	1.303780965	1.303780965	1.303780965	3.911342894	1.303780965	3.911342894	1.303780965	1.303780965	2.60756193	1.303780965	1.303780965	40.41720991	1.303780965	1.303780965	1.303780965	5.215123859	1.303780965	7.822685789	3.911342894	2.60756193	1.303780965	1.303780965	1.303780965	1.303780965	62.58148631	169.4915254	9.126466754	1.303780965	1.303780965	1.303780965	1.303780965	31.29074316	1.303780965	1.303780965	1.303780965	1.303780965	1.303780965	1.303780965	1.303780965	1.303780965	1.303780965	1.303780965	1.303780965	1.303780965	1.303780965	3.911342894	1.303780965	1.303780965	14.34159061	1.303780965	1.303780965	1.303780965	1.303780965	1.303780965	1.303780965	1.303780965	1.303780965	1.303780965	1.303780965	1.303780965	1.303780965	1.303780965	1.303780965	1.303780965	1.303780965	1.303780965	69.10039113	1.303780965	1.303780965	67.79661017	1.303780965	1.303780965	1.303780965	5.215123859	43.02477184	57.36636245	1.303780965	114.7327249	1.303780965	1.303780965	1.303780965	1.303780965	29.98696219
ENSMUSG00000026031	Cflar	0.078845699	0.078845699	0.236537097	0.236537097	0.078845699	11.98454624	0.078845699	0.078845699	0.078845699	0.078845699	0.157691398	24.28447528	5.440353229	0.078845699	0.236537097	0.236537097	3.548056454	0.078845699	0.078845699	0.078845699	0.078845699	0.078845699	0.078845699	0.078845699	0.78845699	24.36332098	0.315382796	5.440353229	45.8881968	0.078845699	3.942284948	0.078845699	0.394228495	0.078845699	0.078845699	0.315382796	0.078845699	0.236537097	0.078845699	0.078845699	0.078845699	0.078845699	0.078845699	0.078845699	0.078845699	0.078845699	0.078845699	0.078845699	0.078845699	0.078845699	0.078845699	0.078845699	0.078845699	19.23835055	0.078845699	0.236537097	0.078845699	0.078845699	0.078845699	0.078845699	0.078845699	0.078845699	0.078845699	0.078845699	0.078845699	22.23448711	0.078845699	93.82638177	1.655759678	20.34219033	0.078845699	0.236537097	2.759599464	0.078845699	0.078845699	0.078845699	1.261531183	0.078845699	0.078845699	0.078845699	0.078845699	0.078845699	0.078845699	0.078845699	0.078845699	0.078845699	0.078845699	1.576913979	62.44579358	0.078845699	0.078845699	0.078845699	0.78845699	26.01908066	0.078845699	0.078845699	11.11724355	133.4857684	0.078845699	0.078845699	0.157691398	0.078845699	0.394228495	3.469210755	0.078845699	0.078845699	0.078845699	0.078845699	0.078845699	0.078845699	0.078845699	0.078845699	0.473074194	0.078845699	0.078845699	19.31719625	0.078845699	0.078845699	16.32105969	0.157691398	0.078845699	0.078845699	0.078845699	0.078845699	0.078845699	0.078845699	0.157691398	13.00954033	0.078845699	0.078845699	0.394228495	0.078845699	0.078845699	0.078845699	0.551919893	1.261531183	0.078845699	0.078845699	0.630765592	0.078845699	10.24994087	0.078845699	3.153827959	0.078845699	0.078845699	0.236537097	0.078845699	0.078845699	0.078845699	0.078845699	0.078845699	0.078845699	0.078845699	23.49601829	0.078845699	0.078845699	0.078845699	0.078845699	2.128833872	0.078845699	0.078845699	55.90160057	1.103839786	0.315382796	0.078845699	0.078845699	0.157691398	0.078845699	0.078845699	0.078845699	0.078845699	0.078845699	0.078845699	0.078845699	0.078845699	0.078845699	0.078845699	8.830718284	0.078845699	0.078845699	37.05747851	0.078845699	14.74414571	0.078845699	0.078845699	4.257667744	333.0442324	0.078845699	0.078845699	0.078845699	0.078845699	0.078845699	0.078845699	0.078845699	0.078845699	0.078845699	0.078845699	0.078845699	76.1649452
ENSMUSG00000026029	Casp8	0.344234079	0.344234079	0.344234079	0.344234079	0.344234079	0.344234079	0.344234079	0.344234079	0.344234079	0.344234079	0.344234079	0.344234079	0.344234079	0.344234079	0.344234079	0.688468158	0.344234079	0.344234079	0.344234079	0.688468158	0.344234079	0.344234079	0.344234079	0.344234079	0.344234079	0.344234079	2.065404475	0.344234079	0.344234079	0.344234079	0.344234079	0.344234079	0.344234079	241.6523236	0.344234079	0.344234079	0.344234079	0.344234079	0.344234079	0.344234079	0.344234079	0.344234079	0.344234079	0.344234079	0.344234079	0.344234079	87.77969019	0.344234079	755.9380379	0.344234079	0.344234079	0.344234079	0.344234079	0.344234079	0.344234079	47.16006885	0.344234079	13.08089501	0.344234079	511.8760757	0.344234079	0.344234079	0.344234079	0.344234079	1342.512909	0.344234079	0.344234079	0.344234079	0.344234079	0.344234079	0.344234079	0.344234079	0.344234079	0.344234079	0.344234079	0.344234079	0.344234079	0.344234079	0.344234079	0.344234079	0.344234079	0.344234079	0.344234079	0.344234079	2.065404475	0.344234079	4.13080895	120.4819277	0.344234079	2.753872633	5.163511188	0.344234079	0.344234079	0.344234079	185.1979346	0.344234079	0.344234079	0.344234079	1.376936317	0.344234079	0.344234079	2.065404475	0.344234079	0.344234079	0.344234079	0.344234079	0.344234079	0.344234079	0.344234079	0.344234079	0.344234079	0.344234079	0.344234079	0.344234079	0.344234079	0.344234079	0.344234079	0.344234079	0.344234079	0.688468158	0.344234079	0.344234079	0.344234079	0.344234079	0.688468158	9.982788296	0.344234079	0.344234079	0.344234079	421.686747	0.688468158	0.344234079	0.344234079	1.721170396	0.344234079	0.344234079	0.344234079	6.540447504	1.721170396	0.344234079	0.344234079	0.344234079	10.67125645	0.344234079	0.344234079	0.344234079	0.344234079	0.344234079	0.344234079	110.1549053	0.344234079	0.344234079	4.475043029	0.688468158	0.344234079	0.344234079	0.344234079	0.344234079	0.344234079	0.344234079	0.344234079	0.344234079	0.344234079	0.344234079	0.344234079	0.344234079	0.344234079	0.344234079	0.344234079	2.753872633	0.344234079	0.344234079	0.344234079	0.344234079	0.344234079	0.344234079	59.20826162	0.344234079	0.344234079	0.344234079	0.344234079	18.58864028	0.344234079	0.344234079	0.344234079	0.344234079	0.344234079	0.344234079	0.344234079	156.2822719	0.344234079	0.344234079	0.344234079	0.344234079	0.344234079	0.344234079	2.753872633	0.344234079	0.344234079
ENSMUSG00000026028	Trak2	0.140726147	0.140726147	0.140726147	0.140726147	0.140726147	0.140726147	0.140726147	0.140726147	1.407261469	0.140726147	0.140726147	0.140726147	0.140726147	0.140726147	0.140726147	0.140726147	0.140726147	0.140726147	0.140726147	0.140726147	0.140726147	2.251618351	0.140726147	0.140726147	0.140726147	0.140726147	0.140726147	0.140726147	155.7838446	0.140726147	0.140726147	0.140726147	0.140726147	0.140726147	0.140726147	0.140726147	0.140726147	0.140726147	0.140726147	0.422178441	0.140726147	0.140726147	0.140726147	0.140726147	0.140726147	0.140726147	0.140726147	0.140726147	0.140726147	0.140726147	1.266535322	0.140726147	0.140726147	23.21981424	0.140726147	0.140726147	0.140726147	0.140726147	0.140726147	0.140726147	0.140726147	247.5372924	0.281452294	0.140726147	0.140726147	0.140726147	0.140726147	0.140726147	0.140726147	97.10104137	0.140726147	0.140726147	152.5471433	198.4238672	351.533915	0.140726147	0.140726147	0.140726147	0.140726147	0.140726147	0.140726147	0.140726147	0.140726147	0.140726147	0.140726147	0.140726147	0.140726147	0.140726147	0.140726147	0.140726147	0.140726147	0.140726147	0.140726147	0.140726147	0.140726147	0.140726147	0.140726147	0.140726147	0.140726147	18.57585139	0.140726147	0.140726147	0.140726147	0.140726147	0.140726147	0.140726147	0.140726147	0.140726147	325.2181255	0.140726147	0.140726147	0.140726147	0.140726147	0.140726147	0.140726147	0.140726147	0.140726147	0.140726147	0.140726147	0.140726147	0.140726147	6.051224317	0.140726147	0.140726147	0.140726147	0.140726147	0.140726147	0.140726147	3.518153673	0.140726147	0.140726147	2.814522938	0.140726147	0.140726147	0.140726147	0.140726147	0.140726147	0.140726147	0.140726147	0.140726147	0.140726147	56.29045877	0.140726147	0.140726147	0.140726147	0.140726147	0.140726147	0.140726147	0.140726147	0.140726147	0.422178441	0.140726147	0.140726147	0.140726147	0.140726147	0.140726147	0.140726147	0.422178441	0.140726147	0.140726147	0.140726147	0.281452294	0.140726147	0.140726147	0.140726147	0.140726147	0.140726147	0.140726147	0.140726147	0.140726147	0.140726147	0.140726147	63.8896707	0.140726147	0.140726147	0.140726147	0.140726147	0.140726147	0.140726147	0.140726147	0.140726147	0.140726147	0.140726147	0.140726147	0.140726147	4.081058261	625.5277231	0.140726147	0.140726147	0.140726147	0.140726147	513.9318885	0.140726147	0.140726147	0.140726147	0.140726147	0.140726147	0.140726147	0.140726147
ENSMUSG00000026027	Stradb	0.137570505	0.137570505	0.137570505	0.137570505	0.137570505	0.137570505	0.137570505	0.137570505	0.137570505	0.137570505	0.137570505	2.476269088	0.137570505	0.137570505	0.137570505	0.137570505	0.137570505	0.137570505	0.137570505	0.137570505	0.137570505	0.137570505	0.137570505	0.137570505	0.137570505	0.137570505	0.137570505	0.137570505	0.137570505	0.137570505	0.137570505	0.137570505	0.137570505	0.137570505	0.137570505	0.137570505	0.137570505	123.8134544	0.137570505	0.137570505	0.137570505	0.137570505	0.137570505	0.137570505	0.137570505	0.137570505	0.137570505	243.4997936	0.137570505	0.137570505	0.137570505	0.137570505	0.137570505	184.206906	0.137570505	0.137570505	0.137570505	0.137570505	0.137570505	0.137570505	0.137570505	5.090108681	0.137570505	0.137570505	1.650846059	0.137570505	0.137570505	0.137570505	0.137570505	0.137570505	0.137570505	0.137570505	0.137570505	0.137570505	45.39826661	0.137570505	0.137570505	0.137570505	0.137570505	0.137570505	32.74178016	0.137570505	0.137570505	0.137570505	0.137570505	0.137570505	0.137570505	0.137570505	0.137570505	0.137570505	0.137570505	0.137570505	0.137570505	0.137570505	0.137570505	0.27514101	78.27761728	0.137570505	0.137570505	0.137570505	0.137570505	0.137570505	0.137570505	0.137570505	0.137570505	0.137570505	0.137570505	0.137570505	0.137570505	0.137570505	0.137570505	1.100564039	0.137570505	0.137570505	0.137570505	0.137570505	0.137570505	0.137570505	0.137570505	0.137570505	0.137570505	0.137570505	0.137570505	0.137570505	0.137570505	0.137570505	0.137570505	0.137570505	0.137570505	0.137570505	0.137570505	0.137570505	0.137570505	0.137570505	0.137570505	0.137570505	0.137570505	0.137570505	0.137570505	0.137570505	0.412711515	0.137570505	0.137570505	0.137570505	0.137570505	0.137570505	0.137570505	0.137570505	0.137570505	0.137570505	0.137570505	0.137570505	0.137570505	0.137570505	0.137570505	0.137570505	0.137570505	0.137570505	0.137570505	0.137570505	0.137570505	0.137570505	0.137570505	0.137570505	0.137570505	0.137570505	0.137570505	0.137570505	0.137570505	0.27514101	0.137570505	0.137570505	0.137570505	0.137570505	0.137570505	0.137570505	0.137570505	0.137570505	0.137570505	0.137570505	0.137570505	0.137570505	0.137570505	0.137570505	0.137570505	0.137570505	5.777961205	0.137570505	0.137570505	0.137570505	0.137570505	0.137570505	0.137570505	0.137570505	0.137570505	0.137570505	0.137570505	0.137570505	4797.633787
ENSMUSG00000038079	Tmem237	359.2007435	0.464684015	0.464684015	0.464684015	83.64312268	0.464684015	0.464684015	0.464684015	1461.431227	0.464684015	593.866171	982.8066914	0.464684015	0.464684015	0.464684015	11.61710037	0.464684015	0.464684015	0.464684015	0.464684015	0.464684015	0.464684015	0.464684015	0.464684015	20.91078067	0.464684015	0.464684015	0.464684015	16.26394052	0.464684015	0.464684015	0.464684015	1.394052045	0.464684015	0.464684015	0.464684015	0.464684015	0.464684015	0.464684015	416.8215613	0.464684015	0.464684015	0.464684015	0.464684015	0.464684015	0.464684015	0.464684015	775.0929368	0.464684015	29.73977695	0.464684015	0.464684015	326.2081784	0.464684015	0.464684015	0.464684015	0.464684015	19.05204461	0.464684015	0.464684015	0.464684015	0.464684015	0.464684015	0.464684015	489.7769517	0.464684015	0.464684015	0.464684015	0.464684015	889.8698885	0.464684015	0.92936803	0.464684015	0.464684015	260.6877323	99.44237918	0.464684015	0.464684015	0.464684015	0.464684015	0.464684015	0.464684015	0.464684015	2.323420074	666.8215613	0.464684015	0.464684015	0.464684015	0.464684015	0.464684015	0.464684015	0.464684015	0.464684015	0.464684015	231.4126394	0.464684015	0.464684015	0.464684015	0.464684015	0.464684015	562.732342	0.464684015	0.464684015	0.464684015	0.464684015	0.464684015	0.464684015	0.464684015	0.464684015	0.464684015	0.464684015	13.47583643	6.505576208	0.464684015	0.464684015	0.464684015	0.464684015	0.464684015	0.464684015	0.464684015	0.464684015	138.9405204	3.252788104	0.464684015	0.464684015	15.33457249	0.464684015	206.3197026	0.464684015	136.1524164	0.464684015	2775.557621	6.505576208	0.464684015	1.858736059	0.464684015	0.464684015	0.464684015	0.464684015	0.464684015	0.464684015	0.464684015	0.464684015	0.464684015	0.464684015	0.464684015	5.111524164	2099.442379	0.464684015	0.464684015	0.92936803	0.464684015	0.464684015	2260.687732	0.464684015	0.464684015	0.464684015	0.464684015	0.464684015	0.464684015	0.464684015	0.464684015	1.394052045	65.98513011	3904.739777	0.464684015	0.464684015	0.464684015	6.505576208	3169.144981	0.464684015	153.8104089	15.33457249	0.464684015	171.9330855	0.464684015	2177.509294	0.464684015	0.464684015	0.464684015	0.464684015	0.464684015	0.464684015	41.35687732	0.464684015	1.394052045	0.464684015	0.464684015	0.464684015	0.464684015	6.040892193	0.464684015	0.464684015	97.58364312	10.68773234	0.464684015	0.464684015	1.394052045	37.6394052
ENSMUSG00000079550	Mpp4	0.327064595	0.163532298	0.163532298	0.163532298	0.163532298	0.163532298	0.163532298	0.163532298	0.327064595	0.163532298	0.163532298	0.163532298	0.163532298	0.327064595	0.163532298	0.163532298	0.163532298	0.163532298	0.163532298	0.163532298	0.163532298	0.163532298	0.163532298	0.163532298	0.163532298	0.163532298	0.163532298	0.163532298	0.163532298	0.163532298	0.163532298	0.163532298	0.327064595	0.163532298	0.163532298	0.163532298	0.163532298	0.163532298	0.163532298	0.163532298	0.163532298	0.163532298	0.163532298	0.163532298	0.163532298	0.163532298	0.163532298	0.163532298	0.163532298	0.163532298	0.163532298	0.163532298	0.163532298	0.163532298	0.163532298	0.163532298	0.163532298	0.163532298	0.163532298	0.163532298	0.163532298	0.163532298	0.163532298	0.163532298	0.327064595	0.163532298	0.163532298	0.163532298	0.163532298	0.327064595	0.163532298	0.163532298	0.163532298	0.163532298	0.163532298	0.163532298	0.163532298	0.163532298	0.163532298	0.163532298	0.163532298	0.163532298	0.163532298	0.163532298	0.163532298	0.163532298	0.163532298	0.163532298	0.163532298	0.163532298	0.163532298	0.163532298	0.163532298	0.163532298	0.163532298	0.163532298	0.327064595	0.163532298	0.163532298	0.163532298	0.163532298	0.163532298	0.327064595	0.163532298	0.163532298	0.163532298	0.163532298	0.163532298	0.163532298	0.163532298	0.163532298	0.163532298	0.163532298	0.163532298	0.163532298	0.163532298	0.163532298	0.163532298	0.163532298	0.163532298	0.163532298	0.163532298	0.654129191	0.163532298	0.327064595	0.163532298	0.163532298	0.163532298	0.163532298	0.163532298	0.163532298	0.163532298	0.163532298	0.163532298	0.163532298	0.163532298	0.163532298	0.163532298	0.163532298	0.163532298	0.163532298	0.163532298	0.163532298	0.163532298	0.163532298	0.163532298	0.163532298	0.163532298	0.163532298	0.163532298	0.163532298	0.163532298	0.163532298	0.163532298	0.163532298	0.163532298	0.163532298	0.163532298	0.163532298	0.163532298	0.163532298	0.327064595	0.163532298	0.163532298	0.163532298	0.163532298	0.163532298	0.163532298	0.163532298	0.163532298	0.163532298	0.163532298	0.163532298	0.163532298	0.163532298	0.163532298	0.163532298	1.635322976	0.163532298	0.163532298	0.163532298	0.163532298	0.163532298	0.163532298	0.163532298	0.163532298	0.163532298	0.163532298	0.163532298	0.163532298	0.163532298	0.163532298	0.163532298	0.163532298	0.163532298	0.163532298	0.163532298	0.163532298	0.163532298
ENSMUSG00000041075	Fzd7	117.1151301	0.220555801	0.220555801	0.220555801	62.41729157	2.426113807	1.102779003	0.441111601	0.220555801	0.220555801	3.087781209	0.220555801	1.102779003	38.59726511	117.3356859	1.764446405	0.220555801	0.661667402	0.441111601	0.220555801	0.441111601	0.220555801	0.441111601	4.631671813	1.323334804	0.220555801	1.102779003	78.73842082	1.764446405	0.220555801	41.68504632	0.441111601	0.220555801	0.220555801	0.220555801	0.220555801	0.220555801	1.102779003	0.441111601	0.661667402	0.220555801	0.441111601	0.220555801	0.441111601	0.220555801	1.764446405	0.220555801	2.646669607	3.74944861	4.631671813	502.8672254	0.220555801	0.441111601	0.220555801	0.220555801	0.441111601	0.220555801	0.220555801	1.543890604	0.220555801	4.190560212	0.220555801	0.441111601	429.201588	0.220555801	0.441111601	8.160564623	0.220555801	29.33392148	0.220555801	1.102779003	0.220555801	0.441111601	0.220555801	617.3356859	0.441111601	0.441111601	0.220555801	0.220555801	1.102779003	0.441111601	160.7851787	0.441111601	0.882223202	0.220555801	0.220555801	58.66784296	0.441111601	0.220555801	3.52889281	0.220555801	0.220555801	0.220555801	0.441111601	0.220555801	0.220555801	0.220555801	0.441111601	5.513895015	1.323334804	3.52889281	2.646669607	0.220555801	0.220555801	5.955006617	0.220555801	0.220555801	2.426113807	0.220555801	124.8345831	2.205558006	0.220555801	0.220555801	53.81561535	0.441111601	75.43008381	0.441111601	0.220555801	0.220555801	287.8253198	0.220555801	1.323334804	18.74724305	0.220555801	0.220555801	0.220555801	0.441111601	0.220555801	0.220555801	0.220555801	0.220555801	0.220555801	5.072783414	0.220555801	0.220555801	0.441111601	0.220555801	0.220555801	0.220555801	0.220555801	12.57168064	0.220555801	0.441111601	0.220555801	0.220555801	8.381120423	0.220555801	0.882223202	0.220555801	0.220555801	0.220555801	264.2258491	0.220555801	0.220555801	0.220555801	0.220555801	0.220555801	13.67445964	0.882223202	0.220555801	0.220555801	0.220555801	0.661667402	0.220555801	1.102779003	0.220555801	0.220555801	476.4005293	23.37891487	3.087781209	10.80723423	0.220555801	196.95633	0.220555801	0.220555801	0.220555801	0.441111601	0.220555801	7.719453022	0.220555801	16.54168505	0.220555801	0.220555801	0.220555801	0.220555801	0.220555801	370.7543008	0.220555801	0.220555801	0.220555801	0.220555801	0.661667402	12.13056903	0.882223202	0.220555801	0.220555801	0.220555801	0.220555801	1.985002206
ENSMUSG00000026021	Sumo1	64.84641638	4.388103364	13.16431009	4.875670405	31.20429059	57.04534373	18.52754754	74.11019015	5.850804486	0.975134081	179.4246709	23.40321794	1.950268162	8.288639688	0.975134081	21.94051682	118.4787908	16.08971234	4.875670405	1.950268162	37.05509508	55.09507557	7.313505607	0.48756704	0.48756704	0.48756704	14.13944417	40.46806436	22.9156509	18.52754754	34.61725987	19.99024866	5.363237445	2.437835202	27.79132131	5.363237445	34.12969283	0.48756704	0.975134081	13.65187713	0.48756704	27.79132131	1.462701121	1.462701121	0.48756704	10.72647489	1.950268162	7.801072647	21.94051682	28.27888835	88.73720137	0.48756704	4.388103364	98.00097513	99.46367626	0.975134081	13.65187713	63.8712823	9.751340809	14.62701121	15.11457825	43.3934666	12.18917601	14.62701121	41.44319844	1.462701121	111.1652852	1.462701121	0.48756704	45.34373476	5.850804486	33.64212579	40.46806436	5.850804486	26.32862019	18.52754754	21.94051682	0.975134081	0.48756704	27.79132131	9.263773769	46.31886884	0.48756704	12.67674305	1.462701121	30.22915651	99.46367626	5.363237445	71.18478791	0.975134081	74.11019015	0.48756704	43.3934666	64.84641638	30.22915651	0.975134081	66.3091175	12.18917601	0.48756704	7.801072647	83.37396392	10.23890785	0.48756704	8.776206728	65.82155046	0.48756704	0.48756704	0.48756704	0.48756704	48.26913701	31.20429059	20.4778157	0.48756704	18.52754754	3.412969283	16.57727938	95.56313993	3.900536324	9.751340809	38.5177962	65.33398342	4.875670405	98.97610922	21.45294978	21.94051682	0.48756704	0.48756704	3.900536324	0.48756704	17.55241346	0.48756704	3.900536324	140.9068747	78.01072647	18.0399805	10.72647489	30.71672355	1.950268162	13.16431009	44.85616772	242.8083862	22.42808386	32.17942467	77.03559239	35.59239395	0.48756704	0.48756704	2.437835202	0.48756704	24.86591906	57.53291078	15.11457825	1.950268162	3.900536324	9.263773769	0.48756704	3.900536324	0.48756704	0.48756704	50.21940517	0.975134081	48.75670405	78.49829352	137.9814725	122.3793272	6.338371526	32.66699171	0.975134081	57.04534373	1.950268162	0.48756704	3.900536324	3.412969283	93.61287177	0.48756704	0.48756704	0.975134081	266.6991711	0.48756704	0.48756704	132.618235	0.48756704	5.363237445	0.975134081	3.412969283	48.75670405	25.84105314	0.48756704	62.40858118	57.53291078	0.975134081	241.8332521	19.99024866	52.16967333	0.48756704	160.8971234	50.21940517	0.48756704	252.0721599
ENSMUSG00000026020	Nop58	59.48929006	19.64269011	0.09353662	31.14769432	42.93330839	0.09353662	125.7132167	0.09353662	23.85183799	79.78673651	21.70049574	7.576466187	2.525488729	12.25329717	111.2150407	340.3797587	80.44149284	276.2136376	0.09353662	24.97427743	149.2844449	3.273781686	206.3417828	0.09353662	0.09353662	0.09353662	0.09353662	0.09353662	0.935366196	20.67159293	88.85978861	65.38209709	0.09353662	33.01842671	0.09353662	1.122439435	153.3065195	44.52343092	23.75830137	4.957440838	0.09353662	44.4298943	0.09353662	373.3981854	0.09353662	0.09353662	164.8115237	1.777195772	43.30745487	261.8089982	16.64951829	0.561219718	78.10307735	104.4804041	0.280609859	0.467683098	520.9054345	0.09353662	0.09353662	21.32634927	0.280609859	151.1551773	64.25965766	9.634271817	5.705733795	437.657843	9.166588719	0.09353662	13.18866336	3.554391544	8.698905622	1.309512674	10.19549153	0.467683098	86.61490974	516.7898232	0.09353662	3.554391544	0.09353662	155.5513984	0.09353662	3.273781686	7.389392947	11.31793097	0.09353662	0.09353662	0.09353662	78.19661397	4.302684501	0.09353662	664.4841455	0.09353662	363.8574502	69.31063511	0.09353662	44.05574783	0.09353662	0.09353662	0.09353662	0.935366196	201.9455617	5.238050697	44.24282106	0.09353662	9.540735198	0.09353662	0.09353662	98.11991395	0.187073239	104.2933308	0.09353662	7.950612665	0.09353662	6.173416893	5.518660556	46.11355346	1.122439435	0.09353662	50.32270134	1.683659153	9.260125339	562.7163034	0.09353662	0.187073239	13.18866336	0.09353662	20.29744645	0.09353662	49.2002619	5.238050697	0.09353662	0.09353662	138.0600505	0.09353662	0.09353662	0.187073239	6.73463661	1.496585913	0.374146478	7.482929567	726.4989243	2929.192779	4.957440838	9.447198578	10.56963801	2.899635207	0.09353662	6.921709849	19.45561687	0.09353662	0.09353662	2.712561968	92.22710691	0.09353662	0.09353662	0.09353662	11.22439435	1.964269011	12.15976055	0.09353662	4.863904219	94.19137592	1179.403236	29.55757179	908.0535029	6.266953512	0.09353662	0.09353662	5.518660556	644.8414554	1.870732392	2.525488729	22.4487887	0.09353662	1.683659153	0.09353662	99.42942662	1406.510149	0.09353662	0.467683098	0.09353662	0.09353662	5.612197175	0.09353662	1.683659153	30.39940137	36.38574502	0.748292957	93.25600973	25.25488729	50.6033112	25.72257039	0.09353662	607.6138808	0.09353662	7.202319708	26.19025348	0.09353662	2316.808531
ENSMUSG00000067336	Bmpr2	0.055564816	9.057065066	0.055564816	0.166694449	0.055564816	58.56531644	0.055564816	0.055564816	0.055564816	0.055564816	216.4249597	3.389453798	1.055731511	4.334055676	0.055564816	0.555648164	0.055564816	0.111129633	0.111129633	0.055564816	0.055564816	32.17202867	46.34105684	0.111129633	0.388953715	0.055564816	0.055564816	0.055564816	40.78457521	0.055564816	0.055564816	119.6866144	4.167361227	38.3952881	42.4515197	0.055564816	0.277824082	0.055564816	0.055564816	9.223759515	157.8596433	0.055564816	0.055564816	0.055564816	0.333388898	0.055564816	1.666944491	0.055564816	37.11729733	0.055564816	0.111129633	0.055564816	0.055564816	87.23676168	0.055564816	0.111129633	0.222259265	202.9227093	0.055564816	0.055564816	0.055564816	1.722509307	176.084903	78.17969662	2.278157471	1.611379674	0.055564816	0.277824082	0.055564816	2.611546369	0.055564816	122.9649386	134.8558093	0.055564816	0.055564816	45.72984386	71.23409457	0.055564816	0.055564816	251.7086181	69.17819637	0.055564816	0.055564816	11.00183364	0.055564816	0.055564816	97.68294716	0.500083347	2.055898205	0.055564816	0.055564816	0.055564816	0.111129633	0.111129633	0.222259265	0.055564816	0.055564816	0.666777796	182.5304217	77.12396511	8.612546536	0.055564816	0.055564816	1.055731511	0.500083347	150.969606	0.055564816	0.055564816	0.055564816	177.0295049	1.22242596	0.055564816	0.055564816	0.111129633	14.50241707	18.28082458	0.055564816	0.444518531	0.055564816	0.055564816	0.055564816	0.777907429	5.389787187	0.055564816	78.7909096	2.889370451	0.055564816	0.055564816	0.055564816	160.2489304	0.055564816	0.055564816	46.95226982	0.055564816	1.000166694	74.4012891	4.445185309	30.11613047	0.055564816	128.0769017	62.06589987	140.3567261	21.89253765	112.4076235	0.055564816	0.055564816	3.278324165	0.055564816	17.00283381	0.500083347	0.055564816	83.84730788	0.500083347	426.6822248	0.722342613	0.055564816	0.055564816	0.055564816	0.111129633	0.055564816	0.055564816	8.723676168	332.7776852	38.3952881	88.73701172	3.111629716	70.34505751	0.055564816	0.444518531	31.61638051	15.05806523	0.055564816	0.222259265	0.055564816	0.055564816	0.388953715	1.666944491	69.51158526	100.0722343	0.055564816	20.61454687	9.00150025	6.778907596	0.055564816	160.2489304	299.4943602	0.388953715	0.055564816	138.5230872	120.9090404	3.722842696	3.0560649	46.95226982	28.78257487	0.055564816	0.055564816	0.055564816	0.055564816	811.0240596
ENSMUSG00000041040	Fam117b	0.146520147	0.146520147	0.146520147	0.146520147	0.146520147	0.146520147	0.146520147	0.146520147	0.146520147	0.146520147	0.146520147	0.146520147	0.146520147	0.146520147	0.146520147	138.9010989	0.146520147	0.146520147	0.146520147	0.146520147	0.146520147	0.293040293	0.43956044	0.146520147	0.146520147	0.146520147	313.8461538	0.146520147	2.490842491	251.4285714	0.146520147	0.146520147	0.146520147	0.146520147	0.146520147	0.293040293	0.146520147	0.146520147	0.146520147	0.146520147	0.146520147	0.146520147	0.146520147	0.146520147	0.146520147	0.146520147	0.146520147	0.146520147	0.146520147	0.146520147	0.146520147	4.981684982	18.46153846	0.146520147	0.146520147	126.007326	92.01465201	0.146520147	0.146520147	0.146520147	0.146520147	0.146520147	5.714285714	0.146520147	2.490842491	135.5311355	81.61172161	0.146520147	0.146520147	0.146520147	0.146520147	0.146520147	0.146520147	0.146520147	187.8388278	0.293040293	0.146520147	0.146520147	0.146520147	0.146520147	0.146520147	0.146520147	0.146520147	2.490842491	3.076923077	0.146520147	0.146520147	1.025641026	5.860805861	5.714285714	2.344322344	0.146520147	0.43956044	0.146520147	0.586080586	0.146520147	0.146520147	0.146520147	0.146520147	0.146520147	0.146520147	370.5494505	0.43956044	0.146520147	0.146520147	0.146520147	0.146520147	0.146520147	0.293040293	0.146520147	0.293040293	0.146520147	3.516483516	2.783882784	3.663003663	0.146520147	0.732600733	0.146520147	0.879120879	0.146520147	0.146520147	0.146520147	0.146520147	0.146520147	0.586080586	0.146520147	0.43956044	0.146520147	0.146520147	0.146520147	0.146520147	0.146520147	0.146520147	0.146520147	0.146520147	0.146520147	0.146520147	0.146520147	0.146520147	0.146520147	0.146520147	0.146520147	0.732600733	271.3553114	0.146520147	0.146520147	0.146520147	0.146520147	0.146520147	0.146520147	0.146520147	0.146520147	0.146520147	323.5164835	362.6373626	0.146520147	48.79120879	0.146520147	0.146520147	0.146520147	0.146520147	0.146520147	0.146520147	2.490842491	1.318681319	30.18315018	0.146520147	65.05494505	150.6227106	164.981685	0.146520147	131.8681319	0.146520147	0.146520147	0.146520147	0.146520147	0.146520147	0.146520147	0.146520147	0.146520147	0.146520147	0.146520147	0.146520147	0.146520147	0.146520147	7.765567766	0.146520147	0.146520147	713.2600733	415.3846154	0.146520147	9.67032967	0.146520147	602.1978022	0.146520147	0.293040293	0.43956044	0.146520147	0.146520147
ENSMUSG00000026019	Wdr12	0.251931475	0.083977158	0.083977158	0.083977158	0.083977158	0.083977158	0.419885791	0.083977158	0.083977158	0.083977158	0.083977158	0.083977158	0.083977158	0.083977158	0.587840107	0.083977158	0.083977158	0.083977158	0.083977158	0.083977158	1.511588848	0.335908633	0.083977158	0.083977158	0.083977158	0.083977158	0.083977158	0.083977158	0.839771582	0.083977158	0.083977158	0.167954316	0.083977158	0.083977158	0.083977158	0.083977158	0.083977158	0.083977158	0.083977158	0.083977158	0.083977158	0.083977158	0.083977158	0.083977158	0.083977158	0.083977158	9.825327511	1.595566006	0.083977158	19.31474639	0.083977158	0.083977158	0.083977158	0.083977158	0.083977158	0.083977158	0.083977158	0.083977158	0.083977158	21.58212966	0.083977158	0.083977158	0.167954316	0.083977158	0.083977158	0.083977158	0.083977158	0.083977158	0.083977158	2.35136043	0.083977158	0.083977158	0.083977158	0.083977158	5.794423917	0.083977158	0.083977158	0.083977158	0.083977158	0.083977158	0.083977158	0.083977158	0.083977158	0.083977158	0.083977158	48.95868324	0.083977158	0.083977158	0.083977158	1.511588848	0.083977158	0.083977158	0.083977158	0.083977158	0.083977158	0.083977158	0.083977158	0.083977158	0.083977158	0.083977158	0.083977158	0.083977158	0.503862949	0.083977158	37.95767551	0.083977158	0.083977158	0.083977158	0.083977158	0.083977158	0.083977158	0.083977158	0.083977158	0.419885791	0.083977158	0.083977158	1.679543164	7.557944239	0.083977158	0.083977158	0.083977158	2.687269063	0.083977158	0.083977158	0.083977158	0.083977158	0.083977158	0.083977158	0.083977158	0.083977158	0.083977158	0.083977158	0.083977158	0.083977158	0.083977158	0.083977158	0.419885791	0.083977158	0.419885791	0.083977158	183.0702049	145.1965066	0.083977158	0.083977158	0.083977158	0.083977158	0.083977158	0.083977158	0.083977158	0.083977158	0.083977158	0.419885791	0.083977158	0.083977158	0.083977158	0.083977158	0.083977158	0.083977158	0.083977158	0.083977158	0.083977158	0.083977158	272.5058784	0.083977158	2.267383272	0.083977158	0.083977158	0.083977158	0.083977158	0.083977158	0.083977158	0.083977158	0.335908633	0.083977158	0.083977158	0.083977158	0.083977158	0.083977158	0.083977158	32.83506886	0.083977158	0.083977158	0.083977158	0.083977158	76.83909976	0.083977158	0.083977158	1.175680215	0.083977158	0.083977158	0.083977158	0.083977158	0.083977158	15.28384279	0.083977158	0.083977158	0.083977158	0.083977158	0.083977158
ENSMUSG00000026017	Carf	118.0321091	0.068903741	0.137807483	46.99235168	0.068903741	0.068903741	0.068903741	115.3448632	0.068903741	53.95162957	1.240267347	0.137807483	0.068903741	95.29387446	7.579411562	160.2701027	67.04334045	0.068903741	0.068903741	0.068903741	0.068903741	0.068903741	3.789705781	71.31537242	0.068903741	116.5162268	0.068903741	0.068903741	2.273823469	3.307379591	0.068903741	0.275614966	0.068903741	0.068903741	308.2753394	0.068903741	0.068903741	0.068903741	0.068903741	0.068903741	0.068903741	0.068903741	0.551229932	0.068903741	0.068903741	0.068903741	26.94136292	33.28050713	0.068903741	0.068903741	0.068903741	0.068903741	73.1068697	0.689037415	0.068903741	0.068903741	0.068903741	0.068903741	0.068903741	0.068903741	0.068903741	151.9327499	26.87245917	0.068903741	286.6395645	8.130641494	0.068903741	0.068903741	200.0275615	0.068903741	0.068903741	0.068903741	0.068903741	0.068903741	0.068903741	0.068903741	0.068903741	0.068903741	0.068903741	0.068903741	0.068903741	0.068903741	0.068903741	0.068903741	0.068903741	0.068903741	0.068903741	121.1327775	0.068903741	187.2803693	0.068903741	1.722593537	164.9555571	48.30152277	0.068903741	1.171363605	0.137807483	0.068903741	0.068903741	0.068903741	0.068903741	0.068903741	0.068903741	124.9224833	0.068903741	0.068903741	0.068903741	0.068903741	0.068903741	0.068903741	0.068903741	0.068903741	0.068903741	47.81919658	0.068903741	0.344518707	0.068903741	77.30999793	0.068903741	0.068903741	0.068903741	0.068903741	0.068903741	162.8884448	0.068903741	0.068903741	0.413422449	0.068903741	2.687245917	96.12071936	0.068903741	11.98925102	0.068903741	33.48721836	0.137807483	0.068903741	237.993523	0.068903741	0.068903741	0.620133673	0.068903741	3.238475849	0.068903741	4.892165645	0.068903741	192.9304761	0.068903741	0.068903741	0.068903741	0.068903741	0.068903741	0.206711224	0.068903741	80.4106663	0.068903741	0.068903741	1.378074829	0.068903741	0.068903741	0.068903741	0.068903741	190.9322676	0.068903741	79.03259147	0.068903741	0.068903741	0.068903741	0.068903741	0.137807483	0.068903741	2.34272721	0.206711224	0.275614966	0.068903741	0.068903741	0.068903741	0.068903741	0.689037415	0.068903741	0.068903741	0.068903741	0.068903741	538.9650658	0.068903741	0.068903741	0.068903741	0.137807483	0.068903741	0.068903741	0.068903741	0.068903741	438.8479294	0.068903741	2.8250534	0.068903741	0.068903741	0.137807483	0.068903741	0.068903741
ENSMUSG00000073664	Nbeal1	0.318347423	11.9203424	1.096530013	0.035371936	0.035371936	16.9431573	43.22450568	0.035371936	0.813554526	0.035371936	0.035371936	55.9584026	124.4384705	1.131901949	9.1613314	11.24827562	0.035371936	25.2201903	0.035371936	0.035371936	24.08828835	37.1405327	0.035371936	8.170917194	0.636694846	0.035371936	2.440663578	2.15768809	72.33560893	7.569594284	0.672066782	0.035371936	24.93721481	13.37059177	3.466449719	23.09787415	8.277033002	60.4860104	0.035371936	22.10745994	0.813554526	0.070743872	24.51275158	0.459835167	0.035371936	0.60132291	0.035371936	0.955042269	1.450249372	0.035371936	0.035371936	2.369919706	0.070743872	3.218846167	0.106115808	14.57323759	0.070743872	0.106115808	0.035371936	44.00268827	1.55636518	3.466449719	20.55109476	0.035371936	17.08464504	40.99607372	0.035371936	4.173888437	1.910084539	3.537193591	0.035371936	0.813554526	0.035371936	0.035371936	62.78518623	1.450249372	0.035371936	22.21357575	0.389091295	0.035371936	35.44267978	0.707438718	0.035371936	0.106115808	0.035371936	15.20993244	2.546779385	0.035371936	1.308761629	10.96530013	0.035371936	0.035371936	52.2089774	0.035371936	1.485621308	0.035371936	0.035371936	0.636694846	0.035371936	13.37059177	48.565668	5.411906194	48.60103993	49.4499664	0.035371936	0.17685968	0.035371936	0.035371936	5.235046514	0.035371936	0.60132291	0.035371936	23.31010576	2.652895193	28.79275583	44.56863924	26.5996958	0.565950974	34.55838138	162.6755332	0.17685968	1.344133564	27.20101871	7.569594284	30.63209649	0.035371936	11.49587917	22.24894768	0.035371936	3.077358424	0.035371936	12.45092144	1.733224859	40.07640338	15.49290793	0.212231615	0.106115808	12.94612854	0.035371936	605.8151463	36.89292915	5.27041845	0.035371936	5.694881681	0.212231615	33.3911075	0.035371936	3.077358424	0.035371936	4.916699091	2.476035513	0.035371936	0.035371936	0.035371936	1.485621308	0.17685968	0.17685968	0.035371936	0.035371936	0.035371936	0.035371936	7.994057515	3.784797142	0.247603551	0.035371936	0.035371936	0.035371936	0.141487744	0.070743872	70.99147536	0.530579039	0.035371936	0.495207103	6.82678363	0.035371936	0.070743872	0.035371936	52.45658095	0.389091295	0.106115808	139.8606346	0.070743872	0.035371936	0.035371936	0.247603551	4.315376181	11.17753175	0.035371936	0.035371936	1.061158077	29.99540165	0.106115808	0.035371936	0.035371936	0.106115808	322.30908	0.035371936	9.055215592	0.17685968
ENSMUSG00000049439	Cyp20a1	0.434782609	0.434782609	481.3043478	152.6086957	0.434782609	0.434782609	0.434782609	1643.478261	0.434782609	0.434782609	0.434782609	0.434782609	0.434782609	0.434782609	0.434782609	256.9565217	0.434782609	0.434782609	0.434782609	0.434782609	0.434782609	0.434782609	0.434782609	0.434782609	0.434782609	0.434782609	0.434782609	0.434782609	0.434782609	0.434782609	1008.695652	0.434782609	0.434782609	0.434782609	0.434782609	0.434782609	0.434782609	0.434782609	0.434782609	0.434782609	0.434782609	0.434782609	0.434782609	0.434782609	0.434782609	0.434782609	0.434782609	0.434782609	0.434782609	0.434782609	0.434782609	0.434782609	0.434782609	0.434782609	0.434782609	0.434782609	0.434782609	33.04347826	0.434782609	0.434782609	0.434782609	0.434782609	89.56521739	0.434782609	0.434782609	0.434782609	0.869565217	0.434782609	91.30434783	116.5217391	0.434782609	0.434782609	0.434782609	0.434782609	0.434782609	0.434782609	0.434782609	0.434782609	0.434782609	0.434782609	0.434782609	0.434782609	0.434782609	0.434782609	0.434782609	117.826087	1.304347826	15.2173913	0.434782609	0.434782609	6.52173913	0.434782609	0.434782609	0.434782609	0.434782609	0.434782609	0.434782609	0.434782609	0.434782609	0.434782609	0.434782609	0.434782609	0.434782609	0.434782609	0.434782609	9.565217391	0.434782609	0.434782609	0.434782609	0.434782609	0.434782609	0.434782609	0.434782609	0.434782609	0.434782609	0.434782609	80.43478261	0.434782609	0.434782609	0.434782609	0.434782609	0.434782609	0.434782609	0.434782609	0.434782609	0.434782609	0.434782609	0.434782609	0.434782609	0.434782609	0.434782609	0.434782609	0.434782609	0.434782609	0.434782609	0.434782609	0.434782609	0.434782609	0.434782609	0.434782609	0.434782609	0.434782609	0.434782609	0.434782609	0.434782609	0.434782609	0.434782609	0.434782609	0.434782609	23.47826087	0.434782609	1.304347826	0.434782609	30.43478261	0.434782609	0.434782609	7311.73913	0.434782609	0.434782609	0.434782609	0.434782609	0.434782609	0.434782609	6.086956522	0.434782609	0.434782609	0.434782609	0.434782609	0.434782609	0.434782609	0.434782609	54.7826087	0.434782609	0.434782609	7.391304348	65.65217391	0.434782609	0.434782609	0.434782609	0.434782609	0.434782609	63.47826087	0.434782609	0.434782609	0.434782609	0.434782609	0.434782609	0.434782609	0.434782609	0.869565217	4.347826087	4.782608696	0.434782609	0.434782609	8.695652174	0.434782609	1.739130435	0.434782609	0.434782609
ENSMUSG00000026782	Abi2	0.233781414	144.4769141	0.116890707	35.88544711	0.116890707	199.6493279	0.116890707	0.116890707	37.98947984	0.116890707	43.01578025	28.52133255	99.35710111	0.116890707	239.9766219	108.1239041	29.69023963	41.49620105	100.6428989	48.27586207	0.116890707	256.2244302	0.116890707	61.13383986	14.37755698	0.116890707	0.116890707	0.116890707	183.2846289	1.285797779	449.4447691	0.233781414	0.116890707	0.116890707	203.1560491	121.2156634	0.116890707	0.116890707	11.3383986	199.181765	0.116890707	0.116890707	6.195207481	19.40385739	0.116890707	0.116890707	107.3056692	0.467562829	0.116890707	0.116890707	527.2939801	0.935125658	48.27586207	0.116890707	15.66335476	0.116890707	73.99181765	11.3383986	0.116890707	216.0140269	0.116890707	63.58854471	7.597895967	0.116890707	67.91350088	21.157218	980.5961426	0.116890707	367.3874927	178.842782	0.116890707	71.18644068	1.987142022	33.43074226	59.49736996	0.116890707	1.636469901	0.935125658	1.285797779	1.519579193	3.506721216	0.116890707	0.116890707	0.233781414	0.116890707	0.116890707	0.116890707	0.467562829	141.0870836	239.9766219	0.116890707	0.116890707	0.116890707	0.116890707	0.467562829	93.39567504	0.116890707	0.116890707	0.116890707	0.116890707	0.116890707	423.6119229	193.3372297	0.116890707	42.89888954	0.116890707	0.116890707	0.116890707	1.402688486	0.116890707	239.7428404	0.116890707	0.116890707	169.6084161	0.116890707	381.7650497	310.6954997	0.116890707	381.4143776	19.5207481	0.116890707	225.8328463	406.8965517	0.116890707	176.3880771	0.116890707	0.233781414	0.116890707	0.116890707	190.2980713	0.116890707	176.7387493	344.4769141	279.9532437	37.05435418	0.233781414	130.0993571	0.116890707	405.8445354	857.7440094	0.116890707	721.5663355	268.3810637	23.84570427	1.402688486	0.116890707	24.07948568	50.26300409	0.116890707	0.116890707	0.350672122	0.116890707	2.688486265	28.40444185	0.116890707	0.116890707	0.116890707	0.116890707	0.116890707	0.116890707	5.727644652	7.48100526	6.078316774	0.467562829	280.4208065	32.96317943	0.116890707	12.39041496	0.116890707	0.116890707	0.116890707	42.314436	0.116890707	0.116890707	0.116890707	123.9041496	0.701344243	22.7936879	0.116890707	0.350672122	0.116890707	55.40619521	0.116890707	0.116890707	9.585037989	0.467562829	6.779661017	0.116890707	0.116890707	6.312098188	86.61601403	1.285797779	0.116890707	0.116890707	1.052016365	0.116890707	0.116890707	0.116890707	28.63822326
ENSMUSG00000026014	Raph1	4.679274712	0.048742445	3.16825892	0.048742445	0.048742445	0.048742445	0.048742445	0.048742445	0.048742445	0.048742445	0.09748489	0.29245467	5.605381166	0.048742445	0.048742445	9.358549425	0.048742445	0.09748489	0.048742445	0.048742445	1.121076233	2.144667577	0.048742445	0.048742445	0.048742445	0.09748489	0.048742445	0.048742445	0.048742445	0.048742445	0.048742445	0.048742445	0.048742445	0.048742445	0.048742445	0.048742445	0.048742445	0.048742445	4.484304933	0.09748489	0.048742445	0.048742445	0.048742445	0.048742445	0.048742445	0.048742445	0.048742445	0.926106453	0.048742445	0.048742445	0.09748489	0.048742445	0.09748489	0.09748489	0.048742445	0.09748489	44.79430688	0.09748489	0.048742445	0.048742445	0.048742445	0.048742445	0.048742445	0.146227335	0.048742445	0.19496978	1.121076233	10.43088321	0.09748489	0.146227335	0.048742445	0.048742445	0.09748489	0.487424449	0.09748489	0.048742445	0.048742445	0.048742445	17.44979528	0.09748489	0.09748489	13.98908169	0.048742445	0.048742445	0.09748489	62.78026906	0.048742445	0.048742445	0.048742445	25.97972314	0.19496978	0.048742445	0.09748489	0.09748489	0.09748489	0.048742445	15.89003704	17.44979528	0.048742445	8.627412751	0.048742445	24.80990446	0.09748489	0.09748489	0.048742445	0.048742445	0.243712225	0.048742445	0.048742445	0.048742445	7.652563853	0.048742445	5.459153831	0.048742445	0.048742445	108.3057126	0.09748489	7.701306298	17.44979528	9.699746539	0.048742445	0.779879119	0.048742445	0.09748489	6.23903295	0.048742445	0.09748489	0.048742445	0.048742445	0.048742445	0.048742445	0.146227335	0.048742445	0.048742445	0.048742445	0.048742445	0.048742445	0.048742445	0.048742445	146.8122441	0.048742445	0.048742445	0.048742445	0.048742445	0.048742445	5.215441607	15.35387015	0.048742445	0.048742445	49.66855137	0.048742445	26.07720803	0.048742445	5.215441607	0.048742445	0.048742445	19.35075063	0.048742445	0.048742445	0.048742445	0.09748489	23.44511601	0.048742445	0.048742445	0.048742445	0.048742445	12.9167479	0.048742445	10.77208033	0.09748489	2.827061805	0.09748489	8.968609865	6.726457399	0.048742445	4.386820043	0.048742445	0.048742445	9.21232209	5.215441607	0.048742445	0.048742445	9.163579645	0.048742445	0.048742445	1.413530903	1.900955352	0.09748489	40.69994151	0.828621564	0.048742445	0.243712225	0.048742445	1.072333788	0.048742445	0.048742445	2.437122246	0.048742445	0.243712225
ENSMUSG00000101188	Eif4a-ps4	40.16393443	0.819672131	0.819672131	0.819672131	0.819672131	0.819672131	0.819672131	6.557377049	3.278688525	0.819672131	0.819672131	0.819672131	2.459016393	8.196721311	1.639344262	9.836065574	3.278688525	0.819672131	1.639344262	0.819672131	1.639344262	0.819672131	0.819672131	1.639344262	0.819672131	0.819672131	8.196721311	0.819672131	0.819672131	2.459016393	0.819672131	1.639344262	0.819672131	0.819672131	0.819672131	0.819672131	1.639344262	18.85245902	0.819672131	2.459016393	0.819672131	1.639344262	0.819672131	0.819672131	0.819672131	2.459016393	0.819672131	0.819672131	0.819672131	2.459016393	0.819672131	0.819672131	0.819672131	0.819672131	0.819672131	2.459016393	0.819672131	1.639344262	4.098360656	0.819672131	0.819672131	1.639344262	0.819672131	0.819672131	1.639344262	0.819672131	1.639344262	0.819672131	0.819672131	0.819672131	0.819672131	0.819672131	0.819672131	0.819672131	14.75409836	1.639344262	1.639344262	0.819672131	0.819672131	1.639344262	1.639344262	3.278688525	0.819672131	0.819672131	0.819672131	18.85245902	0.819672131	16.39344262	0.819672131	0.819672131	0.819672131	0.819672131	1.639344262	1.639344262	0.819672131	0.819672131	2.459016393	0.819672131	0.819672131	3.278688525	1.639344262	0.819672131	1.639344262	0.819672131	2.459016393	0.819672131	0.819672131	27.04918033	0.819672131	27.04918033	0.819672131	0.819672131	0.819672131	0.819672131	0.819672131	35.24590164	1.639344262	0.819672131	0.819672131	0.819672131	2.459016393	0.819672131	0.819672131	0.819672131	3.278688525	0.819672131	0.819672131	0.819672131	0.819672131	0.819672131	0.819672131	0.819672131	0.819672131	0.819672131	0.819672131	1.639344262	1.639344262	4.098360656	0.819672131	0.819672131	7.37704918	4.918032787	4.918032787	9.016393443	4.918032787	4.098360656	2.459016393	2.459016393	34.42622951	5.737704918	0.819672131	0.819672131	0.819672131	0.819672131	0.819672131	0.819672131	46.72131148	0.819672131	0.819672131	0.819672131	0.819672131	0.819672131	0.819672131	0.819672131	5.737704918	1.639344262	0.819672131	0.819672131	0.819672131	0.819672131	0.819672131	0.819672131	0.819672131	82.78688525	0.819672131	0.819672131	8.196721311	0.819672131	0.819672131	0.819672131	0.819672131	0.819672131	0.819672131	0.819672131	4.918032787	0.819672131	7.37704918	0.819672131	0.819672131	0.819672131	5.737704918	2.459016393	0.819672131	3.278688525	0.819672131	0.819672131	0.819672131	0.819672131	29.50819672
ENSMUSG00000081382	Rpl18-ps1	1.897533207	1.897533207	1.897533207	1.897533207	34.15559772	1.897533207	1.897533207	1.897533207	1.897533207	1.897533207	1.897533207	1.897533207	1.897533207	1.897533207	1.897533207	1.897533207	1.897533207	1.897533207	1.897533207	1.897533207	1.897533207	1.897533207	1.897533207	1.897533207	1.897533207	1.897533207	1.897533207	1.897533207	7.590132827	3.795066414	1.897533207	1.897533207	1.897533207	1.897533207	9.487666034	1.897533207	1.897533207	3.795066414	1.897533207	1.897533207	1.897533207	1.897533207	1.897533207	1.897533207	1.897533207	1.897533207	1.897533207	1.897533207	1.897533207	3.795066414	3.795066414	1.897533207	1.897533207	3.795066414	1.897533207	1.897533207	1.897533207	1.897533207	1.897533207	1.897533207	1.897533207	1.897533207	1.897533207	1.897533207	1.897533207	1.897533207	11.38519924	1.897533207	1.897533207	1.897533207	1.897533207	1.897533207	3.795066414	5.69259962	1.897533207	3.795066414	1.897533207	1.897533207	1.897533207	5.69259962	1.897533207	9.487666034	1.897533207	1.897533207	1.897533207	3.795066414	1.897533207	1.897533207	1.897533207	1.897533207	1.897533207	1.897533207	1.897533207	1.897533207	1.897533207	1.897533207	1.897533207	1.897533207	1.897533207	1.897533207	3.795066414	1.897533207	1.897533207	1.897533207	1.897533207	1.897533207	1.897533207	1.897533207	1.897533207	1.897533207	1.897533207	1.897533207	1.897533207	1.897533207	1.897533207	5.69259962	1.897533207	1.897533207	3.795066414	1.897533207	1.897533207	1.897533207	1.897533207	1.897533207	1.897533207	1.897533207	1.897533207	1.897533207	1.897533207	1.897533207	1.897533207	1.897533207	1.897533207	1.897533207	1.897533207	1.897533207	1.897533207	1.897533207	1.897533207	1.897533207	9.487666034	1.897533207	17.07779886	1.897533207	1.897533207	1.897533207	1.897533207	1.897533207	1.897533207	1.897533207	1.897533207	1.897533207	1.897533207	3.795066414	1.897533207	1.897533207	1.897533207	3.795066414	1.897533207	1.897533207	1.897533207	1.897533207	11.38519924	1.897533207	1.897533207	1.897533207	1.897533207	1.897533207	1.897533207	3.795066414	1.897533207	1.897533207	1.897533207	1.897533207	1.897533207	1.897533207	1.897533207	18.97533207	1.897533207	1.897533207	1.897533207	1.897533207	3.795066414	1.897533207	1.897533207	1.897533207	7.590132827	1.897533207	1.897533207	7.590132827	1.897533207	1.897533207	1.897533207	1.897533207	1.897533207	1.897533207	1.897533207	1.897533207	1.897533207
ENSMUSG00000052062	Pard3b	0.07940289	0.07940289	0.07940289	0.07940289	0.07940289	0.07940289	0.07940289	0.07940289	0.476417342	0.07940289	0.07940289	0.07940289	0.07940289	0.07940289	0.07940289	0.07940289	0.07940289	1.985072257	89.09004288	0.07940289	0.07940289	0.07940289	0.07940289	0.07940289	15.72177227	0.07940289	0.07940289	0.07940289	0.07940289	0.07940289	0.07940289	0.07940289	0.07940289	0.07940289	348.8962998	0.07940289	0.07940289	0.07940289	0.07940289	0.07940289	0.07940289	0.07940289	0.07940289	0.07940289	0.07940289	0.07940289	0.07940289	0.07940289	0.07940289	0.07940289	0.158805781	0.07940289	0.07940289	10.71939019	0.07940289	0.07940289	0.07940289	0.07940289	0.476417342	0.07940289	0.07940289	0.07940289	0.07940289	0.07940289	0.07940289	0.07940289	59.39336192	221.6928696	17.54803875	0.07940289	0.07940289	0.07940289	0.07940289	0.07940289	0.07940289	0.07940289	0.07940289	0.07940289	0.07940289	0.07940289	0.07940289	0.07940289	0.07940289	146.895347	18.89788788	32.95219946	0.07940289	0.07940289	0.07940289	0.07940289	0.07940289	0.07940289	0.07940289	0.07940289	0.07940289	0.07940289	0.07940289	0.07940289	0.07940289	0.07940289	3.493727172	0.07940289	4.843576306	0.07940289	0.07940289	0.07940289	0.07940289	0.07940289	0.07940289	0.07940289	0.07940289	30.88772431	0.07940289	0.07940289	0.07940289	0.07940289	0.07940289	0.635223122	3.652532952	0.07940289	0.07940289	0.07940289	0.07940289	0.07940289	0.635223122	0.07940289	0.714626012	0.07940289	0.07940289	0.07940289	6.352231221	0.07940289	0.07940289	0.07940289	47.56233127	0.07940289	0.07940289	0.07940289	0.07940289	0.07940289	270.2080356	0.07940289	0.07940289	0.07940289	0.07940289	0.07940289	0.07940289	0.07940289	0.07940289	0.07940289	0.07940289	0.07940289	0.07940289	0.07940289	0.07940289	0.07940289	0.158805781	0.07940289	0.476417342	0.07940289	0.07940289	0.07940289	0.07940289	0.07940289	0.07940289	0.07940289	0.07940289	0.07940289	109.8141972	0.07940289	0.07940289	0.07940289	0.07940289	0.07940289	0.07940289	0.07940289	0.07940289	0.07940289	0.07940289	0.07940289	9.845958393	0.07940289	0.07940289	0.07940289	0.07940289	0.07940289	0.07940289	113.4667302	0.07940289	0.07940289	0.07940289	0.07940289	0.07940289	0.07940289	0.07940289	0.238208671	0.07940289	0.07940289	0.07940289
ENSMUSG00000025969	Nrp2	0.084309923	0.084309923	0.084309923	0.084309923	3.709636624	0.084309923	1.601888542	0.084309923	0.084309923	0.084309923	0.084309923	71.57912486	45.2744288	0.084309923	0.421549616	0.084309923	500.4637046	431.835427	0.084309923	0.168619847	328.555771	14.5013068	0.084309923	9.948570947	44.59994941	335.0476351	0.084309923	157.2380069	107.0736026	74.36135233	49.48992496	0.084309923	0.084309923	0.084309923	0.084309923	0.084309923	84.90009274	0.084309923	0.084309923	0.084309923	0.168619847	0.084309923	0.084309923	3.203777085	3.456706854	0.168619847	298.6257483	142.90532	0.084309923	0.084309923	0.084309923	0.084309923	53.03094174	0.084309923	92.57229576	0.084309923	140.2074024	0.084309923	0.084309923	0.084309923	1.686198466	0.084309923	0.084309923	0.084309923	0.084309923	0.084309923	177.2194587	0.084309923	0.084309923	0.168619847	0.084309923	3.541016778	0.084309923	30.773122	49.9957845	482.3370711	0.084309923	0.084309923	64.91864092	0.084309923	0.084309923	0.084309923	0.084309923	30.01433269	0.084309923	88.18817975	0.25292977	0.084309923	0.084309923	0.084309923	0.084309923	0.084309923	0.084309923	18.21094343	0.084309923	0.084309923	56.1504089	0.084309923	0.084309923	0.084309923	0.084309923	0.084309923	0.084309923	68.54396762	0.084309923	0.084309923	0.084309923	0.084309923	0.084309923	0.084309923	0.084309923	0.084309923	5.817384706	0.084309923	0.084309923	134.052778	260.2647332	0.084309923	0.084309923	7.082033555	0.084309923	0.674479386	0.084309923	0.084309923	0.084309923	0.084309923	0.084309923	0.084309923	0.084309923	585.5324172	0.084309923	0.084309923	0.084309923	0.084309923	0.084309923	289.8575162	0.084309923	15.68164573	0.084309923	0.084309923	0.084309923	0.084309923	1.096029003	0.084309923	0.50585954	0.084309923	10.70736026	0.084309923	0.084309923	0.084309923	9.274091561	0.084309923	220.6390692	0.25292977	0.168619847	0.084309923	0.084309923	0.084309923	1.686198466	0.084309923	0.337239693	0.50585954	0.084309923	32.71225023	71.15757525	5.227215243	0.084309923	0.084309923	0.084309923	0.084309923	230.0817806	0.084309923	0.084309923	0.084309923	0.084309923	15.17578619	0.084309923	1996.543293	0.168619847	0.084309923	37.51791586	0.084309923	0.084309923	0.084309923	0.084309923	0.084309923	0.084309923	0.084309923	0.927409156	76.46910041	0.084309923	0.084309923	0.084309923	174.0999916	0.421549616	103.8698255	0.084309923	0.084309923	255.5433775
ENSMUSG00000040865	Ino80d	0.057810151	2.890507573	23.7021621	0.057810151	0.057810151	0.057810151	0.057810151	0.057810151	0.057810151	0.057810151	0.40467106	0.115620303	0.057810151	0.057810151	0.057810151	64.74736964	0.057810151	0.057810151	0.057810151	0.057810151	38.84842178	0.057810151	0.057810151	0.057810151	0.057810151	0.115620303	0.057810151	81.04983235	0.115620303	0.057810151	0.057810151	0.057810151	0.057810151	33.4720777	637.1256793	0.057810151	0.057810151	0.057810151	44.62943693	0.057810151	0.057810151	0.115620303	29.13631634	0.057810151	0.057810151	0.057810151	0.057810151	0.057810151	0.057810151	11.73546075	0.057810151	0.057810151	0.057810151	0.635911666	0.057810151	107.1800208	0.115620303	0.057810151	0.057810151	0.057810151	0.057810151	0.057810151	0.115620303	0.057810151	0.115620303	0.40467106	0.115620303	67.2910163	0.057810151	0.173430454	0.057810151	0.057810151	0.057810151	0.057810151	5.318533935	0.057810151	0.057810151	0.057810151	0.057810151	0.346860909	0.115620303	0.057810151	0.057810151	0.057810151	0.057810151	0.057810151	0.173430454	0.115620303	0.057810151	19.25078044	0.057810151	74.63290554	14.22129726	0.057810151	0.115620303	0.057810151	0.057810151	0.057810151	0.057810151	0.057810151	322.4650249	0.057810151	0.057810151	1.618684241	0.057810151	0.115620303	0.057810151	0.057810151	0.057810151	0.057810151	0.057810151	0.057810151	0.057810151	89.54792462	0.115620303	0.173430454	0.057810151	0.057810151	48.27147647	53.30095965	0.057810151	0.057810151	0.057810151	0.057810151	0.057810151	0.057810151	0.057810151	0.057810151	0.057810151	46.82622268	69.77685282	1.156203029	0.057810151	1.098392878	21.73661695	0.057810151	0.057810151	0.057810151	0.057810151	0.057810151	0.057810151	0.057810151	53.12752919	0.057810151	0.057810151	0.057810151	0.057810151	0.115620303	0.057810151	0.057810151	0.40467106	0.057810151	0.057810151	0.115620303	0.057810151	0.057810151	0.057810151	0.057810151	0.231240606	0.057810151	0.057810151	0.057810151	236.3278992	0.057810151	0.057810151	0.115620303	0.057810151	0.40467106	0.057810151	0.057810151	0.057810151	0.057810151	0.057810151	0.057810151	0.115620303	0.057810151	0.231240606	2.196785756	12.54480287	0.057810151	0.057810151	0.057810151	0.057810151	0.057810151	0.057810151	0.057810151	0.057810151	0.057810151	87.98705053	59.66007631	0.057810151	0.057810151	0.057810151	0.057810151	0.057810151	0.057810151	0.115620303	0.057810151	0.057810151
ENSMUSG00000084799	Ino80dos	0.509943906	0.509943906	0.509943906	0.509943906	0.509943906	0.509943906	57.11371749	2.039775625	0.509943906	0.509943906	0.509943906	620.6017338	0.509943906	1.019887812	0.509943906	0.509943906	0.509943906	0.509943906	0.509943906	0.509943906	0.509943906	21.41764406	0.509943906	0.509943906	595.1045385	0.509943906	0.509943906	0.509943906	0.509943906	276.8995411	0.509943906	0.509943906	0.509943906	570.1172871	0.509943906	0.509943906	0.509943906	0.509943906	0.509943906	0.509943906	0.509943906	0.509943906	125.9561448	277.9194289	0.509943906	0.509943906	0.509943906	0.509943906	0.509943906	0.509943906	1.529831719	0.509943906	0.509943906	0.509943906	0.509943906	1.019887812	56.09382968	0.509943906	0.509943906	0.509943906	0.509943906	108.618052	0.509943906	0.509943906	105.0484447	325.854156	0.509943906	2.039775625	0.509943906	0.509943906	0.509943906	0.509943906	0.509943906	0.509943906	0.509943906	0.509943906	151.4533401	0.509943906	0.509943906	0.509943906	0.509943906	0.509943906	0.509943906	0.509943906	0.509943906	1.019887812	0.509943906	0.509943906	0.509943906	0.509943906	1.529831719	43.34523202	498.2151963	2.549719531	0.509943906	0.509943906	0.509943906	0.509943906	0.509943906	0.509943906	1.529831719	257.5216726	0.509943906	0.509943906	0.509943906	0.509943906	0.509943906	0.509943906	0.509943906	438.0418154	0.509943906	0.509943906	0.509943906	0.509943906	0.509943906	0.509943906	2.039775625	187.1494136	25.49719531	0.509943906	151.963284	0.509943906	0.509943906	0.509943906	0.509943906	0.509943906	0.509943906	0.509943906	0.509943906	0.509943906	0.509943906	0.509943906	0.509943906	0.509943906	5.099439062	60.68332483	0.509943906	1.529831719	0.509943906	0.509943906	0.509943906	0.509943906	0.509943906	0.509943906	0.509943906	58.64354921	0.509943906	0.509943906	0.509943906	0.509943906	0.509943906	0.509943906	0.509943906	0.509943906	0.509943906	0.509943906	0.509943906	0.509943906	0.509943906	0.509943906	0.509943906	0.509943906	0.509943906	0.509943906	0.509943906	0.509943906	0.509943906	0.509943906	0.509943906	0.509943906	0.509943906	0.509943906	0.509943906	0.509943906	11.72870984	0.509943906	0.509943906	0.509943906	0.509943906	0.509943906	0.509943906	6.119326874	0.509943906	10.19887812	0.509943906	0.509943906	0.509943906	0.509943906	0.509943906	0.509943906	0.509943906	114.7373789	0.509943906	0.509943906	0.509943906	0.509943906	0.509943906	0.509943906	0.509943906
ENSMUSG00000025968	Ndufs1	0.131475151	0.131475151	268.6037339	0.131475151	0.131475151	0.131475151	0.131475151	768.2093084	36.02419143	0.131475151	12.09571391	267.5519327	0.131475151	440.7047068	32.21141204	156.4554299	0.131475151	189.1927426	0.131475151	0.131475151	0.131475151	0.131475151	29.05600841	0.131475151	113.7260058	0.131475151	0.131475151	0.131475151	1.05180121	0.131475151	182.3560347	0.131475151	0.131475151	0.525900605	0.131475151	0.131475151	0.131475151	0.131475151	0.131475151	0.131475151	140.9413621	0.131475151	599.2637392	54.82513805	0.131475151	185.6429135	8.80883513	0.131475151	0.131475151	0.131475151	1142.782014	0.131475151	0.131475151	56.92874047	0.131475151	364.9750197	1.972127268	0.131475151	0.131475151	19.19537207	0.131475151	0.131475151	0.131475151	2.892453326	33.26321325	0.131475151	162.1088614	18.80094662	0.131475151	0.131475151	0.131475151	176.8340784	0.131475151	19.72127268	83.74967131	0.131475151	0.262950302	0.131475151	0.131475151	59.16381804	0.131475151	0.262950302	0.131475151	0.131475151	198.6589535	586.3791743	0.131475151	13.14751512	142.2561136	0.131475151	651.8537996	0.131475151	0.131475151	1208.651065	0.131475151	0.131475151	0.131475151	1.446226663	0.131475151	0.131475151	123.3236918	1134.630555	73.88903497	114.5148567	0.131475151	0.131475151	0.131475151	0.131475151	0.131475151	0.131475151	0.131475151	101.6302919	12.09571391	0.131475151	49.0402314	174.5990008	1344.333421	0.131475151	77.43886405	120.6941888	20.37864844	0.131475151	311.2016829	0.131475151	82.04049435	0.131475151	0.131475151	0.131475151	0.131475151	0.131475151	0.131475151	2.103602419	0.131475151	0.131475151	15.51406784	0.788850907	0.131475151	859.0586379	0.131475151	9.992111491	35.36681567	183.5393111	0.131475151	0.262950302	0.131475151	0.131475151	0.131475151	0.131475151	0.131475151	311.5961083	0.131475151	15.51406784	0.262950302	0.131475151	5.390481199	0.131475151	0.131475151	89.14015251	0.131475151	0.131475151	0.131475151	1470.943992	21.16749934	0.131475151	136.7341572	0.131475151	0.131475151	6.442282409	0.131475151	0.131475151	0.131475151	0.131475151	0.131475151	56.92874047	0.131475151	0.131475151	1.840652117	0.131475151	0.131475151	0.131475151	9.86063634	0.525900605	0.131475151	0.131475151	6.968183013	1019.984223	1.840652117	0.131475151	0.131475151	2688.798317	0.131475151	87.03655009	8.545884828	11.70128846	0.131475151	0.131475151	216.1451486	73.23165922	0.131475151
ENSMUSG00000025967	Eef1b2	310.5061676	206.2951935	99.95746491	1862.611655	972.3521906	2433.007231	678.0093577	140.7911527	157.3798384	140.3658018	2538.919609	370.9059974	327.5202042	1351.339855	1231.816248	347.9370481	569.9702254	426.6269672	4.253509145	0.850701829	1133.134836	1304.551255	1096.980009	319.0131859	305.4019566	1262.016163	38.70693322	0.850701829	952.7860485	2139.940451	1169.289664	572.09698	604.4236495	655.8911102	4779.668226	526.5844322	358.14547	683.1135687	1265.418971	985.112718	384.0918758	621.863037	21.26754573	467.886006	0.425350915	354.7426627	1011.484475	925.9889409	1043.385793	2292.216078	2308.804764	0.425350915	96.12930668	1948.532539	102.5095704	471.2888133	943.4283284	335.1765206	593.3645257	1196.512123	641.4291791	655.8911102	2381.53977	4.253509145	1454.274777	238.1965121	4235.644407	0.425350915	812.4202467	122.0757125	421.9481072	41.68438962	530.4125904	427.90302	877.4989366	1181.62484	1.701403658	0.425350915	226.2866865	2558.0604	4.67886006	1584.006806	371.7566993	1092.301148	1233.943003	1049.340706	1.276052744	734.1556784	1242.02467	319.8638877	1980.859209	913.6537644	464.4831986	457.677584	1816.248405	0.425350915	123.3517652	379.8383667	738.4091876	636.750319	4199.489579	581.4547001	550.4040834	8.932369205	36.15482773	623.9897916	0.425350915	953.2113994	0.425350915	56.14632071	1230.540196	663.9727775	143.7686091	623.9897916	521.0548703	634.6235644	2147.171416	0.425350915	2481.071884	1228.838792	571.2462782	1080.816674	0.425350915	41.25903871	2149.723522	374.3088048	268.821778	507.8689919	1.276052744	2959.166312	0.425350915	2923.862186	1504.891536	573.7983837	644.4066355	1542.747767	370.0552956	990.216929	18.29008932	3331.773713	6146.320715	8459.378988	83.79413016	231.3908975	1808.592088	0.425350915	388.3453849	2563.164611	720.9698001	91.0250957	67.20544449	1382.815823	487.0267971	2761.378137	3.402807316	1188.430455	3775.840068	51.89281157	3012.760527	2142.917907	638.8770736	706.0825181	3034.878775	5689.068481	4742.237346	15.31263292	14.46193109	1.701403658	750.3190132	4068.481497	2030.199915	694.5980434	1301.148447	4.253509145	70.60825181	24.67035304	2988.090174	8823.47937	2097.405359	0.425350915	2228.413441	133.5601872	42.10974054	1362.398979	991.4929817	2781.36963	1408.762229	0.850701829	2384.942578	6460.65504	1597.192684	2197.362824	42.53509145	2370.480647	115.2700978	148.8728201	834.5384943	0.425350915	2055.72097
ENSMUSG00000027520	Zdbf2	0.079573486	0.079573486	0.557014403	0.079573486	3.103365958	561.5500915	0.079573486	0.079573486	3.978674306	0.079573486	0.079573486	83.71130739	20.29123896	0.079573486	8.19606907	52.59807432	0.079573486	0.079573486	0.079573486	0.079573486	0.079573486	0.079573486	2.228057611	1.114028806	0.079573486	0.079573486	0.079573486	133.1264423	0.079573486	2.8646455	0.079573486	0.079573486	0.079573486	0.079573486	1303.81157	0.079573486	0.079573486	0.079573486	6.525025861	0.079573486	0.079573486	0.079573486	137.1846901	0.079573486	0.079573486	0.079573486	0.079573486	0.079573486	0.079573486	0.159146972	36.04678921	0.079573486	0.397867431	0.079573486	4.774409167	0.079573486	0.079573486	0.079573486	0.079573486	3.978674306	0.079573486	0.079573486	0.079573486	43.84499085	0.079573486	6.286305403	0.079573486	83.31343996	0.079573486	0.079573486	18.06318135	0.079573486	0.079573486	2.307631097	178.8811968	0.079573486	0.079573486	0.079573486	0.079573486	0.079573486	22.59887006	0.079573486	0.079573486	0.079573486	0.079573486	2.387204583	0.079573486	0.079573486	0.079573486	0.079573486	0.079573486	0.079573486	430.4925599	3.262512931	0.079573486	0.079573486	0.079573486	0.079573486	0.079573486	3.103365958	0.079573486	0.079573486	6.525025861	0.079573486	0.079573486	28.16901408	0.079573486	0.079573486	0.079573486	33.65958463	0.079573486	0.079573486	0.159146972	0.079573486	0.079573486	0.079573486	0.079573486	0.079573486	12.89090475	0.079573486	0.079573486	0.079573486	9.230524389	0.079573486	0.079573486	0.954881833	0.079573486	0.318293944	0.079573486	0.636587889	11.93602292	0.079573486	19.81379804	0.079573486	7.241187236	0.079573486	11.85644943	0.079573486	0.397867431	60.71456991	2.068910639	203.5489775	24.26991326	0.079573486	0.079573486	0.079573486	0.079573486	0.079573486	0.079573486	0.079573486	161.6933238	0.079573486	0.079573486	57.13376303	0.079573486	0.079573486	0.079573486	0.079573486	0.079573486	0.079573486	0.079573486	0.159146972	0.079573486	0.079573486	1.114028806	0.079573486	0.079573486	1.114028806	0.079573486	0.079573486	0.079573486	0.079573486	1.352749264	0.079573486	0.079573486	0.079573486	0.079573486	82.59727859	0.079573486	0.079573486	245.8024986	0.079573486	0.079573486	0.079573486	0.159146972	0.397867431	35.56934829	0.159146972	0.079573486	0.079573486	0.079573486	0.079573486	0.079573486	0.079573486	0.079573486	0.159146972	0.079573486	0.079573486	0.079573486
ENSMUSG00000025964	Adam23	0.055750683	0.055750683	0.055750683	0.055750683	0.055750683	0.055750683	0.055750683	0.055750683	0.055750683	0.055750683	10.70413113	0.055750683	0.055750683	0.892010927	0.724758878	0.055750683	0.055750683	0.055750683	0.055750683	0.167252049	0.055750683	0.055750683	0.055750683	0.055750683	0.111501366	0.111501366	0.055750683	1.839772537	0.055750683	0.055750683	5.575068295	0.055750683	0.055750683	1.951273903	19.73574176	0.055750683	0.055750683	0.111501366	12.54390366	0.055750683	6.801583319	0.055750683	0.055750683	0.055750683	0.055750683	0.055750683	44.65629704	4.460054636	0.055750683	0.055750683	0.055750683	0.055750683	0.501756147	0.055750683	0.055750683	0.613257512	0.055750683	18.17472264	0.055750683	2.564531416	0.055750683	0.055750683	0.055750683	0.055750683	0.055750683	0.055750683	0.055750683	14.27217483	0.055750683	11.98639683	0.055750683	0.055750683	0.055750683	17.67296649	12.76690639	0.055750683	0.055750683	11.87489547	0.055750683	0.055750683	0.055750683	0.724758878	0.055750683	0.055750683	0.055750683	10.36962703	0.055750683	7.749344929	0.055750683	0.055750683	0.055750683	0.055750683	17.50571445	0.055750683	0.055750683	0.055750683	0.055750683	6.578580588	46.99782572	0.055750683	16.22344874	0.055750683	18.23047332	0.055750683	0.055750683	10.81563249	0.055750683	14.0491721	1.839772537	8.808607905	14.94118303	0.055750683	0.055750683	0.055750683	0.055750683	0.055750683	0.111501366	0.055750683	0.055750683	7.637843564	0.055750683	79.89072866	0.055750683	0.390254781	0.111501366	0.055750683	0.055750683	0.055750683	0.055750683	0.055750683	0.055750683	0.055750683	0.055750683	0.055750683	0.055750683	0.055750683	0.055750683	0.055750683	0.055750683	1.839772537	0.055750683	0.055750683	12.65540503	0.055750683	0.055750683	0.055750683	0.055750683	0.055750683	0.055750683	0.055750683	0.055750683	0.055750683	10.36962703	0.055750683	0.055750683	0.055750683	0.055750683	0.055750683	0.055750683	0.055750683	0.055750683	0.055750683	0.055750683	0.055750683	0.055750683	0.055750683	0.055750683	0.055750683	0.055750683	0.055750683	0.055750683	0.055750683	0.055750683	0.055750683	0.055750683	0.055750683	0.055750683	0.055750683	0.055750683	16.89245693	370.6305402	0.055750683	0.055750683	0.055750683	0.055750683	0.055750683	0.055750683	0.055750683	0.055750683	0.055750683	0.055750683	0.055750683	0.055750683	0.055750683	0.055750683	8.864358588	0.055750683	0.055750683	0.055750683
ENSMUSG00000025962	Fastkd2	0.169923534	0.169923534	9.515717927	0.169923534	8.326253186	0.509770603	0.169923534	0.339847069	0.169923534	0.169923534	268.1393373	24.97875956	0.169923534	0.849617672	0.339847069	0.339847069	28.88700085	0.339847069	0.339847069	0.169923534	0.169923534	0.509770603	0.169923534	0.339847069	0.169923534	568.3942226	0.169923534	345.1146984	6.796941376	0.339847069	0.169923534	0.339847069	0.169923534	0.339847069	0.509770603	1.189464741	0.339847069	0.339847069	8.49617672	0.169923534	3.398470688	45.19966015	0.169923534	0.169923534	0.169923534	0.169923534	22.09005947	0.679694138	0.169923534	0.169923534	0.169923534	0.169923534	0.169923534	0.339847069	0.509770603	0.849617672	0.169923534	0.169923534	774.1716228	0.169923534	0.169923534	0.169923534	0.679694138	0.509770603	0.169923534	0.169923534	2.209005947	0.169923534	0.169923534	0.339847069	398.8105353	0.169923534	391.1639762	0.169923534	0.679694138	0.169923534	219.71113	0.169923534	0.169923534	0.169923534	1.359388275	0.169923534	0.169923534	0.169923534	0.169923534	0.509770603	0.169923534	350.0424809	0.339847069	93.45794393	0.169923534	0.169923534	0.169923534	333.559898	1.52931181	0.169923534	0.169923534	0.169923534	257.6040782	0.169923534	0.509770603	189.1248938	0.339847069	0.169923534	0.509770603	0.169923534	0.169923534	0.169923534	0.849617672	0.169923534	0.169923534	0.509770603	0.169923534	0.169923534	0.849617672	1412.914189	1.359388275	2.718776551	0.339847069	0.169923534	0.169923534	0.169923534	0.169923534	0.169923534	0.339847069	0.169923534	0.169923534	0.169923534	0.169923534	1.359388275	0.339847069	0.169923534	1147.833475	0.169923534	0.509770603	0.169923534	0.169923534	0.339847069	2.039082413	0.169923534	2229.566695	0.169923534	0.339847069	0.169923534	0.169923534	108.2412914	0.169923534	0.169923534	0.169923534	9.345794393	0.169923534	0.169923534	0.169923534	0.169923534	0.169923534	188.9549703	0.169923534	0.169923534	0.169923534	0.169923534	0.169923534	0.169923534	0.169923534	108.411215	1787.085811	0.169923534	0.169923534	0.169923534	0.169923534	0.339847069	0.169923534	0.169923534	0.169923534	0.169923534	0.169923534	1154.970263	63.89124894	434.664401	0.169923534	0.169923534	0.169923534	0.169923534	0.169923534	0.169923534	36.87340697	0.169923534	456.584537	0.169923534	8.666100255	6.287170773	2064.40102	2.718776551	0.169923534	0.169923534	0.169923534	0.169923534	0.169923534	0.169923534	0.169923534
[truncated: 25,760,259 more chars]
